# Supplementary material for: A Dynamic Multi-Tissue Flux Balance Model Captures Carbon and Nitrogen Metabolism and Optimal Resource Partitioning During Arabidopsis Growth
Source: Front Plant Sci. 2018 Jun 26;9:884. doi: 10.3389/fpls.2018.00884 (PMC6028781; doi:10.3389/fpls.2018.00884)
Supplement: Supplementary File 1 — Multi-tissue diel metabolic model of Arabidopsis thaliana in SBML and spreadsheet formats. [file Data_Sheet_1.ZIP]

Archive with 2 entries (2 files):
- Supplementary File 1.xml
- Supplementary File 1.xls
