# Supplementary material for: A Dynamic Multi-Tissue Flux Balance Model Captures Carbon and Nitrogen Metabolism and Optimal Resource Partitioning During Arabidopsis Growth
Source: Front Plant Sci. 2018 Jun 26;9:884. doi: 10.3389/fpls.2018.00884 (PMC6028781; doi:10.3389/fpls.2018.00884)
Supplement: Supplementary File 1 — Multi-tissue diel metabolic model of Arabidopsis thaliana in SBML and spreadsheet formats. [file Data_Sheet_1.ZIP › Supplementary File 1.xml]

<?xml version="1.0" encoding="UTF-8"?>
<sbml xmlns="http://www.sbml.org/sbml/level3/version1/core"
xmlns:fbc="http://www.sbml.org/sbml/level3/version1/fbc/version2"
level="3" version="1" fbc:required="false">
<model id="ArabidopsisDielLeafRoot" timeUnits="time" fbc:strict="true">
<listOfUnitDefinitions>
<unitDefinition id="substance">
<listOfUnits>
<unit kind="mole" exponent="1" scale="0" multiplier="1"/>
</listOfUnits>
</unitDefinition>
<unitDefinition id="time">
<listOfUnits>
<unit kind="day" exponent="1" scale="0" multiplier="1"/>
</listOfUnits>
</unitDefinition>
</listOfUnitDefinitions>
<listOfCompartments>
<compartment id="_c_Root_Day" name="Root cytosol at light"/>
<compartment id="_c_Root_Night" name="Root cytosol at dark"/>
<compartment id="_p_Leaf_Day" name="Leaf plastid at light"/>
<compartment id="_m_Leaf_Night" name="Leaf mitochondria at dark"/>
<compartment id="_m_Leaf_Day" name="Leaf mitochondria at light"/>
<compartment id="_p_Root_Day" name="Root plastid at light"/>
<compartment id="_m_Root_Day" name="Root mitochondria at light"/>
<compartment id="_x_Root_Night" name="Root peroxisome at dark"/>
<compartment id="_x_Leaf_Night" name="Leaf peroxisome at dark"/>
<compartment id="_v_Root_Night" name="Root vacuole at dark"/>
<compartment id="_x_Root_Day" name="Root peroxisome at light"/>
<compartment id="_v_Root_Day" name="Root vacuole at light"/>
<compartment id="_p_Leaf_Night" name="Leaf plastid at dark"/>
<compartment id="_p_Root_Night" name="Root plastid at dark"/>
<compartment id="_c_Leaf_Day" name="Leaf cytosol at light"/>
<compartment id="_c_Leaf_Night" name="Leaf cytosol at dark"/>
<compartment id="_x_Leaf_Day" name="Leaf peroxisome at light"/>
<compartment id="_v_Leaf_Night" name="Leaf vacuole at dark"/>
<compartment id="_v_Leaf_Day" name="Leaf vacuole at light"/>
<compartment id="_m_Root_Night" name="Root mitochondria at dark"/>
<compartment id="_CP_Day" name="Common Pool at light"/>
<compartment id="_CP_Night" name="Common Pool at dark"/>
</listOfCompartments>
<listOfSpecies>
<species id="NADPH_c_Leaf_Day" compartment="Leaf cytosol at light" initialConcentration="0" substanceUnits="substance" fbc:chemicalFormula="C21H26N7O17P3" hasOnlySubstanceUnits="false" constant="false" boundaryCondition="false"/>
<species id="CPD-1905_c_Leaf_Day" compartment="Leaf cytosol at light" initialConcentration="0" substanceUnits="substance" fbc:chemicalFormula="C10H20O1" hasOnlySubstanceUnits="false" constant="false" boundaryCondition="false"/>
<species id="NADP_c_Leaf_Day" compartment="Leaf cytosol at light" initialConcentration="0" substanceUnits="substance" fbc:chemicalFormula="C21H25N7O17P3" hasOnlySubstanceUnits="false" constant="false" boundaryCondition="true"/>
<species id="CPD-1909_c_Leaf_Day" compartment="Leaf cytosol at light" initialConcentration="0" substanceUnits="substance" fbc:chemicalFormula="C10H18O1" hasOnlySubstanceUnits="false" constant="false" boundaryCondition="false"/>
<species id="CPD-1905_c_Leaf_Night" compartment="Leaf cytosol at dark" initialConcentration="0" substanceUnits="substance" fbc:chemicalFormula="C10H20O1" hasOnlySubstanceUnits="false" constant="false" boundaryCondition="false"/>
<species id="NADPH_c_Leaf_Night" compartment="Leaf cytosol at dark" initialConcentration="0" substanceUnits="substance" fbc:chemicalFormula="C21H26N7O17P3" hasOnlySubstanceUnits="false" constant="false" boundaryCondition="false"/>
<species id="NADP_c_Leaf_Night" compartment="Leaf cytosol at dark" initialConcentration="0" substanceUnits="substance" fbc:chemicalFormula="C21H25N7O17P3" hasOnlySubstanceUnits="false" constant="false" boundaryCondition="true"/>
<species id="CPD-1909_c_Leaf_Night" compartment="Leaf cytosol at dark" initialConcentration="0" substanceUnits="substance" fbc:chemicalFormula="C10H18O1" hasOnlySubstanceUnits="false" constant="false" boundaryCondition="false"/>
<species id="NADPH_c_Root_Day" compartment="Root cytosol at light" initialConcentration="0" substanceUnits="substance" fbc:chemicalFormula="C21H26N7O17P3" hasOnlySubstanceUnits="false" constant="false" boundaryCondition="false"/>
<species id="CPD-1909_c_Root_Day" compartment="Root cytosol at light" initialConcentration="0" substanceUnits="substance" fbc:chemicalFormula="C10H18O1" hasOnlySubstanceUnits="false" constant="false" boundaryCondition="false"/>
<species id="CPD-1905_c_Root_Day" compartment="Root cytosol at light" initialConcentration="0" substanceUnits="substance" fbc:chemicalFormula="C10H20O1" hasOnlySubstanceUnits="false" constant="false" boundaryCondition="false"/>
<species id="NADP_c_Root_Day" compartment="Root cytosol at light" initialConcentration="0" substanceUnits="substance" fbc:chemicalFormula="C21H25N7O17P3" hasOnlySubstanceUnits="false" constant="false" boundaryCondition="true"/>
<species id="NADP_c_Root_Night" compartment="Root cytosol at dark" initialConcentration="0" substanceUnits="substance" fbc:chemicalFormula="C21H25N7O17P3" hasOnlySubstanceUnits="false" constant="false" boundaryCondition="true"/>
<species id="CPD-1909_c_Root_Night" compartment="Root cytosol at dark" initialConcentration="0" substanceUnits="substance" fbc:chemicalFormula="C10H18O1" hasOnlySubstanceUnits="false" constant="false" boundaryCondition="false"/>
<species id="NADPH_c_Root_Night" compartment="Root cytosol at dark" initialConcentration="0" substanceUnits="substance" fbc:chemicalFormula="C21H26N7O17P3" hasOnlySubstanceUnits="false" constant="false" boundaryCondition="false"/>
<species id="CPD-1905_c_Root_Night" compartment="Root cytosol at dark" initialConcentration="0" substanceUnits="substance" fbc:chemicalFormula="C10H20O1" hasOnlySubstanceUnits="false" constant="false" boundaryCondition="false"/>
<species id="--MENTHOL_c_Leaf_Day" compartment="Leaf cytosol at light" initialConcentration="0" substanceUnits="substance" fbc:chemicalFormula="C10H20O1" hasOnlySubstanceUnits="false" constant="false" boundaryCondition="false"/>
<species id="--MENTHOL_c_Leaf_Night" compartment="Leaf cytosol at dark" initialConcentration="0" substanceUnits="substance" fbc:chemicalFormula="C10H20O1" hasOnlySubstanceUnits="false" constant="false" boundaryCondition="false"/>
<species id="--MENTHOL_c_Root_Day" compartment="Root cytosol at light" initialConcentration="0" substanceUnits="substance" fbc:chemicalFormula="C10H20O1" hasOnlySubstanceUnits="false" constant="false" boundaryCondition="false"/>
<species id="--MENTHOL_c_Root_Night" compartment="Root cytosol at dark" initialConcentration="0" substanceUnits="substance" fbc:chemicalFormula="C10H20O1" hasOnlySubstanceUnits="false" constant="false" boundaryCondition="false"/>
<species id="4-ALPHA-METHYL-5-ALPHA-CHOLEST-7-EN-3-ON_c_Leaf_Day" compartment="Leaf cytosol at light" initialConcentration="0" substanceUnits="substance" fbc:chemicalFormula="C28H46O" hasOnlySubstanceUnits="false" constant="false" boundaryCondition="false"/>
<species id="CARBON-DIOXIDE_c_Leaf_Day" compartment="Leaf cytosol at light" initialConcentration="0" substanceUnits="substance" fbc:chemicalFormula="C1O2" hasOnlySubstanceUnits="false" constant="false" boundaryCondition="false"/>
<species id="NADH_c_Leaf_Day" compartment="Leaf cytosol at light" initialConcentration="0" substanceUnits="substance" fbc:chemicalFormula="C21H27N7O14P2" hasOnlySubstanceUnits="false" constant="false" boundaryCondition="false"/>
<species id="NAD_c_Leaf_Day" compartment="Leaf cytosol at light" initialConcentration="0" substanceUnits="substance" fbc:chemicalFormula="C21H26N7O14P2" hasOnlySubstanceUnits="false" constant="false" boundaryCondition="true"/>
<species id="CPD-5846_c_Leaf_Day" compartment="Leaf cytosol at light" initialConcentration="0" substanceUnits="substance" fbc:chemicalFormula="C29H47O3" hasOnlySubstanceUnits="false" constant="false" boundaryCondition="false"/>
<species id="CPD-5846_c_Leaf_Night" compartment="Leaf cytosol at dark" initialConcentration="0" substanceUnits="substance" fbc:chemicalFormula="C29H47O3" hasOnlySubstanceUnits="false" constant="false" boundaryCondition="false"/>
<species id="CARBON-DIOXIDE_c_Leaf_Night" compartment="Leaf cytosol at dark" initialConcentration="0" substanceUnits="substance" fbc:chemicalFormula="C1O2" hasOnlySubstanceUnits="false" constant="false" boundaryCondition="false"/>
<species id="NADH_c_Leaf_Night" compartment="Leaf cytosol at dark" initialConcentration="0" substanceUnits="substance" fbc:chemicalFormula="C21H27N7O14P2" hasOnlySubstanceUnits="false" constant="false" boundaryCondition="false"/>
<species id="NAD_c_Leaf_Night" compartment="Leaf cytosol at dark" initialConcentration="0" substanceUnits="substance" fbc:chemicalFormula="C21H26N7O14P2" hasOnlySubstanceUnits="false" constant="false" boundaryCondition="true"/>
<species id="4-ALPHA-METHYL-5-ALPHA-CHOLEST-7-EN-3-ON_c_Leaf_Night" compartment="Leaf cytosol at dark" initialConcentration="0" substanceUnits="substance" fbc:chemicalFormula="C28H46O" hasOnlySubstanceUnits="false" constant="false" boundaryCondition="false"/>
<species id="NADH_c_Root_Day" compartment="Root cytosol at light" initialConcentration="0" substanceUnits="substance" fbc:chemicalFormula="C21H27N7O14P2" hasOnlySubstanceUnits="false" constant="false" boundaryCondition="false"/>
<species id="4-ALPHA-METHYL-5-ALPHA-CHOLEST-7-EN-3-ON_c_Root_Day" compartment="Root cytosol at light" initialConcentration="0" substanceUnits="substance" fbc:chemicalFormula="C28H46O" hasOnlySubstanceUnits="false" constant="false" boundaryCondition="false"/>
<species id="CPD-5846_c_Root_Day" compartment="Root cytosol at light" initialConcentration="0" substanceUnits="substance" fbc:chemicalFormula="C29H47O3" hasOnlySubstanceUnits="false" constant="false" boundaryCondition="false"/>
<species id="CARBON-DIOXIDE_c_Root_Day" compartment="Root cytosol at light" initialConcentration="0" substanceUnits="substance" fbc:chemicalFormula="C1O2" hasOnlySubstanceUnits="false" constant="false" boundaryCondition="false"/>
<species id="NAD_c_Root_Day" compartment="Root cytosol at light" initialConcentration="0" substanceUnits="substance" fbc:chemicalFormula="C21H26N7O14P2" hasOnlySubstanceUnits="false" constant="false" boundaryCondition="true"/>
<species id="NAD_c_Root_Night" compartment="Root cytosol at dark" initialConcentration="0" substanceUnits="substance" fbc:chemicalFormula="C21H26N7O14P2" hasOnlySubstanceUnits="false" constant="false" boundaryCondition="true"/>
<species id="CARBON-DIOXIDE_c_Root_Night" compartment="Root cytosol at dark" initialConcentration="0" substanceUnits="substance" fbc:chemicalFormula="C1O2" hasOnlySubstanceUnits="false" constant="false" boundaryCondition="false"/>
<species id="NADH_c_Root_Night" compartment="Root cytosol at dark" initialConcentration="0" substanceUnits="substance" fbc:chemicalFormula="C21H27N7O14P2" hasOnlySubstanceUnits="false" constant="false" boundaryCondition="false"/>
<species id="CPD-5846_c_Root_Night" compartment="Root cytosol at dark" initialConcentration="0" substanceUnits="substance" fbc:chemicalFormula="C29H47O3" hasOnlySubstanceUnits="false" constant="false" boundaryCondition="false"/>
<species id="4-ALPHA-METHYL-5-ALPHA-CHOLEST-7-EN-3-ON_c_Root_Night" compartment="Root cytosol at dark" initialConcentration="0" substanceUnits="substance" fbc:chemicalFormula="C28H46O" hasOnlySubstanceUnits="false" constant="false" boundaryCondition="false"/>
<species id="2-METHYL-ACETO-ACETYL-COA_m_Leaf_Day" compartment="Leaf mitochondria at light" initialConcentration="0" substanceUnits="substance" fbc:chemicalFormula="C26H38N7O18P3S1" hasOnlySubstanceUnits="false" constant="false" boundaryCondition="false"/>
<species id="NADH_m_Leaf_Day" compartment="Leaf mitochondria at light" initialConcentration="0" substanceUnits="substance" fbc:chemicalFormula="C21H27N7O14P2" hasOnlySubstanceUnits="false" constant="false" boundaryCondition="false"/>
<species id="NAD_m_Leaf_Day" compartment="Leaf mitochondria at light" initialConcentration="0" substanceUnits="substance" fbc:chemicalFormula="C21H26N7O14P2" hasOnlySubstanceUnits="false" constant="false" boundaryCondition="false"/>
<species id="2-METHYL-3-HYDROXY-BUTYRYL-COA_m_Leaf_Day" compartment="Leaf mitochondria at light" initialConcentration="0" substanceUnits="substance" fbc:chemicalFormula="C26H40N7O18P3S1" hasOnlySubstanceUnits="false" constant="fa_Day" compartment="Leaf mitochondria at light" initialConcentration="0" substanceUnits="substance" fbc:chemicalFormula="2-METHYL-3-HYDROXY-BUTYRYL-COA_m" hasOnlySubstanceUnits="false" constant="false" boundaryCondition="false"/>
<species id="2-METHYL-3-HYDROXY-BUTYRYL-COA_m_Leaf_Night" compartment="Leaf mitochondria at dark" initialConcentration="0" substanceUnits="substance" fbc:chemicalFormula="2-METHYL-3-HYDROXY-BUTYRYL-COA_m" hasOnlySubstanceUnits="false" constant="false" boundaryCondition="false"/>
<species id="2-METHYL-ACETO-ACETYL-COA_m_Leaf_Night" compartment="Leaf mitochondria at dark" initialConcentration="0" substanceUnits="substance" fbc:chemicalFormula="2-METHYL-ACETO-ACETYL-COA_m" hasOnlySubstanceUnits="false" constant="false" boundaryCondition="false"/>
<species id="NAD_m_Leaf_Night" compartment="Leaf mitochondria at dark" initialConcentration="0" substanceUnits="substance" fbc:chemicalFormula="NAD_m" hasOnlySubstanceUnits="false" constant="false" boundaryCondition="false"/>
<species id="NADH_m_Leaf_Night" compartment="Leaf mitochondria at dark" initialConcentration="0" substanceUnits="substance" fbc:chemicalFormula="NADH_m" hasOnlySubstanceUnits="false" constant="false" boundaryCondition="false"/>
<species id="2-METHYL-ACETO-ACETYL-COA_m_Root_Day" compartment="Root mitochondria at light" initialConcentration="0" substanceUnits="substance" fbc:chemicalFormula="2-METHYL-ACETO-ACETYL-COA_m" hasOnlySubstanceUnits="false" constant="false" boundaryCondition="false"/>
<species id="NADH_m_Root_Day" compartment="Root mitochondria at light" initialConcentration="0" substanceUnits="substance" fbc:chemicalFormula="NADH_m" hasOnlySubstanceUnits="false" constant="false" boundaryCondition="false"/>
<species id="NAD_m_Root_Day" compartment="Root mitochondria at light" initialConcentration="0" substanceUnits="substance" fbc:chemicalFormula="NAD_m" hasOnlySubstanceUnits="false" constant="false" boundaryCondition="false"/>
<species id="2-METHYL-3-HYDROXY-BUTYRYL-COA_m_Root_Day" compartment="Root mitochondria at light" initialConcentration="0" substanceUnits="substance" fbc:chemicalFormula="2-METHYL-3-HYDROXY-BUTYRYL-COA_m" hasOnlySubstanceUnits="false" constant="false" boundaryCondition="false"/>
<species id="NAD_m_Root_Night" compartment="Root mitochondria at dark" initialConcentration="0" substanceUnits="substance" fbc:chemicalFormula="NAD_m" hasOnlySubstanceUnits="false" constant="false" boundaryCondition="false"/>
<species id="2-METHYL-ACETO-ACETYL-COA_m_Root_Night" compartment="Root mitochondria at dark" initialConcentration="0" substanceUnits="substance" fbc:chemicalFormula="2-METHYL-ACETO-ACETYL-COA_m" hasOnlySubstanceUnits="false" constant="false" boundaryCondition="false"/>
<species id="NADH_m_Root_Night" compartment="Root mitochondria at dark" initialConcentration="0" substanceUnits="substance" fbc:chemicalFormula="NADH_m" hasOnlySubstanceUnits="false" constant="false" boundaryCondition="false"/>
<species id="2-METHYL-3-HYDROXY-BUTYRYL-COA_m_Root_Night" compartment="Root mitochondria at dark" initialConcentration="0" substanceUnits="substance" fbc:chemicalFormula="2-METHYL-3-HYDROXY-BUTYRYL-COA_m" hasOnlySubstanceUnits="false" constant="false" boundaryCondition="false"/>
<species id="TETRAHYD-CPD_c_Leaf_Day" compartment="Leaf cytosol at light" initialConcentration="0" substanceUnits="substance" chemicalFormula="chemicalFormula" hasOnlySubstanceUnits="false" constant="false" boundaryCondition="false"/>
<species id="CPD-56_c_Leaf_Night" compartment="Leaf cytosol at dark" initialConcentration="0" substanceUnits="substance" fbc:chemicalFormula="chemicalFormula" hasOnlySubstanceUnits="false" constant="false" boundaryCondition="false"/>
<species id="TETRAHYD-CPD_c_Leaf_Night" compartment="Leaf cytosol at dark" initialConcentration="0" substanceUnits="substance" fbc:chemicalFormula="chemicalFormula" hasOnlySubstanceUnits="false" constant="false" boundaryCondition="false"/>
<species id="CPD-56_c_Root_Day" compartment="Root cytosol at light" initialConcentration="0" substanceUnits="substance" fbc:chemicalFormula="chemicalFormula" hasOnlySubstanceUnits="false" constant="false" boundaryCondition="false"/>
<species id="TETRAHYD-CPD_c_Root_Day" compartment="Root cytosol at light" initialConcentration="0" substanceUnits="substance" fbc:chemicalFormula="chemicalFormula" hasOnlySubstanceUnits="false" constant="false" boundaryCondition="false"/>
<species id="CPD-56_c_Root_Night" compartment="Root cytosol at dark" initialConcentration="0" substanceUnits="substance" fbc:chemicalFormula="chemicalFormula" hasOnlySubstanceUnits="false" constant="false" boundaryCondition="false"/>
<species id="TETRAHYD-CPD_c_Root_Night" compartment="Root cytosol at dark" initialConcentration="0" substanceUnits="substance" fbc:chemicalFormula="chemicalFormula" hasOnlySubstanceUnits="false" constant="false" boundaryCondition="false"/>
<species id="MANNITOL_c_Leaf_Day" compartment="Leaf cytosol at light" initialConcentration="0" substanceUnits="substance" fbc:chemicalFormula="C6H14O6" hasOnlySubstanceUnits="false" constant="false" boundaryCondition="false"/>
<species id="MANNOSE_c_Leaf_Day" compartment="Leaf cytosol at light" initialConcentration="0" substanceUnits="substance" fbc:chemicalFormula="chemicalFormula" hasOnlySubstanceUnits="false" constant="false" boundaryCondition="false"/>
<species id="MANNITOL_c_Leaf_Night" compartment="Leaf cytosol at dark" initialConcentration="0" substanceUnits="substance" fbc:chemicalFormula="C6H14O6" hasOnlySubstanceUnits="false" constant="false" boundaryCondition="false"/>
<species id="MANNOSE_c_Leaf_Night" compartment="Leaf cytosol at dark" initialConcentration="0" substanceUnits="substance" fbc:chemicalFormula="chemicalFormula" hasOnlySubstanceUnits="false" constant="false" boundaryCondition="false"/>
<species id="MANNOSE_c_Root_Day" compartment="Root cytosol at light" initialConcentration="0" substanceUnits="substance" fbc:chemicalFormula="chemicalFormula" hasOnlySubstanceUnits="false" constant="false" boundaryCondition="false"/>
<species id="MANNITOL_c_Root_Day" compartment="Root cytosol at light" initialConcentration="0" substanceUnits="substance" fbc:chemicalFormula="C6H14O6" hasOnlySubstanceUnits="false" constant="false" boundaryCondition="false"/>
<species id="MANNOSE_c_Root_Night" compartment="Root cytosol at dark" initialConcentration="0" substanceUnits="substance" fbc:chemicalFormula="chemicalFormula" hasOnlySubstanceUnits="false" constant="false" boundaryCondition="false"/>
<species id="MANNITOL_c_Root_Night" compartment="Root cytosol at dark" initialConcentration="0" substanceUnits="substance" fbc:chemicalFormula="C6H14O6" hasOnlySubstanceUnits="false" constant="false" boundaryCondition="false"/>
<species id="GDP-4-DEHYDRO-6-DEOXY-D-MANNOSE_c_Leaf_Day" compartment="Leaf cytosol at light" initialConcentration="0" substanceUnits="substance" fbc:chemicalFormula="C16H21N5O15P2" hasOnlySubstanceUnits="false" constant="false" boundaryCondition="false"/>
<species id="GUANOSINE_DIPHOSPHATE_FUCOSE_c_Leaf_Day" compartment="Leaf cytosol at light" initialConcentration="0" substanceUnits="substance" fbc:chemicalFormula="chemicalFormula" hasOnlySubstanceUnits="false" constant="false" boundaryCondition="false"/>
<species id="GUANOSINE_DIPHOSPHATE_FUCOSE_c_Leaf_Night" compartment="Leaf cytosol at dark" initialConcentration="0" substanceUnits="substance" fbc:chemicalFormula="chemicalFormula" hasOnlySubstanceUnits="false" constant="false" boundaryCondition="false"/>
<species id="GDP-4-DEHYDRO-6-DEOXY-D-MANNOSE_c_Leaf_Night" compartment="Leaf cytosol at dark" initialConcentration="0" substanceUnits="substance" fbc:chemicalFormula="C16H21N5O15P2" hasOnlySubstanceUnits="false" constant="false" boundaryCondition="false"/>
<species id="GDP-4-DEHYDRO-6-DEOXY-D-MANNOSE_c_Root_Day" compartment="Root cytosol at light" initialConcentration="0" substanceUnits="substance" fbc:chemicalFormula="C16H21N5O15P2" hasOnlySubstanceUnits="false" constant="false" boundaryCondition="false"/>
<species id="GUANOSINE_DIPHOSPHATE_FUCOSE_c_Root_Day" compartment="Root cytosol at light" initialConcentration="0" substanceUnits="substance" fbc:chemicalFormula="chemicalFormula" hasOnlySubstanceUnits="false" constant="false" boundaryCondition="false"/>
<species id="GUANOSINE_DIPHOSPHATE_FUCOSE_c_Root_Night" compartment="Root cytosol at dark" initialConcentration="0" substanceUnits="substance" fbc:chemicalFormula="chemicalFormula" hasOnlySubstanceUnits="false" constant="false" boundaryCondition="false"/>
<species id="GDP-4-DEHYDRO-6-DEOXY-D-MANNOSE_c_Root_Night" compartment="Root cytosol at dark" initialConcentration="0" substanceUnits="substance" fbc:chemicalFormula="C16H21N5O15P2" hasOnlySubstanceUnits="false" constant="false" boundaryCondition="false"/>
<species id="CPD-7279_c_Leaf_Day" compartment="Leaf cytosol at light" initialConcentration="0" substanceUnits="substance" fbc:chemicalFormula="C15H22O3" hasOnlySubstanceUnits="false" constant="false" boundaryCondition="false"/>
<species id="CPD-692_c_Leaf_Day" compartment="Leaf cytosol at light" initialConcentration="0" substanceUnits="substance" fbc:chemicalFormula="C15H20O3" hasOnlySubstanceUnits="false" constant="false" boundaryCondition="false"/>
<species id="CPD-692_c_Leaf_Night" compartment="Leaf cytosol at dark" initialConcentration="0" substanceUnits="substance" fbc:chemicalFormula="C15H20O3" hasOnlySubstanceUnits="false" constant="false" boundaryCondition="false"/>
<species id="CPD-7279_c_Leaf_Night" compartment="Leaf cytosol at dark" initialConcentration="0" substanceUnits="substance" fbc:chemicalFormula="C15H22O3" hasOnlySubstanceUnits="false" constant="false" boundaryCondition="false"/>
<species id="CPD-692_c_Root_Day" compartment="Root cytosol at light" initialConcentration="0" substanceUnits="substance" fbc:chemicalFormula="C15H20O3" hasOnlySubstanceUnits="false" constant="false" boundaryCondition="false"/>
<species id="CPD-7279_c_Root_Day" compartment="Root cytosol at light" initialConcentration="0" substanceUnits="substance" fbc:chemicalFormula="C15H22O3" hasOnlySubstanceUnits="false" constant="false" boundaryCondition="false"/>
<species id="CPD-692_c_Root_Night" compartment="Root cytosol at dark" initialConcentration="0" substanceUnits="substance" fbc:chemicalFormula="C15H20O3" hasOnlySubstanceUnits="false" constant="false" boundaryCondition="false"/>
<species id="CPD-7279_c_Root_Night" compartment="Root cytosol at dark" initialConcentration="0" substanceUnits="substance" fbc:chemicalFormula="C15H22O3" hasOnlySubstanceUnits="false" constant="false" boundaryCondition="false"/>
<species id="MEVALONATE_c_Leaf_Day" compartment="Leaf cytosol at light" initialConcentration="0" substanceUnits="substance" fbc:chemicalFormula="C6H11O4" hasOnlySubstanceUnits="false" constant="false" boundaryCondition="false"/>
<species id="3-HYDROXY-3-METHYL-GLUTARYL-COA_c_Leaf_Day" compartment="Leaf cytosol at light" initialConcentration="0" substanceUnits="substance" fbc:chemicalFormula="C27H39N7O20P3S1" hasOnlySubstanceUnits="false" constant="false" boundaryCondition="false"/>
<species id="CO-A_c_Leaf_Day" compartment="Leaf cytosol at light" initialConcentration="0" substanceUnits="substance" fbc:chemicalFormula="C21H32N7O16P3S1" hasOnlySubstanceUnits="false" constant="false" boundaryCondition="true"/>
<species id="MEVALONATE_c_Leaf_Night" compartment="Leaf cytosol at dark" initialConcentration="0" substanceUnits="substance" fbc:chemicalFormula="C6H11O4" hasOnlySubstanceUnits="false" constant="false" boundaryCondition="false"/>
<species id="CO-A_c_Leaf_Night" compartment="Leaf cytosol at dark" initialConcentration="0" substanceUnits="substance" fbc:chemicalFormula="C21H32N7O16P3S1" hasOnlySubstanceUnits="false" constant="false" boundaryCondition="true"/>
<species id="3-HYDROXY-3-METHYL-GLUTARYL-COA_c_Leaf_Night" compartment="Leaf cytosol at dark" initialConcentration="0" substanceUnits="substance" fbc:chemicalFormula="C27H39N7O20P3S1" hasOnlySubstanceUnits="false" constant="false" boundaryCondition="false"/>
<species id="3-HYDROXY-3-METHYL-GLUTARYL-COA_c_Root_Day" compartment="Root cytosol at light" initialConcentration="0" substanceUnits="substance" fbc:chemicalFormula="C27H39N7O20P3S1" hasOnlySubstanceUnits="false" constant="false" boundaryCondition="false"/>
<species id="CO-A_c_Root_Day" compartment="Root cytosol at light" initialConcentration="0" substanceUnits="substance" fbc:chemicalFormula="C21H32N7O16P3S1" hasOnlySubstanceUnits="false" constant="false" boundaryCondition="true"/>
<species id="MEVALONATE_c_Root_Day" compartment="Root cytosol at light" initialConcentration="0" substanceUnits="substance" fbc:chemicalFormula="C6H11O4" hasOnlySubstanceUnits="false" constant="false" boundaryCondition="false"/>
<species id="CO-A_c_Root_Night" compartment="Root cytosol at dark" initialConcentration="0" substanceUnits="substance" fbc:chemicalFormula="C21H32N7O16P3S1" hasOnlySubstanceUnits="false" constant="false" boundaryCondition="true"/>
<species id="3-HYDROXY-3-METHYL-GLUTARYL-COA_c_Root_Night" compartment="Root cytosol at dark" initialConcentration="0" substanceUnits="substance" fbc:chemicalFormula="C27H39N7O20P3S1" hasOnlySubstanceUnits="false" constant="false" boundaryCondition="false"/>
<species id="MEVALONATE_c_Root_Night" compartment="Root cytosol at dark" initialConcentration="0" substanceUnits="substance" fbc:chemicalFormula="C6H11O4" hasOnlySubstanceUnits="false" constant="false" boundaryCondition="false"/>
<species id="ANDROST4ENE_c_Leaf_Day" compartment="Leaf cytosol at light" initialConcentration="0" substanceUnits="substance" fbc:chemicalFormula="C19H26O2" hasOnlySubstanceUnits="false" constant="false" boundaryCondition="false"/>
<species id="TESTOSTERONE_c_Leaf_Day" compartment="Leaf cytosol at light" initialConcentration="0" substanceUnits="substance" fbc:chemicalFormula="C19H28O2" hasOnlySubstanceUnits="false" constant="false" boundaryCondition="false"/>
<species id="TESTOSTERONE_c_Leaf_Night" compartment="Leaf cytosol at dark" initialConcentration="0" substanceUnits="substance" fbc:chemicalFormula="C19H28O2" hasOnlySubstanceUnits="false" constant="false" boundaryCondition="false"/>
<species id="ANDROST4ENE_c_Leaf_Night" compartment="Leaf cytosol at dark" initialConcentration="0" substanceUnits="substance" fbc:chemicalFormula="C19H26O2" hasOnlySubstanceUnits="false" constant="false" boundaryCondition="false"/>
<species id="TESTOSTERONE_c_Root_Day" compartment="Root cytosol at light" initialConcentration="0" substanceUnits="substance" fbc:chemicalFormula="C19H28O2" hasOnlySubstanceUnits="false" constant="false" boundaryCondition="false"/>
<species id="ANDROST4ENE_c_Root_Day" compartment="Root cytosol at light" initialConcentration="0" substanceUnits="substance" fbc:chemicalFormula="C19H26O2" hasOnlySubstanceUnits="false" constant="false" boundaryCondition="false"/>
<species id="TESTOSTERONE_c_Root_Night" compartment="Root cytosol at dark" initialConcentration="0" substanceUnits="substance" fbc:chemicalFormula="C19H28O2" hasOnlySubstanceUnits="false" constant="false" boundaryCondition="false"/>
<species id="ANDROST4ENE_c_Root_Night" compartment="Root cytosol at dark" initialConcentration="0" substanceUnits="substance" fbc:chemicalFormula="C19H26O2" hasOnlySubstanceUnits="false" constant="false" boundaryCondition="false"/>
<species id="Cytochromes-C-Oxidized_m_Leaf_Day" compartment="Leaf mitochondria at light" initialConcentration="0" substanceUnits="substance" fbc:chemicalFormula="C34H34N4O4S2FeX2" hasOnlySubstanceUnits="false" constant="false" boundaryCondition="false"/>
<species id="Pumped-PROTON_m_Leaf_Day" compartment="Leaf mitochondria at light" initialConcentration="0" substanceUnits="substance" fbc:chemicalFormula="H1" hasOnlySubstanceUnits="false" constant="false" boundaryCondition="false"/>
<species id="Cytochromes-C-Reduced_m_Leaf_Day" compartment="Leaf mitochondria at light" initialConcentration="0" substanceUnits="substance" fbc:chemicalFormula="C34H34N4O4S2FeX2" hasOnlySubstanceUnits="false" constant="false" boundaryCondition="false"/>
<species id="UBIQUINONE_m_Leaf_Day" compartment="Leaf mitochondria at light" initialConcentration="0" substanceUnits="substance" fbc:chemicalFormula="chemicalFormula" hasOnlySubstanceUnits="false" constant="false" boundaryCondition="false"/>
<species id="UBIQUINOL_m_Leaf_Day" compartment="Leaf mitochondria at light" initialConcentration="0" substanceUnits="substance" fbc:chemicalFormula="chemicalFormula" hasOnlySubstanceUnits="false" constant="false" boundaryCondition="false"/>
<species id="UBIQUINONE_m_Leaf_Night" compartment="Leaf mitochondria at dark" initialConcentration="0" substanceUnits="substance" fbc:chemicalFormula="chemicalFormula" hasOnlySubstanceUnits="false" constant="false" boundaryCondition="false"/>
<species id="Pumped-PROTON_m_Leaf_Night" compartment="Leaf mitochondria at dark" initialConcentration="0" substanceUnits="substance" fbc:chemicalFormula="H1" hasOnlySubstanceUnits="false" constant="false" boundaryCondition="false"/>
<species id="Cytochromes-C-Oxidized_m_Leaf_Night" compartment="Leaf mitochondria at dark" initialConcentration="0" substanceUnits="substance" fbc:chemicalFormula="C34H34N4O4S2FeX2" hasOnlySubstanceUnits="false" constant="false" boundaryCondition="false"/>
<species id="Cytochromes-C-Reduced_m_Leaf_Night" compartment="Leaf mitochondria at dark" initialConcentration="0" substanceUnits="substance" fbc:chemicalFormula="C34H34N4O4S2FeX2" hasOnlySubstanceUnits="false" constant="false" boundaryCondition="false"/>
<species id="UBIQUINOL_m_Leaf_Night" compartment="Leaf mitochondria at dark" initialConcentration="0" substanceUnits="substance" fbc:chemicalFormula="chemicalFormula" hasOnlySubstanceUnits="false" constant="false" boundaryCondition="false"/>
<species id="UBIQUINOL_m_Root_Day" compartment="Root mitochondria at light" initialConcentration="0" substanceUnits="substance" fbc:chemicalFormula="chemicalFormula" hasOnlySubstanceUnits="false" constant="false" boundaryCondition="false"/>
<species id="Cytochromes-C-Reduced_m_Root_Day" compartment="Root mitochondria at light" initialConcentration="0" substanceUnits="substance" fbc:chemicalFormula="C34H34N4O4S2FeX2" hasOnlySubstanceUnits="false" constant="false" boundaryCondition="false"/>
<species id="UBIQUINONE_m_Root_Day" compartment="Root mitochondria at light" initialConcentration="0" substanceUnits="substance" fbc:chemicalFormula="chemicalFormula" hasOnlySubstanceUnits="false" constant="false" boundaryCondition="false"/>
<species id="Pumped-PROTON_m_Root_Day" compartment="Root mitochondria at light" initialConcentration="0" substanceUnits="substance" fbc:chemicalFormula="H1" hasOnlySubstanceUnits="false" constant="false" boundaryCondition="false"/>
<species id="Cytochromes-C-Oxidized_m_Root_Day" compartment="Root mitochondria at light" initialConcentration="0" substanceUnits="substance" fbc:chemicalFormula="C34H34N4O4S2FeX2" hasOnlySubstanceUnits="false" constant="false" boundaryCondition="false"/>
<species id="UBIQUINONE_m_Root_Night" compartment="Root mitochondria at dark" initialConcentration="0" substanceUnits="substance" fbc:chemicalFormula="chemicalFormula" hasOnlySubstanceUnits="false" constant="false" boundaryCondition="false"/>
<species id="Cytochromes-C-Oxidized_m_Root_Night" compartment="Root mitochondria at dark" initialConcentration="0" substanceUnits="substance" fbc:chemicalFormula="C34H34N4O4S2FeX2" hasOnlySubstanceUnits="false" constant="false" boundaryCondition="false"/>
<species id="Pumped-PROTON_m_Root_Night" compartment="Root mitochondria at dark" initialConcentration="0" substanceUnits="substance" fbc:chemicalFormula="H1" hasOnlySubstanceUnits="false" constant="false" boundaryCondition="false"/>
<species id="UBIQUINOL_m_Root_Night" compartment="Root mitochondria at dark" initialConcentration="0" substanceUnits="substance" fbc:chemicalFormula="chemicalFormula" hasOnlySubstanceUnits="false" constant="false" boundaryCondition="false"/>
<species id="Cytochromes-C-Reduced_m_Root_Night" compartment="Root mitochondria at dark" initialConcentration="0" substanceUnits="substance" fbc:chemicalFormula="C34H34N4O4S2FeX2" hasOnlySubstanceUnits="false" constant="false" boundaryCondition="false"/>
<species id="2-KETOGLUTARATE_c_Leaf_Day" compartment="Leaf cytosol at light" initialConcentration="0" substanceUnits="substance" fbc:chemicalFormula="C5H4O5" hasOnlySubstanceUnits="false" constant="false" boundaryCondition="true"/>
<species id="OXYGEN-MOLECULE_c_Leaf_Day" compartment="Leaf cytosol at light" initialConcentration="0" substanceUnits="substance" fbc:chemicalFormula="O2" hasOnlySubstanceUnits="false" constant="false" boundaryCondition="false"/>
<species id="2-HYDROXYPHYTANOYL-COA_c_Leaf_Day" compartment="Leaf cytosol at light" initialConcentration="0" substanceUnits="substance" fbc:chemicalFormula="C41H70N7O18P3S1" hasOnlySubstanceUnits="false" constant="false" boundaryCondition="false"/>
<species id="SUC_c_Leaf_Day" compartment="Leaf cytosol at light" initialConcentration="0" substanceUnits="substance" fbc:chemicalFormula="C4H4O4" hasOnlySubstanceUnits="false" constant="false" boundaryCondition="true"/>
<species id="CPD-206_c_Leaf_Day" compartment="Leaf cytosol at light" initialConcentration="0" substanceUnits="substance" fbc:chemicalFormula="C41H70N7O17P3S1" hasOnlySubstanceUnits="false" constant="false" boundaryCondition="false"/>
<species id="2-HYDROXYPHYTANOYL-COA_c_Leaf_Night" compartment="Leaf cytosol at dark" initialConcentration="0" substanceUnits="substance" fbc:chemicalFormula="C41H70N7O18P3S1" hasOnlySubstanceUnits="false" constant="false" boundaryCondition="false"/>
<species id="CPD-206_c_Leaf_Night" compartment="Leaf cytosol at dark" initialConcentration="0" substanceUnits="substance" fbc:chemicalFormula="C41H70N7O17P3S1" hasOnlySubstanceUnits="false" constant="false" boundaryCondition="false"/>
<species id="SUC_c_Leaf_Night" compartment="Leaf cytosol at dark" initialConcentration="0" substanceUnits="substance" fbc:chemicalFormula="C4H4O4" hasOnlySubstanceUnits="false" constant="false" boundaryCondition="true"/>
<species id="OXYGEN-MOLECULE_c_Leaf_Night" compartment="Leaf cytosol at dark" initialConcentration="0" substanceUnits="substance" fbc:chemicalFormula="O2" hasOnlySubstanceUnits="false" constant="false" boundaryCondition="false"/>
<species id="2-KETOGLUTARATE_c_Leaf_Night" compartment="Leaf cytosol at dark" initialConcentration="0" substanceUnits="substance" fbc:chemicalFormula="C5H4O5" hasOnlySubstanceUnits="false" constant="false" boundaryCondition="true"/>
<species id="2-HYDROXYPHYTANOYL-COA_c_Root_Day" compartment="Root cytosol at light" initialConcentration="0" substanceUnits="substance" fbc:chemicalFormula="C41H70N7O18P3S1" hasOnlySubstanceUnits="false" constant="false" boundaryCondition="false"/>
<species id="OXYGEN-MOLECULE_c_Root_Day" compartment="Root cytosol at light" initialConcentration="0" substanceUnits="substance" fbc:chemicalFormula="O2" hasOnlySubstanceUnits="false" constant="false" boundaryCondition="false"/>
<species id="CPD-206_c_Root_Day" compartment="Root cytosol at light" initialConcentration="0" substanceUnits="substance" fbc:chemicalFormula="C41H70N7O17P3S1" hasOnlySubstanceUnits="false" constant="false" boundaryCondition="false"/>
<species id="SUC_c_Root_Day" compartment="Root cytosol at light" initialConcentration="0" substanceUnits="substance" fbc:chemicalFormula="C4H4O4" hasOnlySubstanceUnits="false" constant="false" boundaryCondition="true"/>
<species id="2-KETOGLUTARATE_c_Root_Day" compartment="Root cytosol at light" initialConcentration="0" substanceUnits="substance" fbc:chemicalFormula="C5H4O5" hasOnlySubstanceUnits="false" constant="false" boundaryCondition="true"/>
<species id="CPD-206_c_Root_Night" compartment="Root cytosol at dark" initialConcentration="0" substanceUnits="substance" fbc:chemicalFormula="C41H70N7O17P3S1" hasOnlySubstanceUnits="false" constant="false" boundaryCondition="false"/>
<species id="OXYGEN-MOLECULE_c_Root_Night" compartment="Root cytosol at dark" initialConcentration="0" substanceUnits="substance" fbc:chemicalFormula="O2" hasOnlySubstanceUnits="false" constant="false" boundaryCondition="false"/>
<species id="2-KETOGLUTARATE_c_Root_Night" compartment="Root cytosol at dark" initialConcentration="0" substanceUnits="substance" fbc:chemicalFormula="C5H4O5" hasOnlySubstanceUnits="false" constant="false" boundaryCondition="true"/>
<species id="2-HYDROXYPHYTANOYL-COA_c_Root_Night" compartment="Root cytosol at dark" initialConcentration="0" substanceUnits="substance" fbc:chemicalFormula="C41H70N7O18P3S1" hasOnlySubstanceUnits="false" constant="false" boundaryCondition="false"/>
<species id="SUC_c_Root_Night" compartment="Root cytosol at dark" initialConcentration="0" substanceUnits="substance" fbc:chemicalFormula="C4H4O4" hasOnlySubstanceUnits="false" constant="false" boundaryCondition="true"/>
<species id="17-O-DEACETYLVINDOLINE_c_Leaf_Day" compartment="Leaf cytosol at light" initialConcentration="0" substanceUnits="substance" fbc:chemicalFormula="C23H31N2O5" hasOnlySubstanceUnits="false" constant="false" boundaryCondition="false"/>
<species id="DEACETOXYVINDOLINE_c_Leaf_Day" compartment="Leaf cytosol at light" initialConcentration="0" substanceUnits="substance" fbc:chemicalFormula="C23H31N2O4" hasOnlySubstanceUnits="false" constant="false" boundaryCondition="false"/>
<species id="17-O-DEACETYLVINDOLINE_c_Leaf_Night" compartment="Leaf cytosol at dark" initialConcentration="0" substanceUnits="substance" fbc:chemicalFormula="C23H31N2O5" hasOnlySubstanceUnits="false" constant="false" boundaryCondition="false"/>
<species id="DEACETOXYVINDOLINE_c_Leaf_Night" compartment="Leaf cytosol at dark" initialConcentration="0" substanceUnits="substance" fbc:chemicalFormula="C23H31N2O4" hasOnlySubstanceUnits="false" constant="false" boundaryCondition="false"/>
<species id="DEACETOXYVINDOLINE_c_Root_Day" compartment="Root cytosol at light" initialConcentration="0" substanceUnits="substance" fbc:chemicalFormula="C23H31N2O4" hasOnlySubstanceUnits="false" constant="false" boundaryCondition="false"/>
<species id="17-O-DEACETYLVINDOLINE_c_Root_Day" compartment="Root cytosol at light" initialConcentration="0" substanceUnits="substance" fbc:chemicalFormula="C23H31N2O5" hasOnlySubstanceUnits="false" constant="false" boundaryCondition="false"/>
<species id="DEACETOXYVINDOLINE_c_Root_Night" compartment="Root cytosol at dark" initialConcentration="0" substanceUnits="substance" fbc:chemicalFormula="C23H31N2O4" hasOnlySubstanceUnits="false" constant="false" boundaryCondition="false"/>
<species id="17-O-DEACETYLVINDOLINE_c_Root_Night" compartment="Root cytosol at dark" initialConcentration="0" substanceUnits="substance" fbc:chemicalFormula="C23H31N2O5" hasOnlySubstanceUnits="false" constant="false" boundaryCondition="false"/>
<species id="CAFFEOYLQUINATE_c_Leaf_Day" compartment="Leaf cytosol at light" initialConcentration="0" substanceUnits="substance" fbc:chemicalFormula="C16H17O9" hasOnlySubstanceUnits="false" constant="false" boundaryCondition="false"/>
<species id="4-COUMAROYLQUINATE_c_Leaf_Day" compartment="Leaf cytosol at light" initialConcentration="0" substanceUnits="substance" fbc:chemicalFormula="C16H17O8" hasOnlySubstanceUnits="false" constant="false" boundaryCondition="false"/>
<species id="4-COUMAROYLQUINATE_c_Leaf_Night" compartment="Leaf cytosol at dark" initialConcentration="0" substanceUnits="substance" fbc:chemicalFormula="C16H17O8" hasOnlySubstanceUnits="false" constant="false" boundaryCondition="false"/>
<species id="CAFFEOYLQUINATE_c_Leaf_Night" compartment="Leaf cytosol at dark" initialConcentration="0" substanceUnits="substance" fbc:chemicalFormula="C16H17O9" hasOnlySubstanceUnits="false" constant="false" boundaryCondition="false"/>
<species id="4-COUMAROYLQUINATE_c_Root_Day" compartment="Root cytosol at light" initialConcentration="0" substanceUnits="substance" fbc:chemicalFormula="C16H17O8" hasOnlySubstanceUnits="false" constant="false" boundaryCondition="false"/>
<species id="CAFFEOYLQUINATE_c_Root_Day" compartment="Root cytosol at light" initialConcentration="0" substanceUnits="substance" fbc:chemicalFormula="C16H17O9" hasOnlySubstanceUnits="false" constant="false" boundaryCondition="false"/>
<species id="CAFFEOYLQUINATE_c_Root_Night" compartment="Root cytosol at dark" initialConcentration="0" substanceUnits="substance" fbc:chemicalFormula="C16H17O9" hasOnlySubstanceUnits="false" constant="false" boundaryCondition="false"/>
<species id="4-COUMAROYLQUINATE_c_Root_Night" compartment="Root cytosol at dark" initialConcentration="0" substanceUnits="substance" fbc:chemicalFormula="C16H17O8" hasOnlySubstanceUnits="false" constant="false" boundaryCondition="false"/>
<species id="CPD-1074_c_Leaf_Day" compartment="Leaf cytosol at light" initialConcentration="0" substanceUnits="substance" fbc:chemicalFormula="C8H7N1O1" hasOnlySubstanceUnits="false" constant="false" boundaryCondition="false"/>
<species id="CPD-648_c_Leaf_Day" compartment="Leaf cytosol at light" initialConcentration="0" substanceUnits="substance" fbc:chemicalFormula="C8H7N1O2" hasOnlySubstanceUnits="false" constant="false" boundaryCondition="false"/>
<species id="CPD-1074_c_Leaf_Night" compartment="Leaf cytosol at dark" initialConcentration="0" substanceUnits="substance" fbc:chemicalFormula="C8H7N1O1" hasOnlySubstanceUnits="false" constant="false" boundaryCondition="false"/>
<species id="CPD-648_c_Leaf_Night" compartment="Leaf cytosol at dark" initialConcentration="0" substanceUnits="substance" fbc:chemicalFormula="C8H7N1O2" hasOnlySubstanceUnits="false" constant="false" boundaryCondition="false"/>
<species id="CPD-648_c_Root_Day" compartment="Root cytosol at light" initialConcentration="0" substanceUnits="substance" fbc:chemicalFormula="C8H7N1O2" hasOnlySubstanceUnits="false" constant="false" boundaryCondition="false"/>
<species id="CPD-1074_c_Root_Day" compartment="Root cytosol at light" initialConcentration="0" substanceUnits="substance" fbc:chemicalFormula="C8H7N1O1" hasOnlySubstanceUnits="false" constant="false" boundaryCondition="false"/>
<species id="CPD-648_c_Root_Night" compartment="Root cytosol at dark" initialConcentration="0" substanceUnits="substance" fbc:chemicalFormula="C8H7N1O2" hasOnlySubstanceUnits="false" constant="false" boundaryCondition="false"/>
<species id="CPD-1074_c_Root_Night" compartment="Root cytosol at dark" initialConcentration="0" substanceUnits="substance" fbc:chemicalFormula="C8H7N1O1" hasOnlySubstanceUnits="false" constant="false" boundaryCondition="false"/>
<species id="CPD-1041_c_Leaf_Day" compartment="Leaf cytosol at light" initialConcentration="0" substanceUnits="substance" fbc:chemicalFormula="C8H9N1O2" hasOnlySubstanceUnits="false" constant="false" boundaryCondition="false"/>
<species id="CPD-1041_c_Leaf_Night" compartment="Leaf cytosol at dark" initialConcentration="0" substanceUnits="substance" fbc:chemicalFormula="C8H9N1O2" hasOnlySubstanceUnits="false" constant="false" boundaryCondition="false"/>
<species id="CPD-1041_c_Root_Day" compartment="Root cytosol at light" initialConcentration="0" substanceUnits="substance" fbc:chemicalFormula="C8H9N1O2" hasOnlySubstanceUnits="false" constant="false" boundaryCondition="false"/>
<species id="CPD-1041_c_Root_Night" compartment="Root cytosol at dark" initialConcentration="0" substanceUnits="substance" fbc:chemicalFormula="C8H9N1O2" hasOnlySubstanceUnits="false" constant="false" boundaryCondition="false"/>
<species id="OBTUSIFOLIOL_c_Leaf_Day" compartment="Leaf cytosol at light" initialConcentration="0" substanceUnits="substance" fbc:chemicalFormula="C30H50O1" hasOnlySubstanceUnits="false" constant="false" boundaryCondition="false"/>
<species id="ALPHA-METHYL-5-ALPHA-ERGOSTA_c_Leaf_Day" compartment="Leaf cytosol at light" initialConcentration="0" substanceUnits="substance" fbc:chemicalFormula="C29H46O1" hasOnlySubstanceUnits="false" constant="false" boundaryCondition="false"/>
<species id="FORMATE_c_Leaf_Day" compartment="Leaf cytosol at light" initialConcentration="0" substanceUnits="substance" fbc:chemicalFormula="CH1O2" hasOnlySubstanceUnits="false" constant="false" boundaryCondition="false"/>
<species id="OBTUSIFOLIOL_c_Leaf_Night" compartment="Leaf cytosol at dark" initialConcentration="0" substanceUnits="substance" fbc:chemicalFormula="C30H50O1" hasOnlySubstanceUnits="false" constant="false" boundaryCondition="false"/>
<species id="FORMATE_c_Leaf_Night" compartment="Leaf cytosol at dark" initialConcentration="0" substanceUnits="substance" fbc:chemicalFormula="CH1O2" hasOnlySubstanceUnits="false" constant="false" boundaryCondition="false"/>
<species id="ALPHA-METHYL-5-ALPHA-ERGOSTA_c_Leaf_Night" compartment="Leaf cytosol at dark" initialConcentration="0" substanceUnits="substance" fbc:chemicalFormula="C29H46O1" hasOnlySubstanceUnits="false" constant="false" boundaryCondition="false"/>
<species id="OBTUSIFOLIOL_c_Root_Day" compartment="Root cytosol at light" initialConcentration="0" substanceUnits="substance" fbc:chemicalFormula="C30H50O1" hasOnlySubstanceUnits="false" constant="false" boundaryCondition="false"/>
<species id="FORMATE_c_Root_Day" compartment="Root cytosol at light" initialConcentration="0" substanceUnits="substance" fbc:chemicalFormula="CH1O2" hasOnlySubstanceUnits="false" constant="false" boundaryCondition="false"/>
<species id="ALPHA-METHYL-5-ALPHA-ERGOSTA_c_Root_Day" compartment="Root cytosol at light" initialConcentration="0" substanceUnits="substance" fbc:chemicalFormula="C29H46O1" hasOnlySubstanceUnits="false" constant="false" boundaryCondition="false"/>
<species id="FORMATE_c_Root_Night" compartment="Root cytosol at dark" initialConcentration="0" substanceUnits="substance" fbc:chemicalFormula="CH1O2" hasOnlySubstanceUnits="false" constant="false" boundaryCondition="false"/>
<species id="OBTUSIFOLIOL_c_Root_Night" compartment="Root cytosol at dark" initialConcentration="0" substanceUnits="substance" fbc:chemicalFormula="C30H50O1" hasOnlySubstanceUnits="false" constant="false" boundaryCondition="false"/>
<species id="ALPHA-METHYL-5-ALPHA-ERGOSTA_c_Root_Night" compartment="Root cytosol at dark" initialConcentration="0" substanceUnits="substance" fbc:chemicalFormula="C29H46O1" hasOnlySubstanceUnits="false" constant="false" boundaryCondition="false"/>
<species id="S-N-METHYLCOCLAURINE_c_Leaf_Day" compartment="Leaf cytosol at light" initialConcentration="0" substanceUnits="substance" fbc:chemicalFormula="C18H22N1O3" hasOnlySubstanceUnits="false" constant="false" boundaryCondition="false"/>
<species id="3-HYDROXY-N-METHYL-S-COCLAURINE_c_Leaf_Day" compartment="Leaf cytosol at light" initialConcentration="0" substanceUnits="substance" fbc:chemicalFormula="chemicalFormula" hasOnlySubstanceUnits="false" constant="false" boundaryCondition="false"/>
<species id="S-N-METHYLCOCLAURINE_c_Leaf_Night" compartment="Leaf cytosol at dark" initialConcentration="0" substanceUnits="substance" fbc:chemicalFormula="C18H22N1O3" hasOnlySubstanceUnits="false" constant="false" boundaryCondition="false"/>
<species id="3-HYDROXY-N-METHYL-S-COCLAURINE_c_Leaf_Night" compartment="Leaf cytosol at dark" initialConcentration="0" substanceUnits="substance" fbc:chemicalFormula="chemicalFormula" hasOnlySubstanceUnits="false" constant="false" boundaryCondition="false"/>
<species id="3-HYDROXY-N-METHYL-S-COCLAURINE_c_Root_Day" compartment="Root cytosol at light" initialConcentration="0" substanceUnits="substance" fbc:chemicalFormula="chemicalFormula" hasOnlySubstanceUnits="false" constant="false" boundaryCondition="false"/>
<species id="S-N-METHYLCOCLAURINE_c_Root_Day" compartment="Root cytosol at light" initialConcentration="0" substanceUnits="substance" fbc:chemicalFormula="C18H22N1O3" hasOnlySubstanceUnits="false" constant="false" boundaryCondition="false"/>
<species id="S-N-METHYLCOCLAURINE_c_Root_Night" compartment="Root cytosol at dark" initialConcentration="0" substanceUnits="substance" fbc:chemicalFormula="C18H22N1O3" hasOnlySubstanceUnits="false" constant="false" boundaryCondition="false"/>
<species id="3-HYDROXY-N-METHYL-S-COCLAURINE_c_Root_Night" compartment="Root cytosol at dark" initialConcentration="0" substanceUnits="substance" fbc:chemicalFormula="chemicalFormula" hasOnlySubstanceUnits="false" constant="false" boundaryCondition="false"/>
<species id="44-DIMETHYL-5ALPHA-CHOLEST-7-EN-3BET_c_Leaf_Day" compartment="Leaf cytosol at light" initialConcentration="0" substanceUnits="substance" fbc:chemicalFormula="C29H50O1" hasOnlySubstanceUnits="false" constant="false" boundaryCondition="false"/>
<species id="CPD-5847_c_Leaf_Day" compartment="Leaf cytosol at light" initialConcentration="0" substanceUnits="substance" fbc:chemicalFormula="C29H50O2" hasOnlySubstanceUnits="false" constant="false" boundaryCondition="false"/>
<species id="CPD-5847_c_Leaf_Night" compartment="Leaf cytosol at dark" initialConcentration="0" substanceUnits="substance" fbc:chemicalFormula="C29H50O2" hasOnlySubstanceUnits="false" constant="false" boundaryCondition="false"/>
<species id="44-DIMETHYL-5ALPHA-CHOLEST-7-EN-3BET_c_Leaf_Night" compartment="Leaf cytosol at dark" initialConcentration="0" substanceUnits="substance" fbc:chemicalFormula="C29H50O1" hasOnlySubstanceUnits="false" constant="false" boundaryCondition="false"/>
<species id="CPD-5847_c_Root_Day" compartment="Root cytosol at light" initialConcentration="0" substanceUnits="substance" fbc:chemicalFormula="C29H50O2" hasOnlySubstanceUnits="false" constant="false" boundaryCondition="false"/>
<species id="44-DIMETHYL-5ALPHA-CHOLEST-7-EN-3BET_c_Root_Day" compartment="Root cytosol at light" initialConcentration="0" substanceUnits="substance" fbc:chemicalFormula="C29H50O1" hasOnlySubstanceUnits="false" constant="false" boundaryCondition="false"/>
<species id="CPD-5847_c_Root_Night" compartment="Root cytosol at dark" initialConcentration="0" substanceUnits="substance" fbc:chemicalFormula="C29H50O2" hasOnlySubstanceUnits="false" constant="false" boundaryCondition="false"/>
<species id="44-DIMETHYL-5ALPHA-CHOLEST-7-EN-3BET_c_Root_Night" compartment="Root cytosol at dark" initialConcentration="0" substanceUnits="substance" fbc:chemicalFormula="C29H50O1" hasOnlySubstanceUnits="false" constant="false" boundaryCondition="false"/>
<species id="16-HYDROXYTABERSONINE_c_Leaf_Day" compartment="Leaf cytosol at light" initialConcentration="0" substanceUnits="substance" fbc:chemicalFormula="C21H25N2O3" hasOnlySubstanceUnits="false" constant="false" boundaryCondition="false"/>
<species id="TABERSONINE_c_Leaf_Day" compartment="Leaf cytosol at light" initialConcentration="0" substanceUnits="substance" fbc:chemicalFormula="C21H25N2O2" hasOnlySubstanceUnits="false" constant="false" boundaryCondition="false"/>
<species id="TABERSONINE_c_Leaf_Night" compartment="Leaf cytosol at dark" initialConcentration="0" substanceUnits="substance" fbc:chemicalFormula="C21H25N2O2" hasOnlySubstanceUnits="false" constant="false" boundaryCondition="false"/>
<species id="16-HYDROXYTABERSONINE_c_Leaf_Night" compartment="Leaf cytosol at dark" initialConcentration="0" substanceUnits="substance" fbc:chemicalFormula="C21H25N2O3" hasOnlySubstanceUnits="false" constant="false" boundaryCondition="false"/>
<species id="TABERSONINE_c_Root_Day" compartment="Root cytosol at light" initialConcentration="0" substanceUnits="substance" fbc:chemicalFormula="C21H25N2O2" hasOnlySubstanceUnits="false" constant="false" boundaryCondition="false"/>
<species id="16-HYDROXYTABERSONINE_c_Root_Day" compartment="Root cytosol at light" initialConcentration="0" substanceUnits="substance" fbc:chemicalFormula="C21H25N2O3" hasOnlySubstanceUnits="false" constant="false" boundaryCondition="false"/>
<species id="TABERSONINE_c_Root_Night" compartment="Root cytosol at dark" initialConcentration="0" substanceUnits="substance" fbc:chemicalFormula="C21H25N2O2" hasOnlySubstanceUnits="false" constant="false" boundaryCondition="false"/>
<species id="16-HYDROXYTABERSONINE_c_Root_Night" compartment="Root cytosol at dark" initialConcentration="0" substanceUnits="substance" fbc:chemicalFormula="C21H25N2O3" hasOnlySubstanceUnits="false" constant="false" boundaryCondition="false"/>
<species id="TAXA-42011-DIEN-5A13A-DIOL_c_Leaf_Day" compartment="Leaf cytosol at light" initialConcentration="0" substanceUnits="substance" fbc:chemicalFormula="C20H32O2" hasOnlySubstanceUnits="false" constant="false" boundaryCondition="false"/>
<species id="TAXA-42011-DIEN-5A-OL_c_Leaf_Day" compartment="Leaf cytosol at light" initialConcentration="0" substanceUnits="substance" fbc:chemicalFormula="C20H32O1" hasOnlySubstanceUnits="false" constant="false" boundaryCondition="false"/>
<species id="TAXA-42011-DIEN-5A13A-DIOL_c_Leaf_Night" compartment="Leaf cytosol at dark" initialConcentration="0" substanceUnits="substance" fbc:chemicalFormula="C20H32O2" hasOnlySubstanceUnits="false" constant="false" boundaryCondition="false"/>
<species id="TAXA-42011-DIEN-5A-OL_c_Leaf_Night" compartment="Leaf cytosol at dark" initialConcentration="0" substanceUnits="substance" fbc:chemicalFormula="C20H32O1" hasOnlySubstanceUnits="false" constant="false" boundaryCondition="false"/>
<species id="TAXA-42011-DIEN-5A-OL_c_Root_Day" compartment="Root cytosol at light" initialConcentration="0" substanceUnits="substance" fbc:chemicalFormula="C20H32O1" hasOnlySubstanceUnits="false" constant="false" boundaryCondition="false"/>
<species id="TAXA-42011-DIEN-5A13A-DIOL_c_Root_Day" compartment="Root cytosol at light" initialConcentration="0" substanceUnits="substance" fbc:chemicalFormula="C20H32O2" hasOnlySubstanceUnits="false" constant="false" boundaryCondition="false"/>
<species id="TAXA-42011-DIEN-5A-OL_c_Root_Night" compartment="Root cytosol at dark" initialConcentration="0" substanceUnits="substance" fbc:chemicalFormula="C20H32O1" hasOnlySubstanceUnits="false" constant="false" boundaryCondition="false"/>
<species id="TAXA-42011-DIEN-5A13A-DIOL_c_Root_Night" compartment="Root cytosol at dark" initialConcentration="0" substanceUnits="substance" fbc:chemicalFormula="C20H32O2" hasOnlySubstanceUnits="false" constant="false" boundaryCondition="false"/>
<species id="CPD1F-128_c_Leaf_Day" compartment="Leaf cytosol at light" initialConcentration="0" substanceUnits="substance" fbc:chemicalFormula="C20H32" hasOnlySubstanceUnits="false" constant="false" boundaryCondition="false"/>
<species id="ENT-KAUR-16-EN-19-OL_c_Leaf_Day" compartment="Leaf cytosol at light" initialConcentration="0" substanceUnits="substance" fbc:chemicalFormula="C20H32O1" hasOnlySubstanceUnits="false" constant="false" boundaryCondition="false"/>
<species id="ENT-KAUR-16-EN-19-OL_c_Leaf_Night" compartment="Leaf cytosol at dark" initialConcentration="0" substanceUnits="substance" fbc:chemicalFormula="C20H32O1" hasOnlySubstanceUnits="false" constant="false" boundaryCondition="false"/>
<species id="CPD1F-128_c_Leaf_Night" compartment="Leaf cytosol at dark" initialConcentration="0" substanceUnits="substance" fbc:chemicalFormula="C20H32" hasOnlySubstanceUnits="false" constant="false" boundaryCondition="false"/>
<species id="CPD1F-128_c_Root_Day" compartment="Root cytosol at light" initialConcentration="0" substanceUnits="substance" fbc:chemicalFormula="C20H32" hasOnlySubstanceUnits="false" constant="false" boundaryCondition="false"/>
<species id="ENT-KAUR-16-EN-19-OL_c_Root_Day" compartment="Root cytosol at light" initialConcentration="0" substanceUnits="substance" fbc:chemicalFormula="C20H32O1" hasOnlySubstanceUnits="false" constant="false" boundaryCondition="false"/>
<species id="ENT-KAUR-16-EN-19-OL_c_Root_Night" compartment="Root cytosol at dark" initialConcentration="0" substanceUnits="substance" fbc:chemicalFormula="C20H32O1" hasOnlySubstanceUnits="false" constant="false" boundaryCondition="false"/>
<species id="CPD1F-128_c_Root_Night" compartment="Root cytosol at dark" initialConcentration="0" substanceUnits="substance" fbc:chemicalFormula="C20H32" hasOnlySubstanceUnits="false" constant="false" boundaryCondition="false"/>
<species id="CPD1F-132_c_Leaf_Day" compartment="Leaf cytosol at light" initialConcentration="0" substanceUnits="substance" fbc:chemicalFormula="C20H29O2" hasOnlySubstanceUnits="false" constant="false" boundaryCondition="false"/>
<species id="CPD1F-136_c_Leaf_Day" compartment="Leaf cytosol at light" initialConcentration="0" substanceUnits="substance" fbc:chemicalFormula="C20H29O3" hasOnlySubstanceUnits="false" constant="false" boundaryCondition="false"/>
<species id="CPD1F-136_c_Leaf_Night" compartment="Leaf cytosol at dark" initialConcentration="0" substanceUnits="substance" fbc:chemicalFormula="C20H29O3" hasOnlySubstanceUnits="false" constant="false" boundaryCondition="false"/>
<species id="CPD1F-132_c_Leaf_Night" compartment="Leaf cytosol at dark" initialConcentration="0" substanceUnits="substance" fbc:chemicalFormula="C20H29O2" hasOnlySubstanceUnits="false" constant="false" boundaryCondition="false"/>
<species id="CPD1F-136_c_Root_Day" compartment="Root cytosol at light" initialConcentration="0" substanceUnits="substance" fbc:chemicalFormula="C20H29O3" hasOnlySubstanceUnits="false" constant="false" boundaryCondition="false"/>
<species id="CPD1F-132_c_Root_Day" compartment="Root cytosol at light" initialConcentration="0" substanceUnits="substance" fbc:chemicalFormula="C20H29O2" hasOnlySubstanceUnits="false" constant="false" boundaryCondition="false"/>
<species id="CPD1F-132_c_Root_Night" compartment="Root cytosol at dark" initialConcentration="0" substanceUnits="substance" fbc:chemicalFormula="C20H29O2" hasOnlySubstanceUnits="false" constant="false" boundaryCondition="false"/>
<species id="CPD1F-136_c_Root_Night" compartment="Root cytosol at dark" initialConcentration="0" substanceUnits="substance" fbc:chemicalFormula="C20H29O3" hasOnlySubstanceUnits="false" constant="false" boundaryCondition="false"/>
<species id="NN-DIMETHYLANILINE_c_Leaf_Day" compartment="Leaf cytosol at light" initialConcentration="0" substanceUnits="substance" fbc:chemicalFormula="C8H11N1" hasOnlySubstanceUnits="false" constant="false" boundaryCondition="false"/>
<species id="NN-DIMETHYLANILINE-N-OXIDE_c_Leaf_Day" compartment="Leaf cytosol at light" initialConcentration="0" substanceUnits="substance" fbc:chemicalFormula="C8H11N1O1" hasOnlySubstanceUnits="false" constant="false" boundaryCondition="false"/>
<species id="NN-DIMETHYLANILINE-N-OXIDE_c_Leaf_Night" compartment="Leaf cytosol at dark" initialConcentration="0" substanceUnits="substance" fbc:chemicalFormula="C8H11N1O1" hasOnlySubstanceUnits="false" constant="false" boundaryCondition="false"/>
<species id="NN-DIMETHYLANILINE_c_Leaf_Night" compartment="Leaf cytosol at dark" initialConcentration="0" substanceUnits="substance" fbc:chemicalFormula="C8H11N1" hasOnlySubstanceUnits="false" constant="false" boundaryCondition="false"/>
<species id="NN-DIMETHYLANILINE-N-OXIDE_c_Root_Day" compartment="Root cytosol at light" initialConcentration="0" substanceUnits="substance" fbc:chemicalFormula="C8H11N1O1" hasOnlySubstanceUnits="false" constant="false" boundaryCondition="false"/>
<species id="NN-DIMETHYLANILINE_c_Root_Day" compartment="Root cytosol at light" initialConcentration="0" substanceUnits="substance" fbc:chemicalFormula="C8H11N1" hasOnlySubstanceUnits="false" constant="false" boundaryCondition="false"/>
<species id="NN-DIMETHYLANILINE-N-OXIDE_c_Root_Night" compartment="Root cytosol at dark" initialConcentration="0" substanceUnits="substance" fbc:chemicalFormula="C8H11N1O1" hasOnlySubstanceUnits="false" constant="false" boundaryCondition="false"/>
<species id="NN-DIMETHYLANILINE_c_Root_Night" compartment="Root cytosol at dark" initialConcentration="0" substanceUnits="substance" fbc:chemicalFormula="C8H11N1" hasOnlySubstanceUnits="false" constant="false" boundaryCondition="false"/>
<species id="LICODIONE_c_Leaf_Day" compartment="Leaf cytosol at light" initialConcentration="0" substanceUnits="substance" fbc:chemicalFormula="C15H11O5" hasOnlySubstanceUnits="false" constant="false" boundaryCondition="false"/>
<species id="CPD-3061_c_Leaf_Day" compartment="Leaf cytosol at light" initialConcentration="0" substanceUnits="substance" fbc:chemicalFormula="C15H12O4" hasOnlySubstanceUnits="false" constant="false" boundaryCondition="false"/>
<species id="LICODIONE_c_Leaf_Night" compartment="Leaf cytosol at dark" initialConcentration="0" substanceUnits="substance" fbc:chemicalFormula="C15H11O5" hasOnlySubstanceUnits="false" constant="false" boundaryCondition="false"/>
<species id="CPD-3061_c_Leaf_Night" compartment="Leaf cytosol at dark" initialConcentration="0" substanceUnits="substance" fbc:chemicalFormula="C15H12O4" hasOnlySubstanceUnits="false" constant="false" boundaryCondition="false"/>
<species id="CPD-3061_c_Root_Day" compartment="Root cytosol at light" initialConcentration="0" substanceUnits="substance" fbc:chemicalFormula="C15H12O4" hasOnlySubstanceUnits="false" constant="false" boundaryCondition="false"/>
<species id="LICODIONE_c_Root_Day" compartment="Root cytosol at light" initialConcentration="0" substanceUnits="substance" fbc:chemicalFormula="C15H11O5" hasOnlySubstanceUnits="false" constant="false" boundaryCondition="false"/>
<species id="CPD-3061_c_Root_Night" compartment="Root cytosol at dark" initialConcentration="0" substanceUnits="substance" fbc:chemicalFormula="C15H12O4" hasOnlySubstanceUnits="false" constant="false" boundaryCondition="false"/>
<species id="LICODIONE_c_Root_Night" compartment="Root cytosol at dark" initialConcentration="0" substanceUnits="substance" fbc:chemicalFormula="C15H11O5" hasOnlySubstanceUnits="false" constant="false" boundaryCondition="false"/>
<species id="CPD-7234_c_Leaf_Day" compartment="Leaf cytosol at light" initialConcentration="0" substanceUnits="substance" fbc:chemicalFormula="C15H19O5" hasOnlySubstanceUnits="false" constant="false" boundaryCondition="false"/>
<species id="CPD-693_c_Leaf_Day" compartment="Leaf cytosol at light" initialConcentration="0" substanceUnits="substance" fbc:chemicalFormula="C15H19O4" hasOnlySubstanceUnits="false" constant="false" boundaryCondition="false"/>
<species id="CPD-7234_c_Leaf_Night" compartment="Leaf cytosol at dark" initialConcentration="0" substanceUnits="substance" fbc:chemicalFormula="C15H19O5" hasOnlySubstanceUnits="false" constant="false" boundaryCondition="false"/>
<species id="CPD-693_c_Leaf_Night" compartment="Leaf cytosol at dark" initialConcentration="0" substanceUnits="substance" fbc:chemicalFormula="C15H19O4" hasOnlySubstanceUnits="false" constant="false" boundaryCondition="false"/>
<species id="CPD-693_c_Root_Day" compartment="Root cytosol at light" initialConcentration="0" substanceUnits="substance" fbc:chemicalFormula="C15H19O4" hasOnlySubstanceUnits="false" constant="false" boundaryCondition="false"/>
<species id="CPD-7234_c_Root_Day" compartment="Root cytosol at light" initialConcentration="0" substanceUnits="substance" fbc:chemicalFormula="C15H19O5" hasOnlySubstanceUnits="false" constant="false" boundaryCondition="false"/>
<species id="CPD-693_c_Root_Night" compartment="Root cytosol at dark" initialConcentration="0" substanceUnits="substance" fbc:chemicalFormula="C15H19O4" hasOnlySubstanceUnits="false" constant="false" boundaryCondition="false"/>
<species id="CPD-7234_c_Root_Night" compartment="Root cytosol at dark" initialConcentration="0" substanceUnits="substance" fbc:chemicalFormula="C15H19O5" hasOnlySubstanceUnits="false" constant="false" boundaryCondition="false"/>
<species id="OLEOYL-COA_c_Leaf_Day" compartment="Leaf cytosol at light" initialConcentration="0" substanceUnits="substance" fbc:chemicalFormula="C39H64N7O17P3S1" hasOnlySubstanceUnits="false" constant="false" boundaryCondition="false"/>
<species id="FERRICYTOCHROME-B5_c_Leaf_Day" compartment="Leaf cytosol at light" initialConcentration="0" substanceUnits="substance" fbc:chemicalFormula="Fe" hasOnlySubstanceUnits="false" constant="false" boundaryCondition="false"/>
<species id="FERROCYTOCHROME-B5_c_Leaf_Day" compartment="Leaf cytosol at light" initialConcentration="0" substanceUnits="substance" fbc:chemicalFormula="Fe1" hasOnlySubstanceUnits="false" constant="false" boundaryCondition="false"/>
<species id="STEAROYL-COA_c_Leaf_Day" compartment="Leaf cytosol at light" initialConcentration="0" substanceUnits="substance" fbc:chemicalFormula="C39H66N7O17P3S1" hasOnlySubstanceUnits="false" constant="false" boundaryCondition="false"/>
<species id="FERRICYTOCHROME-B5_c_Leaf_Night" compartment="Leaf cytosol at dark" initialConcentration="0" substanceUnits="substance" fbc:chemicalFormula="Fe" hasOnlySubstanceUnits="false" constant="false" boundaryCondition="false"/>
<species id="STEAROYL-COA_c_Leaf_Night" compartment="Leaf cytosol at dark" initialConcentration="0" substanceUnits="substance" fbc:chemicalFormula="C39H66N7O17P3S1" hasOnlySubstanceUnits="false" constant="false" boundaryCondition="false"/>
<species id="OLEOYL-COA_c_Leaf_Night" compartment="Leaf cytosol at dark" initialConcentration="0" substanceUnits="substance" fbc:chemicalFormula="C39H64N7O17P3S1" hasOnlySubstanceUnits="false" constant="false" boundaryCondition="false"/>
<species id="FERROCYTOCHROME-B5_c_Leaf_Night" compartment="Leaf cytosol at dark" initialConcentration="0" substanceUnits="substance" fbc:chemicalFormula="Fe1" hasOnlySubstanceUnits="false" constant="false" boundaryCondition="false"/>
<species id="STEAROYL-COA_c_Root_Day" compartment="Root cytosol at light" initialConcentration="0" substanceUnits="substance" fbc:chemicalFormula="C39H66N7O17P3S1" hasOnlySubstanceUnits="false" constant="false" boundaryCondition="false"/>
<species id="FERROCYTOCHROME-B5_c_Root_Day" compartment="Root cytosol at light" initialConcentration="0" substanceUnits="substance" fbc:chemicalFormula="Fe1" hasOnlySubstanceUnits="false" constant="false" boundaryCondition="false"/>
<species id="OLEOYL-COA_c_Root_Day" compartment="Root cytosol at light" initialConcentration="0" substanceUnits="substance" fbc:chemicalFormula="C39H64N7O17P3S1" hasOnlySubstanceUnits="false" constant="false" boundaryCondition="false"/>
<species id="FERRICYTOCHROME-B5_c_Root_Day" compartment="Root cytosol at light" initialConcentration="0" substanceUnits="substance" fbc:chemicalFormula="Fe" hasOnlySubstanceUnits="false" constant="false" boundaryCondition="false"/>
<species id="FERRICYTOCHROME-B5_c_Root_Night" compartment="Root cytosol at dark" initialConcentration="0" substanceUnits="substance" fbc:chemicalFormula="Fe" hasOnlySubstanceUnits="false" constant="false" boundaryCondition="false"/>
<species id="STEAROYL-COA_c_Root_Night" compartment="Root cytosol at dark" initialConcentration="0" substanceUnits="substance" fbc:chemicalFormula="C39H66N7O17P3S1" hasOnlySubstanceUnits="false" constant="false" boundaryCondition="false"/>
<species id="FERROCYTOCHROME-B5_c_Root_Night" compartment="Root cytosol at dark" initialConcentration="0" substanceUnits="substance" fbc:chemicalFormula="Fe1" hasOnlySubstanceUnits="false" constant="false" boundaryCondition="false"/>
<species id="OLEOYL-COA_c_Root_Night" compartment="Root cytosol at dark" initialConcentration="0" substanceUnits="substance" fbc:chemicalFormula="C39H64N7O17P3S1" hasOnlySubstanceUnits="false" constant="false" boundaryCondition="false"/>
<species id="CPD-4187_c_Leaf_Day" compartment="Leaf cytosol at light" initialConcentration="0" substanceUnits="substance" fbc:chemicalFormula="C27H44O1" hasOnlySubstanceUnits="false" constant="false" boundaryCondition="false"/>
<species id="CPD-4186_c_Leaf_Day" compartment="Leaf cytosol at light" initialConcentration="0" substanceUnits="substance" fbc:chemicalFormula="C27H46O1" hasOnlySubstanceUnits="false" constant="false" boundaryCondition="false"/>
<species id="CPD-4186_c_Leaf_Night" compartment="Leaf cytosol at dark" initialConcentration="0" substanceUnits="substance" fbc:chemicalFormula="C27H46O1" hasOnlySubstanceUnits="false" constant="false" boundaryCondition="false"/>
<species id="CPD-4187_c_Leaf_Night" compartment="Leaf cytosol at dark" initialConcentration="0" substanceUnits="substance" fbc:chemicalFormula="C27H44O1" hasOnlySubstanceUnits="false" constant="false" boundaryCondition="false"/>
<species id="CPD-4186_c_Root_Day" compartment="Root cytosol at light" initialConcentration="0" substanceUnits="substance" fbc:chemicalFormula="C27H46O1" hasOnlySubstanceUnits="false" constant="false" boundaryCondition="false"/>
<species id="CPD-4187_c_Root_Day" compartment="Root cytosol at light" initialConcentration="0" substanceUnits="substance" fbc:chemicalFormula="C27H44O1" hasOnlySubstanceUnits="false" constant="false" boundaryCondition="false"/>
<species id="CPD-4186_c_Root_Night" compartment="Root cytosol at dark" initialConcentration="0" substanceUnits="substance" fbc:chemicalFormula="C27H46O1" hasOnlySubstanceUnits="false" constant="false" boundaryCondition="false"/>
<species id="CPD-4187_c_Root_Night" compartment="Root cytosol at dark" initialConcentration="0" substanceUnits="substance" fbc:chemicalFormula="C27H44O1" hasOnlySubstanceUnits="false" constant="false" boundaryCondition="false"/>
<species id="LINOLEIC_ACID_c_Leaf_Day" compartment="Leaf cytosol at light" initialConcentration="0" substanceUnits="substance" fbc:chemicalFormula="chemicalFormula" hasOnlySubstanceUnits="false" constant="false" boundaryCondition="false"/>
<species id="CREPENYNATE_c_Leaf_Day" compartment="Leaf cytosol at light" initialConcentration="0" substanceUnits="substance" fbc:chemicalFormula="C18H29O2" hasOnlySubstanceUnits="false" constant="false" boundaryCondition="false"/>
<species id="CREPENYNATE_c_Leaf_Night" compartment="Leaf cytosol at dark" initialConcentration="0" substanceUnits="substance" fbc:chemicalFormula="C18H29O2" hasOnlySubstanceUnits="false" constant="false" boundaryCondition="false"/>
<species id="LINOLEIC_ACID_c_Leaf_Night" compartment="Leaf cytosol at dark" initialConcentration="0" substanceUnits="substance" fbc:chemicalFormula="chemicalFormula" hasOnlySubstanceUnits="false" constant="false" boundaryCondition="false"/>
<species id="CREPENYNATE_c_Root_Day" compartment="Root cytosol at light" initialConcentration="0" substanceUnits="substance" fbc:chemicalFormula="C18H29O2" hasOnlySubstanceUnits="false" constant="false" boundaryCondition="false"/>
<species id="LINOLEIC_ACID_c_Root_Day" compartment="Root cytosol at light" initialConcentration="0" substanceUnits="substance" fbc:chemicalFormula="chemicalFormula" hasOnlySubstanceUnits="false" constant="false" boundaryCondition="false"/>
<species id="CREPENYNATE_c_Root_Night" compartment="Root cytosol at dark" initialConcentration="0" substanceUnits="substance" fbc:chemicalFormula="C18H29O2" hasOnlySubstanceUnits="false" constant="false" boundaryCondition="false"/>
<species id="LINOLEIC_ACID_c_Root_Night" compartment="Root cytosol at dark" initialConcentration="0" substanceUnits="substance" fbc:chemicalFormula="chemicalFormula" hasOnlySubstanceUnits="false" constant="false" boundaryCondition="false"/>
<species id="NADPH_p_Leaf_Day" compartment="Leaf plastid at light" initialConcentration="0" substanceUnits="substance" fbc:chemicalFormula="C21H26N7O17P3" hasOnlySubstanceUnits="false" constant="false" boundaryCondition="false"/>
<species id="Reduced-ferredoxins_p_Leaf_Day" compartment="Leaf plastid at light" initialConcentration="0" substanceUnits="substance" fbc:chemicalFormula="Fe2S2" hasOnlySubstanceUnits="false" constant="false" boundaryCondition="false"/>
<species id="Oxidized-ferredoxins_p_Leaf_Day" compartment="Leaf plastid at light" initialConcentration="0" substanceUnits="substance" fbc:chemicalFormula="Fe2S2" hasOnlySubstanceUnits="false" constant="false" boundaryCondition="false"/>
<species id="NADP_p_Leaf_Day" compartment="Leaf plastid at light" initialConcentration="0" substanceUnits="substance" fbc:chemicalFormula="C21H25N7O17P3" hasOnlySubstanceUnits="false" constant="false" boundaryCondition="false"/>
<species id="NADP_p_Leaf_Night" compartment="Leaf plastid at dark" initialConcentration="0" substanceUnits="substance" fbc:chemicalFormula="C21H25N7O17P3" hasOnlySubstanceUnits="false" constant="false" boundaryCondition="false"/>
<species id="Reduced-ferredoxins_p_Leaf_Night" compartment="Leaf plastid at dark" initialConcentration="0" substanceUnits="substance" fbc:chemicalFormula="Fe2S2" hasOnlySubstanceUnits="false" constant="false" boundaryCondition="false"/>
<species id="NADPH_p_Leaf_Night" compartment="Leaf plastid at dark" initialConcentration="0" substanceUnits="substance" fbc:chemicalFormula="C21H26N7O17P3" hasOnlySubstanceUnits="false" constant="false" boundaryCondition="false"/>
<species id="Oxidized-ferredoxins_p_Leaf_Night" compartment="Leaf plastid at dark" initialConcentration="0" substanceUnits="substance" fbc:chemicalFormula="Fe2S2" hasOnlySubstanceUnits="false" constant="false" boundaryCondition="false"/>
<species id="NADPH_p_Root_Day" compartment="Root plastid at light" initialConcentration="0" substanceUnits="substance" fbc:chemicalFormula="C21H26N7O17P3" hasOnlySubstanceUnits="false" constant="false" boundaryCondition="false"/>
<species id="Reduced-ferredoxins_p_Root_Day" compartment="Root plastid at light" initialConcentration="0" substanceUnits="substance" fbc:chemicalFormula="Fe2S2" hasOnlySubstanceUnits="false" constant="false" boundaryCondition="false"/>
<species id="Oxidized-ferredoxins_p_Root_Day" compartment="Root plastid at light" initialConcentration="0" substanceUnits="substance" fbc:chemicalFormula="Fe2S2" hasOnlySubstanceUnits="false" constant="false" boundaryCondition="false"/>
<species id="NADP_p_Root_Day" compartment="Root plastid at light" initialConcentration="0" substanceUnits="substance" fbc:chemicalFormula="C21H25N7O17P3" hasOnlySubstanceUnits="false" constant="false" boundaryCondition="false"/>
<species id="Reduced-ferredoxins_p_Root_Night" compartment="Root plastid at dark" initialConcentration="0" substanceUnits="substance" fbc:chemicalFormula="Fe2S2" hasOnlySubstanceUnits="false" constant="false" boundaryCondition="false"/>
<species id="Oxidized-ferredoxins_p_Root_Night" compartment="Root plastid at dark" initialConcentration="0" substanceUnits="substance" fbc:chemicalFormula="Fe2S2" hasOnlySubstanceUnits="false" constant="false" boundaryCondition="false"/>
<species id="NADPH_p_Root_Night" compartment="Root plastid at dark" initialConcentration="0" substanceUnits="substance" fbc:chemicalFormula="C21H26N7O17P3" hasOnlySubstanceUnits="false" constant="false" boundaryCondition="false"/>
<species id="NADP_p_Root_Night" compartment="Root plastid at dark" initialConcentration="0" substanceUnits="substance" fbc:chemicalFormula="C21H25N7O17P3" hasOnlySubstanceUnits="false" constant="false" boundaryCondition="false"/>
<species id="CPD-548_c_Leaf_Day" compartment="Leaf cytosol at light" initialConcentration="0" substanceUnits="substance" fbc:chemicalFormula="C11H16N3O7S1" hasOnlySubstanceUnits="false" constant="false" boundaryCondition="false"/>
<species id="FORMALDEHYDE_c_Leaf_Day" compartment="Leaf cytosol at light" initialConcentration="0" substanceUnits="substance" fbc:chemicalFormula="C1H2O1" hasOnlySubstanceUnits="false" constant="false" boundaryCondition="false"/>
<species id="GLUTATHIONE_c_Leaf_Day" compartment="Leaf cytosol at light" initialConcentration="0" substanceUnits="substance" fbc:chemicalFormula="C10H16N3O6S" hasOnlySubstanceUnits="false" constant="false" boundaryCondition="true"/>
<species id="CPD-548_c_Leaf_Night" compartment="Leaf cytosol at dark" initialConcentration="0" substanceUnits="substance" fbc:chemicalFormula="C11H16N3O7S1" hasOnlySubstanceUnits="false" constant="false" boundaryCondition="false"/>
<species id="FORMALDEHYDE_c_Leaf_Night" compartment="Leaf cytosol at dark" initialConcentration="0" substanceUnits="substance" fbc:chemicalFormula="C1H2O1" hasOnlySubstanceUnits="false" constant="false" boundaryCondition="false"/>
<species id="GLUTATHIONE_c_Leaf_Night" compartment="Leaf cytosol at dark" initialConcentration="0" substanceUnits="substance" fbc:chemicalFormula="C10H16N3O6S" hasOnlySubstanceUnits="false" constant="false" boundaryCondition="true"/>
<species id="GLUTATHIONE_c_Root_Day" compartment="Root cytosol at light" initialConcentration="0" substanceUnits="substance" fbc:chemicalFormula="C10H16N3O6S" hasOnlySubstanceUnits="false" constant="false" boundaryCondition="true"/>
<species id="CPD-548_c_Root_Day" compartment="Root cytosol at light" initialConcentration="0" substanceUnits="substance" fbc:chemicalFormula="C11H16N3O7S1" hasOnlySubstanceUnits="false" constant="false" boundaryCondition="false"/>
<species id="FORMALDEHYDE_c_Root_Day" compartment="Root cytosol at light" initialConcentration="0" substanceUnits="substance" fbc:chemicalFormula="C1H2O1" hasOnlySubstanceUnits="false" constant="false" boundaryCondition="false"/>
<species id="FORMALDEHYDE_c_Root_Night" compartment="Root cytosol at dark" initialConcentration="0" substanceUnits="substance" fbc:chemicalFormula="C1H2O1" hasOnlySubstanceUnits="false" constant="false" boundaryCondition="false"/>
<species id="GLUTATHIONE_c_Root_Night" compartment="Root cytosol at dark" initialConcentration="0" substanceUnits="substance" fbc:chemicalFormula="C10H16N3O6S" hasOnlySubstanceUnits="false" constant="false" boundaryCondition="true"/>
<species id="CPD-548_c_Root_Night" compartment="Root cytosol at dark" initialConcentration="0" substanceUnits="substance" fbc:chemicalFormula="C11H16N3O7S1" hasOnlySubstanceUnits="false" constant="false" boundaryCondition="false"/>
<species id="DPG_p_Leaf_Day" compartment="Leaf plastid at light" initialConcentration="0" substanceUnits="substance" fbc:chemicalFormula="C3H4O10P2" hasOnlySubstanceUnits="false" constant="false" boundaryCondition="false"/>
<species id="Pi_p_Leaf_Day" compartment="Leaf plastid at light" initialConcentration="0" substanceUnits="substance" fbc:chemicalFormula="H1O4P1" hasOnlySubstanceUnits="false" constant="false" boundaryCondition="false"/>
<species id="GAP_p_Leaf_Day" compartment="Leaf plastid at light" initialConcentration="0" substanceUnits="substance" fbc:chemicalFormula="C3H5O6P1" hasOnlySubstanceUnits="false" constant="false" boundaryCondition="false"/>
<species id="Pi_p_Leaf_Night" compartment="Leaf plastid at dark" initialConcentration="0" substanceUnits="substance" fbc:chemicalFormula="H1O4P1" hasOnlySubstanceUnits="false" constant="false" boundaryCondition="false"/>
<species id="DPG_p_Leaf_Night" compartment="Leaf plastid at dark" initialConcentration="0" substanceUnits="substance" fbc:chemicalFormula="C3H4O10P2" hasOnlySubstanceUnits="false" constant="false" boundaryCondition="false"/>
<species id="GAP_p_Leaf_Night" compartment="Leaf plastid at dark" initialConcentration="0" substanceUnits="substance" fbc:chemicalFormula="C3H5O6P1" hasOnlySubstanceUnits="false" constant="false" boundaryCondition="false"/>
<species id="GAP_p_Root_Day" compartment="Root plastid at light" initialConcentration="0" substanceUnits="substance" fbc:chemicalFormula="C3H5O6P1" hasOnlySubstanceUnits="false" constant="false" boundaryCondition="false"/>
<species id="Pi_p_Root_Day" compartment="Root plastid at light" initialConcentration="0" substanceUnits="substance" fbc:chemicalFormula="H1O4P1" hasOnlySubstanceUnits="false" constant="false" boundaryCondition="false"/>
<species id="DPG_p_Root_Day" compartment="Root plastid at light" initialConcentration="0" substanceUnits="substance" fbc:chemicalFormula="C3H4O10P2" hasOnlySubstanceUnits="false" constant="false" boundaryCondition="false"/>
<species id="GAP_p_Root_Night" compartment="Root plastid at dark" initialConcentration="0" substanceUnits="substance" fbc:chemicalFormula="C3H5O6P1" hasOnlySubstanceUnits="false" constant="false" boundaryCondition="false"/>
<species id="Pi_p_Root_Night" compartment="Root plastid at dark" initialConcentration="0" substanceUnits="substance" fbc:chemicalFormula="H1O4P1" hasOnlySubstanceUnits="false" constant="false" boundaryCondition="false"/>
<species id="DPG_p_Root_Night" compartment="Root plastid at dark" initialConcentration="0" substanceUnits="substance" fbc:chemicalFormula="C3H4O10P2" hasOnlySubstanceUnits="false" constant="false" boundaryCondition="false"/>
<species id="CARBON-DIOXIDE_m_Leaf_Day" compartment="Leaf mitochondria at light" initialConcentration="0" substanceUnits="substance" fbc:chemicalFormula="C1O2" hasOnlySubstanceUnits="false" constant="false" boundaryCondition="false"/>
<species id="FORMATE_m_Leaf_Day" compartment="Leaf mitochondria at light" initialConcentration="0" substanceUnits="substance" fbc:chemicalFormula="CH1O2" hasOnlySubstanceUnits="false" constant="false" boundaryCondition="false"/>
<species id="FORMATE_m_Leaf_Night" compartment="Leaf mitochondria at dark" initialConcentration="0" substanceUnits="substance" fbc:chemicalFormula="CH1O2" hasOnlySubstanceUnits="false" constant="false" boundaryCondition="false"/>
<species id="CARBON-DIOXIDE_m_Leaf_Night" compartment="Leaf mitochondria at dark" initialConcentration="0" substanceUnits="substance" fbc:chemicalFormula="C1O2" hasOnlySubstanceUnits="false" constant="false" boundaryCondition="false"/>
<species id="FORMATE_m_Root_Day" compartment="Root mitochondria at light" initialConcentration="0" substanceUnits="substance" fbc:chemicalFormula="CH1O2" hasOnlySubstanceUnits="false" constant="false" boundaryCondition="false"/>
<species id="CARBON-DIOXIDE_m_Root_Day" compartment="Root mitochondria at light" initialConcentration="0" substanceUnits="substance" fbc:chemicalFormula="C1O2" hasOnlySubstanceUnits="false" constant="false" boundaryCondition="false"/>
<species id="CARBON-DIOXIDE_m_Root_Night" compartment="Root mitochondria at dark" initialConcentration="0" substanceUnits="substance" fbc:chemicalFormula="C1O2" hasOnlySubstanceUnits="false" constant="false" boundaryCondition="false"/>
<species id="FORMATE_m_Root_Night" compartment="Root mitochondria at dark" initialConcentration="0" substanceUnits="substance" fbc:chemicalFormula="CH1O2" hasOnlySubstanceUnits="false" constant="false" boundaryCondition="false"/>
<species id="CARBON-DIOXIDE_p_Leaf_Day" compartment="Leaf plastid at light" initialConcentration="0" substanceUnits="substance" fbc:chemicalFormula="CO2" hasOnlySubstanceUnits="false" constant="false" boundaryCondition="false"/>
<species id="NADH_p_Leaf_Day" compartment="Leaf plastid at light" initialConcentration="0" substanceUnits="substance" fbc:chemicalFormula="C21H27N7O14P2" hasOnlySubstanceUnits="false" constant="false" boundaryCondition="false"/>
<species id="NAD_p_Leaf_Day" compartment="Leaf plastid at light" initialConcentration="0" substanceUnits="substance" fbc:chemicalFormula="C21H26N7O14P2" hasOnlySubstanceUnits="false" constant="false" boundaryCondition="false"/>
<species id="FORMATE_p_Leaf_Day" compartment="Leaf plastid at light" initialConcentration="0" substanceUnits="substance" fbc:chemicalFormula="CH1O2" hasOnlySubstanceUnits="false" constant="false" boundaryCondition="false"/>
<species id="FORMATE_p_Leaf_Night" compartment="Leaf plastid at dark" initialConcentration="0" substanceUnits="substance" fbc:chemicalFormula="CH1O2" hasOnlySubstanceUnits="false" constant="false" boundaryCondition="false"/>
<species id="CARBON-DIOXIDE_p_Leaf_Night" compartment="Leaf plastid at dark" initialConcentration="0" substanceUnits="substance" fbc:chemicalFormula="CO2" hasOnlySubstanceUnits="false" constant="false" boundaryCondition="false"/>
<species id="NAD_p_Leaf_Night" compartment="Leaf plastid at dark" initialConcentration="0" substanceUnits="substance" fbc:chemicalFormula="C21H26N7O14P2" hasOnlySubstanceUnits="false" constant="false" boundaryCondition="false"/>
<species id="NADH_p_Leaf_Night" compartment="Leaf plastid at dark" initialConcentration="0" substanceUnits="substance" fbc:chemicalFormula="C21H27N7O14P2" hasOnlySubstanceUnits="false" constant="false" boundaryCondition="false"/>
<species id="NADH_p_Root_Day" compartment="Root plastid at light" initialConcentration="0" substanceUnits="substance" fbc:chemicalFormula="C21H27N7O14P2" hasOnlySubstanceUnits="false" constant="false" boundaryCondition="false"/>
<species id="NAD_p_Root_Day" compartment="Root plastid at light" initialConcentration="0" substanceUnits="substance" fbc:chemicalFormula="C21H26N7O14P2" hasOnlySubstanceUnits="false" constant="false" boundaryCondition="false"/>
<species id="CARBON-DIOXIDE_p_Root_Day" compartment="Root plastid at light" initialConcentration="0" substanceUnits="substance" fbc:chemicalFormula="CO2" hasOnlySubstanceUnits="false" constant="false" boundaryCondition="false"/>
<species id="FORMATE_p_Root_Day" compartment="Root plastid at light" initialConcentration="0" substanceUnits="substance" fbc:chemicalFormula="CH1O2" hasOnlySubstanceUnits="false" constant="false" boundaryCondition="false"/>
<species id="NAD_p_Root_Night" compartment="Root plastid at dark" initialConcentration="0" substanceUnits="substance" fbc:chemicalFormula="C21H26N7O14P2" hasOnlySubstanceUnits="false" constant="false" boundaryCondition="false"/>
<species id="CARBON-DIOXIDE_p_Root_Night" compartment="Root plastid at dark" initialConcentration="0" substanceUnits="substance" fbc:chemicalFormula="CO2" hasOnlySubstanceUnits="false" constant="false" boundaryCondition="false"/>
<species id="NADH_p_Root_Night" compartment="Root plastid at dark" initialConcentration="0" substanceUnits="substance" fbc:chemicalFormula="C21H27N7O14P2" hasOnlySubstanceUnits="false" constant="false" boundaryCondition="false"/>
<species id="FORMATE_p_Root_Night" compartment="Root plastid at dark" initialConcentration="0" substanceUnits="substance" fbc:chemicalFormula="CH1O2" hasOnlySubstanceUnits="false" constant="false" boundaryCondition="false"/>
<species id="2-KETO-ISOVALERATE_m_Leaf_Day" compartment="Leaf mitochondria at light" initialConcentration="0" substanceUnits="substance" fbc:chemicalFormula="C5H7O3" hasOnlySubstanceUnits="false" constant="false" boundaryCondition="false"/>
<species id="CO-A_m_Leaf_Day" compartment="Leaf mitochondria at light" initialConcentration="0" substanceUnits="substance" fbc:chemicalFormula="C21H32N7O16P3S1" hasOnlySubstanceUnits="false" constant="false" boundaryCondition="false"/>
<species id="ISOBUTYRYL-COA_m_Leaf_Day" compartment="Leaf mitochondria at light" initialConcentration="0" substanceUnits="substance" fbc:chemicalFormula="C25H38N7O17P3S1" hasOnlySubstanceUnits="false" constant="false" boundaryCondition="false"/>
<species id="2-KETO-ISOVALERATE_m_Leaf_Night" compartment="Leaf mitochondria at dark" initialConcentration="0" substanceUnits="substance" fbc:chemicalFormula="C5H7O3" hasOnlySubstanceUnits="false" constant="false" boundaryCondition="false"/>
<species id="CO-A_m_Leaf_Night" compartment="Leaf mitochondria at dark" initialConcentration="0" substanceUnits="substance" fbc:chemicalFormula="C21H32N7O16P3S1" hasOnlySubstanceUnits="false" constant="false" boundaryCondition="false"/>
<species id="ISOBUTYRYL-COA_m_Leaf_Night" compartment="Leaf mitochondria at dark" initialConcentration="0" substanceUnits="substance" fbc:chemicalFormula="C25H38N7O17P3S1" hasOnlySubstanceUnits="false" constant="false" boundaryCondition="false"/>
<species id="ISOBUTYRYL-COA_m_Root_Day" compartment="Root mitochondria at light" initialConcentration="0" substanceUnits="substance" fbc:chemicalFormula="C25H38N7O17P3S1" hasOnlySubstanceUnits="false" constant="false" boundaryCondition="false"/>
<species id="2-KETO-ISOVALERATE_m_Root_Day" compartment="Root mitochondria at light" initialConcentration="0" substanceUnits="substance" fbc:chemicalFormula="C5H7O3" hasOnlySubstanceUnits="false" constant="false" boundaryCondition="false"/>
<species id="CO-A_m_Root_Day" compartment="Root mitochondria at light" initialConcentration="0" substanceUnits="substance" fbc:chemicalFormula="C21H32N7O16P3S1" hasOnlySubstanceUnits="false" constant="false" boundaryCondition="false"/>
<species id="ISOBUTYRYL-COA_m_Root_Night" compartment="Root mitochondria at dark" initialConcentration="0" substanceUnits="substance" fbc:chemicalFormula="C25H38N7O17P3S1" hasOnlySubstanceUnits="false" constant="false" boundaryCondition="false"/>
<species id="2-KETO-ISOVALERATE_m_Root_Night" compartment="Root mitochondria at dark" initialConcentration="0" substanceUnits="substance" fbc:chemicalFormula="C5H7O3" hasOnlySubstanceUnits="false" constant="false" boundaryCondition="false"/>
<species id="CO-A_m_Root_Night" compartment="Root mitochondria at dark" initialConcentration="0" substanceUnits="substance" fbc:chemicalFormula="C21H32N7O16P3S1" hasOnlySubstanceUnits="false" constant="false" boundaryCondition="false"/>
<species id="CPD-110_c_Leaf_Day" compartment="Leaf cytosol at light" initialConcentration="0" substanceUnits="substance" fbc:chemicalFormula="C7H5O3" hasOnlySubstanceUnits="false" constant="false" boundaryCondition="false"/>
<species id="SALICYLALDEHYDE_c_Leaf_Day" compartment="Leaf cytosol at light" initialConcentration="0" substanceUnits="substance" fbc:chemicalFormula="C7H6O2" hasOnlySubstanceUnits="false" constant="false" boundaryCondition="false"/>
<species id="CPD-110_c_Leaf_Night" compartment="Leaf cytosol at dark" initialConcentration="0" substanceUnits="substance" fbc:chemicalFormula="C7H5O3" hasOnlySubstanceUnits="false" constant="false" boundaryCondition="false"/>
<species id="SALICYLALDEHYDE_c_Leaf_Night" compartment="Leaf cytosol at dark" initialConcentration="0" substanceUnits="substance" fbc:chemicalFormula="C7H6O2" hasOnlySubstanceUnits="false" constant="false" boundaryCondition="false"/>
<species id="SALICYLALDEHYDE_c_Root_Day" compartment="Root cytosol at light" initialConcentration="0" substanceUnits="substance" fbc:chemicalFormula="C7H6O2" hasOnlySubstanceUnits="false" constant="false" boundaryCondition="false"/>
<species id="CPD-110_c_Root_Day" compartment="Root cytosol at light" initialConcentration="0" substanceUnits="substance" fbc:chemicalFormula="C7H5O3" hasOnlySubstanceUnits="false" constant="false" boundaryCondition="false"/>
<species id="CPD-110_c_Root_Night" compartment="Root cytosol at dark" initialConcentration="0" substanceUnits="substance" fbc:chemicalFormula="C7H5O3" hasOnlySubstanceUnits="false" constant="false" boundaryCondition="false"/>
<species id="SALICYLALDEHYDE_c_Root_Night" compartment="Root cytosol at dark" initialConcentration="0" substanceUnits="substance" fbc:chemicalFormula="C7H6O2" hasOnlySubstanceUnits="false" constant="false" boundaryCondition="false"/>
<species id="GAP_c_Leaf_Day" compartment="Leaf cytosol at light" initialConcentration="0" substanceUnits="substance" fbc:chemicalFormula="C3H5O6P1" hasOnlySubstanceUnits="false" constant="false" boundaryCondition="false"/>
<species id="G3P_c_Leaf_Day" compartment="Leaf cytosol at light" initialConcentration="0" substanceUnits="substance" fbc:chemicalFormula="C3H4O7P1" hasOnlySubstanceUnits="false" constant="false" boundaryCondition="false"/>
<species id="G3P_c_Leaf_Night" compartment="Leaf cytosol at dark" initialConcentration="0" substanceUnits="substance" fbc:chemicalFormula="C3H4O7P1" hasOnlySubstanceUnits="false" constant="false" boundaryCondition="false"/>
<species id="GAP_c_Leaf_Night" compartment="Leaf cytosol at dark" initialConcentration="0" substanceUnits="substance" fbc:chemicalFormula="C3H5O6P1" hasOnlySubstanceUnits="false" constant="false" boundaryCondition="false"/>
<species id="GAP_c_Root_Day" compartment="Root cytosol at light" initialConcentration="0" substanceUnits="substance" fbc:chemicalFormula="C3H5O6P1" hasOnlySubstanceUnits="false" constant="false" boundaryCondition="false"/>
<species id="G3P_c_Root_Day" compartment="Root cytosol at light" initialConcentration="0" substanceUnits="substance" fbc:chemicalFormula="C3H4O7P1" hasOnlySubstanceUnits="false" constant="false" boundaryCondition="false"/>
<species id="G3P_c_Root_Night" compartment="Root cytosol at dark" initialConcentration="0" substanceUnits="substance" fbc:chemicalFormula="C3H4O7P1" hasOnlySubstanceUnits="false" constant="false" boundaryCondition="false"/>
<species id="GAP_c_Root_Night" compartment="Root cytosol at dark" initialConcentration="0" substanceUnits="substance" fbc:chemicalFormula="C3H5O6P1" hasOnlySubstanceUnits="false" constant="false" boundaryCondition="false"/>
<species id="HYDROGEN-PEROXIDE_c_Leaf_Day" compartment="Leaf cytosol at light" initialConcentration="0" substanceUnits="substance" fbc:chemicalFormula="H2O2" hasOnlySubstanceUnits="false" constant="false" boundaryCondition="false"/>
<species id="HYDROGEN-PEROXIDE_c_Leaf_Night" compartment="Leaf cytosol at dark" initialConcentration="0" substanceUnits="substance" fbc:chemicalFormula="H2O2" hasOnlySubstanceUnits="false" constant="false" boundaryCondition="false"/>
<species id="HYDROGEN-PEROXIDE_c_Root_Day" compartment="Root cytosol at light" initialConcentration="0" substanceUnits="substance" fbc:chemicalFormula="H2O2" hasOnlySubstanceUnits="false" constant="false" boundaryCondition="false"/>
<species id="HYDROGEN-PEROXIDE_c_Root_Night" compartment="Root cytosol at dark" initialConcentration="0" substanceUnits="substance" fbc:chemicalFormula="H2O2" hasOnlySubstanceUnits="false" constant="false" boundaryCondition="false"/>
<species id="URACIL_c_Leaf_Day" compartment="Leaf cytosol at light" initialConcentration="0" substanceUnits="substance" fbc:chemicalFormula="C4H4N2O2" hasOnlySubstanceUnits="false" constant="false" boundaryCondition="false"/>
<species id="DI-H-URACIL_c_Leaf_Day" compartment="Leaf cytosol at light" initialConcentration="0" substanceUnits="substance" fbc:chemicalFormula="C4H6N2O2" hasOnlySubstanceUnits="false" constant="false" boundaryCondition="false"/>
<species id="DI-H-URACIL_c_Leaf_Night" compartment="Leaf cytosol at dark" initialConcentration="0" substanceUnits="substance" fbc:chemicalFormula="C4H6N2O2" hasOnlySubstanceUnits="false" constant="false" boundaryCondition="false"/>
<species id="URACIL_c_Leaf_Night" compartment="Leaf cytosol at dark" initialConcentration="0" substanceUnits="substance" fbc:chemicalFormula="C4H4N2O2" hasOnlySubstanceUnits="false" constant="false" boundaryCondition="false"/>
<species id="URACIL_c_Root_Day" compartment="Root cytosol at light" initialConcentration="0" substanceUnits="substance" fbc:chemicalFormula="C4H4N2O2" hasOnlySubstanceUnits="false" constant="false" boundaryCondition="false"/>
<species id="DI-H-URACIL_c_Root_Day" compartment="Root cytosol at light" initialConcentration="0" substanceUnits="substance" fbc:chemicalFormula="C4H6N2O2" hasOnlySubstanceUnits="false" constant="false" boundaryCondition="false"/>
<species id="URACIL_c_Root_Night" compartment="Root cytosol at dark" initialConcentration="0" substanceUnits="substance" fbc:chemicalFormula="C4H4N2O2" hasOnlySubstanceUnits="false" constant="false" boundaryCondition="false"/>
<species id="DI-H-URACIL_c_Root_Night" compartment="Root cytosol at dark" initialConcentration="0" substanceUnits="substance" fbc:chemicalFormula="C4H6N2O2" hasOnlySubstanceUnits="false" constant="false" boundaryCondition="false"/>
<species id="LOGANIN_c_Leaf_Day" compartment="Leaf cytosol at light" initialConcentration="0" substanceUnits="substance" fbc:chemicalFormula="chemicalFormula" hasOnlySubstanceUnits="false" constant="false" boundaryCondition="false"/>
<species id="SECOLOGANIN-CPD_c_Leaf_Day" compartment="Leaf cytosol at light" initialConcentration="0" substanceUnits="substance" fbc:chemicalFormula="C17H24O10" hasOnlySubstanceUnits="false" constant="false" boundaryCondition="false"/>
<species id="SECOLOGANIN-CPD_c_Leaf_Night" compartment="Leaf cytosol at dark" initialConcentration="0" substanceUnits="substance" fbc:chemicalFormula="C17H24O10" hasOnlySubstanceUnits="false" constant="false" boundaryCondition="false"/>
<species id="LOGANIN_c_Leaf_Night" compartment="Leaf cytosol at dark" initialConcentration="0" substanceUnits="substance" fbc:chemicalFormula="chemicalFormula" hasOnlySubstanceUnits="false" constant="false" boundaryCondition="false"/>
<species id="SECOLOGANIN-CPD_c_Root_Day" compartment="Root cytosol at light" initialConcentration="0" substanceUnits="substance" fbc:chemicalFormula="C17H24O10" hasOnlySubstanceUnits="false" constant="false" boundaryCondition="false"/>
<species id="LOGANIN_c_Root_Day" compartment="Root cytosol at light" initialConcentration="0" substanceUnits="substance" fbc:chemicalFormula="chemicalFormula" hasOnlySubstanceUnits="false" constant="false" boundaryCondition="false"/>
<species id="SECOLOGANIN-CPD_c_Root_Night" compartment="Root cytosol at dark" initialConcentration="0" substanceUnits="substance" fbc:chemicalFormula="C17H24O10" hasOnlySubstanceUnits="false" constant="false" boundaryCondition="false"/>
<species id="LOGANIN_c_Root_Night" compartment="Root cytosol at dark" initialConcentration="0" substanceUnits="substance" fbc:chemicalFormula="chemicalFormula" hasOnlySubstanceUnits="false" constant="false" boundaryCondition="false"/>
<species id="3Z-PHYTOCHROMOBILIN_c_Leaf_Day" compartment="Leaf cytosol at light" initialConcentration="0" substanceUnits="substance" fbc:chemicalFormula="C33H34N4O6" hasOnlySubstanceUnits="false" constant="false" boundaryCondition="false"/>
<species id="Reduced-ferredoxins_c_Leaf_Day" compartment="Leaf cytosol at light" initialConcentration="0" substanceUnits="substance" fbc:chemicalFormula="Fe2S2" hasOnlySubstanceUnits="false" constant="false" boundaryCondition="false"/>
<species id="Oxidized-ferredoxins_c_Leaf_Day" compartment="Leaf cytosol at light" initialConcentration="0" substanceUnits="substance" fbc:chemicalFormula="Fe2S2" hasOnlySubstanceUnits="false" constant="false" boundaryCondition="false"/>
<species id="BILIVERDINE_c_Leaf_Day" compartment="Leaf cytosol at light" initialConcentration="0" substanceUnits="substance" fbc:chemicalFormula="C33H32N4O6" hasOnlySubstanceUnits="false" constant="false" boundaryCondition="false"/>
<species id="BILIVERDINE_c_Leaf_Night" compartment="Leaf cytosol at dark" initialConcentration="0" substanceUnits="substance" fbc:chemicalFormula="C33H32N4O6" hasOnlySubstanceUnits="false" constant="false" boundaryCondition="false"/>
<species id="Oxidized-ferredoxins_c_Leaf_Night" compartment="Leaf cytosol at dark" initialConcentration="0" substanceUnits="substance" fbc:chemicalFormula="Fe2S2" hasOnlySubstanceUnits="false" constant="false" boundaryCondition="false"/>
<species id="Reduced-ferredoxins_c_Leaf_Night" compartment="Leaf cytosol at dark" initialConcentration="0" substanceUnits="substance" fbc:chemicalFormula="Fe2S2" hasOnlySubstanceUnits="false" constant="false" boundaryCondition="false"/>
<species id="3Z-PHYTOCHROMOBILIN_c_Leaf_Night" compartment="Leaf cytosol at dark" initialConcentration="0" substanceUnits="substance" fbc:chemicalFormula="C33H34N4O6" hasOnlySubstanceUnits="false" constant="false" boundaryCondition="false"/>
<species id="Oxidized-ferredoxins_c_Root_Day" compartment="Root cytosol at light" initialConcentration="0" substanceUnits="substance" fbc:chemicalFormula="Fe2S2" hasOnlySubstanceUnits="false" constant="false" boundaryCondition="false"/>
<species id="BILIVERDINE_c_Root_Day" compartment="Root cytosol at light" initialConcentration="0" substanceUnits="substance" fbc:chemicalFormula="C33H32N4O6" hasOnlySubstanceUnits="false" constant="false" boundaryCondition="false"/>
<species id="3Z-PHYTOCHROMOBILIN_c_Root_Day" compartment="Root cytosol at light" initialConcentration="0" substanceUnits="substance" fbc:chemicalFormula="C33H34N4O6" hasOnlySubstanceUnits="false" constant="false" boundaryCondition="false"/>
<species id="Reduced-ferredoxins_c_Root_Day" compartment="Root cytosol at light" initialConcentration="0" substanceUnits="substance" fbc:chemicalFormula="Fe2S2" hasOnlySubstanceUnits="false" constant="false" boundaryCondition="false"/>
<species id="Reduced-ferredoxins_c_Root_Night" compartment="Root cytosol at dark" initialConcentration="0" substanceUnits="substance" fbc:chemicalFormula="Fe2S2" hasOnlySubstanceUnits="false" constant="false" boundaryCondition="false"/>
<species id="Oxidized-ferredoxins_c_Root_Night" compartment="Root cytosol at dark" initialConcentration="0" substanceUnits="substance" fbc:chemicalFormula="Fe2S2" hasOnlySubstanceUnits="false" constant="false" boundaryCondition="false"/>
<species id="3Z-PHYTOCHROMOBILIN_c_Root_Night" compartment="Root cytosol at dark" initialConcentration="0" substanceUnits="substance" fbc:chemicalFormula="C33H34N4O6" hasOnlySubstanceUnits="false" constant="false" boundaryCondition="false"/>
<species id="BILIVERDINE_c_Root_Night" compartment="Root cytosol at dark" initialConcentration="0" substanceUnits="substance" fbc:chemicalFormula="C33H32N4O6" hasOnlySubstanceUnits="false" constant="false" boundaryCondition="false"/>
<species id="METHYLENE-THF_c_Leaf_Day" compartment="Leaf cytosol at light" initialConcentration="0" substanceUnits="substance" fbc:chemicalFormula="C20H21N7O6" hasOnlySubstanceUnits="false" constant="false" boundaryCondition="false"/>
<species id="5-METHYL-THF_c_Leaf_Day" compartment="Leaf cytosol at light" initialConcentration="0" substanceUnits="substance" fbc:chemicalFormula="C20H23N7O6" hasOnlySubstanceUnits="false" constant="false" boundaryCondition="false"/>
<species id="METHYLENE-THF_c_Leaf_Night" compartment="Leaf cytosol at dark" initialConcentration="0" substanceUnits="substance" fbc:chemicalFormula="C20H21N7O6" hasOnlySubstanceUnits="false" constant="false" boundaryCondition="false"/>
<species id="5-METHYL-THF_c_Leaf_Night" compartment="Leaf cytosol at dark" initialConcentration="0" substanceUnits="substance" fbc:chemicalFormula="C20H23N7O6" hasOnlySubstanceUnits="false" constant="false" boundaryCondition="false"/>
<species id="5-METHYL-THF_c_Root_Day" compartment="Root cytosol at light" initialConcentration="0" substanceUnits="substance" fbc:chemicalFormula="C20H23N7O6" hasOnlySubstanceUnits="false" constant="false" boundaryCondition="false"/>
<species id="METHYLENE-THF_c_Root_Day" compartment="Root cytosol at light" initialConcentration="0" substanceUnits="substance" fbc:chemicalFormula="C20H21N7O6" hasOnlySubstanceUnits="false" constant="false" boundaryCondition="false"/>
<species id="METHYLENE-THF_c_Root_Night" compartment="Root cytosol at dark" initialConcentration="0" substanceUnits="substance" fbc:chemicalFormula="C20H21N7O6" hasOnlySubstanceUnits="false" constant="false" boundaryCondition="false"/>
<species id="5-METHYL-THF_c_Root_Night" compartment="Root cytosol at dark" initialConcentration="0" substanceUnits="substance" fbc:chemicalFormula="C20H23N7O6" hasOnlySubstanceUnits="false" constant="false" boundaryCondition="false"/>
<species id="LYS_c_Leaf_Day" compartment="Leaf cytosol at light" initialConcentration="0" substanceUnits="substance" fbc:chemicalFormula="C6H15N2O2" hasOnlySubstanceUnits="false" constant="false" boundaryCondition="true"/>
<species id="SACCHAROPINE_c_Leaf_Day" compartment="Leaf cytosol at light" initialConcentration="0" substanceUnits="substance" fbc:chemicalFormula="C11H19N2O6" hasOnlySubstanceUnits="false" constant="false" boundaryCondition="false"/>
<species id="LYS_c_Leaf_Night" compartment="Leaf cytosol at dark" initialConcentration="0" substanceUnits="substance" fbc:chemicalFormula="C6H15N2O2" hasOnlySubstanceUnits="false" constant="false" boundaryCondition="true"/>
<species id="SACCHAROPINE_c_Leaf_Night" compartment="Leaf cytosol at dark" initialConcentration="0" substanceUnits="substance" fbc:chemicalFormula="C11H19N2O6" hasOnlySubstanceUnits="false" constant="false" boundaryCondition="false"/>
<species id="SACCHAROPINE_c_Root_Day" compartment="Root cytosol at light" initialConcentration="0" substanceUnits="substance" fbc:chemicalFormula="C11H19N2O6" hasOnlySubstanceUnits="false" constant="false" boundaryCondition="false"/>
<species id="LYS_c_Root_Day" compartment="Root cytosol at light" initialConcentration="0" substanceUnits="substance" fbc:chemicalFormula="C6H15N2O2" hasOnlySubstanceUnits="false" constant="false" boundaryCondition="true"/>
<species id="SACCHAROPINE_c_Root_Night" compartment="Root cytosol at dark" initialConcentration="0" substanceUnits="substance" fbc:chemicalFormula="C11H19N2O6" hasOnlySubstanceUnits="false" constant="false" boundaryCondition="false"/>
<species id="LYS_c_Root_Night" compartment="Root cytosol at dark" initialConcentration="0" substanceUnits="substance" fbc:chemicalFormula="C6H15N2O2" hasOnlySubstanceUnits="false" constant="false" boundaryCondition="true"/>
<species id="ALLYSINE_c_Leaf_Day" compartment="Leaf cytosol at light" initialConcentration="0" substanceUnits="substance" fbc:chemicalFormula="C6H11N1O3" hasOnlySubstanceUnits="false" constant="false" boundaryCondition="false"/>
<species id="GLT_c_Leaf_Day" compartment="Leaf cytosol at light" initialConcentration="0" substanceUnits="substance" fbc:chemicalFormula="C5H8N1O4" hasOnlySubstanceUnits="false" constant="false" boundaryCondition="true"/>
<species id="ALLYSINE_c_Leaf_Night" compartment="Leaf cytosol at dark" initialConcentration="0" substanceUnits="substance" fbc:chemicalFormula="C6H11N1O3" hasOnlySubstanceUnits="false" constant="false" boundaryCondition="false"/>
<species id="GLT_c_Leaf_Night" compartment="Leaf cytosol at dark" initialConcentration="0" substanceUnits="substance" fbc:chemicalFormula="C5H8N1O4" hasOnlySubstanceUnits="false" constant="false" boundaryCondition="true"/>
<species id="ALLYSINE_c_Root_Day" compartment="Root cytosol at light" initialConcentration="0" substanceUnits="substance" fbc:chemicalFormula="C6H11N1O3" hasOnlySubstanceUnits="false" constant="false" boundaryCondition="false"/>
<species id="GLT_c_Root_Day" compartment="Root cytosol at light" initialConcentration="0" substanceUnits="substance" fbc:chemicalFormula="C5H8N1O4" hasOnlySubstanceUnits="false" constant="false" boundaryCondition="true"/>
<species id="GLT_c_Root_Night" compartment="Root cytosol at dark" initialConcentration="0" substanceUnits="substance" fbc:chemicalFormula="C5H8N1O4" hasOnlySubstanceUnits="false" constant="false" boundaryCondition="true"/>
<species id="ALLYSINE_c_Root_Night" compartment="Root cytosol at dark" initialConcentration="0" substanceUnits="substance" fbc:chemicalFormula="C6H11N1O3" hasOnlySubstanceUnits="false" constant="false" boundaryCondition="false"/>
<species id="SPERMINE_c_Leaf_Day" compartment="Leaf cytosol at light" initialConcentration="0" substanceUnits="substance" fbc:chemicalFormula="C10H30N4" hasOnlySubstanceUnits="false" constant="false" boundaryCondition="false"/>
<species id="CPD-6082_c_Leaf_Day" compartment="Leaf cytosol at light" initialConcentration="0" substanceUnits="substance" fbc:chemicalFormula="C3H8N1O1" hasOnlySubstanceUnits="false" constant="false" boundaryCondition="false"/>
<species id="SPERMIDINE_c_Leaf_Day" compartment="Leaf cytosol at light" initialConcentration="0" substanceUnits="substance" fbc:chemicalFormula="C7H22N3" hasOnlySubstanceUnits="false" constant="false" boundaryCondition="false"/>
<species id="CPD-6082_c_Leaf_Night" compartment="Leaf cytosol at dark" initialConcentration="0" substanceUnits="substance" fbc:chemicalFormula="C3H8N1O1" hasOnlySubstanceUnits="false" constant="false" boundaryCondition="false"/>
<species id="SPERMINE_c_Leaf_Night" compartment="Leaf cytosol at dark" initialConcentration="0" substanceUnits="substance" fbc:chemicalFormula="C10H30N4" hasOnlySubstanceUnits="false" constant="false" boundaryCondition="false"/>
<species id="SPERMIDINE_c_Leaf_Night" compartment="Leaf cytosol at dark" initialConcentration="0" substanceUnits="substance" fbc:chemicalFormula="C7H22N3" hasOnlySubstanceUnits="false" constant="false" boundaryCondition="false"/>
<species id="SPERMINE_c_Root_Day" compartment="Root cytosol at light" initialConcentration="0" substanceUnits="substance" fbc:chemicalFormula="C10H30N4" hasOnlySubstanceUnits="false" constant="false" boundaryCondition="false"/>
<species id="SPERMIDINE_c_Root_Day" compartment="Root cytosol at light" initialConcentration="0" substanceUnits="substance" fbc:chemicalFormula="C7H22N3" hasOnlySubstanceUnits="false" constant="false" boundaryCondition="false"/>
<species id="CPD-6082_c_Root_Day" compartment="Root cytosol at light" initialConcentration="0" substanceUnits="substance" fbc:chemicalFormula="C3H8N1O1" hasOnlySubstanceUnits="false" constant="false" boundaryCondition="false"/>
<species id="SPERMINE_c_Root_Night" compartment="Root cytosol at dark" initialConcentration="0" substanceUnits="substance" fbc:chemicalFormula="C10H30N4" hasOnlySubstanceUnits="false" constant="false" boundaryCondition="false"/>
<species id="CPD-6082_c_Root_Night" compartment="Root cytosol at dark" initialConcentration="0" substanceUnits="substance" fbc:chemicalFormula="C3H8N1O1" hasOnlySubstanceUnits="false" constant="false" boundaryCondition="false"/>
<species id="SPERMIDINE_c_Root_Night" compartment="Root cytosol at dark" initialConcentration="0" substanceUnits="substance" fbc:chemicalFormula="C7H22N3" hasOnlySubstanceUnits="false" constant="false" boundaryCondition="false"/>
<species id="ETF-Oxidized_m_Leaf_Day" compartment="Leaf mitochondria at light" initialConcentration="0" substanceUnits="substance" fbc:chemicalFormula="C13H10N4O2X1" hasOnlySubstanceUnits="false" constant="false" boundaryCondition="false"/>
<species id="ETF-Reduced_m_Leaf_Day" compartment="Leaf mitochondria at light" initialConcentration="0" substanceUnits="substance" fbc:chemicalFormula="C13H13N4O2X1" hasOnlySubstanceUnits="false" constant="false" boundaryCondition="false"/>
<species id="ETF-Oxidized_m_Leaf_Night" compartment="Leaf mitochondria at dark" initialConcentration="0" substanceUnits="substance" fbc:chemicalFormula="C13H10N4O2X1" hasOnlySubstanceUnits="false" constant="false" boundaryCondition="false"/>
<species id="ETF-Reduced_m_Leaf_Night" compartment="Leaf mitochondria at dark" initialConcentration="0" substanceUnits="substance" fbc:chemicalFormula="C13H13N4O2X1" hasOnlySubstanceUnits="false" constant="false" boundaryCondition="false"/>
<species id="ETF-Oxidized_m_Root_Day" compartment="Root mitochondria at light" initialConcentration="0" substanceUnits="substance" fbc:chemicalFormula="C13H10N4O2X1" hasOnlySubstanceUnits="false" constant="false" boundaryCondition="false"/>
<species id="ETF-Reduced_m_Root_Day" compartment="Root mitochondria at light" initialConcentration="0" substanceUnits="substance" fbc:chemicalFormula="C13H13N4O2X1" hasOnlySubstanceUnits="false" constant="false" boundaryCondition="false"/>
<species id="ETF-Reduced_m_Root_Night" compartment="Root mitochondria at dark" initialConcentration="0" substanceUnits="substance" fbc:chemicalFormula="C13H13N4O2X1" hasOnlySubstanceUnits="false" constant="false" boundaryCondition="false"/>
<species id="ETF-Oxidized_m_Root_Night" compartment="Root mitochondria at dark" initialConcentration="0" substanceUnits="substance" fbc:chemicalFormula="C13H10N4O2X1" hasOnlySubstanceUnits="false" constant="false" boundaryCondition="false"/>
<species id="NADH_x_Leaf_Day" compartment="Leaf peroxisome at light" initialConcentration="0" substanceUnits="substance" fbc:chemicalFormula="C21H27N7O14P2" hasOnlySubstanceUnits="false" constant="false" boundaryCondition="false"/>
<species id="NAD_x_Leaf_Day" compartment="Leaf peroxisome at light" initialConcentration="0" substanceUnits="substance" fbc:chemicalFormula="C21H26N7O14P2" hasOnlySubstanceUnits="false" constant="false" boundaryCondition="false"/>
<species id="CPD-318_x_Leaf_Day" compartment="Leaf peroxisome at light" initialConcentration="0" substanceUnits="substance" fbc:chemicalFormula="C6H7O6" hasOnlySubstanceUnits="false" constant="false" boundaryCondition="false"/>
<species id="ASCORBATE_x_Leaf_Day" compartment="Leaf peroxisome at light" initialConcentration="0" substanceUnits="substance" fbc:chemicalFormula="C6H7O6" hasOnlySubstanceUnits="false" constant="false" boundaryCondition="false"/>
<species id="ASCORBATE_x_Leaf_Night" compartment="Leaf peroxisome at dark" initialConcentration="0" substanceUnits="substance" fbc:chemicalFormula="C6H7O6" hasOnlySubstanceUnits="false" constant="false" boundaryCondition="false"/>
<species id="NADH_x_Leaf_Night" compartment="Leaf peroxisome at dark" initialConcentration="0" substanceUnits="substance" fbc:chemicalFormula="C21H27N7O14P2" hasOnlySubstanceUnits="false" constant="false" boundaryCondition="false"/>
<species id="NAD_x_Leaf_Night" compartment="Leaf peroxisome at dark" initialConcentration="0" substanceUnits="substance" fbc:chemicalFormula="C21H26N7O14P2" hasOnlySubstanceUnits="false" constant="false" boundaryCondition="false"/>
<species id="CPD-318_x_Leaf_Night" compartment="Leaf peroxisome at dark" initialConcentration="0" substanceUnits="substance" fbc:chemicalFormula="C6H7O6" hasOnlySubstanceUnits="false" constant="false" boundaryCondition="false"/>
<species id="CPD-318_x_Root_Day" compartment="Root peroxisome at light" initialConcentration="0" substanceUnits="substance" fbc:chemicalFormula="C6H7O6" hasOnlySubstanceUnits="false" constant="false" boundaryCondition="false"/>
<species id="ASCORBATE_x_Root_Day" compartment="Root peroxisome at light" initialConcentration="0" substanceUnits="substance" fbc:chemicalFormula="C6H7O6" hasOnlySubstanceUnits="false" constant="false" boundaryCondition="false"/>
<species id="NAD_x_Root_Day" compartment="Root peroxisome at light" initialConcentration="0" substanceUnits="substance" fbc:chemicalFormula="C21H26N7O14P2" hasOnlySubstanceUnits="false" constant="false" boundaryCondition="false"/>
<species id="NADH_x_Root_Day" compartment="Root peroxisome at light" initialConcentration="0" substanceUnits="substance" fbc:chemicalFormula="C21H27N7O14P2" hasOnlySubstanceUnits="false" constant="false" boundaryCondition="false"/>
<species id="NADH_x_Root_Night" compartment="Root peroxisome at dark" initialConcentration="0" substanceUnits="substance" fbc:chemicalFormula="C21H27N7O14P2" hasOnlySubstanceUnits="false" constant="false" boundaryCondition="false"/>
<species id="CPD-318_x_Root_Night" compartment="Root peroxisome at dark" initialConcentration="0" substanceUnits="substance" fbc:chemicalFormula="C6H7O6" hasOnlySubstanceUnits="false" constant="false" boundaryCondition="false"/>
<species id="ASCORBATE_x_Root_Night" compartment="Root peroxisome at dark" initialConcentration="0" substanceUnits="substance" fbc:chemicalFormula="C6H7O6" hasOnlySubstanceUnits="false" constant="false" boundaryCondition="false"/>
<species id="NAD_x_Root_Night" compartment="Root peroxisome at dark" initialConcentration="0" substanceUnits="substance" fbc:chemicalFormula="C21H26N7O14P2" hasOnlySubstanceUnits="false" constant="false" boundaryCondition="false"/>
<species id="CYS_c_Leaf_Day" compartment="Leaf cytosol at light" initialConcentration="0" substanceUnits="substance" fbc:chemicalFormula="C3H7N1O2S1" hasOnlySubstanceUnits="false" constant="false" boundaryCondition="true"/>
<species id="S-PRENYL-L-CYSTEINE_c_Leaf_Day" compartment="Leaf cytosol at light" initialConcentration="0" substanceUnits="substance" fbc:chemicalFormula="C8H15N1O2S1" hasOnlySubstanceUnits="false" constant="false" boundaryCondition="false"/>
<species id="PRENAL_c_Leaf_Day" compartment="Leaf cytosol at light" initialConcentration="0" substanceUnits="substance" fbc:chemicalFormula="C5H8O1" hasOnlySubstanceUnits="false" constant="false" boundaryCondition="false"/>
<species id="CYS_c_Leaf_Night" compartment="Leaf cytosol at dark" initialConcentration="0" substanceUnits="substance" fbc:chemicalFormula="C3H7N1O2S1" hasOnlySubstanceUnits="false" constant="false" boundaryCondition="true"/>
<species id="S-PRENYL-L-CYSTEINE_c_Leaf_Night" compartment="Leaf cytosol at dark" initialConcentration="0" substanceUnits="substance" fbc:chemicalFormula="C8H15N1O2S1" hasOnlySubstanceUnits="false" constant="false" boundaryCondition="false"/>
<species id="PRENAL_c_Leaf_Night" compartment="Leaf cytosol at dark" initialConcentration="0" substanceUnits="substance" fbc:chemicalFormula="C5H8O1" hasOnlySubstanceUnits="false" constant="false" boundaryCondition="false"/>
<species id="PRENAL_c_Root_Day" compartment="Root cytosol at light" initialConcentration="0" substanceUnits="substance" fbc:chemicalFormula="C5H8O1" hasOnlySubstanceUnits="false" constant="false" boundaryCondition="false"/>
<species id="S-PRENYL-L-CYSTEINE_c_Root_Day" compartment="Root cytosol at light" initialConcentration="0" substanceUnits="substance" fbc:chemicalFormula="C8H15N1O2S1" hasOnlySubstanceUnits="false" constant="false" boundaryCondition="false"/>
<species id="CYS_c_Root_Day" compartment="Root cytosol at light" initialConcentration="0" substanceUnits="substance" fbc:chemicalFormula="C3H7N1O2S1" hasOnlySubstanceUnits="false" constant="false" boundaryCondition="true"/>
<species id="CYS_c_Root_Night" compartment="Root cytosol at dark" initialConcentration="0" substanceUnits="substance" fbc:chemicalFormula="C3H7N1O2S1" hasOnlySubstanceUnits="false" constant="false" boundaryCondition="true"/>
<species id="PRENAL_c_Root_Night" compartment="Root cytosol at dark" initialConcentration="0" substanceUnits="substance" fbc:chemicalFormula="C5H8O1" hasOnlySubstanceUnits="false" constant="false" boundaryCondition="false"/>
<species id="S-PRENYL-L-CYSTEINE_c_Root_Night" compartment="Root cytosol at dark" initialConcentration="0" substanceUnits="substance" fbc:chemicalFormula="C8H15N1O2S1" hasOnlySubstanceUnits="false" constant="false" boundaryCondition="false"/>
<species id="APS_p_Leaf_Day" compartment="Leaf plastid at light" initialConcentration="0" substanceUnits="substance" fbc:chemicalFormula="C10H12N5O10P1S1" hasOnlySubstanceUnits="false" constant="false" boundaryCondition="false"/>
<species id="OXIDIZED-GLUTATHIONE_p_Leaf_Day" compartment="Leaf plastid at light" initialConcentration="0" substanceUnits="substance" fbc:chemicalFormula="C20H30N6O12S2" hasOnlySubstanceUnits="false" constant="false" boundaryCondition="false"/>
<species id="GLUTATHIONE_p_Leaf_Day" compartment="Leaf plastid at light" initialConcentration="0" substanceUnits="substance" fbc:chemicalFormula="C10H16N3O6S1" hasOnlySubstanceUnits="false" constant="false" boundaryCondition="false"/>
<species id="SO3_p_Leaf_Day" compartment="Leaf plastid at light" initialConcentration="0" substanceUnits="substance" fbc:chemicalFormula="O3S1" hasOnlySubstanceUnits="false" constant="false" boundaryCondition="false"/>
<species id="AMP_p_Leaf_Day" compartment="Leaf plastid at light" initialConcentration="0" substanceUnits="substance" fbc:chemicalFormula="C10H12N5O7P" hasOnlySubstanceUnits="false" constant="false" boundaryCondition="false"/>
<species id="AMP_p_Leaf_Night" compartment="Leaf plastid at dark" initialConcentration="0" substanceUnits="substance" fbc:chemicalFormula="C10H12N5O7P" hasOnlySubstanceUnits="false" constant="false" boundaryCondition="false"/>
<species id="OXIDIZED-GLUTATHIONE_p_Leaf_Night" compartment="Leaf plastid at dark" initialConcentration="0" substanceUnits="substance" fbc:chemicalFormula="C20H30N6O12S2" hasOnlySubstanceUnits="false" constant="false" boundaryCondition="false"/>
<species id="APS_p_Leaf_Night" compartment="Leaf plastid at dark" initialConcentration="0" substanceUnits="substance" fbc:chemicalFormula="C10H12N5O10P1S1" hasOnlySubstanceUnits="false" constant="false" boundaryCondition="false"/>
<species id="SO3_p_Leaf_Night" compartment="Leaf plastid at dark" initialConcentration="0" substanceUnits="substance" fbc:chemicalFormula="O3S1" hasOnlySubstanceUnits="false" constant="false" boundaryCondition="false"/>
<species id="GLUTATHIONE_p_Leaf_Night" compartment="Leaf plastid at dark" initialConcentration="0" substanceUnits="substance" fbc:chemicalFormula="C10H16N3O6S1" hasOnlySubstanceUnits="false" constant="false" boundaryCondition="false"/>
<species id="GLUTATHIONE_p_Root_Day" compartment="Root plastid at light" initialConcentration="0" substanceUnits="substance" fbc:chemicalFormula="C10H16N3O6S1" hasOnlySubstanceUnits="false" constant="false" boundaryCondition="false"/>
<species id="AMP_p_Root_Day" compartment="Root plastid at light" initialConcentration="0" substanceUnits="substance" fbc:chemicalFormula="C10H12N5O7P" hasOnlySubstanceUnits="false" constant="false" boundaryCondition="false"/>
<species id="APS_p_Root_Day" compartment="Root plastid at light" initialConcentration="0" substanceUnits="substance" fbc:chemicalFormula="C10H12N5O10P1S1" hasOnlySubstanceUnits="false" constant="false" boundaryCondition="false"/>
<species id="SO3_p_Root_Day" compartment="Root plastid at light" initialConcentration="0" substanceUnits="substance" fbc:chemicalFormula="O3S1" hasOnlySubstanceUnits="false" constant="false" boundaryCondition="false"/>
<species id="OXIDIZED-GLUTATHIONE_p_Root_Day" compartment="Root plastid at light" initialConcentration="0" substanceUnits="substance" fbc:chemicalFormula="C20H30N6O12S2" hasOnlySubstanceUnits="false" constant="false" boundaryCondition="false"/>
<species id="AMP_p_Root_Night" compartment="Root plastid at dark" initialConcentration="0" substanceUnits="substance" fbc:chemicalFormula="C10H12N5O7P" hasOnlySubstanceUnits="false" constant="false" boundaryCondition="false"/>
<species id="OXIDIZED-GLUTATHIONE_p_Root_Night" compartment="Root plastid at dark" initialConcentration="0" substanceUnits="substance" fbc:chemicalFormula="C20H30N6O12S2" hasOnlySubstanceUnits="false" constant="false" boundaryCondition="false"/>
<species id="GLUTATHIONE_p_Root_Night" compartment="Root plastid at dark" initialConcentration="0" substanceUnits="substance" fbc:chemicalFormula="C10H16N3O6S1" hasOnlySubstanceUnits="false" constant="false" boundaryCondition="false"/>
<species id="SO3_p_Root_Night" compartment="Root plastid at dark" initialConcentration="0" substanceUnits="substance" fbc:chemicalFormula="O3S1" hasOnlySubstanceUnits="false" constant="false" boundaryCondition="false"/>
<species id="APS_p_Root_Night" compartment="Root plastid at dark" initialConcentration="0" substanceUnits="substance" fbc:chemicalFormula="C10H12N5O10P1S1" hasOnlySubstanceUnits="false" constant="false" boundaryCondition="false"/>
<species id="ASCORBATE_c_Leaf_Day" compartment="Leaf cytosol at light" initialConcentration="0" substanceUnits="substance" fbc:chemicalFormula="C6H7O6" hasOnlySubstanceUnits="false" constant="false" boundaryCondition="true"/>
<species id="OXIDIZED-GLUTATHIONE_c_Leaf_Day" compartment="Leaf cytosol at light" initialConcentration="0" substanceUnits="substance" fbc:chemicalFormula="C20H30N6O12S2" hasOnlySubstanceUnits="false" constant="false" boundaryCondition="false"/>
<species id="L-DEHYDRO-ASCORBATE_c_Leaf_Day" compartment="Leaf cytosol at light" initialConcentration="0" substanceUnits="substance" fbc:chemicalFormula="C6H6O6" hasOnlySubstanceUnits="false" constant="false" boundaryCondition="false"/>
<species id="ASCORBATE_c_Leaf_Night" compartment="Leaf cytosol at dark" initialConcentration="0" substanceUnits="substance" fbc:chemicalFormula="C6H7O6" hasOnlySubstanceUnits="false" constant="false" boundaryCondition="true"/>
<species id="L-DEHYDRO-ASCORBATE_c_Leaf_Night" compartment="Leaf cytosol at dark" initialConcentration="0" substanceUnits="substance" fbc:chemicalFormula="C6H6O6" hasOnlySubstanceUnits="false" constant="false" boundaryCondition="false"/>
<species id="OXIDIZED-GLUTATHIONE_c_Leaf_Night" compartment="Leaf cytosol at dark" initialConcentration="0" substanceUnits="substance" fbc:chemicalFormula="C20H30N6O12S2" hasOnlySubstanceUnits="false" constant="false" boundaryCondition="false"/>
<species id="L-DEHYDRO-ASCORBATE_c_Root_Day" compartment="Root cytosol at light" initialConcentration="0" substanceUnits="substance" fbc:chemicalFormula="C6H6O6" hasOnlySubstanceUnits="false" constant="false" boundaryCondition="false"/>
<species id="ASCORBATE_c_Root_Day" compartment="Root cytosol at light" initialConcentration="0" substanceUnits="substance" fbc:chemicalFormula="C6H7O6" hasOnlySubstanceUnits="false" constant="false" boundaryCondition="true"/>
<species id="OXIDIZED-GLUTATHIONE_c_Root_Day" compartment="Root cytosol at light" initialConcentration="0" substanceUnits="substance" fbc:chemicalFormula="C20H30N6O12S2" hasOnlySubstanceUnits="false" constant="false" boundaryCondition="false"/>
<species id="OXIDIZED-GLUTATHIONE_c_Root_Night" compartment="Root cytosol at dark" initialConcentration="0" substanceUnits="substance" fbc:chemicalFormula="C20H30N6O12S2" hasOnlySubstanceUnits="false" constant="false" boundaryCondition="false"/>
<species id="L-DEHYDRO-ASCORBATE_c_Root_Night" compartment="Root cytosol at dark" initialConcentration="0" substanceUnits="substance" fbc:chemicalFormula="C6H6O6" hasOnlySubstanceUnits="false" constant="false" boundaryCondition="false"/>
<species id="ASCORBATE_c_Root_Night" compartment="Root cytosol at dark" initialConcentration="0" substanceUnits="substance" fbc:chemicalFormula="C6H7O6" hasOnlySubstanceUnits="false" constant="false" boundaryCondition="true"/>
<species id="OXIDIZED-GLUTATHIONE_m_Leaf_Day" compartment="Leaf mitochondria at light" initialConcentration="0" substanceUnits="substance" fbc:chemicalFormula="C20H30N6O12S2" hasOnlySubstanceUnits="false" constant="false" boundaryCondition="false"/>
<species id="ASCORBATE_m_Leaf_Day" compartment="Leaf mitochondria at light" initialConcentration="0" substanceUnits="substance" fbc:chemicalFormula="C6H7O6" hasOnlySubstanceUnits="false" constant="false" boundaryCondition="false"/>
<species id="GLUTATHIONE_m_Leaf_Day" compartment="Leaf mitochondria at light" initialConcentration="0" substanceUnits="substance" fbc:chemicalFormula="C10H16N3O6S1" hasOnlySubstanceUnits="false" constant="false" boundaryCondition="false"/>
<species id="L-DEHYDRO-ASCORBATE_m_Leaf_Day" compartment="Leaf mitochondria at light" initialConcentration="0" substanceUnits="substance" fbc:chemicalFormula="C6H6O6" hasOnlySubstanceUnits="false" constant="false" boundaryCondition="false"/>
<species id="ASCORBATE_m_Leaf_Night" compartment="Leaf mitochondria at dark" initialConcentration="0" substanceUnits="substance" fbc:chemicalFormula="C6H7O6" hasOnlySubstanceUnits="false" constant="false" boundaryCondition="false"/>
<species id="L-DEHYDRO-ASCORBATE_m_Leaf_Night" compartment="Leaf mitochondria at dark" initialConcentration="0" substanceUnits="substance" fbc:chemicalFormula="C6H6O6" hasOnlySubstanceUnits="false" constant="false" boundaryCondition="false"/>
<species id="OXIDIZED-GLUTATHIONE_m_Leaf_Night" compartment="Leaf mitochondria at dark" initialConcentration="0" substanceUnits="substance" fbc:chemicalFormula="C20H30N6O12S2" hasOnlySubstanceUnits="false" constant="false" boundaryCondition="false"/>
<species id="GLUTATHIONE_m_Leaf_Night" compartment="Leaf mitochondria at dark" initialConcentration="0" substanceUnits="substance" fbc:chemicalFormula="C10H16N3O6S1" hasOnlySubstanceUnits="false" constant="false" boundaryCondition="false"/>
<species id="GLUTATHIONE_m_Root_Day" compartment="Root mitochondria at light" initialConcentration="0" substanceUnits="substance" fbc:chemicalFormula="C10H16N3O6S1" hasOnlySubstanceUnits="false" constant="false" boundaryCondition="false"/>
<species id="L-DEHYDRO-ASCORBATE_m_Root_Day" compartment="Root mitochondria at light" initialConcentration="0" substanceUnits="substance" fbc:chemicalFormula="C6H6O6" hasOnlySubstanceUnits="false" constant="false" boundaryCondition="false"/>
<species id="ASCORBATE_m_Root_Day" compartment="Root mitochondria at light" initialConcentration="0" substanceUnits="substance" fbc:chemicalFormula="C6H7O6" hasOnlySubstanceUnits="false" constant="false" boundaryCondition="false"/>
<species id="OXIDIZED-GLUTATHIONE_m_Root_Day" compartment="Root mitochondria at light" initialConcentration="0" substanceUnits="substance" fbc:chemicalFormula="C20H30N6O12S2" hasOnlySubstanceUnits="false" constant="false" boundaryCondition="false"/>
<species id="OXIDIZED-GLUTATHIONE_m_Root_Night" compartment="Root mitochondria at dark" initialConcentration="0" substanceUnits="substance" fbc:chemicalFormula="C20H30N6O12S2" hasOnlySubstanceUnits="false" constant="false" boundaryCondition="false"/>
<species id="GLUTATHIONE_m_Root_Night" compartment="Root mitochondria at dark" initialConcentration="0" substanceUnits="substance" fbc:chemicalFormula="C10H16N3O6S1" hasOnlySubstanceUnits="false" constant="false" boundaryCondition="false"/>
<species id="L-DEHYDRO-ASCORBATE_m_Root_Night" compartment="Root mitochondria at dark" initialConcentration="0" substanceUnits="substance" fbc:chemicalFormula="C6H6O6" hasOnlySubstanceUnits="false" constant="false" boundaryCondition="false"/>
<species id="ASCORBATE_m_Root_Night" compartment="Root mitochondria at dark" initialConcentration="0" substanceUnits="substance" fbc:chemicalFormula="C6H7O6" hasOnlySubstanceUnits="false" constant="false" boundaryCondition="false"/>
<species id="ASCORBATE_p_Leaf_Day" compartment="Leaf plastid at light" initialConcentration="0" substanceUnits="substance" fbc:chemicalFormula="C6H7O6" hasOnlySubstanceUnits="false" constant="false" boundaryCondition="false"/>
<species id="L-DEHYDRO-ASCORBATE_p_Leaf_Day" compartment="Leaf plastid at light" initialConcentration="0" substanceUnits="substance" fbc:chemicalFormula="C6H6O6" hasOnlySubstanceUnits="false" constant="false" boundaryCondition="false"/>
<species id="ASCORBATE_p_Leaf_Night" compartment="Leaf plastid at dark" initialConcentration="0" substanceUnits="substance" fbc:chemicalFormula="C6H7O6" hasOnlySubstanceUnits="false" constant="false" boundaryCondition="false"/>
<species id="L-DEHYDRO-ASCORBATE_p_Leaf_Night" compartment="Leaf plastid at dark" initialConcentration="0" substanceUnits="substance" fbc:chemicalFormula="C6H6O6" hasOnlySubstanceUnits="false" constant="false" boundaryCondition="false"/>
<species id="ASCORBATE_p_Root_Day" compartment="Root plastid at light" initialConcentration="0" substanceUnits="substance" fbc:chemicalFormula="C6H7O6" hasOnlySubstanceUnits="false" constant="false" boundaryCondition="false"/>
<species id="L-DEHYDRO-ASCORBATE_p_Root_Day" compartment="Root plastid at light" initialConcentration="0" substanceUnits="substance" fbc:chemicalFormula="C6H6O6" hasOnlySubstanceUnits="false" constant="false" boundaryCondition="false"/>
<species id="ASCORBATE_p_Root_Night" compartment="Root plastid at dark" initialConcentration="0" substanceUnits="substance" fbc:chemicalFormula="C6H7O6" hasOnlySubstanceUnits="false" constant="false" boundaryCondition="false"/>
<species id="L-DEHYDRO-ASCORBATE_p_Root_Night" compartment="Root plastid at dark" initialConcentration="0" substanceUnits="substance" fbc:chemicalFormula="C6H6O6" hasOnlySubstanceUnits="false" constant="false" boundaryCondition="false"/>
<species id="L-DEHYDRO-ASCORBATE_x_Leaf_Day" compartment="Leaf peroxisome at light" initialConcentration="0" substanceUnits="substance" fbc:chemicalFormula="C6H6O6" hasOnlySubstanceUnits="false" constant="false" boundaryCondition="false"/>
<species id="OXIDIZED-GLUTATHIONE_x_Leaf_Day" compartment="Leaf peroxisome at light" initialConcentration="0" substanceUnits="substance" fbc:chemicalFormula="C20H30N6O12S2" hasOnlySubstanceUnits="false" constant="false" boundaryCondition="false"/>
<species id="GLUTATHIONE_x_Leaf_Day" compartment="Leaf peroxisome at light" initialConcentration="0" substanceUnits="substance" fbc:chemicalFormula="C10H16N3O6S1" hasOnlySubstanceUnits="false" constant="false" boundaryCondition="false"/>
<species id="L-DEHYDRO-ASCORBATE_x_Leaf_Night" compartment="Leaf peroxisome at dark" initialConcentration="0" substanceUnits="substance" fbc:chemicalFormula="C6H6O6" hasOnlySubstanceUnits="false" constant="false" boundaryCondition="false"/>
<species id="OXIDIZED-GLUTATHIONE_x_Leaf_Night" compartment="Leaf peroxisome at dark" initialConcentration="0" substanceUnits="substance" fbc:chemicalFormula="C20H30N6O12S2" hasOnlySubstanceUnits="false" constant="false" boundaryCondition="false"/>
<species id="GLUTATHIONE_x_Leaf_Night" compartment="Leaf peroxisome at dark" initialConcentration="0" substanceUnits="substance" fbc:chemicalFormula="C10H16N3O6S1" hasOnlySubstanceUnits="false" constant="false" boundaryCondition="false"/>
<species id="GLUTATHIONE_x_Root_Day" compartment="Root peroxisome at light" initialConcentration="0" substanceUnits="substance" fbc:chemicalFormula="C10H16N3O6S1" hasOnlySubstanceUnits="false" constant="false" boundaryCondition="false"/>
<species id="L-DEHYDRO-ASCORBATE_x_Root_Day" compartment="Root peroxisome at light" initialConcentration="0" substanceUnits="substance" fbc:chemicalFormula="C6H6O6" hasOnlySubstanceUnits="false" constant="false" boundaryCondition="false"/>
<species id="OXIDIZED-GLUTATHIONE_x_Root_Day" compartment="Root peroxisome at light" initialConcentration="0" substanceUnits="substance" fbc:chemicalFormula="C20H30N6O12S2" hasOnlySubstanceUnits="false" constant="false" boundaryCondition="false"/>
<species id="OXIDIZED-GLUTATHIONE_x_Root_Night" compartment="Root peroxisome at dark" initialConcentration="0" substanceUnits="substance" fbc:chemicalFormula="C20H30N6O12S2" hasOnlySubstanceUnits="false" constant="false" boundaryCondition="false"/>
<species id="GLUTATHIONE_x_Root_Night" compartment="Root peroxisome at dark" initialConcentration="0" substanceUnits="substance" fbc:chemicalFormula="C10H16N3O6S1" hasOnlySubstanceUnits="false" constant="false" boundaryCondition="false"/>
<species id="L-DEHYDRO-ASCORBATE_x_Root_Night" compartment="Root peroxisome at dark" initialConcentration="0" substanceUnits="substance" fbc:chemicalFormula="C6H6O6" hasOnlySubstanceUnits="false" constant="false" boundaryCondition="false"/>
<species id="10-FORMYL-THF_c_Leaf_Day" compartment="Leaf cytosol at light" initialConcentration="0" substanceUnits="substance" fbc:chemicalFormula="C20H21N7O7" hasOnlySubstanceUnits="false" constant="false" boundaryCondition="false"/>
<species id="10-FORMYL-THF_p_Leaf_Day" compartment="Leaf plastid at light" initialConcentration="0" substanceUnits="substance" fbc:chemicalFormula="C20H21N7O7" hasOnlySubstanceUnits="false" constant="false" boundaryCondition="false"/>
<species id="10-FORMYL-THF_p_Leaf_Night" compartment="Leaf plastid at dark" initialConcentration="0" substanceUnits="substance" fbc:chemicalFormula="C20H21N7O7" hasOnlySubstanceUnits="false" constant="false" boundaryCondition="false"/>
<species id="10-FORMYL-THF_c_Leaf_Night" compartment="Leaf cytosol at dark" initialConcentration="0" substanceUnits="substance" fbc:chemicalFormula="C20H21N7O7" hasOnlySubstanceUnits="false" constant="false" boundaryCondition="false"/>
<species id="10-FORMYL-THF_p_Root_Day" compartment="Root plastid at light" initialConcentration="0" substanceUnits="substance" fbc:chemicalFormula="C20H21N7O7" hasOnlySubstanceUnits="false" constant="false" boundaryCondition="false"/>
<species id="10-FORMYL-THF_c_Root_Day" compartment="Root cytosol at light" initialConcentration="0" substanceUnits="substance" fbc:chemicalFormula="C20H21N7O7" hasOnlySubstanceUnits="false" constant="false" boundaryCondition="false"/>
<species id="10-FORMYL-THF_p_Root_Night" compartment="Root plastid at dark" initialConcentration="0" substanceUnits="substance" fbc:chemicalFormula="C20H21N7O7" hasOnlySubstanceUnits="false" constant="false" boundaryCondition="false"/>
<species id="10-FORMYL-THF_c_Root_Night" compartment="Root cytosol at dark" initialConcentration="0" substanceUnits="substance" fbc:chemicalFormula="C20H21N7O7" hasOnlySubstanceUnits="false" constant="false" boundaryCondition="false"/>
<species id="CPD-730_c_Leaf_Day" compartment="Leaf cytosol at light" initialConcentration="0" substanceUnits="substance" fbc:chemicalFormula="C18H29O3" hasOnlySubstanceUnits="false" constant="false" boundaryCondition="false"/>
<species id="CPD-729_c_Leaf_Day" compartment="Leaf cytosol at light" initialConcentration="0" substanceUnits="substance" fbc:chemicalFormula="C18H27O3" hasOnlySubstanceUnits="false" constant="false" boundaryCondition="false"/>
<species id="CPD-729_c_Leaf_Night" compartment="Leaf cytosol at dark" initialConcentration="0" substanceUnits="substance" fbc:chemicalFormula="C18H27O3" hasOnlySubstanceUnits="false" constant="false" boundaryCondition="false"/>
<species id="CPD-730_c_Leaf_Night" compartment="Leaf cytosol at dark" initialConcentration="0" substanceUnits="substance" fbc:chemicalFormula="C18H29O3" hasOnlySubstanceUnits="false" constant="false" boundaryCondition="false"/>
<species id="CPD-730_c_Root_Day" compartment="Root cytosol at light" initialConcentration="0" substanceUnits="substance" fbc:chemicalFormula="C18H29O3" hasOnlySubstanceUnits="false" constant="false" boundaryCondition="false"/>
<species id="CPD-729_c_Root_Day" compartment="Root cytosol at light" initialConcentration="0" substanceUnits="substance" fbc:chemicalFormula="C18H27O3" hasOnlySubstanceUnits="false" constant="false" boundaryCondition="false"/>
<species id="CPD-729_c_Root_Night" compartment="Root cytosol at dark" initialConcentration="0" substanceUnits="substance" fbc:chemicalFormula="C18H27O3" hasOnlySubstanceUnits="false" constant="false" boundaryCondition="false"/>
<species id="CPD-730_c_Root_Night" compartment="Root cytosol at dark" initialConcentration="0" substanceUnits="substance" fbc:chemicalFormula="C18H29O3" hasOnlySubstanceUnits="false" constant="false" boundaryCondition="false"/>
<species id="HYDROXY-915-DIOXOPROSTA-13-ENOATE_c_Leaf_Day" compartment="Leaf cytosol at light" initialConcentration="0" substanceUnits="substance" fbc:chemicalFormula="C20H29O5" hasOnlySubstanceUnits="false" constant="false" boundaryCondition="false"/>
<species id="ALPHA-HYDROXY-915-DIOXOPROSTANOATE_c_Leaf_Day" compartment="Leaf cytosol at light" initialConcentration="0" substanceUnits="substance" fbc:chemicalFormula="chemicalFormula" hasOnlySubstanceUnits="false" constant="false" boundaryCondition="false"/>
<species id="ALPHA-HYDROXY-915-DIOXOPROSTANOATE_c_Leaf_Night" compartment="Leaf cytosol at dark" initialConcentration="0" substanceUnits="substance" fbc:chemicalFormula="chemicalFormula" hasOnlySubstanceUnits="false" constant="false" boundaryCondition="false"/>
<species id="HYDROXY-915-DIOXOPROSTA-13-ENOATE_c_Leaf_Night" compartment="Leaf cytosol at dark" initialConcentration="0" substanceUnits="substance" fbc:chemicalFormula="C20H29O5" hasOnlySubstanceUnits="false" constant="false" boundaryCondition="false"/>
<species id="HYDROXY-915-DIOXOPROSTA-13-ENOATE_c_Root_Day" compartment="Root cytosol at light" initialConcentration="0" substanceUnits="substance" fbc:chemicalFormula="C20H29O5" hasOnlySubstanceUnits="false" constant="false" boundaryCondition="false"/>
<species id="ALPHA-HYDROXY-915-DIOXOPROSTANOATE_c_Root_Day" compartment="Root cytosol at light" initialConcentration="0" substanceUnits="substance" fbc:chemicalFormula="chemicalFormula" hasOnlySubstanceUnits="false" constant="false" boundaryCondition="false"/>
<species id="HYDROXY-915-DIOXOPROSTA-13-ENOATE_c_Root_Night" compartment="Root cytosol at dark" initialConcentration="0" substanceUnits="substance" fbc:chemicalFormula="C20H29O5" hasOnlySubstanceUnits="false" constant="false" boundaryCondition="false"/>
<species id="ALPHA-HYDROXY-915-DIOXOPROSTANOATE_c_Root_Night" compartment="Root cytosol at dark" initialConcentration="0" substanceUnits="substance" fbc:chemicalFormula="chemicalFormula" hasOnlySubstanceUnits="false" constant="false" boundaryCondition="false"/>
<species id="RIBOSE-5P_p_Leaf_Day" compartment="Leaf plastid at light" initialConcentration="0" substanceUnits="substance" fbc:chemicalFormula="C5H9O8P1" hasOnlySubstanceUnits="false" constant="false" boundaryCondition="false"/>
<species id="D-SEDOHEPTULOSE-7-P_p_Leaf_Day" compartment="Leaf plastid at light" initialConcentration="0" substanceUnits="substance" fbc:chemicalFormula="C7H13O10P1" hasOnlySubstanceUnits="false" constant="false" boundaryCondition="false"/>
<species id="XYLULOSE-5-PHOSPHATE_p_Leaf_Day" compartment="Leaf plastid at light" initialConcentration="0" substanceUnits="substance" fbc:chemicalFormula="C5H9O8P1" hasOnlySubstanceUnits="false" constant="false" boundaryCondition="false"/>
<species id="XYLULOSE-5-PHOSPHATE_p_Leaf_Night" compartment="Leaf plastid at dark" initialConcentration="0" substanceUnits="substance" fbc:chemicalFormula="C5H9O8P1" hasOnlySubstanceUnits="false" constant="false" boundaryCondition="false"/>
<species id="RIBOSE-5P_p_Leaf_Night" compartment="Leaf plastid at dark" initialConcentration="0" substanceUnits="substance" fbc:chemicalFormula="C5H9O8P1" hasOnlySubstanceUnits="false" constant="false" boundaryCondition="false"/>
<species id="D-SEDOHEPTULOSE-7-P_p_Leaf_Night" compartment="Leaf plastid at dark" initialConcentration="0" substanceUnits="substance" fbc:chemicalFormula="C7H13O10P1" hasOnlySubstanceUnits="false" constant="false" boundaryCondition="false"/>
<species id="XYLULOSE-5-PHOSPHATE_p_Root_Day" compartment="Root plastid at light" initialConcentration="0" substanceUnits="substance" fbc:chemicalFormula="C5H9O8P1" hasOnlySubstanceUnits="false" constant="false" boundaryCondition="false"/>
<species id="RIBOSE-5P_p_Root_Day" compartment="Root plastid at light" initialConcentration="0" substanceUnits="substance" fbc:chemicalFormula="C5H9O8P1" hasOnlySubstanceUnits="false" constant="false" boundaryCondition="false"/>
<species id="D-SEDOHEPTULOSE-7-P_p_Root_Day" compartment="Root plastid at light" initialConcentration="0" substanceUnits="substance" fbc:chemicalFormula="C7H13O10P1" hasOnlySubstanceUnits="false" constant="false" boundaryCondition="false"/>
<species id="D-SEDOHEPTULOSE-7-P_p_Root_Night" compartment="Root plastid at dark" initialConcentration="0" substanceUnits="substance" fbc:chemicalFormula="C7H13O10P1" hasOnlySubstanceUnits="false" constant="false" boundaryCondition="false"/>
<species id="XYLULOSE-5-PHOSPHATE_p_Root_Night" compartment="Root plastid at dark" initialConcentration="0" substanceUnits="substance" fbc:chemicalFormula="C5H9O8P1" hasOnlySubstanceUnits="false" constant="false" boundaryCondition="false"/>
<species id="RIBOSE-5P_p_Root_Night" compartment="Root plastid at dark" initialConcentration="0" substanceUnits="substance" fbc:chemicalFormula="C5H9O8P1" hasOnlySubstanceUnits="false" constant="false" boundaryCondition="false"/>
<species id="CPD-468_c_Leaf_Day" compartment="Leaf cytosol at light" initialConcentration="0" substanceUnits="substance" fbc:chemicalFormula="C6H10NO4" hasOnlySubstanceUnits="false" constant="false" boundaryCondition="false"/>
<species id="2K-ADIPATE_c_Leaf_Day" compartment="Leaf cytosol at light" initialConcentration="0" substanceUnits="substance" fbc:chemicalFormula="C6H6O5" hasOnlySubstanceUnits="false" constant="false" boundaryCondition="false"/>
<species id="CPD-468_c_Leaf_Night" compartment="Leaf cytosol at dark" initialConcentration="0" substanceUnits="substance" fbc:chemicalFormula="C6H10NO4" hasOnlySubstanceUnits="false" constant="false" boundaryCondition="false"/>
<species id="2K-ADIPATE_c_Leaf_Night" compartment="Leaf cytosol at dark" initialConcentration="0" substanceUnits="substance" fbc:chemicalFormula="C6H6O5" hasOnlySubstanceUnits="false" constant="false" boundaryCondition="false"/>
<species id="2K-ADIPATE_c_Root_Day" compartment="Root cytosol at light" initialConcentration="0" substanceUnits="substance" fbc:chemicalFormula="C6H6O5" hasOnlySubstanceUnits="false" constant="false" boundaryCondition="false"/>
<species id="CPD-468_c_Root_Day" compartment="Root cytosol at light" initialConcentration="0" substanceUnits="substance" fbc:chemicalFormula="C6H10NO4" hasOnlySubstanceUnits="false" constant="false" boundaryCondition="false"/>
<species id="2K-ADIPATE_c_Root_Night" compartment="Root cytosol at dark" initialConcentration="0" substanceUnits="substance" fbc:chemicalFormula="C6H6O5" hasOnlySubstanceUnits="false" constant="false" boundaryCondition="false"/>
<species id="CPD-468_c_Root_Night" compartment="Root cytosol at dark" initialConcentration="0" substanceUnits="substance" fbc:chemicalFormula="C6H10NO4" hasOnlySubstanceUnits="false" constant="false" boundaryCondition="false"/>
<species id="2-DEHYDROPANTOATE_c_Leaf_Day" compartment="Leaf cytosol at light" initialConcentration="0" substanceUnits="substance" fbc:chemicalFormula="C6H9O4" hasOnlySubstanceUnits="false" constant="false" boundaryCondition="false"/>
<species id="L-PANTOATE_c_Leaf_Day" compartment="Leaf cytosol at light" initialConcentration="0" substanceUnits="substance" fbc:chemicalFormula="C6H11O4" hasOnlySubstanceUnits="false" constant="false" boundaryCondition="false"/>
<species id="2-DEHYDROPANTOATE_c_Leaf_Night" compartment="Leaf cytosol at dark" initialConcentration="0" substanceUnits="substance" fbc:chemicalFormula="C6H9O4" hasOnlySubstanceUnits="false" constant="false" boundaryCondition="false"/>
<species id="L-PANTOATE_c_Leaf_Night" compartment="Leaf cytosol at dark" initialConcentration="0" substanceUnits="substance" fbc:chemicalFormula="C6H11O4" hasOnlySubstanceUnits="false" constant="false" boundaryCondition="false"/>
<species id="L-PANTOATE_c_Root_Day" compartment="Root cytosol at light" initialConcentration="0" substanceUnits="substance" fbc:chemicalFormula="C6H11O4" hasOnlySubstanceUnits="false" constant="false" boundaryCondition="false"/>
<species id="2-DEHYDROPANTOATE_c_Root_Day" compartment="Root cytosol at light" initialConcentration="0" substanceUnits="substance" fbc:chemicalFormula="C6H9O4" hasOnlySubstanceUnits="false" constant="false" boundaryCondition="false"/>
<species id="L-PANTOATE_c_Root_Night" compartment="Root cytosol at dark" initialConcentration="0" substanceUnits="substance" fbc:chemicalFormula="C6H11O4" hasOnlySubstanceUnits="false" constant="false" boundaryCondition="false"/>
<species id="2-DEHYDROPANTOATE_c_Root_Night" compartment="Root cytosol at dark" initialConcentration="0" substanceUnits="substance" fbc:chemicalFormula="C6H9O4" hasOnlySubstanceUnits="false" constant="false" boundaryCondition="false"/>
<species id="PALMITALDEHYDE_c_Leaf_Day" compartment="Leaf cytosol at light" initialConcentration="0" substanceUnits="substance" fbc:chemicalFormula="C16H32O1" hasOnlySubstanceUnits="false" constant="false" boundaryCondition="false"/>
<species id="CPD-292_c_Leaf_Day" compartment="Leaf cytosol at light" initialConcentration="0" substanceUnits="substance" fbc:chemicalFormula="C16H30O1" hasOnlySubstanceUnits="false" constant="false" boundaryCondition="false"/>
<species id="PALMITALDEHYDE_c_Leaf_Night" compartment="Leaf cytosol at dark" initialConcentration="0" substanceUnits="substance" fbc:chemicalFormula="C16H32O1" hasOnlySubstanceUnits="false" constant="false" boundaryCondition="false"/>
<species id="CPD-292_c_Leaf_Night" compartment="Leaf cytosol at dark" initialConcentration="0" substanceUnits="substance" fbc:chemicalFormula="C16H30O1" hasOnlySubstanceUnits="false" constant="false" boundaryCondition="false"/>
<species id="CPD-292_c_Root_Day" compartment="Root cytosol at light" initialConcentration="0" substanceUnits="substance" fbc:chemicalFormula="C16H30O1" hasOnlySubstanceUnits="false" constant="false" boundaryCondition="false"/>
<species id="PALMITALDEHYDE_c_Root_Day" compartment="Root cytosol at light" initialConcentration="0" substanceUnits="substance" fbc:chemicalFormula="C16H32O1" hasOnlySubstanceUnits="false" constant="false" boundaryCondition="false"/>
<species id="CPD-292_c_Root_Night" compartment="Root cytosol at dark" initialConcentration="0" substanceUnits="substance" fbc:chemicalFormula="C16H30O1" hasOnlySubstanceUnits="false" constant="false" boundaryCondition="false"/>
<species id="PALMITALDEHYDE_c_Root_Night" compartment="Root cytosol at dark" initialConcentration="0" substanceUnits="substance" fbc:chemicalFormula="C16H32O1" hasOnlySubstanceUnits="false" constant="false" boundaryCondition="false"/>
<species id="2-KETO-ISOVALERATE_p_Leaf_Day" compartment="Leaf plastid at light" initialConcentration="0" substanceUnits="substance" fbc:chemicalFormula="C5H7O3" hasOnlySubstanceUnits="false" constant="false" boundaryCondition="false"/>
<species id="3-CARBOXY-3-HYDROXY-ISOCAPROATE_p_Leaf_Day" compartment="Leaf plastid at light" initialConcentration="0" substanceUnits="substance" fbc:chemicalFormula="C7H10O5" hasOnlySubstanceUnits="false" constant="false" boundaryCondition="false"/>
<species id="ACETYL-COA_p_Leaf_Day" compartment="Leaf plastid at light" initialConcentration="0" substanceUnits="substance" fbc:chemicalFormula="C23H34N7O17P3S1" hasOnlySubstanceUnits="false" constant="false" boundaryCondition="false"/>
<species id="CO-A_p_Leaf_Day" compartment="Leaf plastid at light" initialConcentration="0" substanceUnits="substance" fbc:chemicalFormula="C21H32N7O16P3S1" hasOnlySubstanceUnits="false" constant="false" boundaryCondition="false"/>
<species id="CO-A_p_Leaf_Night" compartment="Leaf plastid at dark" initialConcentration="0" substanceUnits="substance" fbc:chemicalFormula="C21H32N7O16P3S1" hasOnlySubstanceUnits="false" constant="false" boundaryCondition="false"/>
<species id="2-KETO-ISOVALERATE_p_Leaf_Night" compartment="Leaf plastid at dark" initialConcentration="0" substanceUnits="substance" fbc:chemicalFormula="C5H7O3" hasOnlySubstanceUnits="false" constant="false" boundaryCondition="false"/>
<species id="3-CARBOXY-3-HYDROXY-ISOCAPROATE_p_Leaf_Night" compartment="Leaf plastid at dark" initialConcentration="0" substanceUnits="substance" fbc:chemicalFormula="C7H10O5" hasOnlySubstanceUnits="false" constant="false" boundaryCondition="false"/>
<species id="ACETYL-COA_p_Leaf_Night" compartment="Leaf plastid at dark" initialConcentration="0" substanceUnits="substance" fbc:chemicalFormula="C23H34N7O17P3S1" hasOnlySubstanceUnits="false" constant="false" boundaryCondition="false"/>
<species id="ACETYL-COA_p_Root_Day" compartment="Root plastid at light" initialConcentration="0" substanceUnits="substance" fbc:chemicalFormula="C23H34N7O17P3S1" hasOnlySubstanceUnits="false" constant="false" boundaryCondition="false"/>
<species id="CO-A_p_Root_Day" compartment="Root plastid at light" initialConcentration="0" substanceUnits="substance" fbc:chemicalFormula="C21H32N7O16P3S1" hasOnlySubstanceUnits="false" constant="false" boundaryCondition="false"/>
<species id="2-KETO-ISOVALERATE_p_Root_Day" compartment="Root plastid at light" initialConcentration="0" substanceUnits="substance" fbc:chemicalFormula="C5H7O3" hasOnlySubstanceUnits="false" constant="false" boundaryCondition="false"/>
<species id="3-CARBOXY-3-HYDROXY-ISOCAPROATE_p_Root_Day" compartment="Root plastid at light" initialConcentration="0" substanceUnits="substance" fbc:chemicalFormula="C7H10O5" hasOnlySubstanceUnits="false" constant="false" boundaryCondition="false"/>
<species id="CO-A_p_Root_Night" compartment="Root plastid at dark" initialConcentration="0" substanceUnits="substance" fbc:chemicalFormula="C21H32N7O16P3S1" hasOnlySubstanceUnits="false" constant="false" boundaryCondition="false"/>
<species id="3-CARBOXY-3-HYDROXY-ISOCAPROATE_p_Root_Night" compartment="Root plastid at dark" initialConcentration="0" substanceUnits="substance" fbc:chemicalFormula="C7H10O5" hasOnlySubstanceUnits="false" constant="false" boundaryCondition="false"/>
<species id="ACETYL-COA_p_Root_Night" compartment="Root plastid at dark" initialConcentration="0" substanceUnits="substance" fbc:chemicalFormula="C23H34N7O17P3S1" hasOnlySubstanceUnits="false" constant="false" boundaryCondition="false"/>
<species id="2-KETO-ISOVALERATE_p_Root_Night" compartment="Root plastid at dark" initialConcentration="0" substanceUnits="substance" fbc:chemicalFormula="C5H7O3" hasOnlySubstanceUnits="false" constant="false" boundaryCondition="false"/>
<species id="GLUTARYL-COA_c_Leaf_Day" compartment="Leaf cytosol at light" initialConcentration="0" substanceUnits="substance" fbc:chemicalFormula="C26H37N7O19P3S" hasOnlySubstanceUnits="false" constant="false" boundaryCondition="false"/>
<species id="GLUTARYL-COA_c_Leaf_Night" compartment="Leaf cytosol at dark" initialConcentration="0" substanceUnits="substance" fbc:chemicalFormula="C26H37N7O19P3S" hasOnlySubstanceUnits="false" constant="false" boundaryCondition="false"/>
<species id="GLUTARYL-COA_c_Root_Day" compartment="Root cytosol at light" initialConcentration="0" substanceUnits="substance" fbc:chemicalFormula="C26H37N7O19P3S" hasOnlySubstanceUnits="false" constant="false" boundaryCondition="false"/>
<species id="GLUTARYL-COA_c_Root_Night" compartment="Root cytosol at dark" initialConcentration="0" substanceUnits="substance" fbc:chemicalFormula="C26H37N7O19P3S" hasOnlySubstanceUnits="false" constant="false" boundaryCondition="false"/>
<species id="2-KETOGLUTARATE_x_Leaf_Day" compartment="Leaf peroxisome at light" initialConcentration="0" substanceUnits="substance" fbc:chemicalFormula="C5H4O5" hasOnlySubstanceUnits="false" constant="false" boundaryCondition="false"/>
<species id="2-KETOGLUTARATE_x_Leaf_Night" compartment="Leaf peroxisome at dark" initialConcentration="0" substanceUnits="substance" fbc:chemicalFormula="C5H4O5" hasOnlySubstanceUnits="false" constant="false" boundaryCondition="false"/>
<species id="2-KETOGLUTARATE_x_Root_Day" compartment="Root peroxisome at light" initialConcentration="0" substanceUnits="substance" fbc:chemicalFormula="C5H4O5" hasOnlySubstanceUnits="false" constant="false" boundaryCondition="false"/>
<species id="2-KETOGLUTARATE_x_Root_Night" compartment="Root peroxisome at dark" initialConcentration="0" substanceUnits="substance" fbc:chemicalFormula="C5H4O5" hasOnlySubstanceUnits="false" constant="false" boundaryCondition="false"/>
<species id="CPD-1083_m_Leaf_Day" compartment="Leaf mitochondria at light" initialConcentration="0" substanceUnits="substance" fbc:chemicalFormula="C26H38N7O17P3S1" hasOnlySubstanceUnits="false" constant="false" boundaryCondition="false"/>
<species id="FADH2_m_Leaf_Day" compartment="Leaf mitochondria at light" initialConcentration="0" substanceUnits="substance" fbc:chemicalFormula="C27H33N9O15P2" hasOnlySubstanceUnits="false" constant="false" boundaryCondition="false"/>
<species id="2-METHYL-BUTYRYL-COA_m_Leaf_Day" compartment="Leaf mitochondria at light" initialConcentration="0" substanceUnits="substance" fbc:chemicalFormula="C26H40N7O17P3S1" hasOnlySubstanceUnits="false" constant="false" boundaryCondition="false"/>
<species id="FAD_m_Leaf_Day" compartment="Leaf mitochondria at light" initialConcentration="0" substanceUnits="substance" fbc:chemicalFormula="C27H30N9O15P2" hasOnlySubstanceUnits="false" constant="false" boundaryCondition="false"/>
<species id="CPD-1083_m_Leaf_Night" compartment="Leaf mitochondria at dark" initialConcentration="0" substanceUnits="substance" fbc:chemicalFormula="C26H38N7O17P3S1" hasOnlySubstanceUnits="false" constant="false" boundaryCondition="false"/>
<species id="FAD_m_Leaf_Night" compartment="Leaf mitochondria at dark" initialConcentration="0" substanceUnits="substance" fbc:chemicalFormula="C27H30N9O15P2" hasOnlySubstanceUnits="false" constant="false" boundaryCondition="false"/>
<species id="FADH2_m_Leaf_Night" compartment="Leaf mitochondria at dark" initialConcentration="0" substanceUnits="substance" fbc:chemicalFormula="C27H33N9O15P2" hasOnlySubstanceUnits="false" constant="false" boundaryCondition="false"/>
<species id="2-METHYL-BUTYRYL-COA_m_Leaf_Night" compartment="Leaf mitochondria at dark" initialConcentration="0" substanceUnits="substance" fbc:chemicalFormula="C26H40N7O17P3S1" hasOnlySubstanceUnits="false" constant="false" boundaryCondition="false"/>
<species id="FADH2_m_Root_Day" compartment="Root mitochondria at light" initialConcentration="0" substanceUnits="substance" fbc:chemicalFormula="C27H33N9O15P2" hasOnlySubstanceUnits="false" constant="false" boundaryCondition="false"/>
<species id="FAD_m_Root_Day" compartment="Root mitochondria at light" initialConcentration="0" substanceUnits="substance" fbc:chemicalFormula="C27H30N9O15P2" hasOnlySubstanceUnits="false" constant="false" boundaryCondition="false"/>
<species id="CPD-1083_m_Root_Day" compartment="Root mitochondria at light" initialConcentration="0" substanceUnits="substance" fbc:chemicalFormula="C26H38N7O17P3S1" hasOnlySubstanceUnits="false" constant="false" boundaryCondition="false"/>
<species id="2-METHYL-BUTYRYL-COA_m_Root_Day" compartment="Root mitochondria at light" initialConcentration="0" substanceUnits="substance" fbc:chemicalFormula="C26H40N7O17P3S1" hasOnlySubstanceUnits="false" constant="false" boundaryCondition="false"/>
<species id="2-METHYL-BUTYRYL-COA_m_Root_Night" compartment="Root mitochondria at dark" initialConcentration="0" substanceUnits="substance" fbc:chemicalFormula="C26H40N7O17P3S1" hasOnlySubstanceUnits="false" constant="false" boundaryCondition="false"/>
<species id="CPD-1083_m_Root_Night" compartment="Root mitochondria at dark" initialConcentration="0" substanceUnits="substance" fbc:chemicalFormula="C26H38N7O17P3S1" hasOnlySubstanceUnits="false" constant="false" boundaryCondition="false"/>
<species id="FADH2_m_Root_Night" compartment="Root mitochondria at dark" initialConcentration="0" substanceUnits="substance" fbc:chemicalFormula="C27H33N9O15P2" hasOnlySubstanceUnits="false" constant="false" boundaryCondition="false"/>
<species id="FAD_m_Root_Night" compartment="Root mitochondria at dark" initialConcentration="0" substanceUnits="substance" fbc:chemicalFormula="C27H30N9O15P2" hasOnlySubstanceUnits="false" constant="false" boundaryCondition="false"/>
<species id="SUCCINATE-SEMIALDEHYDE-THIAMINE-PPI_c_Leaf_Day" compartment="Leaf cytosol at light" initialConcentration="0" substanceUnits="substance" fbc:chemicalFormula="chemicalFormula" hasOnlySubstanceUnits="false" constant="false" boundaryCondition="false"/>
<species id="THIAMINE-PYROPHOSPHATE_c_Leaf_Day" compartment="Leaf cytosol at light" initialConcentration="0" substanceUnits="substance" fbc:chemicalFormula="C12H16N4O7P2S1" hasOnlySubstanceUnits="false" constant="false" boundaryCondition="false"/>
<species id="THIAMINE-PYROPHOSPHATE_c_Leaf_Night" compartment="Leaf cytosol at dark" initialConcentration="0" substanceUnits="substance" fbc:chemicalFormula="C12H16N4O7P2S1" hasOnlySubstanceUnits="false" constant="false" boundaryCondition="false"/>
<species id="SUCCINATE-SEMIALDEHYDE-THIAMINE-PPI_c_Leaf_Night" compartment="Leaf cytosol at dark" initialConcentration="0" substanceUnits="substance" fbc:chemicalFormula="chemicalFormula" hasOnlySubstanceUnits="false" constant="false" boundaryCondition="false"/>
<species id="SUCCINATE-SEMIALDEHYDE-THIAMINE-PPI_c_Root_Day" compartment="Root cytosol at light" initialConcentration="0" substanceUnits="substance" fbc:chemicalFormula="chemicalFormula" hasOnlySubstanceUnits="false" constant="false" boundaryCondition="false"/>
<species id="THIAMINE-PYROPHOSPHATE_c_Root_Day" compartment="Root cytosol at light" initialConcentration="0" substanceUnits="substance" fbc:chemicalFormula="C12H16N4O7P2S1" hasOnlySubstanceUnits="false" constant="false" boundaryCondition="false"/>
<species id="SUCCINATE-SEMIALDEHYDE-THIAMINE-PPI_c_Root_Night" compartment="Root cytosol at dark" initialConcentration="0" substanceUnits="substance" fbc:chemicalFormula="chemicalFormula" hasOnlySubstanceUnits="false" constant="false" boundaryCondition="false"/>
<species id="THIAMINE-PYROPHOSPHATE_c_Root_Night" compartment="Root cytosol at dark" initialConcentration="0" substanceUnits="substance" fbc:chemicalFormula="C12H16N4O7P2S1" hasOnlySubstanceUnits="false" constant="false" boundaryCondition="false"/>
<species id="PHOSPHORYL-ETHANOLAMINE_c_Leaf_Day" compartment="Leaf cytosol at light" initialConcentration="0" substanceUnits="substance" fbc:chemicalFormula="C2H7N1O4P1" hasOnlySubstanceUnits="false" constant="false" boundaryCondition="false"/>
<species id="S-ADENOSYLMETHIONINE_c_Leaf_Day" compartment="Leaf cytosol at light" initialConcentration="0" substanceUnits="substance" fbc:chemicalFormula="C15H23N6O5S1" hasOnlySubstanceUnits="false" constant="false" boundaryCondition="true"/>
<species id="ADENOSYL-HOMO-CYS_c_Leaf_Day" compartment="Leaf cytosol at light" initialConcentration="0" substanceUnits="substance" fbc:chemicalFormula="C14H20N6O5S1" hasOnlySubstanceUnits="false" constant="false" boundaryCondition="false"/>
<species id="CPD-406_c_Leaf_Day" compartment="Leaf cytosol at light" initialConcentration="0" substanceUnits="substance" fbc:chemicalFormula="C3H9N1O4P1" hasOnlySubstanceUnits="false" constant="false" boundaryCondition="false"/>
<species id="CPD-406_c_Leaf_Night" compartment="Leaf cytosol at dark" initialConcentration="0" substanceUnits="substance" fbc:chemicalFormula="C3H9N1O4P1" hasOnlySubstanceUnits="false" constant="false" boundaryCondition="false"/>
<species id="ADENOSYL-HOMO-CYS_c_Leaf_Night" compartment="Leaf cytosol at dark" initialConcentration="0" substanceUnits="substance" fbc:chemicalFormula="C14H20N6O5S1" hasOnlySubstanceUnits="false" constant="false" boundaryCondition="false"/>
<species id="S-ADENOSYLMETHIONINE_c_Leaf_Night" compartment="Leaf cytosol at dark" initialConcentration="0" substanceUnits="substance" fbc:chemicalFormula="C15H23N6O5S1" hasOnlySubstanceUnits="false" constant="false" boundaryCondition="true"/>
<species id="PHOSPHORYL-ETHANOLAMINE_c_Leaf_Night" compartment="Leaf cytosol at dark" initialConcentration="0" substanceUnits="substance" fbc:chemicalFormula="C2H7N1O4P1" hasOnlySubstanceUnits="false" constant="false" boundaryCondition="false"/>
<species id="ADENOSYL-HOMO-CYS_c_Root_Day" compartment="Root cytosol at light" initialConcentration="0" substanceUnits="substance" fbc:chemicalFormula="C14H20N6O5S1" hasOnlySubstanceUnits="false" constant="false" boundaryCondition="false"/>
<species id="CPD-406_c_Root_Day" compartment="Root cytosol at light" initialConcentration="0" substanceUnits="substance" fbc:chemicalFormula="C3H9N1O4P1" hasOnlySubstanceUnits="false" constant="false" boundaryCondition="false"/>
<species id="S-ADENOSYLMETHIONINE_c_Root_Day" compartment="Root cytosol at light" initialConcentration="0" substanceUnits="substance" fbc:chemicalFormula="C15H23N6O5S1" hasOnlySubstanceUnits="false" constant="false" boundaryCondition="true"/>
<species id="PHOSPHORYL-ETHANOLAMINE_c_Root_Day" compartment="Root cytosol at light" initialConcentration="0" substanceUnits="substance" fbc:chemicalFormula="C2H7N1O4P1" hasOnlySubstanceUnits="false" constant="false" boundaryCondition="false"/>
<species id="PHOSPHORYL-ETHANOLAMINE_c_Root_Night" compartment="Root cytosol at dark" initialConcentration="0" substanceUnits="substance" fbc:chemicalFormula="C2H7N1O4P1" hasOnlySubstanceUnits="false" constant="false" boundaryCondition="false"/>
<species id="ADENOSYL-HOMO-CYS_c_Root_Night" compartment="Root cytosol at dark" initialConcentration="0" substanceUnits="substance" fbc:chemicalFormula="C14H20N6O5S1" hasOnlySubstanceUnits="false" constant="false" boundaryCondition="false"/>
<species id="CPD-406_c_Root_Night" compartment="Root cytosol at dark" initialConcentration="0" substanceUnits="substance" fbc:chemicalFormula="C3H9N1O4P1" hasOnlySubstanceUnits="false" constant="false" boundaryCondition="false"/>
<species id="S-ADENOSYLMETHIONINE_c_Root_Night" compartment="Root cytosol at dark" initialConcentration="0" substanceUnits="substance" fbc:chemicalFormula="C15H23N6O5S1" hasOnlySubstanceUnits="false" constant="false" boundaryCondition="true"/>
<species id="3-HEXAPRENYL-45-DIHYDROXYBENZOATE_c_Leaf_Day" compartment="Leaf cytosol at light" initialConcentration="0" substanceUnits="substance" fbc:chemicalFormula="C37H53O4" hasOnlySubstanceUnits="false" constant="false" boundaryCondition="false"/>
<species id="3-HEXAPRENYL-4-HYDROXY-5-METHOXYBENZOATE_c_Leaf_Day" compartment="Leaf cytosol at light" initialConcentration="0" substanceUnits="substance" fbc:chemicalFormula="C38H55O4" hasOnlySubstanceUnits="false" constant="false" boundaryCondition="false"/>
<species id="3-HEXAPRENYL-4-HYDROXY-5-METHOXYBENZOATE_c_Leaf_Night" compartment="Leaf cytosol at dark" initialConcentration="0" substanceUnits="substance" fbc:chemicalFormula="C38H55O4" hasOnlySubstanceUnits="false" constant="false" boundaryCondition="false"/>
<species id="3-HEXAPRENYL-45-DIHYDROXYBENZOATE_c_Leaf_Night" compartment="Leaf cytosol at dark" initialConcentration="0" substanceUnits="substance" fbc:chemicalFormula="C37H53O4" hasOnlySubstanceUnits="false" constant="false" boundaryCondition="false"/>
<species id="3-HEXAPRENYL-45-DIHYDROXYBENZOATE_c_Root_Day" compartment="Root cytosol at light" initialConcentration="0" substanceUnits="substance" fbc:chemicalFormula="C37H53O4" hasOnlySubstanceUnits="false" constant="false" boundaryCondition="false"/>
<species id="3-HEXAPRENYL-4-HYDROXY-5-METHOXYBENZOATE_c_Root_Day" compartment="Root cytosol at light" initialConcentration="0" substanceUnits="substance" fbc:chemicalFormula="C38H55O4" hasOnlySubstanceUnits="false" constant="false" boundaryCondition="false"/>
<species id="3-HEXAPRENYL-4-HYDROXY-5-METHOXYBENZOATE_c_Root_Night" compartment="Root cytosol at dark" initialConcentration="0" substanceUnits="substance" fbc:chemicalFormula="C38H55O4" hasOnlySubstanceUnits="false" constant="false" boundaryCondition="false"/>
<species id="3-HEXAPRENYL-45-DIHYDROXYBENZOATE_c_Root_Night" compartment="Root cytosol at dark" initialConcentration="0" substanceUnits="substance" fbc:chemicalFormula="C37H53O4" hasOnlySubstanceUnits="false" constant="false" boundaryCondition="false"/>
<species id="S-RETICULINE_c_Leaf_Day" compartment="Leaf cytosol at light" initialConcentration="0" substanceUnits="substance" fbc:chemicalFormula="C19H24N1O4" hasOnlySubstanceUnits="false" constant="false" boundaryCondition="false"/>
<species id="S-RETICULINE_c_Leaf_Night" compartment="Leaf cytosol at dark" initialConcentration="0" substanceUnits="substance" fbc:chemicalFormula="C19H24N1O4" hasOnlySubstanceUnits="false" constant="false" boundaryCondition="false"/>
<species id="S-RETICULINE_c_Root_Day" compartment="Root cytosol at light" initialConcentration="0" substanceUnits="substance" fbc:chemicalFormula="C19H24N1O4" hasOnlySubstanceUnits="false" constant="false" boundaryCondition="false"/>
<species id="S-RETICULINE_c_Root_Night" compartment="Root cytosol at dark" initialConcentration="0" substanceUnits="substance" fbc:chemicalFormula="C19H24N1O4" hasOnlySubstanceUnits="false" constant="false" boundaryCondition="false"/>
<species id="S-COCLAURINE_c_Leaf_Day" compartment="Leaf cytosol at light" initialConcentration="0" substanceUnits="substance" fbc:chemicalFormula="C17H20N1O3" hasOnlySubstanceUnits="false" constant="false" boundaryCondition="false"/>
<species id="S-NORCOCLAURINE_c_Leaf_Day" compartment="Leaf cytosol at light" initialConcentration="0" substanceUnits="substance" fbc:chemicalFormula="C16H18N1O3" hasOnlySubstanceUnits="false" constant="false" boundaryCondition="false"/>
<species id="S-COCLAURINE_c_Leaf_Night" compartment="Leaf cytosol at dark" initialConcentration="0" substanceUnits="substance" fbc:chemicalFormula="C17H20N1O3" hasOnlySubstanceUnits="false" constant="false" boundaryCondition="false"/>
<species id="S-NORCOCLAURINE_c_Leaf_Night" compartment="Leaf cytosol at dark" initialConcentration="0" substanceUnits="substance" fbc:chemicalFormula="C16H18N1O3" hasOnlySubstanceUnits="false" constant="false" boundaryCondition="false"/>
<species id="S-NORCOCLAURINE_c_Root_Day" compartment="Root cytosol at light" initialConcentration="0" substanceUnits="substance" fbc:chemicalFormula="C16H18N1O3" hasOnlySubstanceUnits="false" constant="false" boundaryCondition="false"/>
<species id="S-COCLAURINE_c_Root_Day" compartment="Root cytosol at light" initialConcentration="0" substanceUnits="substance" fbc:chemicalFormula="C17H20N1O3" hasOnlySubstanceUnits="false" constant="false" boundaryCondition="false"/>
<species id="S-COCLAURINE_c_Root_Night" compartment="Root cytosol at dark" initialConcentration="0" substanceUnits="substance" fbc:chemicalFormula="C17H20N1O3" hasOnlySubstanceUnits="false" constant="false" boundaryCondition="false"/>
<species id="S-NORCOCLAURINE_c_Root_Night" compartment="Root cytosol at dark" initialConcentration="0" substanceUnits="substance" fbc:chemicalFormula="C16H18N1O3" hasOnlySubstanceUnits="false" constant="false" boundaryCondition="false"/>
<species id="CPD-4124_c_Leaf_Day" compartment="Leaf cytosol at light" initialConcentration="0" substanceUnits="substance" fbc:chemicalFormula="C30H50O1" hasOnlySubstanceUnits="false" constant="false" boundaryCondition="false"/>
<species id="CPD-4101_c_Leaf_Day" compartment="Leaf cytosol at light" initialConcentration="0" substanceUnits="substance" fbc:chemicalFormula="C29H48O1" hasOnlySubstanceUnits="false" constant="false" boundaryCondition="false"/>
<species id="CPD-4101_c_Leaf_Night" compartment="Leaf cytosol at dark" initialConcentration="0" substanceUnits="substance" fbc:chemicalFormula="C29H48O1" hasOnlySubstanceUnits="false" constant="false" boundaryCondition="false"/>
<species id="CPD-4124_c_Leaf_Night" compartment="Leaf cytosol at dark" initialConcentration="0" substanceUnits="substance" fbc:chemicalFormula="C30H50O1" hasOnlySubstanceUnits="false" constant="false" boundaryCondition="false"/>
<species id="CPD-4101_c_Root_Day" compartment="Root cytosol at light" initialConcentration="0" substanceUnits="substance" fbc:chemicalFormula="C29H48O1" hasOnlySubstanceUnits="false" constant="false" boundaryCondition="false"/>
<species id="CPD-4124_c_Root_Day" compartment="Root cytosol at light" initialConcentration="0" substanceUnits="substance" fbc:chemicalFormula="C30H50O1" hasOnlySubstanceUnits="false" constant="false" boundaryCondition="false"/>
<species id="CPD-4101_c_Root_Night" compartment="Root cytosol at dark" initialConcentration="0" substanceUnits="substance" fbc:chemicalFormula="C29H48O1" hasOnlySubstanceUnits="false" constant="false" boundaryCondition="false"/>
<species id="CPD-4124_c_Root_Night" compartment="Root cytosol at dark" initialConcentration="0" substanceUnits="substance" fbc:chemicalFormula="C30H50O1" hasOnlySubstanceUnits="false" constant="false" boundaryCondition="false"/>
<species id="CPD-8628_c_Leaf_Day" compartment="Leaf cytosol at light" initialConcentration="0" substanceUnits="substance" fbc:chemicalFormula="chemicalFormula" hasOnlySubstanceUnits="false" constant="false" boundaryCondition="false"/>
<species id="CPD-8629_c_Leaf_Day" compartment="Leaf cytosol at light" initialConcentration="0" substanceUnits="substance" fbc:chemicalFormula="chemicalFormula" hasOnlySubstanceUnits="false" constant="false" boundaryCondition="false"/>
<species id="CPD-8629_c_Leaf_Night" compartment="Leaf cytosol at dark" initialConcentration="0" substanceUnits="substance" fbc:chemicalFormula="chemicalFormula" hasOnlySubstanceUnits="false" constant="false" boundaryCondition="false"/>
<species id="CPD-8628_c_Leaf_Night" compartment="Leaf cytosol at dark" initialConcentration="0" substanceUnits="substance" fbc:chemicalFormula="chemicalFormula" hasOnlySubstanceUnits="false" constant="false" boundaryCondition="false"/>
<species id="CPD-8628_c_Root_Day" compartment="Root cytosol at light" initialConcentration="0" substanceUnits="substance" fbc:chemicalFormula="chemicalFormula" hasOnlySubstanceUnits="false" constant="false" boundaryCondition="false"/>
<species id="CPD-8629_c_Root_Day" compartment="Root cytosol at light" initialConcentration="0" substanceUnits="substance" fbc:chemicalFormula="chemicalFormula" hasOnlySubstanceUnits="false" constant="false" boundaryCondition="false"/>
<species id="CPD-8628_c_Root_Night" compartment="Root cytosol at dark" initialConcentration="0" substanceUnits="substance" fbc:chemicalFormula="chemicalFormula" hasOnlySubstanceUnits="false" constant="false" boundaryCondition="false"/>
<species id="CPD-8629_c_Root_Night" compartment="Root cytosol at dark" initialConcentration="0" substanceUnits="substance" fbc:chemicalFormula="chemicalFormula" hasOnlySubstanceUnits="false" constant="false" boundaryCondition="false"/>
<species id="CPD-7158_c_Leaf_Day" compartment="Leaf cytosol at light" initialConcentration="0" substanceUnits="substance" fbc:chemicalFormula="C53H82O4" hasOnlySubstanceUnits="false" constant="false" boundaryCondition="false"/>
<species id="UBIQUINOL_c_Leaf_Day" compartment="Leaf cytosol at light" initialConcentration="0" substanceUnits="substance" fbc:chemicalFormula="chemicalFormula" hasOnlySubstanceUnits="false" constant="false" boundaryCondition="false"/>
<species id="UBIQUINOL_c_Leaf_Night" compartment="Leaf cytosol at dark" initialConcentration="0" substanceUnits="substance" fbc:chemicalFormula="chemicalFormula" hasOnlySubstanceUnits="false" constant="false" boundaryCondition="false"/>
<species id="CPD-7158_c_Leaf_Night" compartment="Leaf cytosol at dark" initialConcentration="0" substanceUnits="substance" fbc:chemicalFormula="C53H82O4" hasOnlySubstanceUnits="false" constant="false" boundaryCondition="false"/>
<species id="UBIQUINOL_c_Root_Day" compartment="Root cytosol at light" initialConcentration="0" substanceUnits="substance" fbc:chemicalFormula="chemicalFormula" hasOnlySubstanceUnits="false" constant="false" boundaryCondition="false"/>
<species id="CPD-7158_c_Root_Day" compartment="Root cytosol at light" initialConcentration="0" substanceUnits="substance" fbc:chemicalFormula="C53H82O4" hasOnlySubstanceUnits="false" constant="false" boundaryCondition="false"/>
<species id="UBIQUINOL_c_Root_Night" compartment="Root cytosol at dark" initialConcentration="0" substanceUnits="substance" fbc:chemicalFormula="chemicalFormula" hasOnlySubstanceUnits="false" constant="false" boundaryCondition="false"/>
<species id="CPD-7158_c_Root_Night" compartment="Root cytosol at dark" initialConcentration="0" substanceUnits="substance" fbc:chemicalFormula="C53H82O4" hasOnlySubstanceUnits="false" constant="false" boundaryCondition="false"/>
<species id="345-TRIHYDROXY-37-DIMETHOXYFLAVONE_c_Leaf_Day" compartment="Leaf cytosol at light" initialConcentration="0" substanceUnits="substance" fbc:chemicalFormula="chemicalFormula" hasOnlySubstanceUnits="false" constant="false" boundaryCondition="false"/>
<species id="3457-TETRAHYDROXY-3-METHOXYFLAVONE_c_Leaf_Day" compartment="Leaf cytosol at light" initialConcentration="0" substanceUnits="substance" fbc:chemicalFormula="C16H11O7" hasOnlySubstanceUnits="false" constant="false" boundaryCondition="false"/>
<species id="345-TRIHYDROXY-37-DIMETHOXYFLAVONE_c_Leaf_Night" compartment="Leaf cytosol at dark" initialConcentration="0" substanceUnits="substance" fbc:chemicalFormula="chemicalFormula" hasOnlySubstanceUnits="false" constant="false" boundaryCondition="false"/>
<species id="3457-TETRAHYDROXY-3-METHOXYFLAVONE_c_Leaf_Night" compartment="Leaf cytosol at dark" initialConcentration="0" substanceUnits="substance" fbc:chemicalFormula="C16H11O7" hasOnlySubstanceUnits="false" constant="false" boundaryCondition="false"/>
<species id="3457-TETRAHYDROXY-3-METHOXYFLAVONE_c_Root_Day" compartment="Root cytosol at light" initialConcentration="0" substanceUnits="substance" fbc:chemicalFormula="C16H11O7" hasOnlySubstanceUnits="false" constant="false" boundaryCondition="false"/>
<species id="345-TRIHYDROXY-37-DIMETHOXYFLAVONE_c_Root_Day" compartment="Root cytosol at light" initialConcentration="0" substanceUnits="substance" fbc:chemicalFormula="chemicalFormula" hasOnlySubstanceUnits="false" constant="false" boundaryCondition="false"/>
<species id="3457-TETRAHYDROXY-3-METHOXYFLAVONE_c_Root_Night" compartment="Root cytosol at dark" initialConcentration="0" substanceUnits="substance" fbc:chemicalFormula="C16H11O7" hasOnlySubstanceUnits="false" constant="false" boundaryCondition="false"/>
<species id="345-TRIHYDROXY-37-DIMETHOXYFLAVONE_c_Root_Night" compartment="Root cytosol at dark" initialConcentration="0" substanceUnits="substance" fbc:chemicalFormula="chemicalFormula" hasOnlySubstanceUnits="false" constant="false" boundaryCondition="false"/>
<species id="CPD-10510_c_Leaf_Day" compartment="Leaf cytosol at light" initialConcentration="0" substanceUnits="substance" fbc:chemicalFormula="chemicalFormula" hasOnlySubstanceUnits="false" constant="false" boundaryCondition="false"/>
<species id="CPD-10510_c_Leaf_Night" compartment="Leaf cytosol at dark" initialConcentration="0" substanceUnits="substance" fbc:chemicalFormula="chemicalFormula" hasOnlySubstanceUnits="false" constant="false" boundaryCondition="false"/>
<species id="CPD-10510_c_Root_Day" compartment="Root cytosol at light" initialConcentration="0" substanceUnits="substance" fbc:chemicalFormula="chemicalFormula" hasOnlySubstanceUnits="false" constant="false" boundaryCondition="false"/>
<species id="CPD-10510_c_Root_Night" compartment="Root cytosol at dark" initialConcentration="0" substanceUnits="substance" fbc:chemicalFormula="chemicalFormula" hasOnlySubstanceUnits="false" constant="false" boundaryCondition="false"/>
<species id="GLC_c_Leaf_Day" compartment="Leaf cytosol at light" initialConcentration="0" substanceUnits="substance" fbc:chemicalFormula="C6H12O6" hasOnlySubstanceUnits="false" constant="false" boundaryCondition="false"/>
<species id="12-BIS-O-SINAPOYL-BETA-D-GLUCOSIDE_c_Leaf_Day" compartment="Leaf cytosol at light" initialConcentration="0" substanceUnits="substance" fbc:chemicalFormula="C28H32O14" hasOnlySubstanceUnits="false" constant="false" boundaryCondition="false"/>
<species id="1-O-SINAPOYL-BETA-D-GLUCOSE_c_Leaf_Day" compartment="Leaf cytosol at light" initialConcentration="0" substanceUnits="substance" fbc:chemicalFormula="C17H22O10" hasOnlySubstanceUnits="false" constant="false" boundaryCondition="false"/>
<species id="1-O-SINAPOYL-BETA-D-GLUCOSE_c_Leaf_Night" compartment="Leaf cytosol at dark" initialConcentration="0" substanceUnits="substance" fbc:chemicalFormula="C17H22O10" hasOnlySubstanceUnits="false" constant="false" boundaryCondition="false"/>
<species id="GLC_c_Leaf_Night" compartment="Leaf cytosol at dark" initialConcentration="0" substanceUnits="substance" fbc:chemicalFormula="C6H12O6" hasOnlySubstanceUnits="false" constant="false" boundaryCondition="false"/>
<species id="12-BIS-O-SINAPOYL-BETA-D-GLUCOSIDE_c_Leaf_Night" compartment="Leaf cytosol at dark" initialConcentration="0" substanceUnits="substance" fbc:chemicalFormula="C28H32O14" hasOnlySubstanceUnits="false" constant="false" boundaryCondition="false"/>
<species id="GLC_c_Root_Day" compartment="Root cytosol at light" initialConcentration="0" substanceUnits="substance" fbc:chemicalFormula="C6H12O6" hasOnlySubstanceUnits="false" constant="false" boundaryCondition="false"/>
<species id="1-O-SINAPOYL-BETA-D-GLUCOSE_c_Root_Day" compartment="Root cytosol at light" initialConcentration="0" substanceUnits="substance" fbc:chemicalFormula="C17H22O10" hasOnlySubstanceUnits="false" constant="false" boundaryCondition="false"/>
<species id="12-BIS-O-SINAPOYL-BETA-D-GLUCOSIDE_c_Root_Day" compartment="Root cytosol at light" initialConcentration="0" substanceUnits="substance" fbc:chemicalFormula="C28H32O14" hasOnlySubstanceUnits="false" constant="false" boundaryCondition="false"/>
<species id="12-BIS-O-SINAPOYL-BETA-D-GLUCOSIDE_c_Root_Night" compartment="Root cytosol at dark" initialConcentration="0" substanceUnits="substance" fbc:chemicalFormula="C28H32O14" hasOnlySubstanceUnits="false" constant="false" boundaryCondition="false"/>
<species id="GLC_c_Root_Night" compartment="Root cytosol at dark" initialConcentration="0" substanceUnits="substance" fbc:chemicalFormula="C6H12O6" hasOnlySubstanceUnits="false" constant="false" boundaryCondition="false"/>
<species id="1-O-SINAPOYL-BETA-D-GLUCOSE_c_Root_Night" compartment="Root cytosol at dark" initialConcentration="0" substanceUnits="substance" fbc:chemicalFormula="C17H22O10" hasOnlySubstanceUnits="false" constant="false" boundaryCondition="false"/>
<species id="ACETYL-COA_c_Leaf_Day" compartment="Leaf cytosol at light" initialConcentration="0" substanceUnits="substance" fbc:chemicalFormula="C23H34N7O17P3S1" hasOnlySubstanceUnits="false" constant="false" boundaryCondition="false"/>
<species id="VINDOLINE_c_Leaf_Day" compartment="Leaf cytosol at light" initialConcentration="0" substanceUnits="substance" fbc:chemicalFormula="chemicalFormula" hasOnlySubstanceUnits="false" constant="false" boundaryCondition="false"/>
<species id="VINDOLINE_c_Leaf_Night" compartment="Leaf cytosol at dark" initialConcentration="0" substanceUnits="substance" fbc:chemicalFormula="chemicalFormula" hasOnlySubstanceUnits="false" constant="false" boundaryCondition="false"/>
<species id="ACETYL-COA_c_Leaf_Night" compartment="Leaf cytosol at dark" initialConcentration="0" substanceUnits="substance" fbc:chemicalFormula="C23H34N7O17P3S1" hasOnlySubstanceUnits="false" constant="false" boundaryCondition="false"/>
<species id="VINDOLINE_c_Root_Day" compartment="Root cytosol at light" initialConcentration="0" substanceUnits="substance" fbc:chemicalFormula="chemicalFormula" hasOnlySubstanceUnits="false" constant="false" boundaryCondition="false"/>
<species id="ACETYL-COA_c_Root_Day" compartment="Root cytosol at light" initialConcentration="0" substanceUnits="substance" fbc:chemicalFormula="C23H34N7O17P3S1" hasOnlySubstanceUnits="false" constant="false" boundaryCondition="false"/>
<species id="ACETYL-COA_c_Root_Night" compartment="Root cytosol at dark" initialConcentration="0" substanceUnits="substance" fbc:chemicalFormula="C23H34N7O17P3S1" hasOnlySubstanceUnits="false" constant="false" boundaryCondition="false"/>
<species id="VINDOLINE_c_Root_Night" compartment="Root cytosol at dark" initialConcentration="0" substanceUnits="substance" fbc:chemicalFormula="chemicalFormula" hasOnlySubstanceUnits="false" constant="false" boundaryCondition="false"/>
<species id="P-COUMAROYL-COA_c_Leaf_Day" compartment="Leaf cytosol at light" initialConcentration="0" substanceUnits="substance" fbc:chemicalFormula="C30H38N7O18P3S1" hasOnlySubstanceUnits="false" constant="false" boundaryCondition="false"/>
<species id="CPD-412_c_Leaf_Day" compartment="Leaf cytosol at light" initialConcentration="0" substanceUnits="substance" fbc:chemicalFormula="C16H15O7" hasOnlySubstanceUnits="false" constant="false" boundaryCondition="false"/>
<species id="SHIKIMATE_c_Leaf_Day" compartment="Leaf cytosol at light" initialConcentration="0" substanceUnits="substance" fbc:chemicalFormula="C7H9O5" hasOnlySubstanceUnits="false" constant="false" boundaryCondition="false"/>
<species id="CPD-412_c_Leaf_Night" compartment="Leaf cytosol at dark" initialConcentration="0" substanceUnits="substance" fbc:chemicalFormula="C16H15O7" hasOnlySubstanceUnits="false" constant="false" boundaryCondition="false"/>
<species id="P-COUMAROYL-COA_c_Leaf_Night" compartment="Leaf cytosol at dark" initialConcentration="0" substanceUnits="substance" fbc:chemicalFormula="C30H38N7O18P3S1" hasOnlySubstanceUnits="false" constant="false" boundaryCondition="false"/>
<species id="SHIKIMATE_c_Leaf_Night" compartment="Leaf cytosol at dark" initialConcentration="0" substanceUnits="substance" fbc:chemicalFormula="C7H9O5" hasOnlySubstanceUnits="false" constant="false" boundaryCondition="false"/>
<species id="SHIKIMATE_c_Root_Day" compartment="Root cytosol at light" initialConcentration="0" substanceUnits="substance" fbc:chemicalFormula="C7H9O5" hasOnlySubstanceUnits="false" constant="false" boundaryCondition="false"/>
<species id="CPD-412_c_Root_Day" compartment="Root cytosol at light" initialConcentration="0" substanceUnits="substance" fbc:chemicalFormula="C16H15O7" hasOnlySubstanceUnits="false" constant="false" boundaryCondition="false"/>
<species id="P-COUMAROYL-COA_c_Root_Day" compartment="Root cytosol at light" initialConcentration="0" substanceUnits="substance" fbc:chemicalFormula="C30H38N7O18P3S1" hasOnlySubstanceUnits="false" constant="false" boundaryCondition="false"/>
<species id="SHIKIMATE_c_Root_Night" compartment="Root cytosol at dark" initialConcentration="0" substanceUnits="substance" fbc:chemicalFormula="C7H9O5" hasOnlySubstanceUnits="false" constant="false" boundaryCondition="false"/>
<species id="CPD-412_c_Root_Night" compartment="Root cytosol at dark" initialConcentration="0" substanceUnits="substance" fbc:chemicalFormula="C16H15O7" hasOnlySubstanceUnits="false" constant="false" boundaryCondition="false"/>
<species id="P-COUMAROYL-COA_c_Root_Night" compartment="Root cytosol at dark" initialConcentration="0" substanceUnits="substance" fbc:chemicalFormula="C30H38N7O18P3S1" hasOnlySubstanceUnits="false" constant="false" boundaryCondition="false"/>
<species id="7-O-ACETYLSALUTARIDINOL_c_Leaf_Day" compartment="Leaf cytosol at light" initialConcentration="0" substanceUnits="substance" fbc:chemicalFormula="C21H26N1O5" hasOnlySubstanceUnits="false" constant="false" boundaryCondition="false"/>
<species id="SALUTARIDINOL_c_Leaf_Day" compartment="Leaf cytosol at light" initialConcentration="0" substanceUnits="substance" fbc:chemicalFormula="C19H24N1O4" hasOnlySubstanceUnits="false" constant="false" boundaryCondition="false"/>
<species id="7-O-ACETYLSALUTARIDINOL_c_Leaf_Night" compartment="Leaf cytosol at dark" initialConcentration="0" substanceUnits="substance" fbc:chemicalFormula="C21H26N1O5" hasOnlySubstanceUnits="false" constant="false" boundaryCondition="false"/>
<species id="SALUTARIDINOL_c_Leaf_Night" compartment="Leaf cytosol at dark" initialConcentration="0" substanceUnits="substance" fbc:chemicalFormula="C19H24N1O4" hasOnlySubstanceUnits="false" constant="false" boundaryCondition="false"/>
<species id="SALUTARIDINOL_c_Root_Day" compartment="Root cytosol at light" initialConcentration="0" substanceUnits="substance" fbc:chemicalFormula="C19H24N1O4" hasOnlySubstanceUnits="false" constant="false" boundaryCondition="false"/>
<species id="7-O-ACETYLSALUTARIDINOL_c_Root_Day" compartment="Root cytosol at light" initialConcentration="0" substanceUnits="substance" fbc:chemicalFormula="C21H26N1O5" hasOnlySubstanceUnits="false" constant="false" boundaryCondition="false"/>
<species id="SALUTARIDINOL_c_Root_Night" compartment="Root cytosol at dark" initialConcentration="0" substanceUnits="substance" fbc:chemicalFormula="C19H24N1O4" hasOnlySubstanceUnits="false" constant="false" boundaryCondition="false"/>
<species id="7-O-ACETYLSALUTARIDINOL_c_Root_Night" compartment="Root cytosol at dark" initialConcentration="0" substanceUnits="substance" fbc:chemicalFormula="C21H26N1O5" hasOnlySubstanceUnits="false" constant="false" boundaryCondition="false"/>
<species id="ISOVALERYL-COA_c_Leaf_Day" compartment="Leaf cytosol at light" initialConcentration="0" substanceUnits="substance" fbc:chemicalFormula="C26H40N7O17P3S1" hasOnlySubstanceUnits="false" constant="false" boundaryCondition="false"/>
<species id="3-METHYL-1-246-TRIHYDROXYPHENYLBUTAN_c_Leaf_Day" compartment="Leaf cytosol at light" initialConcentration="0" substanceUnits="substance" fbc:chemicalFormula="C11H14O4" hasOnlySubstanceUnits="false" constant="false" boundaryCondition="false"/>
<species id="MALONYL-COA_c_Leaf_Day" compartment="Leaf cytosol at light" initialConcentration="0" substanceUnits="substance" fbc:chemicalFormula="C24H33N7O19P3S1" hasOnlySubstanceUnits="false" constant="false" boundaryCondition="false"/>
<species id="MALONYL-COA_c_Leaf_Night" compartment="Leaf cytosol at dark" initialConcentration="0" substanceUnits="substance" fbc:chemicalFormula="C24H33N7O19P3S1" hasOnlySubstanceUnits="false" constant="false" boundaryCondition="false"/>
<species id="3-METHYL-1-246-TRIHYDROXYPHENYLBUTAN_c_Leaf_Night" compartment="Leaf cytosol at dark" initialConcentration="0" substanceUnits="substance" fbc:chemicalFormula="C11H14O4" hasOnlySubstanceUnits="false" constant="false" boundaryCondition="false"/>
<species id="ISOVALERYL-COA_c_Leaf_Night" compartment="Leaf cytosol at dark" initialConcentration="0" substanceUnits="substance" fbc:chemicalFormula="C26H40N7O17P3S1" hasOnlySubstanceUnits="false" constant="false" boundaryCondition="false"/>
<species id="ISOVALERYL-COA_c_Root_Day" compartment="Root cytosol at light" initialConcentration="0" substanceUnits="substance" fbc:chemicalFormula="C26H40N7O17P3S1" hasOnlySubstanceUnits="false" constant="false" boundaryCondition="false"/>
<species id="MALONYL-COA_c_Root_Day" compartment="Root cytosol at light" initialConcentration="0" substanceUnits="substance" fbc:chemicalFormula="C24H33N7O19P3S1" hasOnlySubstanceUnits="false" constant="false" boundaryCondition="false"/>
<species id="3-METHYL-1-246-TRIHYDROXYPHENYLBUTAN_c_Root_Day" compartment="Root cytosol at light" initialConcentration="0" substanceUnits="substance" fbc:chemicalFormula="C11H14O4" hasOnlySubstanceUnits="false" constant="false" boundaryCondition="false"/>
<species id="ISOVALERYL-COA_c_Root_Night" compartment="Root cytosol at dark" initialConcentration="0" substanceUnits="substance" fbc:chemicalFormula="C26H40N7O17P3S1" hasOnlySubstanceUnits="false" constant="false" boundaryCondition="false"/>
<species id="MALONYL-COA_c_Root_Night" compartment="Root cytosol at dark" initialConcentration="0" substanceUnits="substance" fbc:chemicalFormula="C24H33N7O19P3S1" hasOnlySubstanceUnits="false" constant="false" boundaryCondition="false"/>
<species id="3-METHYL-1-246-TRIHYDROXYPHENYLBUTAN_c_Root_Night" compartment="Root cytosol at dark" initialConcentration="0" substanceUnits="substance" fbc:chemicalFormula="C11H14O4" hasOnlySubstanceUnits="false" constant="false" boundaryCondition="false"/>
<species id="VINORINE_c_Leaf_Day" compartment="Leaf cytosol at light" initialConcentration="0" substanceUnits="substance" fbc:chemicalFormula="C21H22N2O2" hasOnlySubstanceUnits="false" constant="false" boundaryCondition="false"/>
<species id="16-EPIVELLOSIMINE_c_Leaf_Day" compartment="Leaf cytosol at light" initialConcentration="0" substanceUnits="substance" fbc:chemicalFormula="C19H20N2O1" hasOnlySubstanceUnits="false" constant="false" boundaryCondition="false"/>
<species id="16-EPIVELLOSIMINE_c_Leaf_Night" compartment="Leaf cytosol at dark" initialConcentration="0" substanceUnits="substance" fbc:chemicalFormula="C19H20N2O1" hasOnlySubstanceUnits="false" constant="false" boundaryCondition="false"/>
<species id="VINORINE_c_Leaf_Night" compartment="Leaf cytosol at dark" initialConcentration="0" substanceUnits="substance" fbc:chemicalFormula="C21H22N2O2" hasOnlySubstanceUnits="false" constant="false" boundaryCondition="false"/>
<species id="VINORINE_c_Root_Day" compartment="Root cytosol at light" initialConcentration="0" substanceUnits="substance" fbc:chemicalFormula="C21H22N2O2" hasOnlySubstanceUnits="false" constant="false" boundaryCondition="false"/>
<species id="16-EPIVELLOSIMINE_c_Root_Day" compartment="Root cytosol at light" initialConcentration="0" substanceUnits="substance" fbc:chemicalFormula="C19H20N2O1" hasOnlySubstanceUnits="false" constant="false" boundaryCondition="false"/>
<species id="16-EPIVELLOSIMINE_c_Root_Night" compartment="Root cytosol at dark" initialConcentration="0" substanceUnits="substance" fbc:chemicalFormula="C19H20N2O1" hasOnlySubstanceUnits="false" constant="false" boundaryCondition="false"/>
<species id="VINORINE_c_Root_Night" compartment="Root cytosol at dark" initialConcentration="0" substanceUnits="substance" fbc:chemicalFormula="C21H22N2O2" hasOnlySubstanceUnits="false" constant="false" boundaryCondition="false"/>
<species id="TAXA-42011-DIEN-5-ALPHA-YL-ACETATE_c_Leaf_Day" compartment="Leaf cytosol at light" initialConcentration="0" substanceUnits="substance" fbc:chemicalFormula="C22H34O2" hasOnlySubstanceUnits="false" constant="false" boundaryCondition="false"/>
<species id="TAXA-42011-DIEN-5-ALPHA-YL-ACETATE_c_Leaf_Night" compartment="Leaf cytosol at dark" initialConcentration="0" substanceUnits="substance" fbc:chemicalFormula="C22H34O2" hasOnlySubstanceUnits="false" constant="false" boundaryCondition="false"/>
<species id="TAXA-42011-DIEN-5-ALPHA-YL-ACETATE_c_Root_Day" compartment="Root cytosol at light" initialConcentration="0" substanceUnits="substance" fbc:chemicalFormula="C22H34O2" hasOnlySubstanceUnits="false" constant="false" boundaryCondition="false"/>
<species id="TAXA-42011-DIEN-5-ALPHA-YL-ACETATE_c_Root_Night" compartment="Root cytosol at dark" initialConcentration="0" substanceUnits="substance" fbc:chemicalFormula="C22H34O2" hasOnlySubstanceUnits="false" constant="false" boundaryCondition="false"/>
<species id="BACCATIN-III_c_Leaf_Day" compartment="Leaf cytosol at light" initialConcentration="0" substanceUnits="substance" fbc:chemicalFormula="C31H38O11" hasOnlySubstanceUnits="false" constant="false" boundaryCondition="false"/>
<species id="10-DEACETYLBACCATIN-III_c_Leaf_Day" compartment="Leaf cytosol at light" initialConcentration="0" substanceUnits="substance" fbc:chemicalFormula="C29H36O10" hasOnlySubstanceUnits="false" constant="false" boundaryCondition="false"/>
<species id="10-DEACETYLBACCATIN-III_c_Leaf_Night" compartment="Leaf cytosol at dark" initialConcentration="0" substanceUnits="substance" fbc:chemicalFormula="C29H36O10" hasOnlySubstanceUnits="false" constant="false" boundaryCondition="false"/>
<species id="BACCATIN-III_c_Leaf_Night" compartment="Leaf cytosol at dark" initialConcentration="0" substanceUnits="substance" fbc:chemicalFormula="C31H38O11" hasOnlySubstanceUnits="false" constant="false" boundaryCondition="false"/>
<species id="BACCATIN-III_c_Root_Day" compartment="Root cytosol at light" initialConcentration="0" substanceUnits="substance" fbc:chemicalFormula="C31H38O11" hasOnlySubstanceUnits="false" constant="false" boundaryCondition="false"/>
<species id="10-DEACETYLBACCATIN-III_c_Root_Day" compartment="Root cytosol at light" initialConcentration="0" substanceUnits="substance" fbc:chemicalFormula="C29H36O10" hasOnlySubstanceUnits="false" constant="false" boundaryCondition="false"/>
<species id="10-DEACETYLBACCATIN-III_c_Root_Night" compartment="Root cytosol at dark" initialConcentration="0" substanceUnits="substance" fbc:chemicalFormula="C29H36O10" hasOnlySubstanceUnits="false" constant="false" boundaryCondition="false"/>
<species id="BACCATIN-III_c_Root_Night" compartment="Root cytosol at dark" initialConcentration="0" substanceUnits="substance" fbc:chemicalFormula="C31H38O11" hasOnlySubstanceUnits="false" constant="false" boundaryCondition="false"/>
<species id="3-oxo-cis-vaccenoyl-ACPs_c_Leaf_Day" compartment="Leaf cytosol at light" initialConcentration="0" substanceUnits="substance" fbc:chemicalFormula="C18H31O2X" hasOnlySubstanceUnits="false" constant="false" boundaryCondition="false"/>
<species id="MALONYL-ACP_c_Leaf_Day" compartment="Leaf cytosol at light" initialConcentration="0" substanceUnits="substance" fbc:chemicalFormula="C3H2O3X" hasOnlySubstanceUnits="false" constant="false" boundaryCondition="false"/>
<species id="ACP_c_Leaf_Day" compartment="Leaf cytosol at light" initialConcentration="0" substanceUnits="substance" fbc:chemicalFormula="H1X1" hasOnlySubstanceUnits="false" constant="false" boundaryCondition="false"/>
<species id="Palmitoleoyl-ACPs_c_Leaf_Day" compartment="Leaf cytosol at light" initialConcentration="0" substanceUnits="substance" fbc:chemicalFormula="C16H29O1X" hasOnlySubstanceUnits="false" constant="false" boundaryCondition="false"/>
<species id="MALONYL-ACP_c_Leaf_Night" compartment="Leaf cytosol at dark" initialConcentration="0" substanceUnits="substance" fbc:chemicalFormula="C3H2O3X" hasOnlySubstanceUnits="false" constant="false" boundaryCondition="false"/>
<species id="ACP_c_Leaf_Night" compartment="Leaf cytosol at dark" initialConcentration="0" substanceUnits="substance" fbc:chemicalFormula="H1X1" hasOnlySubstanceUnits="false" constant="false" boundaryCondition="false"/>
<species id="3-oxo-cis-vaccenoyl-ACPs_c_Leaf_Night" compartment="Leaf cytosol at dark" initialConcentration="0" substanceUnits="substance" fbc:chemicalFormula="C18H31O2X" hasOnlySubstanceUnits="false" constant="false" boundaryCondition="false"/>
<species id="Palmitoleoyl-ACPs_c_Leaf_Night" compartment="Leaf cytosol at dark" initialConcentration="0" substanceUnits="substance" fbc:chemicalFormula="C16H29O1X" hasOnlySubstanceUnits="false" constant="false" boundaryCondition="false"/>
<species id="ACP_c_Root_Day" compartment="Root cytosol at light" initialConcentration="0" substanceUnits="substance" fbc:chemicalFormula="H1X1" hasOnlySubstanceUnits="false" constant="false" boundaryCondition="false"/>
<species id="3-oxo-cis-vaccenoyl-ACPs_c_Root_Day" compartment="Root cytosol at light" initialConcentration="0" substanceUnits="substance" fbc:chemicalFormula="C18H31O2X" hasOnlySubstanceUnits="false" constant="false" boundaryCondition="false"/>
<species id="MALONYL-ACP_c_Root_Day" compartment="Root cytosol at light" initialConcentration="0" substanceUnits="substance" fbc:chemicalFormula="C3H2O3X" hasOnlySubstanceUnits="false" constant="false" boundaryCondition="false"/>
<species id="Palmitoleoyl-ACPs_c_Root_Day" compartment="Root cytosol at light" initialConcentration="0" substanceUnits="substance" fbc:chemicalFormula="C16H29O1X" hasOnlySubstanceUnits="false" constant="false" boundaryCondition="false"/>
<species id="ACP_c_Root_Night" compartment="Root cytosol at dark" initialConcentration="0" substanceUnits="substance" fbc:chemicalFormula="H1X1" hasOnlySubstanceUnits="false" constant="false" boundaryCondition="false"/>
<species id="Palmitoleoyl-ACPs_c_Root_Night" compartment="Root cytosol at dark" initialConcentration="0" substanceUnits="substance" fbc:chemicalFormula="C16H29O1X" hasOnlySubstanceUnits="false" constant="false" boundaryCondition="false"/>
<species id="3-oxo-cis-vaccenoyl-ACPs_c_Root_Night" compartment="Root cytosol at dark" initialConcentration="0" substanceUnits="substance" fbc:chemicalFormula="C18H31O2X" hasOnlySubstanceUnits="false" constant="false" boundaryCondition="false"/>
<species id="MALONYL-ACP_c_Root_Night" compartment="Root cytosol at dark" initialConcentration="0" substanceUnits="substance" fbc:chemicalFormula="C3H2O3X" hasOnlySubstanceUnits="false" constant="false" boundaryCondition="false"/>
<species id="Acetoacetyl-ACPs_p_Leaf_Day" compartment="Leaf plastid at light" initialConcentration="0" substanceUnits="substance" fbc:chemicalFormula="C4H5O2X" hasOnlySubstanceUnits="false" constant="false" boundaryCondition="false"/>
<species id="MALONYL-ACP_p_Leaf_Day" compartment="Leaf plastid at light" initialConcentration="0" substanceUnits="substance" fbc:chemicalFormula="C3H2O3X" hasOnlySubstanceUnits="false" constant="false" boundaryCondition="false"/>
<species id="MALONYL-ACP_p_Leaf_Night" compartment="Leaf plastid at dark" initialConcentration="0" substanceUnits="substance" fbc:chemicalFormula="C3H2O3X" hasOnlySubstanceUnits="false" constant="false" boundaryCondition="false"/>
<species id="Acetoacetyl-ACPs_p_Leaf_Night" compartment="Leaf plastid at dark" initialConcentration="0" substanceUnits="substance" fbc:chemicalFormula="C4H5O2X" hasOnlySubstanceUnits="false" constant="false" boundaryCondition="false"/>
<species id="MALONYL-ACP_p_Root_Day" compartment="Root plastid at light" initialConcentration="0" substanceUnits="substance" fbc:chemicalFormula="C3H2O3X" hasOnlySubstanceUnits="false" constant="false" boundaryCondition="false"/>
<species id="Acetoacetyl-ACPs_p_Root_Day" compartment="Root plastid at light" initialConcentration="0" substanceUnits="substance" fbc:chemicalFormula="C4H5O2X" hasOnlySubstanceUnits="false" constant="false" boundaryCondition="false"/>
<species id="MALONYL-ACP_p_Root_Night" compartment="Root plastid at dark" initialConcentration="0" substanceUnits="substance" fbc:chemicalFormula="C3H2O3X" hasOnlySubstanceUnits="false" constant="false" boundaryCondition="false"/>
<species id="Acetoacetyl-ACPs_p_Root_Night" compartment="Root plastid at dark" initialConcentration="0" substanceUnits="substance" fbc:chemicalFormula="C4H5O2X" hasOnlySubstanceUnits="false" constant="false" boundaryCondition="false"/>
<species id="CHOLINE_c_Leaf_Day" compartment="Leaf cytosol at light" initialConcentration="0" substanceUnits="substance" fbc:chemicalFormula="C5H14N1O1" hasOnlySubstanceUnits="false" constant="false" boundaryCondition="false"/>
<species id="O-SINAPOYLCHOLINE_c_Leaf_Day" compartment="Leaf cytosol at light" initialConcentration="0" substanceUnits="substance" fbc:chemicalFormula="C16H24N1O5" hasOnlySubstanceUnits="false" constant="false" boundaryCondition="false"/>
<species id="O-SINAPOYLCHOLINE_c_Leaf_Night" compartment="Leaf cytosol at dark" initialConcentration="0" substanceUnits="substance" fbc:chemicalFormula="C16H24N1O5" hasOnlySubstanceUnits="false" constant="false" boundaryCondition="false"/>
<species id="CHOLINE_c_Leaf_Night" compartment="Leaf cytosol at dark" initialConcentration="0" substanceUnits="substance" fbc:chemicalFormula="C5H14N1O1" hasOnlySubstanceUnits="false" constant="false" boundaryCondition="false"/>
<species id="O-SINAPOYLCHOLINE_c_Root_Day" compartment="Root cytosol at light" initialConcentration="0" substanceUnits="substance" fbc:chemicalFormula="C16H24N1O5" hasOnlySubstanceUnits="false" constant="false" boundaryCondition="false"/>
<species id="CHOLINE_c_Root_Day" compartment="Root cytosol at light" initialConcentration="0" substanceUnits="substance" fbc:chemicalFormula="C5H14N1O1" hasOnlySubstanceUnits="false" constant="false" boundaryCondition="false"/>
<species id="CHOLINE_c_Root_Night" compartment="Root cytosol at dark" initialConcentration="0" substanceUnits="substance" fbc:chemicalFormula="C5H14N1O1" hasOnlySubstanceUnits="false" constant="false" boundaryCondition="false"/>
<species id="O-SINAPOYLCHOLINE_c_Root_Night" compartment="Root cytosol at dark" initialConcentration="0" substanceUnits="substance" fbc:chemicalFormula="C16H24N1O5" hasOnlySubstanceUnits="false" constant="false" boundaryCondition="false"/>
<species id="MAL_c_Leaf_Day" compartment="Leaf cytosol at light" initialConcentration="0" substanceUnits="substance" fbc:chemicalFormula="C4H4O5" hasOnlySubstanceUnits="false" constant="false" boundaryCondition="true"/>
<species id="SINAPOYL-S-MALATE_c_Leaf_Day" compartment="Leaf cytosol at light" initialConcentration="0" substanceUnits="substance" fbc:chemicalFormula="chemicalFormula" hasOnlySubstanceUnits="false" constant="false" boundaryCondition="false"/>
<species id="MAL_c_Leaf_Night" compartment="Leaf cytosol at dark" initialConcentration="0" substanceUnits="substance" fbc:chemicalFormula="C4H4O5" hasOnlySubstanceUnits="false" constant="false" boundaryCondition="true"/>
<species id="SINAPOYL-S-MALATE_c_Leaf_Night" compartment="Leaf cytosol at dark" initialConcentration="0" substanceUnits="substance" fbc:chemicalFormula="chemicalFormula" hasOnlySubstanceUnits="false" constant="false" boundaryCondition="false"/>
<species id="MAL_c_Root_Day" compartment="Root cytosol at light" initialConcentration="0" substanceUnits="substance" fbc:chemicalFormula="C4H4O5" hasOnlySubstanceUnits="false" constant="false" boundaryCondition="true"/>
<species id="SINAPOYL-S-MALATE_c_Root_Day" compartment="Root cytosol at light" initialConcentration="0" substanceUnits="substance" fbc:chemicalFormula="chemicalFormula" hasOnlySubstanceUnits="false" constant="false" boundaryCondition="false"/>
<species id="SINAPOYL-S-MALATE_c_Root_Night" compartment="Root cytosol at dark" initialConcentration="0" substanceUnits="substance" fbc:chemicalFormula="chemicalFormula" hasOnlySubstanceUnits="false" constant="false" boundaryCondition="false"/>
<species id="MAL_c_Root_Night" compartment="Root cytosol at dark" initialConcentration="0" substanceUnits="substance" fbc:chemicalFormula="C4H4O5" hasOnlySubstanceUnits="false" constant="false" boundaryCondition="true"/>
<species id="QUINATE_c_Leaf_Day" compartment="Leaf cytosol at light" initialConcentration="0" substanceUnits="substance" fbc:chemicalFormula="C7H11O6" hasOnlySubstanceUnits="false" constant="false" boundaryCondition="false"/>
<species id="FERULOYL-COA_c_Leaf_Day" compartment="Leaf cytosol at light" initialConcentration="0" substanceUnits="substance" fbc:chemicalFormula="C31H40N7O19P3S1" hasOnlySubstanceUnits="false" constant="false" boundaryCondition="false"/>
<species id="CPD-416_c_Leaf_Day" compartment="Leaf cytosol at light" initialConcentration="0" substanceUnits="substance" fbc:chemicalFormula="C17H19O9" hasOnlySubstanceUnits="false" constant="false" boundaryCondition="false"/>
<species id="CPD-416_c_Leaf_Night" compartment="Leaf cytosol at dark" initialConcentration="0" substanceUnits="substance" fbc:chemicalFormula="C17H19O9" hasOnlySubstanceUnits="false" constant="false" boundaryCondition="false"/>
<species id="QUINATE_c_Leaf_Night" compartment="Leaf cytosol at dark" initialConcentration="0" substanceUnits="substance" fbc:chemicalFormula="C7H11O6" hasOnlySubstanceUnits="false" constant="false" boundaryCondition="false"/>
<species id="FERULOYL-COA_c_Leaf_Night" compartment="Leaf cytosol at dark" initialConcentration="0" substanceUnits="substance" fbc:chemicalFormula="C31H40N7O19P3S1" hasOnlySubstanceUnits="false" constant="false" boundaryCondition="false"/>
<species id="CPD-416_c_Root_Day" compartment="Root cytosol at light" initialConcentration="0" substanceUnits="substance" fbc:chemicalFormula="C17H19O9" hasOnlySubstanceUnits="false" constant="false" boundaryCondition="false"/>
<species id="QUINATE_c_Root_Day" compartment="Root cytosol at light" initialConcentration="0" substanceUnits="substance" fbc:chemicalFormula="C7H11O6" hasOnlySubstanceUnits="false" constant="false" boundaryCondition="false"/>
<species id="FERULOYL-COA_c_Root_Day" compartment="Root cytosol at light" initialConcentration="0" substanceUnits="substance" fbc:chemicalFormula="C31H40N7O19P3S1" hasOnlySubstanceUnits="false" constant="false" boundaryCondition="false"/>
<species id="FERULOYL-COA_c_Root_Night" compartment="Root cytosol at dark" initialConcentration="0" substanceUnits="substance" fbc:chemicalFormula="C31H40N7O19P3S1" hasOnlySubstanceUnits="false" constant="false" boundaryCondition="false"/>
<species id="CPD-416_c_Root_Night" compartment="Root cytosol at dark" initialConcentration="0" substanceUnits="substance" fbc:chemicalFormula="C17H19O9" hasOnlySubstanceUnits="false" constant="false" boundaryCondition="false"/>
<species id="QUINATE_c_Root_Night" compartment="Root cytosol at dark" initialConcentration="0" substanceUnits="substance" fbc:chemicalFormula="C7H11O6" hasOnlySubstanceUnits="false" constant="false" boundaryCondition="false"/>
<species id="CPD-1777_c_Leaf_Day" compartment="Leaf cytosol at light" initialConcentration="0" substanceUnits="substance" fbc:chemicalFormula="C16H22O8" hasOnlySubstanceUnits="false" constant="false" boundaryCondition="false"/>
<species id="UDP_c_Leaf_Day" compartment="Leaf cytosol at light" initialConcentration="0" substanceUnits="substance" fbc:chemicalFormula="C9H11N2O12P2" hasOnlySubstanceUnits="false" constant="false" boundaryCondition="false"/>
<species id="UDP-GLUCOSE_c_Leaf_Day" compartment="Leaf cytosol at light" initialConcentration="0" substanceUnits="substance" fbc:chemicalFormula="C15H22N2O17P2" hasOnlySubstanceUnits="false" constant="false" boundaryCondition="false"/>
<species id="CONIFERYL-ALCOHOL_c_Leaf_Day" compartment="Leaf cytosol at light" initialConcentration="0" substanceUnits="substance" fbc:chemicalFormula="C10H12O3" hasOnlySubstanceUnits="false" constant="false" boundaryCondition="false"/>
<species id="CONIFERYL-ALCOHOL_c_Leaf_Night" compartment="Leaf cytosol at dark" initialConcentration="0" substanceUnits="substance" fbc:chemicalFormula="C10H12O3" hasOnlySubstanceUnits="false" constant="false" boundaryCondition="false"/>
<species id="CPD-1777_c_Leaf_Night" compartment="Leaf cytosol at dark" initialConcentration="0" substanceUnits="substance" fbc:chemicalFormula="C16H22O8" hasOnlySubstanceUnits="false" constant="false" boundaryCondition="false"/>
<species id="UDP_c_Leaf_Night" compartment="Leaf cytosol at dark" initialConcentration="0" substanceUnits="substance" fbc:chemicalFormula="C9H11N2O12P2" hasOnlySubstanceUnits="false" constant="false" boundaryCondition="false"/>
<species id="UDP-GLUCOSE_c_Leaf_Night" compartment="Leaf cytosol at dark" initialConcentration="0" substanceUnits="substance" fbc:chemicalFormula="C15H22N2O17P2" hasOnlySubstanceUnits="false" constant="false" boundaryCondition="false"/>
<species id="UDP_c_Root_Day" compartment="Root cytosol at light" initialConcentration="0" substanceUnits="substance" fbc:chemicalFormula="C9H11N2O12P2" hasOnlySubstanceUnits="false" constant="false" boundaryCondition="false"/>
<species id="CPD-1777_c_Root_Day" compartment="Root cytosol at light" initialConcentration="0" substanceUnits="substance" fbc:chemicalFormula="C16H22O8" hasOnlySubstanceUnits="false" constant="false" boundaryCondition="false"/>
<species id="CONIFERYL-ALCOHOL_c_Root_Day" compartment="Root cytosol at light" initialConcentration="0" substanceUnits="substance" fbc:chemicalFormula="C10H12O3" hasOnlySubstanceUnits="false" constant="false" boundaryCondition="false"/>
<species id="UDP-GLUCOSE_c_Root_Day" compartment="Root cytosol at light" initialConcentration="0" substanceUnits="substance" fbc:chemicalFormula="C15H22N2O17P2" hasOnlySubstanceUnits="false" constant="false" boundaryCondition="false"/>
<species id="UDP-GLUCOSE_c_Root_Night" compartment="Root cytosol at dark" initialConcentration="0" substanceUnits="substance" fbc:chemicalFormula="C15H22N2O17P2" hasOnlySubstanceUnits="false" constant="false" boundaryCondition="false"/>
<species id="CONIFERYL-ALCOHOL_c_Root_Night" compartment="Root cytosol at dark" initialConcentration="0" substanceUnits="substance" fbc:chemicalFormula="C10H12O3" hasOnlySubstanceUnits="false" constant="false" boundaryCondition="false"/>
<species id="UDP_c_Root_Night" compartment="Root cytosol at dark" initialConcentration="0" substanceUnits="substance" fbc:chemicalFormula="C9H11N2O12P2" hasOnlySubstanceUnits="false" constant="false" boundaryCondition="false"/>
<species id="CPD-1777_c_Root_Night" compartment="Root cytosol at dark" initialConcentration="0" substanceUnits="substance" fbc:chemicalFormula="C16H22O8" hasOnlySubstanceUnits="false" constant="false" boundaryCondition="false"/>
<species id="2-COUMARATE_c_Leaf_Day" compartment="Leaf cytosol at light" initialConcentration="0" substanceUnits="substance" fbc:chemicalFormula="C9H7O3" hasOnlySubstanceUnits="false" constant="false" boundaryCondition="false"/>
<species id="CPD-459_c_Leaf_Day" compartment="Leaf cytosol at light" initialConcentration="0" substanceUnits="substance" fbc:chemicalFormula="C15H17O8" hasOnlySubstanceUnits="false" constant="false" boundaryCondition="false"/>
<species id="2-COUMARATE_c_Leaf_Night" compartment="Leaf cytosol at dark" initialConcentration="0" substanceUnits="substance" fbc:chemicalFormula="C9H7O3" hasOnlySubstanceUnits="false" constant="false" boundaryCondition="false"/>
<species id="CPD-459_c_Leaf_Night" compartment="Leaf cytosol at dark" initialConcentration="0" substanceUnits="substance" fbc:chemicalFormula="C15H17O8" hasOnlySubstanceUnits="false" constant="false" boundaryCondition="false"/>
<species id="CPD-459_c_Root_Day" compartment="Root cytosol at light" initialConcentration="0" substanceUnits="substance" fbc:chemicalFormula="C15H17O8" hasOnlySubstanceUnits="false" constant="false" boundaryCondition="false"/>
<species id="2-COUMARATE_c_Root_Day" compartment="Root cytosol at light" initialConcentration="0" substanceUnits="substance" fbc:chemicalFormula="C9H7O3" hasOnlySubstanceUnits="false" constant="false" boundaryCondition="false"/>
<species id="CPD-459_c_Root_Night" compartment="Root cytosol at dark" initialConcentration="0" substanceUnits="substance" fbc:chemicalFormula="C15H17O8" hasOnlySubstanceUnits="false" constant="false" boundaryCondition="false"/>
<species id="2-COUMARATE_c_Root_Night" compartment="Root cytosol at dark" initialConcentration="0" substanceUnits="substance" fbc:chemicalFormula="C9H7O3" hasOnlySubstanceUnits="false" constant="false" boundaryCondition="false"/>
<species id="CPD-1102_c_Leaf_Day" compartment="Leaf cytosol at light" initialConcentration="0" substanceUnits="substance" fbc:chemicalFormula="C16H19N1O7" hasOnlySubstanceUnits="false" constant="false" boundaryCondition="false"/>
<species id="INDOLE_ACETATE_AUXIN_c_Leaf_Day" compartment="Leaf cytosol at light" initialConcentration="0" substanceUnits="substance" fbc:chemicalFormula="chemicalFormula" hasOnlySubstanceUnits="false" constant="false" boundaryCondition="true"/>
<species id="CPD-1102_c_Leaf_Night" compartment="Leaf cytosol at dark" initialConcentration="0" substanceUnits="substance" fbc:chemicalFormula="C16H19N1O7" hasOnlySubstanceUnits="false" constant="false" boundaryCondition="false"/>
<species id="INDOLE_ACETATE_AUXIN_c_Leaf_Night" compartment="Leaf cytosol at dark" initialConcentration="0" substanceUnits="substance" fbc:chemicalFormula="chemicalFormula" hasOnlySubstanceUnits="false" constant="false" boundaryCondition="true"/>
<species id="CPD-1102_c_Root_Day" compartment="Root cytosol at light" initialConcentration="0" substanceUnits="substance" fbc:chemicalFormula="C16H19N1O7" hasOnlySubstanceUnits="false" constant="false" boundaryCondition="false"/>
<species id="INDOLE_ACETATE_AUXIN_c_Root_Day" compartment="Root cytosol at light" initialConcentration="0" substanceUnits="substance" fbc:chemicalFormula="chemicalFormula" hasOnlySubstanceUnits="false" constant="false" boundaryCondition="true"/>
<species id="INDOLE_ACETATE_AUXIN_c_Root_Night" compartment="Root cytosol at dark" initialConcentration="0" substanceUnits="substance" fbc:chemicalFormula="chemicalFormula" hasOnlySubstanceUnits="false" constant="false" boundaryCondition="true"/>
<species id="CPD-1102_c_Root_Night" compartment="Root cytosol at dark" initialConcentration="0" substanceUnits="substance" fbc:chemicalFormula="C16H19N1O7" hasOnlySubstanceUnits="false" constant="false" boundaryCondition="false"/>
<species id="MYO-INOSITOL_c_Leaf_Day" compartment="Leaf cytosol at light" initialConcentration="0" substanceUnits="substance" fbc:chemicalFormula="C6H12O6" hasOnlySubstanceUnits="false" constant="false" boundaryCondition="false"/>
<species id="UDP-GALACTOSE_c_Leaf_Day" compartment="Leaf cytosol at light" initialConcentration="0" substanceUnits="substance" fbc:chemicalFormula="chemicalFormula" hasOnlySubstanceUnits="false" constant="false" boundaryCondition="false"/>
<species id="CPD-458_c_Leaf_Day" compartment="Leaf cytosol at light" initialConcentration="0" substanceUnits="substance" fbc:chemicalFormula="C12H22O11" hasOnlySubstanceUnits="false" constant="false" boundaryCondition="false"/>
<species id="CPD-458_c_Leaf_Night" compartment="Leaf cytosol at dark" initialConcentration="0" substanceUnits="substance" fbc:chemicalFormula="C12H22O11" hasOnlySubstanceUnits="false" constant="false" boundaryCondition="false"/>
<species id="MYO-INOSITOL_c_Leaf_Night" compartment="Leaf cytosol at dark" initialConcentration="0" substanceUnits="substance" fbc:chemicalFormula="C6H12O6" hasOnlySubstanceUnits="false" constant="false" boundaryCondition="false"/>
<species id="UDP-GALACTOSE_c_Leaf_Night" compartment="Leaf cytosol at dark" initialConcentration="0" substanceUnits="substance" fbc:chemicalFormula="chemicalFormula" hasOnlySubstanceUnits="false" constant="false" boundaryCondition="false"/>
<species id="CPD-458_c_Root_Day" compartment="Root cytosol at light" initialConcentration="0" substanceUnits="substance" fbc:chemicalFormula="C12H22O11" hasOnlySubstanceUnits="false" constant="false" boundaryCondition="false"/>
<species id="UDP-GALACTOSE_c_Root_Day" compartment="Root cytosol at light" initialConcentration="0" substanceUnits="substance" fbc:chemicalFormula="chemicalFormula" hasOnlySubstanceUnits="false" constant="false" boundaryCondition="false"/>
<species id="MYO-INOSITOL_c_Root_Day" compartment="Root cytosol at light" initialConcentration="0" substanceUnits="substance" fbc:chemicalFormula="C6H12O6" hasOnlySubstanceUnits="false" constant="false" boundaryCondition="false"/>
<species id="CPD-458_c_Root_Night" compartment="Root cytosol at dark" initialConcentration="0" substanceUnits="substance" fbc:chemicalFormula="C12H22O11" hasOnlySubstanceUnits="false" constant="false" boundaryCondition="false"/>
<species id="UDP-GALACTOSE_c_Root_Night" compartment="Root cytosol at dark" initialConcentration="0" substanceUnits="substance" fbc:chemicalFormula="chemicalFormula" hasOnlySubstanceUnits="false" constant="false" boundaryCondition="false"/>
<species id="MYO-INOSITOL_c_Root_Night" compartment="Root cytosol at dark" initialConcentration="0" substanceUnits="substance" fbc:chemicalFormula="C6H12O6" hasOnlySubstanceUnits="false" constant="false" boundaryCondition="false"/>
<species id="LIMONIN_c_Leaf_Day" compartment="Leaf cytosol at light" initialConcentration="0" substanceUnits="substance" fbc:chemicalFormula="C26H30O8" hasOnlySubstanceUnits="false" constant="false" boundaryCondition="false"/>
<species id="GLUCOSYL-LIMONIN_c_Leaf_Day" compartment="Leaf cytosol at light" initialConcentration="0" substanceUnits="substance" fbc:chemicalFormula="C32H41O14" hasOnlySubstanceUnits="false" constant="false" boundaryCondition="false"/>
<species id="LIMONIN_c_Leaf_Night" compartment="Leaf cytosol at dark" initialConcentration="0" substanceUnits="substance" fbc:chemicalFormula="C26H30O8" hasOnlySubstanceUnits="false" constant="false" boundaryCondition="false"/>
<species id="GLUCOSYL-LIMONIN_c_Leaf_Night" compartment="Leaf cytosol at dark" initialConcentration="0" substanceUnits="substance" fbc:chemicalFormula="C32H41O14" hasOnlySubstanceUnits="false" constant="false" boundaryCondition="false"/>
<species id="LIMONIN_c_Root_Day" compartment="Root cytosol at light" initialConcentration="0" substanceUnits="substance" fbc:chemicalFormula="C26H30O8" hasOnlySubstanceUnits="false" constant="false" boundaryCondition="false"/>
<species id="GLUCOSYL-LIMONIN_c_Root_Day" compartment="Root cytosol at light" initialConcentration="0" substanceUnits="substance" fbc:chemicalFormula="C32H41O14" hasOnlySubstanceUnits="false" constant="false" boundaryCondition="false"/>
<species id="GLUCOSYL-LIMONIN_c_Root_Night" compartment="Root cytosol at dark" initialConcentration="0" substanceUnits="substance" fbc:chemicalFormula="C32H41O14" hasOnlySubstanceUnits="false" constant="false" boundaryCondition="false"/>
<species id="LIMONIN_c_Root_Night" compartment="Root cytosol at dark" initialConcentration="0" substanceUnits="substance" fbc:chemicalFormula="C26H30O8" hasOnlySubstanceUnits="false" constant="false" boundaryCondition="false"/>
<species id="N4-N-ACETYL-BETA-D-GLUCOSAMINYL-F_c_Leaf_Day" compartment="Leaf cytosol at light" initialConcentration="0" substanceUnits="substance" fbc:chemicalFormula="chemicalFormula" hasOnlySubstanceUnits="false" constant="false" boundaryCondition="false"/>
<species id="N4-N-ACETYL-BETA-D-GLUCOSAMINYL-12_c_Leaf_Day" compartment="Leaf cytosol at light" initialConcentration="0" substanceUnits="substance" fbc:chemicalFormula="chemicalFormula" hasOnlySubstanceUnits="false" constant="false" boundaryCondition="false"/>
<species id="GDP_c_Leaf_Day" compartment="Leaf cytosol at light" initialConcentration="0" substanceUnits="substance" fbc:chemicalFormula="C10H12N5O11P2" hasOnlySubstanceUnits="false" constant="false" boundaryCondition="false"/>
<species id="GDP_c_Leaf_Night" compartment="Leaf cytosol at dark" initialConcentration="0" substanceUnits="substance" fbc:chemicalFormula="C10H12N5O11P2" hasOnlySubstanceUnits="false" constant="false" boundaryCondition="false"/>
<species id="N4-N-ACETYL-BETA-D-GLUCOSAMINYL-F_c_Leaf_Night" compartment="Leaf cytosol at dark" initialConcentration="0" substanceUnits="substance" fbc:chemicalFormula="chemicalFormula" hasOnlySubstanceUnits="false" constant="false" boundaryCondition="false"/>
<species id="N4-N-ACETYL-BETA-D-GLUCOSAMINYL-12_c_Leaf_Night" compartment="Leaf cytosol at dark" initialConcentration="0" substanceUnits="substance" fbc:chemicalFormula="chemicalFormula" hasOnlySubstanceUnits="false" constant="false" boundaryCondition="false"/>
<species id="GDP_c_Root_Day" compartment="Root cytosol at light" initialConcentration="0" substanceUnits="substance" fbc:chemicalFormula="C10H12N5O11P2" hasOnlySubstanceUnits="false" constant="false" boundaryCondition="false"/>
<species id="N4-N-ACETYL-BETA-D-GLUCOSAMINYL-F_c_Root_Day" compartment="Root cytosol at light" initialConcentration="0" substanceUnits="substance" fbc:chemicalFormula="chemicalFormula" hasOnlySubstanceUnits="false" constant="false" boundaryCondition="false"/>
<species id="N4-N-ACETYL-BETA-D-GLUCOSAMINYL-12_c_Root_Day" compartment="Root cytosol at light" initialConcentration="0" substanceUnits="substance" fbc:chemicalFormula="chemicalFormula" hasOnlySubstanceUnits="false" constant="false" boundaryCondition="false"/>
<species id="N4-N-ACETYL-BETA-D-GLUCOSAMINYL-12_c_Root_Night" compartment="Root cytosol at dark" initialConcentration="0" substanceUnits="substance" fbc:chemicalFormula="chemicalFormula" hasOnlySubstanceUnits="false" constant="false" boundaryCondition="false"/>
<species id="GDP_c_Root_Night" compartment="Root cytosol at dark" initialConcentration="0" substanceUnits="substance" fbc:chemicalFormula="C10H12N5O11P2" hasOnlySubstanceUnits="false" constant="false" boundaryCondition="false"/>
<species id="N4-N-ACETYL-BETA-D-GLUCOSAMINYL-F_c_Root_Night" compartment="Root cytosol at dark" initialConcentration="0" substanceUnits="substance" fbc:chemicalFormula="chemicalFormula" hasOnlySubstanceUnits="false" constant="false" boundaryCondition="false"/>
<species id="HYDROQUINONE_c_Leaf_Day" compartment="Leaf cytosol at light" initialConcentration="0" substanceUnits="substance" fbc:chemicalFormula="C6H6O2" hasOnlySubstanceUnits="false" constant="false" boundaryCondition="false"/>
<species id="HYDROQUINONE-O-BETA-D-GLUCOPYRANOSIDE_c_Leaf_Day" compartment="Leaf cytosol at light" initialConcentration="0" substanceUnits="substance" fbc:chemicalFormula="C12H16O7" hasOnlySubstanceUnits="false" constant="false" boundaryCondition="false"/>
<species id="HYDROQUINONE-O-BETA-D-GLUCOPYRANOSIDE_c_Leaf_Night" compartment="Leaf cytosol at dark" initialConcentration="0" substanceUnits="substance" fbc:chemicalFormula="C12H16O7" hasOnlySubstanceUnits="false" constant="false" boundaryCondition="false"/>
<species id="HYDROQUINONE_c_Leaf_Night" compartment="Leaf cytosol at dark" initialConcentration="0" substanceUnits="substance" fbc:chemicalFormula="C6H6O2" hasOnlySubstanceUnits="false" constant="false" boundaryCondition="false"/>
<species id="HYDROQUINONE_c_Root_Day" compartment="Root cytosol at light" initialConcentration="0" substanceUnits="substance" fbc:chemicalFormula="C6H6O2" hasOnlySubstanceUnits="false" constant="false" boundaryCondition="false"/>
<species id="HYDROQUINONE-O-BETA-D-GLUCOPYRANOSIDE_c_Root_Day" compartment="Root cytosol at light" initialConcentration="0" substanceUnits="substance" fbc:chemicalFormula="C12H16O7" hasOnlySubstanceUnits="false" constant="false" boundaryCondition="false"/>
<species id="HYDROQUINONE-O-BETA-D-GLUCOPYRANOSIDE_c_Root_Night" compartment="Root cytosol at dark" initialConcentration="0" substanceUnits="substance" fbc:chemicalFormula="C12H16O7" hasOnlySubstanceUnits="false" constant="false" boundaryCondition="false"/>
<species id="HYDROQUINONE_c_Root_Night" compartment="Root cytosol at dark" initialConcentration="0" substanceUnits="substance" fbc:chemicalFormula="C6H6O2" hasOnlySubstanceUnits="false" constant="false" boundaryCondition="false"/>
<species id="CPD-170_c_Leaf_Day" compartment="Leaf cytosol at light" initialConcentration="0" substanceUnits="substance" fbc:chemicalFormula="C24H42O21" hasOnlySubstanceUnits="false" constant="false" boundaryCondition="false"/>
<species id="CPD-1099_c_Leaf_Day" compartment="Leaf cytosol at light" initialConcentration="0" substanceUnits="substance" fbc:chemicalFormula="C18H32O16" hasOnlySubstanceUnits="false" constant="false" boundaryCondition="false"/>
<species id="CPD-170_c_Leaf_Night" compartment="Leaf cytosol at dark" initialConcentration="0" substanceUnits="substance" fbc:chemicalFormula="C24H42O21" hasOnlySubstanceUnits="false" constant="false" boundaryCondition="false"/>
<species id="CPD-1099_c_Leaf_Night" compartment="Leaf cytosol at dark" initialConcentration="0" substanceUnits="substance" fbc:chemicalFormula="C18H32O16" hasOnlySubstanceUnits="false" constant="false" boundaryCondition="false"/>
<species id="CPD-170_c_Root_Day" compartment="Root cytosol at light" initialConcentration="0" substanceUnits="substance" fbc:chemicalFormula="C24H42O21" hasOnlySubstanceUnits="false" constant="false" boundaryCondition="false"/>
<species id="CPD-1099_c_Root_Day" compartment="Root cytosol at light" initialConcentration="0" substanceUnits="substance" fbc:chemicalFormula="C18H32O16" hasOnlySubstanceUnits="false" constant="false" boundaryCondition="false"/>
<species id="CPD-170_c_Root_Night" compartment="Root cytosol at dark" initialConcentration="0" substanceUnits="substance" fbc:chemicalFormula="C24H42O21" hasOnlySubstanceUnits="false" constant="false" boundaryCondition="false"/>
<species id="CPD-1099_c_Root_Night" compartment="Root cytosol at dark" initialConcentration="0" substanceUnits="substance" fbc:chemicalFormula="C18H32O16" hasOnlySubstanceUnits="false" constant="false" boundaryCondition="false"/>
<species id="SUCROSE_c_Leaf_Day" compartment="Leaf cytosol at light" initialConcentration="0" substanceUnits="substance" fbc:chemicalFormula="C12H22O11" hasOnlySubstanceUnits="false" constant="false" boundaryCondition="false"/>
<species id="SUCROSE_c_Leaf_Night" compartment="Leaf cytosol at dark" initialConcentration="0" substanceUnits="substance" fbc:chemicalFormula="C12H22O11" hasOnlySubstanceUnits="false" constant="false" boundaryCondition="false"/>
<species id="SUCROSE_c_Root_Day" compartment="Root cytosol at light" initialConcentration="0" substanceUnits="substance" fbc:chemicalFormula="C12H22O11" hasOnlySubstanceUnits="false" constant="false" boundaryCondition="false"/>
<species id="SUCROSE_c_Root_Night" compartment="Root cytosol at dark" initialConcentration="0" substanceUnits="substance" fbc:chemicalFormula="C12H22O11" hasOnlySubstanceUnits="false" constant="false" boundaryCondition="false"/>
<species id="N4-N-ACETYL-BETA-D-GLUCOSAMINYL-X_c_Leaf_Day" compartment="Leaf cytosol at light" initialConcentration="0" substanceUnits="substance" fbc:chemicalFormula="chemicalFormula" hasOnlySubstanceUnits="false" constant="false" boundaryCondition="false"/>
<species id="UDP-D-XYLOSE_c_Leaf_Day" compartment="Leaf cytosol at light" initialConcentration="0" substanceUnits="substance" fbc:chemicalFormula="C14H20N2O16P2" hasOnlySubstanceUnits="false" constant="false" boundaryCondition="false"/>
<species id="N4-N-ACETYL-BETA-D-GLUCOSAMINYL-X_c_Leaf_Night" compartment="Leaf cytosol at dark" initialConcentration="0" substanceUnits="substance" fbc:chemicalFormula="chemicalFormula" hasOnlySubstanceUnits="false" constant="false" boundaryCondition="false"/>
<species id="UDP-D-XYLOSE_c_Leaf_Night" compartment="Leaf cytosol at dark" initialConcentration="0" substanceUnits="substance" fbc:chemicalFormula="C14H20N2O16P2" hasOnlySubstanceUnits="false" constant="false" boundaryCondition="false"/>
<species id="N4-N-ACETYL-BETA-D-GLUCOSAMINYL-X_c_Root_Day" compartment="Root cytosol at light" initialConcentration="0" substanceUnits="substance" fbc:chemicalFormula="chemicalFormula" hasOnlySubstanceUnits="false" constant="false" boundaryCondition="false"/>
<species id="UDP-D-XYLOSE_c_Root_Day" compartment="Root cytosol at light" initialConcentration="0" substanceUnits="substance" fbc:chemicalFormula="C14H20N2O16P2" hasOnlySubstanceUnits="false" constant="false" boundaryCondition="false"/>
<species id="UDP-D-XYLOSE_c_Root_Night" compartment="Root cytosol at dark" initialConcentration="0" substanceUnits="substance" fbc:chemicalFormula="C14H20N2O16P2" hasOnlySubstanceUnits="false" constant="false" boundaryCondition="false"/>
<species id="N4-N-ACETYL-BETA-D-GLUCOSAMINYL-X_c_Root_Night" compartment="Root cytosol at dark" initialConcentration="0" substanceUnits="substance" fbc:chemicalFormula="chemicalFormula" hasOnlySubstanceUnits="false" constant="false" boundaryCondition="false"/>
<species id="PHOSPHO-ENOL-PYRUVATE_p_Leaf_Day" compartment="Leaf plastid at light" initialConcentration="0" substanceUnits="substance" fbc:chemicalFormula="C3H2O6P1" hasOnlySubstanceUnits="false" constant="false" boundaryCondition="false"/>
<species id="3-ENOLPYRUVYL-SHIKIMATE-5P_p_Leaf_Day" compartment="Leaf plastid at light" initialConcentration="0" substanceUnits="substance" fbc:chemicalFormula="C10H9O10P1" hasOnlySubstanceUnits="false" constant="false" boundaryCondition="false"/>
<species id="SHIKIMATE-5P_p_Leaf_Day" compartment="Leaf plastid at light" initialConcentration="0" substanceUnits="substance" fbc:chemicalFormula="C7H8O8P1" hasOnlySubstanceUnits="false" constant="false" boundaryCondition="false"/>
<species id="3-ENOLPYRUVYL-SHIKIMATE-5P_p_Leaf_Night" compartment="Leaf plastid at dark" initialConcentration="0" substanceUnits="substance" fbc:chemicalFormula="C10H9O10P1" hasOnlySubstanceUnits="false" constant="false" boundaryCondition="false"/>
<species id="SHIKIMATE-5P_p_Leaf_Night" compartment="Leaf plastid at dark" initialConcentration="0" substanceUnits="substance" fbc:chemicalFormula="C7H8O8P1" hasOnlySubstanceUnits="false" constant="false" boundaryCondition="false"/>
<species id="PHOSPHO-ENOL-PYRUVATE_p_Leaf_Night" compartment="Leaf plastid at dark" initialConcentration="0" substanceUnits="substance" fbc:chemicalFormula="C3H2O6P1" hasOnlySubstanceUnits="false" constant="false" boundaryCondition="false"/>
<species id="3-ENOLPYRUVYL-SHIKIMATE-5P_p_Root_Day" compartment="Root plastid at light" initialConcentration="0" substanceUnits="substance" fbc:chemicalFormula="C10H9O10P1" hasOnlySubstanceUnits="false" constant="false" boundaryCondition="false"/>
<species id="SHIKIMATE-5P_p_Root_Day" compartment="Root plastid at light" initialConcentration="0" substanceUnits="substance" fbc:chemicalFormula="C7H8O8P1" hasOnlySubstanceUnits="false" constant="false" boundaryCondition="false"/>
<species id="PHOSPHO-ENOL-PYRUVATE_p_Root_Day" compartment="Root plastid at light" initialConcentration="0" substanceUnits="substance" fbc:chemicalFormula="C3H2O6P1" hasOnlySubstanceUnits="false" constant="false" boundaryCondition="false"/>
<species id="PHOSPHO-ENOL-PYRUVATE_p_Root_Night" compartment="Root plastid at dark" initialConcentration="0" substanceUnits="substance" fbc:chemicalFormula="C3H2O6P1" hasOnlySubstanceUnits="false" constant="false" boundaryCondition="false"/>
<species id="3-ENOLPYRUVYL-SHIKIMATE-5P_p_Root_Night" compartment="Root plastid at dark" initialConcentration="0" substanceUnits="substance" fbc:chemicalFormula="C10H9O10P1" hasOnlySubstanceUnits="false" constant="false" boundaryCondition="false"/>
<species id="SHIKIMATE-5P_p_Root_Night" compartment="Root plastid at dark" initialConcentration="0" substanceUnits="substance" fbc:chemicalFormula="C7H8O8P1" hasOnlySubstanceUnits="false" constant="false" boundaryCondition="false"/>
<species id="FARNESYL-PP_c_Leaf_Day" compartment="Leaf cytosol at light" initialConcentration="0" substanceUnits="substance" fbc:chemicalFormula="C15H25O7P2" hasOnlySubstanceUnits="false" constant="false" boundaryCondition="false"/>
<species id="CPD-465_c_Leaf_Day" compartment="Leaf cytosol at light" initialConcentration="0" substanceUnits="substance" fbc:chemicalFormula="C30H49O7P2" hasOnlySubstanceUnits="false" constant="false" boundaryCondition="false"/>
<species id="PPI_c_Leaf_Day" compartment="Leaf cytosol at light" initialConcentration="0" substanceUnits="substance" fbc:chemicalFormula="H1O7P2" hasOnlySubstanceUnits="false" constant="false" boundaryCondition="false"/>
<species id="PPI_c_Leaf_Night" compartment="Leaf cytosol at dark" initialConcentration="0" substanceUnits="substance" fbc:chemicalFormula="H1O7P2" hasOnlySubstanceUnits="false" constant="false" boundaryCondition="false"/>
<species id="CPD-465_c_Leaf_Night" compartment="Leaf cytosol at dark" initialConcentration="0" substanceUnits="substance" fbc:chemicalFormula="C30H49O7P2" hasOnlySubstanceUnits="false" constant="false" boundaryCondition="false"/>
<species id="FARNESYL-PP_c_Leaf_Night" compartment="Leaf cytosol at dark" initialConcentration="0" substanceUnits="substance" fbc:chemicalFormula="C15H25O7P2" hasOnlySubstanceUnits="false" constant="false" boundaryCondition="false"/>
<species id="PPI_c_Root_Day" compartment="Root cytosol at light" initialConcentration="0" substanceUnits="substance" fbc:chemicalFormula="H1O7P2" hasOnlySubstanceUnits="false" constant="false" boundaryCondition="false"/>
<species id="CPD-465_c_Root_Day" compartment="Root cytosol at light" initialConcentration="0" substanceUnits="substance" fbc:chemicalFormula="C30H49O7P2" hasOnlySubstanceUnits="false" constant="false" boundaryCondition="false"/>
<species id="FARNESYL-PP_c_Root_Day" compartment="Root cytosol at light" initialConcentration="0" substanceUnits="substance" fbc:chemicalFormula="C15H25O7P2" hasOnlySubstanceUnits="false" constant="false" boundaryCondition="false"/>
<species id="FARNESYL-PP_c_Root_Night" compartment="Root cytosol at dark" initialConcentration="0" substanceUnits="substance" fbc:chemicalFormula="C15H25O7P2" hasOnlySubstanceUnits="false" constant="false" boundaryCondition="false"/>
<species id="PPI_c_Root_Night" compartment="Root cytosol at dark" initialConcentration="0" substanceUnits="substance" fbc:chemicalFormula="H1O7P2" hasOnlySubstanceUnits="false" constant="false" boundaryCondition="false"/>
<species id="CPD-465_c_Root_Night" compartment="Root cytosol at dark" initialConcentration="0" substanceUnits="substance" fbc:chemicalFormula="C30H49O7P2" hasOnlySubstanceUnits="false" constant="false" boundaryCondition="false"/>
<species id="CPD-464_c_Leaf_Day" compartment="Leaf cytosol at light" initialConcentration="0" substanceUnits="substance" fbc:chemicalFormula="C40H65O7P2" hasOnlySubstanceUnits="false" constant="false" boundaryCondition="false"/>
<species id="GERANYLGERANYL-PP_c_Leaf_Day" compartment="Leaf cytosol at light" initialConcentration="0" substanceUnits="substance" fbc:chemicalFormula="C20H33O7P2" hasOnlySubstanceUnits="false" constant="false" boundaryCondition="false"/>
<species id="GERANYLGERANYL-PP_c_Leaf_Night" compartment="Leaf cytosol at dark" initialConcentration="0" substanceUnits="substance" fbc:chemicalFormula="C20H33O7P2" hasOnlySubstanceUnits="false" constant="false" boundaryCondition="false"/>
<species id="CPD-464_c_Leaf_Night" compartment="Leaf cytosol at dark" initialConcentration="0" substanceUnits="substance" fbc:chemicalFormula="C40H65O7P2" hasOnlySubstanceUnits="false" constant="false" boundaryCondition="false"/>
<species id="GERANYLGERANYL-PP_c_Root_Day" compartment="Root cytosol at light" initialConcentration="0" substanceUnits="substance" fbc:chemicalFormula="C20H33O7P2" hasOnlySubstanceUnits="false" constant="false" boundaryCondition="false"/>
<species id="CPD-464_c_Root_Day" compartment="Root cytosol at light" initialConcentration="0" substanceUnits="substance" fbc:chemicalFormula="C40H65O7P2" hasOnlySubstanceUnits="false" constant="false" boundaryCondition="false"/>
<species id="CPD-464_c_Root_Night" compartment="Root cytosol at dark" initialConcentration="0" substanceUnits="substance" fbc:chemicalFormula="C40H65O7P2" hasOnlySubstanceUnits="false" constant="false" boundaryCondition="false"/>
<species id="GERANYLGERANYL-PP_c_Root_Night" compartment="Root cytosol at dark" initialConcentration="0" substanceUnits="substance" fbc:chemicalFormula="C20H33O7P2" hasOnlySubstanceUnits="false" constant="false" boundaryCondition="false"/>
<species id="4-hydroxybenzoate_c_Leaf_Day" compartment="Leaf cytosol at light" initialConcentration="0" substanceUnits="substance" fbc:chemicalFormula="C7H5O3" hasOnlySubstanceUnits="false" constant="false" boundaryCondition="false"/>
<species id="SOLANESYL-PYROPHOSPHATE_c_Leaf_Day" compartment="Leaf cytosol at light" initialConcentration="0" substanceUnits="substance" fbc:chemicalFormula="C45H73O7P2" hasOnlySubstanceUnits="false" constant="false" boundaryCondition="false"/>
<species id="NONAPRENYL-4-HYDROXYBENZOATE_c_Leaf_Day" compartment="Leaf cytosol at light" initialConcentration="0" substanceUnits="substance" fbc:chemicalFormula="C52H77O3" hasOnlySubstanceUnits="false" constant="false" boundaryCondition="false"/>
<species id="NONAPRENYL-4-HYDROXYBENZOATE_c_Leaf_Night" compartment="Leaf cytosol at dark" initialConcentration="0" substanceUnits="substance" fbc:chemicalFormula="C52H77O3" hasOnlySubstanceUnits="false" constant="false" boundaryCondition="false"/>
<species id="4-hydroxybenzoate_c_Leaf_Night" compartment="Leaf cytosol at dark" initialConcentration="0" substanceUnits="substance" fbc:chemicalFormula="C7H5O3" hasOnlySubstanceUnits="false" constant="false" boundaryCondition="false"/>
<species id="SOLANESYL-PYROPHOSPHATE_c_Leaf_Night" compartment="Leaf cytosol at dark" initialConcentration="0" substanceUnits="substance" fbc:chemicalFormula="C45H73O7P2" hasOnlySubstanceUnits="false" constant="false" boundaryCondition="false"/>
<species id="NONAPRENYL-4-HYDROXYBENZOATE_c_Root_Day" compartment="Root cytosol at light" initialConcentration="0" substanceUnits="substance" fbc:chemicalFormula="C52H77O3" hasOnlySubstanceUnits="false" constant="false" boundaryCondition="false"/>
<species id="4-hydroxybenzoate_c_Root_Day" compartment="Root cytosol at light" initialConcentration="0" substanceUnits="substance" fbc:chemicalFormula="C7H5O3" hasOnlySubstanceUnits="false" constant="false" boundaryCondition="false"/>
<species id="SOLANESYL-PYROPHOSPHATE_c_Root_Day" compartment="Root cytosol at light" initialConcentration="0" substanceUnits="substance" fbc:chemicalFormula="C45H73O7P2" hasOnlySubstanceUnits="false" constant="false" boundaryCondition="false"/>
<species id="NONAPRENYL-4-HYDROXYBENZOATE_c_Root_Night" compartment="Root cytosol at dark" initialConcentration="0" substanceUnits="substance" fbc:chemicalFormula="C52H77O3" hasOnlySubstanceUnits="false" constant="false" boundaryCondition="false"/>
<species id="SOLANESYL-PYROPHOSPHATE_c_Root_Night" compartment="Root cytosol at dark" initialConcentration="0" substanceUnits="substance" fbc:chemicalFormula="C45H73O7P2" hasOnlySubstanceUnits="false" constant="false" boundaryCondition="false"/>
<species id="4-hydroxybenzoate_c_Root_Night" compartment="Root cytosol at dark" initialConcentration="0" substanceUnits="substance" fbc:chemicalFormula="C7H5O3" hasOnlySubstanceUnits="false" constant="false" boundaryCondition="false"/>
<species id="5-METHYLTHIOADENOSINE_c_Leaf_Day" compartment="Leaf cytosol at light" initialConcentration="0" substanceUnits="substance" fbc:chemicalFormula="C11H15N5O3S1" hasOnlySubstanceUnits="false" constant="false" boundaryCondition="false"/>
<species id="CPD-463_c_Leaf_Day" compartment="Leaf cytosol at light" initialConcentration="0" substanceUnits="substance" fbc:chemicalFormula="C12H21N3O6" hasOnlySubstanceUnits="false" constant="false" boundaryCondition="false"/>
<species id="5-METHYLTHIOADENOSINE_c_Leaf_Night" compartment="Leaf cytosol at dark" initialConcentration="0" substanceUnits="substance" fbc:chemicalFormula="C11H15N5O3S1" hasOnlySubstanceUnits="false" constant="false" boundaryCondition="false"/>
<species id="CPD-463_c_Leaf_Night" compartment="Leaf cytosol at dark" initialConcentration="0" substanceUnits="substance" fbc:chemicalFormula="C12H21N3O6" hasOnlySubstanceUnits="false" constant="false" boundaryCondition="false"/>
<species id="5-METHYLTHIOADENOSINE_c_Root_Day" compartment="Root cytosol at light" initialConcentration="0" substanceUnits="substance" fbc:chemicalFormula="C11H15N5O3S1" hasOnlySubstanceUnits="false" constant="false" boundaryCondition="false"/>
<species id="CPD-463_c_Root_Day" compartment="Root cytosol at light" initialConcentration="0" substanceUnits="substance" fbc:chemicalFormula="C12H21N3O6" hasOnlySubstanceUnits="false" constant="false" boundaryCondition="false"/>
<species id="CPD-463_c_Root_Night" compartment="Root cytosol at dark" initialConcentration="0" substanceUnits="substance" fbc:chemicalFormula="C12H21N3O6" hasOnlySubstanceUnits="false" constant="false" boundaryCondition="false"/>
<species id="5-METHYLTHIOADENOSINE_c_Root_Night" compartment="Root cytosol at dark" initialConcentration="0" substanceUnits="substance" fbc:chemicalFormula="C11H15N5O3S1" hasOnlySubstanceUnits="false" constant="false" boundaryCondition="false"/>
<species id="CPD-9924_c_Leaf_Day" compartment="Leaf cytosol at light" initialConcentration="0" substanceUnits="substance" fbc:chemicalFormula="C14H13O9" hasOnlySubstanceUnits="false" constant="false" boundaryCondition="false"/>
<species id="ISOCHORISMATE_c_Leaf_Day" compartment="Leaf cytosol at light" initialConcentration="0" substanceUnits="substance" fbc:chemicalFormula="C10H8O6" hasOnlySubstanceUnits="false" constant="false" boundaryCondition="false"/>
<species id="CPD-9924_c_Leaf_Night" compartment="Leaf cytosol at dark" initialConcentration="0" substanceUnits="substance" fbc:chemicalFormula="C14H13O9" hasOnlySubstanceUnits="false" constant="false" boundaryCondition="false"/>
<species id="ISOCHORISMATE_c_Leaf_Night" compartment="Leaf cytosol at dark" initialConcentration="0" substanceUnits="substance" fbc:chemicalFormula="C10H8O6" hasOnlySubstanceUnits="false" constant="false" boundaryCondition="false"/>
<species id="ISOCHORISMATE_c_Root_Day" compartment="Root cytosol at light" initialConcentration="0" substanceUnits="substance" fbc:chemicalFormula="C10H8O6" hasOnlySubstanceUnits="false" constant="false" boundaryCondition="false"/>
<species id="CPD-9924_c_Root_Day" compartment="Root cytosol at light" initialConcentration="0" substanceUnits="substance" fbc:chemicalFormula="C14H13O9" hasOnlySubstanceUnits="false" constant="false" boundaryCondition="false"/>
<species id="CPD-9924_c_Root_Night" compartment="Root cytosol at dark" initialConcentration="0" substanceUnits="substance" fbc:chemicalFormula="C14H13O9" hasOnlySubstanceUnits="false" constant="false" boundaryCondition="false"/>
<species id="ISOCHORISMATE_c_Root_Night" compartment="Root cytosol at dark" initialConcentration="0" substanceUnits="substance" fbc:chemicalFormula="C10H8O6" hasOnlySubstanceUnits="false" constant="false" boundaryCondition="false"/>
<species id="L-ALPHA-ALANINE_c_Leaf_Day" compartment="Leaf cytosol at light" initialConcentration="0" substanceUnits="substance" fbc:chemicalFormula="C3H7NO2" hasOnlySubstanceUnits="false" constant="false" boundaryCondition="true"/>
<species id="PYRUVATE_c_Leaf_Day" compartment="Leaf cytosol at light" initialConcentration="0" substanceUnits="substance" fbc:chemicalFormula="C3H3O3" hasOnlySubstanceUnits="false" constant="false" boundaryCondition="false"/>
<species id="B-ALANINE_c_Leaf_Day" compartment="Leaf cytosol at light" initialConcentration="0" substanceUnits="substance" fbc:chemicalFormula="C3H7N1O2" hasOnlySubstanceUnits="false" constant="false" boundaryCondition="false"/>
<species id="MALONATE-S-ALD_c_Leaf_Day" compartment="Leaf cytosol at light" initialConcentration="0" substanceUnits="substance" fbc:chemicalFormula="C3H3O3" hasOnlySubstanceUnits="false" constant="false" boundaryCondition="false"/>
<species id="PYRUVATE_c_Leaf_Night" compartment="Leaf cytosol at dark" initialConcentration="0" substanceUnits="substance" fbc:chemicalFormula="C3H3O3" hasOnlySubstanceUnits="false" constant="false" boundaryCondition="false"/>
<species id="MALONATE-S-ALD_c_Leaf_Night" compartment="Leaf cytosol at dark" initialConcentration="0" substanceUnits="substance" fbc:chemicalFormula="C3H3O3" hasOnlySubstanceUnits="false" constant="false" boundaryCondition="false"/>
<species id="L-ALPHA-ALANINE_c_Leaf_Night" compartment="Leaf cytosol at dark" initialConcentration="0" substanceUnits="substance" fbc:chemicalFormula="C3H7NO2" hasOnlySubstanceUnits="false" constant="false" boundaryCondition="true"/>
<species id="B-ALANINE_c_Leaf_Night" compartment="Leaf cytosol at dark" initialConcentration="0" substanceUnits="substance" fbc:chemicalFormula="C3H7N1O2" hasOnlySubstanceUnits="false" constant="false" boundaryCondition="false"/>
<species id="B-ALANINE_c_Root_Day" compartment="Root cytosol at light" initialConcentration="0" substanceUnits="substance" fbc:chemicalFormula="C3H7N1O2" hasOnlySubstanceUnits="false" constant="false" boundaryCondition="false"/>
<species id="MALONATE-S-ALD_c_Root_Day" compartment="Root cytosol at light" initialConcentration="0" substanceUnits="substance" fbc:chemicalFormula="C3H3O3" hasOnlySubstanceUnits="false" constant="false" boundaryCondition="false"/>
<species id="PYRUVATE_c_Root_Day" compartment="Root cytosol at light" initialConcentration="0" substanceUnits="substance" fbc:chemicalFormula="C3H3O3" hasOnlySubstanceUnits="false" constant="false" boundaryCondition="false"/>
<species id="L-ALPHA-ALANINE_c_Root_Day" compartment="Root cytosol at light" initialConcentration="0" substanceUnits="substance" fbc:chemicalFormula="C3H7NO2" hasOnlySubstanceUnits="false" constant="false" boundaryCondition="true"/>
<species id="L-ALPHA-ALANINE_c_Root_Night" compartment="Root cytosol at dark" initialConcentration="0" substanceUnits="substance" fbc:chemicalFormula="C3H7NO2" hasOnlySubstanceUnits="false" constant="false" boundaryCondition="true"/>
<species id="B-ALANINE_c_Root_Night" compartment="Root cytosol at dark" initialConcentration="0" substanceUnits="substance" fbc:chemicalFormula="C3H7N1O2" hasOnlySubstanceUnits="false" constant="false" boundaryCondition="false"/>
<species id="MALONATE-S-ALD_c_Root_Night" compartment="Root cytosol at dark" initialConcentration="0" substanceUnits="substance" fbc:chemicalFormula="C3H3O3" hasOnlySubstanceUnits="false" constant="false" boundaryCondition="false"/>
<species id="PYRUVATE_c_Root_Night" compartment="Root cytosol at dark" initialConcentration="0" substanceUnits="substance" fbc:chemicalFormula="C3H3O3" hasOnlySubstanceUnits="false" constant="false" boundaryCondition="false"/>
<species id="PHENYL-PYRUVATE_c_Leaf_Day" compartment="Leaf cytosol at light" initialConcentration="0" substanceUnits="substance" fbc:chemicalFormula="C9H7O3" hasOnlySubstanceUnits="false" constant="false" boundaryCondition="false"/>
<species id="PHE_c_Leaf_Day" compartment="Leaf cytosol at light" initialConcentration="0" substanceUnits="substance" fbc:chemicalFormula="C9H11NO2" hasOnlySubstanceUnits="false" constant="false" boundaryCondition="true"/>
<species id="PHENYL-PYRUVATE_c_Leaf_Night" compartment="Leaf cytosol at dark" initialConcentration="0" substanceUnits="substance" fbc:chemicalFormula="C9H7O3" hasOnlySubstanceUnits="false" constant="false" boundaryCondition="false"/>
<species id="PHE_c_Leaf_Night" compartment="Leaf cytosol at dark" initialConcentration="0" substanceUnits="substance" fbc:chemicalFormula="C9H11NO2" hasOnlySubstanceUnits="false" constant="false" boundaryCondition="true"/>
<species id="PHENYL-PYRUVATE_c_Root_Day" compartment="Root cytosol at light" initialConcentration="0" substanceUnits="substance" fbc:chemicalFormula="C9H7O3" hasOnlySubstanceUnits="false" constant="false" boundaryCondition="false"/>
<species id="PHE_c_Root_Day" compartment="Root cytosol at light" initialConcentration="0" substanceUnits="substance" fbc:chemicalFormula="C9H11NO2" hasOnlySubstanceUnits="false" constant="false" boundaryCondition="true"/>
<species id="PHE_c_Root_Night" compartment="Root cytosol at dark" initialConcentration="0" substanceUnits="substance" fbc:chemicalFormula="C9H11NO2" hasOnlySubstanceUnits="false" constant="false" boundaryCondition="true"/>
<species id="PHENYL-PYRUVATE_c_Root_Night" compartment="Root cytosol at dark" initialConcentration="0" substanceUnits="substance" fbc:chemicalFormula="C9H7O3" hasOnlySubstanceUnits="false" constant="false" boundaryCondition="false"/>
<species id="L-KYNURENINE_c_Leaf_Day" compartment="Leaf cytosol at light" initialConcentration="0" substanceUnits="substance" fbc:chemicalFormula="chemicalFormula" hasOnlySubstanceUnits="false" constant="false" boundaryCondition="false"/>
<species id="CPD-476_c_Leaf_Day" compartment="Leaf cytosol at light" initialConcentration="0" substanceUnits="substance" fbc:chemicalFormula="chemicalFormula" hasOnlySubstanceUnits="false" constant="false" boundaryCondition="false"/>
<species id="L-KYNURENINE_c_Leaf_Night" compartment="Leaf cytosol at dark" initialConcentration="0" substanceUnits="substance" fbc:chemicalFormula="chemicalFormula" hasOnlySubstanceUnits="false" constant="false" boundaryCondition="false"/>
<species id="CPD-476_c_Leaf_Night" compartment="Leaf cytosol at dark" initialConcentration="0" substanceUnits="substance" fbc:chemicalFormula="chemicalFormula" hasOnlySubstanceUnits="false" constant="false" boundaryCondition="false"/>
<species id="L-KYNURENINE_c_Root_Day" compartment="Root cytosol at light" initialConcentration="0" substanceUnits="substance" fbc:chemicalFormula="chemicalFormula" hasOnlySubstanceUnits="false" constant="false" boundaryCondition="false"/>
<species id="CPD-476_c_Root_Day" compartment="Root cytosol at light" initialConcentration="0" substanceUnits="substance" fbc:chemicalFormula="chemicalFormula" hasOnlySubstanceUnits="false" constant="false" boundaryCondition="false"/>
<species id="CPD-476_c_Root_Night" compartment="Root cytosol at dark" initialConcentration="0" substanceUnits="substance" fbc:chemicalFormula="chemicalFormula" hasOnlySubstanceUnits="false" constant="false" boundaryCondition="false"/>
<species id="L-KYNURENINE_c_Root_Night" compartment="Root cytosol at dark" initialConcentration="0" substanceUnits="substance" fbc:chemicalFormula="chemicalFormula" hasOnlySubstanceUnits="false" constant="false" boundaryCondition="false"/>
<species id="CPD-7228_c_Leaf_Day" compartment="Leaf cytosol at light" initialConcentration="0" substanceUnits="substance" fbc:chemicalFormula="C12H17N2O7" hasOnlySubstanceUnits="false" constant="false" boundaryCondition="false"/>
<species id="CPD-7228_c_Leaf_Night" compartment="Leaf cytosol at dark" initialConcentration="0" substanceUnits="substance" fbc:chemicalFormula="C12H17N2O7" hasOnlySubstanceUnits="false" constant="false" boundaryCondition="false"/>
<species id="CPD-7228_c_Root_Day" compartment="Root cytosol at light" initialConcentration="0" substanceUnits="substance" fbc:chemicalFormula="C12H17N2O7" hasOnlySubstanceUnits="false" constant="false" boundaryCondition="false"/>
<species id="CPD-7228_c_Root_Night" compartment="Root cytosol at dark" initialConcentration="0" substanceUnits="substance" fbc:chemicalFormula="C12H17N2O7" hasOnlySubstanceUnits="false" constant="false" boundaryCondition="false"/>
<species id="ADP_c_Leaf_Day" compartment="Leaf cytosol at light" initialConcentration="0" substanceUnits="substance" fbc:chemicalFormula="C10H12N5O10P2" hasOnlySubstanceUnits="false" constant="false" boundaryCondition="false"/>
<species id="ATP_c_Leaf_Day" compartment="Leaf cytosol at light" initialConcentration="0" substanceUnits="substance" fbc:chemicalFormula="C10H12N5O13P3" hasOnlySubstanceUnits="false" constant="false" boundaryCondition="false"/>
<species id="INOSITOL-1-3-4-TRIPHOSPHATE_c_Leaf_Day" compartment="Leaf cytosol at light" initialConcentration="0" substanceUnits="substance" fbc:chemicalFormula="C6H9O15P3" hasOnlySubstanceUnits="false" constant="false" boundaryCondition="false"/>
<species id="CPD-505_c_Leaf_Day" compartment="Leaf cytosol at light" initialConcentration="0" substanceUnits="substance" fbc:chemicalFormula="C6H8O18P4" hasOnlySubstanceUnits="false" constant="false" boundaryCondition="false"/>
<species id="INOSITOL-1-3-4-TRIPHOSPHATE_c_Leaf_Night" compartment="Leaf cytosol at dark" initialConcentration="0" substanceUnits="substance" fbc:chemicalFormula="C6H9O15P3" hasOnlySubstanceUnits="false" constant="false" boundaryCondition="false"/>
<species id="ATP_c_Leaf_Night" compartment="Leaf cytosol at dark" initialConcentration="0" substanceUnits="substance" fbc:chemicalFormula="C10H12N5O13P3" hasOnlySubstanceUnits="false" constant="false" boundaryCondition="false"/>
<species id="ADP_c_Leaf_Night" compartment="Leaf cytosol at dark" initialConcentration="0" substanceUnits="substance" fbc:chemicalFormula="C10H12N5O10P2" hasOnlySubstanceUnits="false" constant="false" boundaryCondition="false"/>
<species id="CPD-505_c_Leaf_Night" compartment="Leaf cytosol at dark" initialConcentration="0" substanceUnits="substance" fbc:chemicalFormula="C6H8O18P4" hasOnlySubstanceUnits="false" constant="false" boundaryCondition="false"/>
<species id="INOSITOL-1-3-4-TRIPHOSPHATE_c_Root_Day" compartment="Root cytosol at light" initialConcentration="0" substanceUnits="substance" fbc:chemicalFormula="C6H9O15P3" hasOnlySubstanceUnits="false" constant="false" boundaryCondition="false"/>
<species id="ADP_c_Root_Day" compartment="Root cytosol at light" initialConcentration="0" substanceUnits="substance" fbc:chemicalFormula="C10H12N5O10P2" hasOnlySubstanceUnits="false" constant="false" boundaryCondition="false"/>
<species id="CPD-505_c_Root_Day" compartment="Root cytosol at light" initialConcentration="0" substanceUnits="substance" fbc:chemicalFormula="C6H8O18P4" hasOnlySubstanceUnits="false" constant="false" boundaryCondition="false"/>
<species id="ATP_c_Root_Day" compartment="Root cytosol at light" initialConcentration="0" substanceUnits="substance" fbc:chemicalFormula="C10H12N5O13P3" hasOnlySubstanceUnits="false" constant="false" boundaryCondition="false"/>
<species id="ATP_c_Root_Night" compartment="Root cytosol at dark" initialConcentration="0" substanceUnits="substance" fbc:chemicalFormula="C10H12N5O13P3" hasOnlySubstanceUnits="false" constant="false" boundaryCondition="false"/>
<species id="INOSITOL-1-3-4-TRIPHOSPHATE_c_Root_Night" compartment="Root cytosol at dark" initialConcentration="0" substanceUnits="substance" fbc:chemicalFormula="C6H9O15P3" hasOnlySubstanceUnits="false" constant="false" boundaryCondition="false"/>
<species id="CPD-505_c_Root_Night" compartment="Root cytosol at dark" initialConcentration="0" substanceUnits="substance" fbc:chemicalFormula="C6H8O18P4" hasOnlySubstanceUnits="false" constant="false" boundaryCondition="false"/>
<species id="ADP_c_Root_Night" compartment="Root cytosol at dark" initialConcentration="0" substanceUnits="substance" fbc:chemicalFormula="C10H12N5O10P2" hasOnlySubstanceUnits="false" constant="false" boundaryCondition="false"/>
<species id="CPD-178_c_Leaf_Day" compartment="Leaf cytosol at light" initialConcentration="0" substanceUnits="substance" fbc:chemicalFormula="C6H8O18P4" hasOnlySubstanceUnits="false" constant="false" boundaryCondition="false"/>
<species id="CPD-1107_c_Leaf_Day" compartment="Leaf cytosol at light" initialConcentration="0" substanceUnits="substance" fbc:chemicalFormula="C6H7O21P5" hasOnlySubstanceUnits="false" constant="false" boundaryCondition="false"/>
<species id="CPD-178_c_Leaf_Night" compartment="Leaf cytosol at dark" initialConcentration="0" substanceUnits="substance" fbc:chemicalFormula="C6H8O18P4" hasOnlySubstanceUnits="false" constant="false" boundaryCondition="false"/>
<species id="CPD-1107_c_Leaf_Night" compartment="Leaf cytosol at dark" initialConcentration="0" substanceUnits="substance" fbc:chemicalFormula="C6H7O21P5" hasOnlySubstanceUnits="false" constant="false" boundaryCondition="false"/>
<species id="CPD-178_c_Root_Day" compartment="Root cytosol at light" initialConcentration="0" substanceUnits="substance" fbc:chemicalFormula="C6H8O18P4" hasOnlySubstanceUnits="false" constant="false" boundaryCondition="false"/>
<species id="CPD-1107_c_Root_Day" compartment="Root cytosol at light" initialConcentration="0" substanceUnits="substance" fbc:chemicalFormula="C6H7O21P5" hasOnlySubstanceUnits="false" constant="false" boundaryCondition="false"/>
<species id="CPD-1107_c_Root_Night" compartment="Root cytosol at dark" initialConcentration="0" substanceUnits="substance" fbc:chemicalFormula="C6H7O21P5" hasOnlySubstanceUnits="false" constant="false" boundaryCondition="false"/>
<species id="CPD-178_c_Root_Night" compartment="Root cytosol at dark" initialConcentration="0" substanceUnits="substance" fbc:chemicalFormula="C6H8O18P4" hasOnlySubstanceUnits="false" constant="false" boundaryCondition="false"/>
<species id="CPD-506_c_Leaf_Day" compartment="Leaf cytosol at light" initialConcentration="0" substanceUnits="substance" fbc:chemicalFormula="C6H8O18P4" hasOnlySubstanceUnits="false" constant="false" boundaryCondition="false"/>
<species id="CPD-506_c_Leaf_Night" compartment="Leaf cytosol at dark" initialConcentration="0" substanceUnits="substance" fbc:chemicalFormula="C6H8O18P4" hasOnlySubstanceUnits="false" constant="false" boundaryCondition="false"/>
<species id="CPD-506_c_Root_Day" compartment="Root cytosol at light" initialConcentration="0" substanceUnits="substance" fbc:chemicalFormula="C6H8O18P4" hasOnlySubstanceUnits="false" constant="false" boundaryCondition="false"/>
<species id="CPD-506_c_Root_Night" compartment="Root cytosol at dark" initialConcentration="0" substanceUnits="substance" fbc:chemicalFormula="C6H8O18P4" hasOnlySubstanceUnits="false" constant="false" boundaryCondition="false"/>
<species id="ATP_p_Leaf_Day" compartment="Leaf plastid at light" initialConcentration="0" substanceUnits="substance" fbc:chemicalFormula="C10H12N5O13P3" hasOnlySubstanceUnits="false" constant="false" boundaryCondition="false"/>
<species id="2-PHOSPHO-4-CYTIDINE-5-DIPHOSPHO-2-C-MET_p_Leaf_Day" compartment="Leaf plastid at light" initialConcentration="0" substanceUnits="substance" fbc:chemicalFormula="C14H22N3O17P3" hasOnlySubstanceUnits="false" constant="false" boundaryCondition="false"/>
<species id="ADP_p_Leaf_Day" compartment="Leaf plastid at light" initialConcentration="0" substanceUnits="substance" fbc:chemicalFormula="C10H12N5O10P2" hasOnlySubstanceUnits="false" constant="false" boundaryCondition="false"/>
<species id="4-CYTIDINE-5-DIPHOSPHO-2-C_p_Leaf_Day" compartment="Leaf plastid at light" initialConcentration="0" substanceUnits="substance" fbc:chemicalFormula="C14H23N3O14P2" hasOnlySubstanceUnits="false" constant="false" boundaryCondition="false"/>
<species id="4-CYTIDINE-5-DIPHOSPHO-2-C_p_Leaf_Night" compartment="Leaf plastid at dark" initialConcentration="0" substanceUnits="substance" fbc:chemicalFormula="C14H23N3O14P2" hasOnlySubstanceUnits="false" constant="false" boundaryCondition="false"/>
<species id="ADP_p_Leaf_Night" compartment="Leaf plastid at dark" initialConcentration="0" substanceUnits="substance" fbc:chemicalFormula="C10H12N5O10P2" hasOnlySubstanceUnits="false" constant="false" boundaryCondition="false"/>
<species id="2-PHOSPHO-4-CYTIDINE-5-DIPHOSPHO-2-C-MET_p_Leaf_Night" compartment="Leaf plastid at dark" initialConcentration="0" substanceUnits="substance" fbc:chemicalFormula="C14H22N3O17P3" hasOnlySubstanceUnits="false" constant="false" boundaryCondition="false"/>
<species id="ATP_p_Leaf_Night" compartment="Leaf plastid at dark" initialConcentration="0" substanceUnits="substance" fbc:chemicalFormula="C10H12N5O13P3" hasOnlySubstanceUnits="false" constant="false" boundaryCondition="false"/>
<species id="ATP_p_Root_Day" compartment="Root plastid at light" initialConcentration="0" substanceUnits="substance" fbc:chemicalFormula="C10H12N5O13P3" hasOnlySubstanceUnits="false" constant="false" boundaryCondition="false"/>
<species id="4-CYTIDINE-5-DIPHOSPHO-2-C_p_Root_Day" compartment="Root plastid at light" initialConcentration="0" substanceUnits="substance" fbc:chemicalFormula="C14H23N3O14P2" hasOnlySubstanceUnits="false" constant="false" boundaryCondition="false"/>
<species id="ADP_p_Root_Day" compartment="Root plastid at light" initialConcentration="0" substanceUnits="substance" fbc:chemicalFormula="C10H12N5O10P2" hasOnlySubstanceUnits="false" constant="false" boundaryCondition="false"/>
<species id="2-PHOSPHO-4-CYTIDINE-5-DIPHOSPHO-2-C-MET_p_Root_Day" compartment="Root plastid at light" initialConcentration="0" substanceUnits="substance" fbc:chemicalFormula="C14H22N3O17P3" hasOnlySubstanceUnits="false" constant="false" boundaryCondition="false"/>
<species id="2-PHOSPHO-4-CYTIDINE-5-DIPHOSPHO-2-C-MET_p_Root_Night" compartment="Root plastid at dark" initialConcentration="0" substanceUnits="substance" fbc:chemicalFormula="C14H22N3O17P3" hasOnlySubstanceUnits="false" constant="false" boundaryCondition="false"/>
<species id="ATP_p_Root_Night" compartment="Root plastid at dark" initialConcentration="0" substanceUnits="substance" fbc:chemicalFormula="C10H12N5O13P3" hasOnlySubstanceUnits="false" constant="false" boundaryCondition="false"/>
<species id="4-CYTIDINE-5-DIPHOSPHO-2-C_p_Root_Night" compartment="Root plastid at dark" initialConcentration="0" substanceUnits="substance" fbc:chemicalFormula="C14H23N3O14P2" hasOnlySubstanceUnits="false" constant="false" boundaryCondition="false"/>
<species id="ADP_p_Root_Night" compartment="Root plastid at dark" initialConcentration="0" substanceUnits="substance" fbc:chemicalFormula="C10H12N5O10P2" hasOnlySubstanceUnits="false" constant="false" boundaryCondition="false"/>
<species id="INOSITOL-1456-TETRAKISPHOSPHATE_c_Leaf_Day" compartment="Leaf cytosol at light" initialConcentration="0" substanceUnits="substance" fbc:chemicalFormula="C6H8O18P4" hasOnlySubstanceUnits="false" constant="false" boundaryCondition="false"/>
<species id="INOSITOL-1-4-5-TRISPHOSPHATE_c_Leaf_Day" compartment="Leaf cytosol at light" initialConcentration="0" substanceUnits="substance" fbc:chemicalFormula="C6H9O15P3" hasOnlySubstanceUnits="false" constant="false" boundaryCondition="false"/>
<species id="INOSITOL-1-4-5-TRISPHOSPHATE_c_Leaf_Night" compartment="Leaf cytosol at dark" initialConcentration="0" substanceUnits="substance" fbc:chemicalFormula="C6H9O15P3" hasOnlySubstanceUnits="false" constant="false" boundaryCondition="false"/>
<species id="INOSITOL-1456-TETRAKISPHOSPHATE_c_Leaf_Night" compartment="Leaf cytosol at dark" initialConcentration="0" substanceUnits="substance" fbc:chemicalFormula="C6H8O18P4" hasOnlySubstanceUnits="false" constant="false" boundaryCondition="false"/>
<species id="INOSITOL-1-4-5-TRISPHOSPHATE_c_Root_Day" compartment="Root cytosol at light" initialConcentration="0" substanceUnits="substance" fbc:chemicalFormula="C6H9O15P3" hasOnlySubstanceUnits="false" constant="false" boundaryCondition="false"/>
<species id="INOSITOL-1456-TETRAKISPHOSPHATE_c_Root_Day" compartment="Root cytosol at light" initialConcentration="0" substanceUnits="substance" fbc:chemicalFormula="C6H8O18P4" hasOnlySubstanceUnits="false" constant="false" boundaryCondition="false"/>
<species id="INOSITOL-1456-TETRAKISPHOSPHATE_c_Root_Night" compartment="Root cytosol at dark" initialConcentration="0" substanceUnits="substance" fbc:chemicalFormula="C6H8O18P4" hasOnlySubstanceUnits="false" constant="false" boundaryCondition="false"/>
<species id="INOSITOL-1-4-5-TRISPHOSPHATE_c_Root_Night" compartment="Root cytosol at dark" initialConcentration="0" substanceUnits="substance" fbc:chemicalFormula="C6H9O15P3" hasOnlySubstanceUnits="false" constant="false" boundaryCondition="false"/>
<species id="5-DIPHOSPHO-1D-MYO-INOSITOL-12346P_c_Leaf_Day" compartment="Leaf cytosol at light" initialConcentration="0" substanceUnits="substance" fbc:chemicalFormula="C6H7O27P7" hasOnlySubstanceUnits="false" constant="false" boundaryCondition="false"/>
<species id="MI-HEXAKISPHOSPHATE_c_Leaf_Day" compartment="Leaf cytosol at light" initialConcentration="0" substanceUnits="substance" fbc:chemicalFormula="C6H6O24P6" hasOnlySubstanceUnits="false" constant="false" boundaryCondition="false"/>
<species id="MI-HEXAKISPHOSPHATE_c_Leaf_Night" compartment="Leaf cytosol at dark" initialConcentration="0" substanceUnits="substance" fbc:chemicalFormula="C6H6O24P6" hasOnlySubstanceUnits="false" constant="false" boundaryCondition="false"/>
<species id="5-DIPHOSPHO-1D-MYO-INOSITOL-12346P_c_Leaf_Night" compartment="Leaf cytosol at dark" initialConcentration="0" substanceUnits="substance" fbc:chemicalFormula="C6H7O27P7" hasOnlySubstanceUnits="false" constant="false" boundaryCondition="false"/>
<species id="5-DIPHOSPHO-1D-MYO-INOSITOL-12346P_c_Root_Day" compartment="Root cytosol at light" initialConcentration="0" substanceUnits="substance" fbc:chemicalFormula="C6H7O27P7" hasOnlySubstanceUnits="false" constant="false" boundaryCondition="false"/>
<species id="MI-HEXAKISPHOSPHATE_c_Root_Day" compartment="Root cytosol at light" initialConcentration="0" substanceUnits="substance" fbc:chemicalFormula="C6H6O24P6" hasOnlySubstanceUnits="false" constant="false" boundaryCondition="false"/>
<species id="5-DIPHOSPHO-1D-MYO-INOSITOL-12346P_c_Root_Night" compartment="Root cytosol at dark" initialConcentration="0" substanceUnits="substance" fbc:chemicalFormula="C6H7O27P7" hasOnlySubstanceUnits="false" constant="false" boundaryCondition="false"/>
<species id="MI-HEXAKISPHOSPHATE_c_Root_Night" compartment="Root cytosol at dark" initialConcentration="0" substanceUnits="substance" fbc:chemicalFormula="C6H6O24P6" hasOnlySubstanceUnits="false" constant="false" boundaryCondition="false"/>
<species id="Pi_c_Leaf_Day" compartment="Leaf cytosol at light" initialConcentration="0" substanceUnits="substance" fbc:chemicalFormula="H1O4P1" hasOnlySubstanceUnits="false" constant="false" boundaryCondition="false"/>
<species id="FRUCTOSE-16-DIPHOSPHATE_c_Leaf_Day" compartment="Leaf cytosol at light" initialConcentration="0" substanceUnits="substance" fbc:chemicalFormula="C6H10O12P2" hasOnlySubstanceUnits="false" constant="false" boundaryCondition="false"/>
<species id="FRUCTOSE-6P_c_Leaf_Day" compartment="Leaf cytosol at light" initialConcentration="0" substanceUnits="substance" fbc:chemicalFormula="C6H11O9P1" hasOnlySubstanceUnits="false" constant="false" boundaryCondition="false"/>
<species id="Pi_c_Leaf_Night" compartment="Leaf cytosol at dark" initialConcentration="0" substanceUnits="substance" fbc:chemicalFormula="H1O4P1" hasOnlySubstanceUnits="false" constant="false" boundaryCondition="false"/>
<species id="FRUCTOSE-16-DIPHOSPHATE_c_Leaf_Night" compartment="Leaf cytosol at dark" initialConcentration="0" substanceUnits="substance" fbc:chemicalFormula="C6H10O12P2" hasOnlySubstanceUnits="false" constant="false" boundaryCondition="false"/>
<species id="FRUCTOSE-6P_c_Leaf_Night" compartment="Leaf cytosol at dark" initialConcentration="0" substanceUnits="substance" fbc:chemicalFormula="C6H11O9P1" hasOnlySubstanceUnits="false" constant="false" boundaryCondition="false"/>
<species id="FRUCTOSE-6P_c_Root_Day" compartment="Root cytosol at light" initialConcentration="0" substanceUnits="substance" fbc:chemicalFormula="C6H11O9P1" hasOnlySubstanceUnits="false" constant="false" boundaryCondition="false"/>
<species id="Pi_c_Root_Day" compartment="Root cytosol at light" initialConcentration="0" substanceUnits="substance" fbc:chemicalFormula="H1O4P1" hasOnlySubstanceUnits="false" constant="false" boundaryCondition="false"/>
<species id="FRUCTOSE-16-DIPHOSPHATE_c_Root_Day" compartment="Root cytosol at light" initialConcentration="0" substanceUnits="substance" fbc:chemicalFormula="C6H10O12P2" hasOnlySubstanceUnits="false" constant="false" boundaryCondition="false"/>
<species id="FRUCTOSE-16-DIPHOSPHATE_c_Root_Night" compartment="Root cytosol at dark" initialConcentration="0" substanceUnits="substance" fbc:chemicalFormula="C6H10O12P2" hasOnlySubstanceUnits="false" constant="false" boundaryCondition="false"/>
<species id="FRUCTOSE-6P_c_Root_Night" compartment="Root cytosol at dark" initialConcentration="0" substanceUnits="substance" fbc:chemicalFormula="C6H11O9P1" hasOnlySubstanceUnits="false" constant="false" boundaryCondition="false"/>
<species id="Pi_c_Root_Night" compartment="Root cytosol at dark" initialConcentration="0" substanceUnits="substance" fbc:chemicalFormula="H1O4P1" hasOnlySubstanceUnits="false" constant="false" boundaryCondition="false"/>
<species id="CPD-11938_c_Leaf_Day" compartment="Leaf cytosol at light" initialConcentration="0" substanceUnits="substance" fbc:chemicalFormula="C6H7O30P8" hasOnlySubstanceUnits="false" constant="false" boundaryCondition="false"/>
<species id="CPD-11938_c_Leaf_Night" compartment="Leaf cytosol at dark" initialConcentration="0" substanceUnits="substance" fbc:chemicalFormula="C6H7O30P8" hasOnlySubstanceUnits="false" constant="false" boundaryCondition="false"/>
<species id="CPD-11938_c_Root_Day" compartment="Root cytosol at light" initialConcentration="0" substanceUnits="substance" fbc:chemicalFormula="C6H7O30P8" hasOnlySubstanceUnits="false" constant="false" boundaryCondition="false"/>
<species id="CPD-11938_c_Root_Night" compartment="Root cytosol at dark" initialConcentration="0" substanceUnits="substance" fbc:chemicalFormula="C6H7O30P8" hasOnlySubstanceUnits="false" constant="false" boundaryCondition="false"/>
<species id="NICOTINAMIDE_NUCLEOTIDE_c_Leaf_Day" compartment="Leaf cytosol at light" initialConcentration="0" substanceUnits="substance" fbc:chemicalFormula="chemicalFormula" hasOnlySubstanceUnits="false" constant="false" boundaryCondition="false"/>
<species id="NICOTINAMIDE_NUCLEOTIDE_c_Leaf_Night" compartment="Leaf cytosol at dark" initialConcentration="0" substanceUnits="substance" fbc:chemicalFormula="chemicalFormula" hasOnlySubstanceUnits="false" constant="false" boundaryCondition="false"/>
<species id="NICOTINAMIDE_NUCLEOTIDE_c_Root_Day" compartment="Root cytosol at light" initialConcentration="0" substanceUnits="substance" fbc:chemicalFormula="chemicalFormula" hasOnlySubstanceUnits="false" constant="false" boundaryCondition="false"/>
<species id="NICOTINAMIDE_NUCLEOTIDE_c_Root_Night" compartment="Root cytosol at dark" initialConcentration="0" substanceUnits="substance" fbc:chemicalFormula="chemicalFormula" hasOnlySubstanceUnits="false" constant="false" boundaryCondition="false"/>
<species id="CPD-490_c_Leaf_Day" compartment="Leaf cytosol at light" initialConcentration="0" substanceUnits="substance" fbc:chemicalFormula="C5H9O8P1" hasOnlySubstanceUnits="false" constant="false" boundaryCondition="false"/>
<species id="UTP_c_Leaf_Day" compartment="Leaf cytosol at light" initialConcentration="0" substanceUnits="substance" fbc:chemicalFormula="C9H11N2O15P3" hasOnlySubstanceUnits="false" constant="false" boundaryCondition="false"/>
<species id="UTP_c_Leaf_Night" compartment="Leaf cytosol at dark" initialConcentration="0" substanceUnits="substance" fbc:chemicalFormula="C9H11N2O15P3" hasOnlySubstanceUnits="false" constant="false" boundaryCondition="false"/>
<species id="CPD-490_c_Leaf_Night" compartment="Leaf cytosol at dark" initialConcentration="0" substanceUnits="substance" fbc:chemicalFormula="C5H9O8P1" hasOnlySubstanceUnits="false" constant="false" boundaryCondition="false"/>
<species id="CPD-490_c_Root_Day" compartment="Root cytosol at light" initialConcentration="0" substanceUnits="substance" fbc:chemicalFormula="C5H9O8P1" hasOnlySubstanceUnits="false" constant="false" boundaryCondition="false"/>
<species id="UTP_c_Root_Day" compartment="Root cytosol at light" initialConcentration="0" substanceUnits="substance" fbc:chemicalFormula="C9H11N2O15P3" hasOnlySubstanceUnits="false" constant="false" boundaryCondition="false"/>
<species id="UTP_c_Root_Night" compartment="Root cytosol at dark" initialConcentration="0" substanceUnits="substance" fbc:chemicalFormula="C9H11N2O15P3" hasOnlySubstanceUnits="false" constant="false" boundaryCondition="false"/>
<species id="CPD-490_c_Root_Night" compartment="Root cytosol at dark" initialConcentration="0" substanceUnits="substance" fbc:chemicalFormula="C5H9O8P1" hasOnlySubstanceUnits="false" constant="false" boundaryCondition="false"/>
<species id="MANNOSE-1P_c_Leaf_Day" compartment="Leaf cytosol at light" initialConcentration="0" substanceUnits="substance" fbc:chemicalFormula="C6H11O9P1" hasOnlySubstanceUnits="false" constant="false" boundaryCondition="false"/>
<species id="GTP_c_Leaf_Day" compartment="Leaf cytosol at light" initialConcentration="0" substanceUnits="substance" fbc:chemicalFormula="C10H12N5O14P3" hasOnlySubstanceUnits="false" constant="false" boundaryCondition="false"/>
<species id="GDP-MANNOSE_c_Leaf_Day" compartment="Leaf cytosol at light" initialConcentration="0" substanceUnits="substance" fbc:chemicalFormula="C16H23N5O16P2" hasOnlySubstanceUnits="false" constant="false" boundaryCondition="false"/>
<species id="MANNOSE-1P_c_Leaf_Night" compartment="Leaf cytosol at dark" initialConcentration="0" substanceUnits="substance" fbc:chemicalFormula="C6H11O9P1" hasOnlySubstanceUnits="false" constant="false" boundaryCondition="false"/>
<species id="GTP_c_Leaf_Night" compartment="Leaf cytosol at dark" initialConcentration="0" substanceUnits="substance" fbc:chemicalFormula="C10H12N5O14P3" hasOnlySubstanceUnits="false" constant="false" boundaryCondition="false"/>
<species id="GDP-MANNOSE_c_Leaf_Night" compartment="Leaf cytosol at dark" initialConcentration="0" substanceUnits="substance" fbc:chemicalFormula="C16H23N5O16P2" hasOnlySubstanceUnits="false" constant="false" boundaryCondition="false"/>
<species id="GDP-MANNOSE_c_Root_Day" compartment="Root cytosol at light" initialConcentration="0" substanceUnits="substance" fbc:chemicalFormula="C16H23N5O16P2" hasOnlySubstanceUnits="false" constant="false" boundaryCondition="false"/>
<species id="MANNOSE-1P_c_Root_Day" compartment="Root cytosol at light" initialConcentration="0" substanceUnits="substance" fbc:chemicalFormula="C6H11O9P1" hasOnlySubstanceUnits="false" constant="false" boundaryCondition="false"/>
<species id="GTP_c_Root_Day" compartment="Root cytosol at light" initialConcentration="0" substanceUnits="substance" fbc:chemicalFormula="C10H12N5O14P3" hasOnlySubstanceUnits="false" constant="false" boundaryCondition="false"/>
<species id="GTP_c_Root_Night" compartment="Root cytosol at dark" initialConcentration="0" substanceUnits="substance" fbc:chemicalFormula="C10H12N5O14P3" hasOnlySubstanceUnits="false" constant="false" boundaryCondition="false"/>
<species id="GDP-MANNOSE_c_Root_Night" compartment="Root cytosol at dark" initialConcentration="0" substanceUnits="substance" fbc:chemicalFormula="C16H23N5O16P2" hasOnlySubstanceUnits="false" constant="false" boundaryCondition="false"/>
<species id="MANNOSE-1P_c_Root_Night" compartment="Root cytosol at dark" initialConcentration="0" substanceUnits="substance" fbc:chemicalFormula="C6H11O9P1" hasOnlySubstanceUnits="false" constant="false" boundaryCondition="false"/>
<species id="CTP_c_Leaf_Day" compartment="Leaf cytosol at light" initialConcentration="0" substanceUnits="substance" fbc:chemicalFormula="C9H12N3O14P3" hasOnlySubstanceUnits="false" constant="false" boundaryCondition="false"/>
<species id="CDP-ETHANOLAMINE_c_Leaf_Day" compartment="Leaf cytosol at light" initialConcentration="0" substanceUnits="substance" fbc:chemicalFormula="C11H19N4O11P2" hasOnlySubstanceUnits="false" constant="false" boundaryCondition="false"/>
<species id="CTP_c_Leaf_Night" compartment="Leaf cytosol at dark" initialConcentration="0" substanceUnits="substance" fbc:chemicalFormula="C9H12N3O14P3" hasOnlySubstanceUnits="false" constant="false" boundaryCondition="false"/>
<species id="CDP-ETHANOLAMINE_c_Leaf_Night" compartment="Leaf cytosol at dark" initialConcentration="0" substanceUnits="substance" fbc:chemicalFormula="C11H19N4O11P2" hasOnlySubstanceUnits="false" constant="false" boundaryCondition="false"/>
<species id="CTP_c_Root_Day" compartment="Root cytosol at light" initialConcentration="0" substanceUnits="substance" fbc:chemicalFormula="C9H12N3O14P3" hasOnlySubstanceUnits="false" constant="false" boundaryCondition="false"/>
<species id="CDP-ETHANOLAMINE_c_Root_Day" compartment="Root cytosol at light" initialConcentration="0" substanceUnits="substance" fbc:chemicalFormula="C11H19N4O11P2" hasOnlySubstanceUnits="false" constant="false" boundaryCondition="false"/>
<species id="CDP-ETHANOLAMINE_c_Root_Night" compartment="Root cytosol at dark" initialConcentration="0" substanceUnits="substance" fbc:chemicalFormula="C11H19N4O11P2" hasOnlySubstanceUnits="false" constant="false" boundaryCondition="false"/>
<species id="CTP_c_Root_Night" compartment="Root cytosol at dark" initialConcentration="0" substanceUnits="substance" fbc:chemicalFormula="C9H12N3O14P3" hasOnlySubstanceUnits="false" constant="false" boundaryCondition="false"/>
<species id="PHOSPHORYL-CHOLINE_c_Leaf_Day" compartment="Leaf cytosol at light" initialConcentration="0" substanceUnits="substance" fbc:chemicalFormula="C5H13N1O4P1" hasOnlySubstanceUnits="false" constant="false" boundaryCondition="false"/>
<species id="CDP-CHOLINE_c_Leaf_Day" compartment="Leaf cytosol at light" initialConcentration="0" substanceUnits="substance" fbc:chemicalFormula="C14H25N4O11P2" hasOnlySubstanceUnits="false" constant="false" boundaryCondition="false"/>
<species id="PHOSPHORYL-CHOLINE_c_Leaf_Night" compartment="Leaf cytosol at dark" initialConcentration="0" substanceUnits="substance" fbc:chemicalFormula="C5H13N1O4P1" hasOnlySubstanceUnits="false" constant="false" boundaryCondition="false"/>
<species id="CDP-CHOLINE_c_Leaf_Night" compartment="Leaf cytosol at dark" initialConcentration="0" substanceUnits="substance" fbc:chemicalFormula="C14H25N4O11P2" hasOnlySubstanceUnits="false" constant="false" boundaryCondition="false"/>
<species id="CDP-CHOLINE_c_Root_Day" compartment="Root cytosol at light" initialConcentration="0" substanceUnits="substance" fbc:chemicalFormula="C14H25N4O11P2" hasOnlySubstanceUnits="false" constant="false" boundaryCondition="false"/>
<species id="PHOSPHORYL-CHOLINE_c_Root_Day" compartment="Root cytosol at light" initialConcentration="0" substanceUnits="substance" fbc:chemicalFormula="C5H13N1O4P1" hasOnlySubstanceUnits="false" constant="false" boundaryCondition="false"/>
<species id="PHOSPHORYL-CHOLINE_c_Root_Night" compartment="Root cytosol at dark" initialConcentration="0" substanceUnits="substance" fbc:chemicalFormula="C5H13N1O4P1" hasOnlySubstanceUnits="false" constant="false" boundaryCondition="false"/>
<species id="CDP-CHOLINE_c_Root_Night" compartment="Root cytosol at dark" initialConcentration="0" substanceUnits="substance" fbc:chemicalFormula="C14H25N4O11P2" hasOnlySubstanceUnits="false" constant="false" boundaryCondition="false"/>
<species id="CPD-488_c_Leaf_Day" compartment="Leaf cytosol at light" initialConcentration="0" substanceUnits="substance" fbc:chemicalFormula="C6H11O8P1" hasOnlySubstanceUnits="false" constant="false" boundaryCondition="false"/>
<species id="CPD-488_c_Leaf_Night" compartment="Leaf cytosol at dark" initialConcentration="0" substanceUnits="substance" fbc:chemicalFormula="C6H11O8P1" hasOnlySubstanceUnits="false" constant="false" boundaryCondition="false"/>
<species id="CPD-488_c_Root_Day" compartment="Root cytosol at light" initialConcentration="0" substanceUnits="substance" fbc:chemicalFormula="C6H11O8P1" hasOnlySubstanceUnits="false" constant="false" boundaryCondition="false"/>
<species id="CPD-488_c_Root_Night" compartment="Root cytosol at dark" initialConcentration="0" substanceUnits="substance" fbc:chemicalFormula="C6H11O8P1" hasOnlySubstanceUnits="false" constant="false" boundaryCondition="false"/>
<species id="GDP-D-GLUCOSE_c_Leaf_Day" compartment="Leaf cytosol at light" initialConcentration="0" substanceUnits="substance" fbc:chemicalFormula="C16H23N5O16P2" hasOnlySubstanceUnits="false" constant="false" boundaryCondition="false"/>
<species id="GLC-1-P_c_Leaf_Day" compartment="Leaf cytosol at light" initialConcentration="0" substanceUnits="substance" fbc:chemicalFormula="C6H11O9P1" hasOnlySubstanceUnits="false" constant="false" boundaryCondition="false"/>
<species id="GLC-1-P_c_Leaf_Night" compartment="Leaf cytosol at dark" initialConcentration="0" substanceUnits="substance" fbc:chemicalFormula="C6H11O9P1" hasOnlySubstanceUnits="false" constant="false" boundaryCondition="false"/>
<species id="GDP-D-GLUCOSE_c_Leaf_Night" compartment="Leaf cytosol at dark" initialConcentration="0" substanceUnits="substance" fbc:chemicalFormula="C16H23N5O16P2" hasOnlySubstanceUnits="false" constant="false" boundaryCondition="false"/>
<species id="GDP-D-GLUCOSE_c_Root_Day" compartment="Root cytosol at light" initialConcentration="0" substanceUnits="substance" fbc:chemicalFormula="C16H23N5O16P2" hasOnlySubstanceUnits="false" constant="false" boundaryCondition="false"/>
<species id="GLC-1-P_c_Root_Day" compartment="Root cytosol at light" initialConcentration="0" substanceUnits="substance" fbc:chemicalFormula="C6H11O9P1" hasOnlySubstanceUnits="false" constant="false" boundaryCondition="false"/>
<species id="GDP-D-GLUCOSE_c_Root_Night" compartment="Root cytosol at dark" initialConcentration="0" substanceUnits="substance" fbc:chemicalFormula="C16H23N5O16P2" hasOnlySubstanceUnits="false" constant="false" boundaryCondition="false"/>
<species id="GLC-1-P_c_Root_Night" compartment="Root cytosol at dark" initialConcentration="0" substanceUnits="substance" fbc:chemicalFormula="C6H11O9P1" hasOnlySubstanceUnits="false" constant="false" boundaryCondition="false"/>
<species id="RIBOSE-5P_c_Leaf_Day" compartment="Leaf cytosol at light" initialConcentration="0" substanceUnits="substance" fbc:chemicalFormula="C5H9O8P1" hasOnlySubstanceUnits="false" constant="false" boundaryCondition="false"/>
<species id="ADENOSINE_DIPHOSPHATE_RIBOSE_c_Leaf_Day" compartment="Leaf cytosol at light" initialConcentration="0" substanceUnits="substance" fbc:chemicalFormula="chemicalFormula" hasOnlySubstanceUnits="false" constant="false" boundaryCondition="false"/>
<species id="ADENOSINE_DIPHOSPHATE_RIBOSE_c_Leaf_Night" compartment="Leaf cytosol at dark" initialConcentration="0" substanceUnits="substance" fbc:chemicalFormula="chemicalFormula" hasOnlySubstanceUnits="false" constant="false" boundaryCondition="false"/>
<species id="RIBOSE-5P_c_Leaf_Night" compartment="Leaf cytosol at dark" initialConcentration="0" substanceUnits="substance" fbc:chemicalFormula="C5H9O8P1" hasOnlySubstanceUnits="false" constant="false" boundaryCondition="false"/>
<species id="RIBOSE-5P_c_Root_Day" compartment="Root cytosol at light" initialConcentration="0" substanceUnits="substance" fbc:chemicalFormula="C5H9O8P1" hasOnlySubstanceUnits="false" constant="false" boundaryCondition="false"/>
<species id="ADENOSINE_DIPHOSPHATE_RIBOSE_c_Root_Day" compartment="Root cytosol at light" initialConcentration="0" substanceUnits="substance" fbc:chemicalFormula="chemicalFormula" hasOnlySubstanceUnits="false" constant="false" boundaryCondition="false"/>
<species id="RIBOSE-5P_c_Root_Night" compartment="Root cytosol at dark" initialConcentration="0" substanceUnits="substance" fbc:chemicalFormula="C5H9O8P1" hasOnlySubstanceUnits="false" constant="false" boundaryCondition="false"/>
<species id="ADENOSINE_DIPHOSPHATE_RIBOSE_c_Root_Night" compartment="Root cytosol at dark" initialConcentration="0" substanceUnits="substance" fbc:chemicalFormula="chemicalFormula" hasOnlySubstanceUnits="false" constant="false" boundaryCondition="false"/>
<species id="CPD-510_c_Leaf_Day" compartment="Leaf cytosol at light" initialConcentration="0" substanceUnits="substance" fbc:chemicalFormula="C6H8O10P1" hasOnlySubstanceUnits="false" constant="false" boundaryCondition="false"/>
<species id="UDP-GLUCURONATE_c_Leaf_Day" compartment="Leaf cytosol at light" initialConcentration="0" substanceUnits="substance" fbc:chemicalFormula="C15H19N2O18P2" hasOnlySubstanceUnits="false" constant="false" boundaryCondition="false"/>
<species id="UDP-GLUCURONATE_c_Leaf_Night" compartment="Leaf cytosol at dark" initialConcentration="0" substanceUnits="substance" fbc:chemicalFormula="C15H19N2O18P2" hasOnlySubstanceUnits="false" constant="false" boundaryCondition="false"/>
<species id="CPD-510_c_Leaf_Night" compartment="Leaf cytosol at dark" initialConcentration="0" substanceUnits="substance" fbc:chemicalFormula="C6H8O10P1" hasOnlySubstanceUnits="false" constant="false" boundaryCondition="false"/>
<species id="CPD-510_c_Root_Day" compartment="Root cytosol at light" initialConcentration="0" substanceUnits="substance" fbc:chemicalFormula="C6H8O10P1" hasOnlySubstanceUnits="false" constant="false" boundaryCondition="false"/>
<species id="UDP-GLUCURONATE_c_Root_Day" compartment="Root cytosol at light" initialConcentration="0" substanceUnits="substance" fbc:chemicalFormula="C15H19N2O18P2" hasOnlySubstanceUnits="false" constant="false" boundaryCondition="false"/>
<species id="UDP-GLUCURONATE_c_Root_Night" compartment="Root cytosol at dark" initialConcentration="0" substanceUnits="substance" fbc:chemicalFormula="C15H19N2O18P2" hasOnlySubstanceUnits="false" constant="false" boundaryCondition="false"/>
<species id="CPD-510_c_Root_Night" compartment="Root cytosol at dark" initialConcentration="0" substanceUnits="substance" fbc:chemicalFormula="C6H8O10P1" hasOnlySubstanceUnits="false" constant="false" boundaryCondition="false"/>
<species id="CDP-N-METHYLETHANOLAMIN_c_Leaf_Day" compartment="Leaf cytosol at light" initialConcentration="0" substanceUnits="substance" fbc:chemicalFormula="C12H21N4O11P2" hasOnlySubstanceUnits="false" constant="false" boundaryCondition="false"/>
<species id="CDP-N-METHYLETHANOLAMIN_c_Leaf_Night" compartment="Leaf cytosol at dark" initialConcentration="0" substanceUnits="substance" fbc:chemicalFormula="C12H21N4O11P2" hasOnlySubstanceUnits="false" constant="false" boundaryCondition="false"/>
<species id="CDP-N-METHYLETHANOLAMIN_c_Root_Day" compartment="Root cytosol at light" initialConcentration="0" substanceUnits="substance" fbc:chemicalFormula="C12H21N4O11P2" hasOnlySubstanceUnits="false" constant="false" boundaryCondition="false"/>
<species id="CDP-N-METHYLETHANOLAMIN_c_Root_Night" compartment="Root cytosol at dark" initialConcentration="0" substanceUnits="substance" fbc:chemicalFormula="C12H21N4O11P2" hasOnlySubstanceUnits="false" constant="false" boundaryCondition="false"/>
<species id="2-C-METHYL-D-ERYTHRITOL-4-PHOSPHATE_p_Leaf_Day" compartment="Leaf plastid at light" initialConcentration="0" substanceUnits="substance" fbc:chemicalFormula="C5H11O7P1" hasOnlySubstanceUnits="false" constant="false" boundaryCondition="false"/>
<species id="PPI_p_Leaf_Day" compartment="Leaf plastid at light" initialConcentration="0" substanceUnits="substance" fbc:chemicalFormula="H1O7P2" hasOnlySubstanceUnits="false" constant="false" boundaryCondition="false"/>
<species id="CTP_p_Leaf_Day" compartment="Leaf plastid at light" initialConcentration="0" substanceUnits="substance" fbc:chemicalFormula="C9H12N3O14P3" hasOnlySubstanceUnits="false" constant="false" boundaryCondition="false"/>
<species id="CTP_p_Leaf_Night" compartment="Leaf plastid at dark" initialConcentration="0" substanceUnits="substance" fbc:chemicalFormula="C9H12N3O14P3" hasOnlySubstanceUnits="false" constant="false" boundaryCondition="false"/>
<species id="2-C-METHYL-D-ERYTHRITOL-4-PHOSPHATE_p_Leaf_Night" compartment="Leaf plastid at dark" initialConcentration="0" substanceUnits="substance" fbc:chemicalFormula="C5H11O7P1" hasOnlySubstanceUnits="false" constant="false" boundaryCondition="false"/>
<species id="PPI_p_Leaf_Night" compartment="Leaf plastid at dark" initialConcentration="0" substanceUnits="substance" fbc:chemicalFormula="H1O7P2" hasOnlySubstanceUnits="false" constant="false" boundaryCondition="false"/>
<species id="PPI_p_Root_Day" compartment="Root plastid at light" initialConcentration="0" substanceUnits="substance" fbc:chemicalFormula="H1O7P2" hasOnlySubstanceUnits="false" constant="false" boundaryCondition="false"/>
<species id="2-C-METHYL-D-ERYTHRITOL-4-PHOSPHATE_p_Root_Day" compartment="Root plastid at light" initialConcentration="0" substanceUnits="substance" fbc:chemicalFormula="C5H11O7P1" hasOnlySubstanceUnits="false" constant="false" boundaryCondition="false"/>
<species id="CTP_p_Root_Day" compartment="Root plastid at light" initialConcentration="0" substanceUnits="substance" fbc:chemicalFormula="C9H12N3O14P3" hasOnlySubstanceUnits="false" constant="false" boundaryCondition="false"/>
<species id="CTP_p_Root_Night" compartment="Root plastid at dark" initialConcentration="0" substanceUnits="substance" fbc:chemicalFormula="C9H12N3O14P3" hasOnlySubstanceUnits="false" constant="false" boundaryCondition="false"/>
<species id="PPI_p_Root_Night" compartment="Root plastid at dark" initialConcentration="0" substanceUnits="substance" fbc:chemicalFormula="H1O7P2" hasOnlySubstanceUnits="false" constant="false" boundaryCondition="false"/>
<species id="2-C-METHYL-D-ERYTHRITOL-4-PHOSPHATE_p_Root_Night" compartment="Root plastid at dark" initialConcentration="0" substanceUnits="substance" fbc:chemicalFormula="C5H11O7P1" hasOnlySubstanceUnits="false" constant="false" boundaryCondition="false"/>
<species id="3-HYDROHYDROXYPHOSPHORYLPYRUVATE_c_Leaf_Day" compartment="Leaf cytosol at light" initialConcentration="0" substanceUnits="substance" fbc:chemicalFormula="chemicalFormula" hasOnlySubstanceUnits="false" constant="false" boundaryCondition="false"/>
<species id="1-CARBOXYVINYL-CARBOXYPHOSPHONATE_c_Leaf_Day" compartment="Leaf cytosol at light" initialConcentration="0" substanceUnits="substance" fbc:chemicalFormula="chemicalFormula" hasOnlySubstanceUnits="false" constant="false" boundaryCondition="false"/>
<species id="1-CARBOXYVINYL-CARBOXYPHOSPHONATE_c_Leaf_Night" compartment="Leaf cytosol at dark" initialConcentration="0" substanceUnits="substance" fbc:chemicalFormula="chemicalFormula" hasOnlySubstanceUnits="false" constant="false" boundaryCondition="false"/>
<species id="3-HYDROHYDROXYPHOSPHORYLPYRUVATE_c_Leaf_Night" compartment="Leaf cytosol at dark" initialConcentration="0" substanceUnits="substance" fbc:chemicalFormula="chemicalFormula" hasOnlySubstanceUnits="false" constant="false" boundaryCondition="false"/>
<species id="3-HYDROHYDROXYPHOSPHORYLPYRUVATE_c_Root_Day" compartment="Root cytosol at light" initialConcentration="0" substanceUnits="substance" fbc:chemicalFormula="chemicalFormula" hasOnlySubstanceUnits="false" constant="false" boundaryCondition="false"/>
<species id="1-CARBOXYVINYL-CARBOXYPHOSPHONATE_c_Root_Day" compartment="Root cytosol at light" initialConcentration="0" substanceUnits="substance" fbc:chemicalFormula="chemicalFormula" hasOnlySubstanceUnits="false" constant="false" boundaryCondition="false"/>
<species id="3-HYDROHYDROXYPHOSPHORYLPYRUVATE_c_Root_Night" compartment="Root cytosol at dark" initialConcentration="0" substanceUnits="substance" fbc:chemicalFormula="chemicalFormula" hasOnlySubstanceUnits="false" constant="false" boundaryCondition="false"/>
<species id="1-CARBOXYVINYL-CARBOXYPHOSPHONATE_c_Root_Night" compartment="Root cytosol at dark" initialConcentration="0" substanceUnits="substance" fbc:chemicalFormula="chemicalFormula" hasOnlySubstanceUnits="false" constant="false" boundaryCondition="false"/>
<species id="CPD-1822_c_Leaf_Day" compartment="Leaf cytosol at light" initialConcentration="0" substanceUnits="substance" fbc:chemicalFormula="C15H8O10S1" hasOnlySubstanceUnits="false" constant="false" boundaryCondition="false"/>
<species id="3-5-ADP_c_Leaf_Day" compartment="Leaf cytosol at light" initialConcentration="0" substanceUnits="substance" fbc:chemicalFormula="C10H11N5O10P2" hasOnlySubstanceUnits="false" constant="false" boundaryCondition="false"/>
<species id="PAPS_c_Leaf_Day" compartment="Leaf cytosol at light" initialConcentration="0" substanceUnits="substance" fbc:chemicalFormula="C10H11N5O13P2S" hasOnlySubstanceUnits="false" constant="false" boundaryCondition="true"/>
<species id="QUERCETIN-33-BISSULFATE_c_Leaf_Day" compartment="Leaf cytosol at light" initialConcentration="0" substanceUnits="substance" fbc:chemicalFormula="C15H7O13S2" hasOnlySubstanceUnits="false" constant="false" boundaryCondition="false"/>
<species id="QUERCETIN-33-BISSULFATE_c_Leaf_Night" compartment="Leaf cytosol at dark" initialConcentration="0" substanceUnits="substance" fbc:chemicalFormula="C15H7O13S2" hasOnlySubstanceUnits="false" constant="false" boundaryCondition="false"/>
<species id="CPD-1822_c_Leaf_Night" compartment="Leaf cytosol at dark" initialConcentration="0" substanceUnits="substance" fbc:chemicalFormula="C15H8O10S1" hasOnlySubstanceUnits="false" constant="false" boundaryCondition="false"/>
<species id="3-5-ADP_c_Leaf_Night" compartment="Leaf cytosol at dark" initialConcentration="0" substanceUnits="substance" fbc:chemicalFormula="C10H11N5O10P2" hasOnlySubstanceUnits="false" constant="false" boundaryCondition="false"/>
<species id="PAPS_c_Leaf_Night" compartment="Leaf cytosol at dark" initialConcentration="0" substanceUnits="substance" fbc:chemicalFormula="C10H11N5O13P2S" hasOnlySubstanceUnits="false" constant="false" boundaryCondition="true"/>
<species id="PAPS_c_Root_Day" compartment="Root cytosol at light" initialConcentration="0" substanceUnits="substance" fbc:chemicalFormula="C10H11N5O13P2S" hasOnlySubstanceUnits="false" constant="false" boundaryCondition="true"/>
<species id="CPD-1822_c_Root_Day" compartment="Root cytosol at light" initialConcentration="0" substanceUnits="substance" fbc:chemicalFormula="C15H8O10S1" hasOnlySubstanceUnits="false" constant="false" boundaryCondition="false"/>
<species id="QUERCETIN-33-BISSULFATE_c_Root_Day" compartment="Root cytosol at light" initialConcentration="0" substanceUnits="substance" fbc:chemicalFormula="C15H7O13S2" hasOnlySubstanceUnits="false" constant="false" boundaryCondition="false"/>
<species id="3-5-ADP_c_Root_Day" compartment="Root cytosol at light" initialConcentration="0" substanceUnits="substance" fbc:chemicalFormula="C10H11N5O10P2" hasOnlySubstanceUnits="false" constant="false" boundaryCondition="false"/>
<species id="3-5-ADP_c_Root_Night" compartment="Root cytosol at dark" initialConcentration="0" substanceUnits="substance" fbc:chemicalFormula="C10H11N5O10P2" hasOnlySubstanceUnits="false" constant="false" boundaryCondition="false"/>
<species id="QUERCETIN-33-BISSULFATE_c_Root_Night" compartment="Root cytosol at dark" initialConcentration="0" substanceUnits="substance" fbc:chemicalFormula="C15H7O13S2" hasOnlySubstanceUnits="false" constant="false" boundaryCondition="false"/>
<species id="PAPS_c_Root_Night" compartment="Root cytosol at dark" initialConcentration="0" substanceUnits="substance" fbc:chemicalFormula="C10H11N5O13P2S" hasOnlySubstanceUnits="false" constant="false" boundaryCondition="true"/>
<species id="CPD-1822_c_Root_Night" compartment="Root cytosol at dark" initialConcentration="0" substanceUnits="substance" fbc:chemicalFormula="C15H8O10S1" hasOnlySubstanceUnits="false" constant="false" boundaryCondition="false"/>
<species id="QUERCETIN-34-BISSULFATE_c_Leaf_Day" compartment="Leaf cytosol at light" initialConcentration="0" substanceUnits="substance" fbc:chemicalFormula="C15H7O13S2" hasOnlySubstanceUnits="false" constant="false" boundaryCondition="false"/>
<species id="QUERCETIN-34-BISSULFATE_c_Leaf_Night" compartment="Leaf cytosol at dark" initialConcentration="0" substanceUnits="substance" fbc:chemicalFormula="C15H7O13S2" hasOnlySubstanceUnits="false" constant="false" boundaryCondition="false"/>
<species id="QUERCETIN-34-BISSULFATE_c_Root_Day" compartment="Root cytosol at light" initialConcentration="0" substanceUnits="substance" fbc:chemicalFormula="C15H7O13S2" hasOnlySubstanceUnits="false" constant="false" boundaryCondition="false"/>
<species id="QUERCETIN-34-BISSULFATE_c_Root_Night" compartment="Root cytosol at dark" initialConcentration="0" substanceUnits="substance" fbc:chemicalFormula="C15H7O13S2" hasOnlySubstanceUnits="false" constant="false" boundaryCondition="false"/>
<species id="QUERCETIN-337-TRISSULFATE_c_Leaf_Day" compartment="Leaf cytosol at light" initialConcentration="0" substanceUnits="substance" fbc:chemicalFormula="C15H7O16S3" hasOnlySubstanceUnits="false" constant="false" boundaryCondition="false"/>
<species id="QUERCETIN-337-TRISSULFATE_c_Leaf_Night" compartment="Leaf cytosol at dark" initialConcentration="0" substanceUnits="substance" fbc:chemicalFormula="C15H7O16S3" hasOnlySubstanceUnits="false" constant="false" boundaryCondition="false"/>
<species id="QUERCETIN-337-TRISSULFATE_c_Root_Day" compartment="Root cytosol at light" initialConcentration="0" substanceUnits="substance" fbc:chemicalFormula="C15H7O16S3" hasOnlySubstanceUnits="false" constant="false" boundaryCondition="false"/>
<species id="QUERCETIN-337-TRISSULFATE_c_Root_Night" compartment="Root cytosol at dark" initialConcentration="0" substanceUnits="substance" fbc:chemicalFormula="C15H7O16S3" hasOnlySubstanceUnits="false" constant="false" boundaryCondition="false"/>
<species id="24-DICHLOROPHENOL_c_Leaf_Day" compartment="Leaf cytosol at light" initialConcentration="0" substanceUnits="substance" fbc:chemicalFormula="C6H4CL2O1" hasOnlySubstanceUnits="false" constant="false" boundaryCondition="false"/>
<species id="35-DICHLOROCATECHOL_c_Leaf_Day" compartment="Leaf cytosol at light" initialConcentration="0" substanceUnits="substance" fbc:chemicalFormula="chemicalFormula" hasOnlySubstanceUnits="false" constant="false" boundaryCondition="false"/>
<species id="24-DICHLOROPHENOL_c_Leaf_Night" compartment="Leaf cytosol at dark" initialConcentration="0" substanceUnits="substance" fbc:chemicalFormula="C6H4CL2O1" hasOnlySubstanceUnits="false" constant="false" boundaryCondition="false"/>
<species id="35-DICHLOROCATECHOL_c_Leaf_Night" compartment="Leaf cytosol at dark" initialConcentration="0" substanceUnits="substance" fbc:chemicalFormula="chemicalFormula" hasOnlySubstanceUnits="false" constant="false" boundaryCondition="false"/>
<species id="24-DICHLOROPHENOL_c_Root_Day" compartment="Root cytosol at light" initialConcentration="0" substanceUnits="substance" fbc:chemicalFormula="C6H4CL2O1" hasOnlySubstanceUnits="false" constant="false" boundaryCondition="false"/>
<species id="35-DICHLOROCATECHOL_c_Root_Day" compartment="Root cytosol at light" initialConcentration="0" substanceUnits="substance" fbc:chemicalFormula="chemicalFormula" hasOnlySubstanceUnits="false" constant="false" boundaryCondition="false"/>
<species id="24-DICHLOROPHENOL_c_Root_Night" compartment="Root cytosol at dark" initialConcentration="0" substanceUnits="substance" fbc:chemicalFormula="C6H4CL2O1" hasOnlySubstanceUnits="false" constant="false" boundaryCondition="false"/>
<species id="35-DICHLOROCATECHOL_c_Root_Night" compartment="Root cytosol at dark" initialConcentration="0" substanceUnits="substance" fbc:chemicalFormula="chemicalFormula" hasOnlySubstanceUnits="false" constant="false" boundaryCondition="false"/>
<species id="2-KETO-3-METHYL-VALERATE_m_Leaf_Day" compartment="Leaf mitochondria at light" initialConcentration="0" substanceUnits="substance" fbc:chemicalFormula="C6H9O3" hasOnlySubstanceUnits="false" constant="false" boundaryCondition="false"/>
<species id="2-KETO-3-METHYL-VALERATE_m_Leaf_Night" compartment="Leaf mitochondria at dark" initialConcentration="0" substanceUnits="substance" fbc:chemicalFormula="C6H9O3" hasOnlySubstanceUnits="false" constant="false" boundaryCondition="false"/>
<species id="2-KETO-3-METHYL-VALERATE_m_Root_Day" compartment="Root mitochondria at light" initialConcentration="0" substanceUnits="substance" fbc:chemicalFormula="C6H9O3" hasOnlySubstanceUnits="false" constant="false" boundaryCondition="false"/>
<species id="2-KETO-3-METHYL-VALERATE_m_Root_Night" compartment="Root mitochondria at dark" initialConcentration="0" substanceUnits="substance" fbc:chemicalFormula="C6H9O3" hasOnlySubstanceUnits="false" constant="false" boundaryCondition="false"/>
<species id="ISOVALERYL-COA_m_Leaf_Day" compartment="Leaf mitochondria at light" initialConcentration="0" substanceUnits="substance" fbc:chemicalFormula="C26H40N7O17P3S1" hasOnlySubstanceUnits="false" constant="false" boundaryCondition="false"/>
<species id="2K-4CH3-PENTANOATE_m_Leaf_Day" compartment="Leaf mitochondria at light" initialConcentration="0" substanceUnits="substance" fbc:chemicalFormula="C6H9O3" hasOnlySubstanceUnits="false" constant="false" boundaryCondition="false"/>
<species id="2K-4CH3-PENTANOATE_m_Leaf_Night" compartment="Leaf mitochondria at dark" initialConcentration="0" substanceUnits="substance" fbc:chemicalFormula="C6H9O3" hasOnlySubstanceUnits="false" constant="false" boundaryCondition="false"/>
<species id="ISOVALERYL-COA_m_Leaf_Night" compartment="Leaf mitochondria at dark" initialConcentration="0" substanceUnits="substance" fbc:chemicalFormula="C26H40N7O17P3S1" hasOnlySubstanceUnits="false" constant="false" boundaryCondition="false"/>
<species id="ISOVALERYL-COA_m_Root_Day" compartment="Root mitochondria at light" initialConcentration="0" substanceUnits="substance" fbc:chemicalFormula="C26H40N7O17P3S1" hasOnlySubstanceUnits="false" constant="false" boundaryCondition="false"/>
<species id="2K-4CH3-PENTANOATE_m_Root_Day" compartment="Root mitochondria at light" initialConcentration="0" substanceUnits="substance" fbc:chemicalFormula="C6H9O3" hasOnlySubstanceUnits="false" constant="false" boundaryCondition="false"/>
<species id="2K-4CH3-PENTANOATE_m_Root_Night" compartment="Root mitochondria at dark" initialConcentration="0" substanceUnits="substance" fbc:chemicalFormula="C6H9O3" hasOnlySubstanceUnits="false" constant="false" boundaryCondition="false"/>
<species id="ISOVALERYL-COA_m_Root_Night" compartment="Root mitochondria at dark" initialConcentration="0" substanceUnits="substance" fbc:chemicalFormula="C26H40N7O17P3S1" hasOnlySubstanceUnits="false" constant="false" boundaryCondition="false"/>
<species id="2-KETOGLUTARATE_m_Leaf_Day" compartment="Leaf mitochondria at light" initialConcentration="0" substanceUnits="substance" fbc:chemicalFormula="C5H4O5" hasOnlySubstanceUnits="false" constant="false" boundaryCondition="false"/>
<species id="CIS-ACONITATE_c_Leaf_Day" compartment="Leaf cytosol at light" initialConcentration="0" substanceUnits="substance" fbc:chemicalFormula="C6H3O6" hasOnlySubstanceUnits="false" constant="false" boundaryCondition="false"/>
<species id="CIS-ACONITATE_m_Leaf_Day" compartment="Leaf mitochondria at light" initialConcentration="0" substanceUnits="substance" fbc:chemicalFormula="C6H3O6" hasOnlySubstanceUnits="false" constant="false" boundaryCondition="false"/>
<species id="CIS-ACONITATE_c_Leaf_Night" compartment="Leaf cytosol at dark" initialConcentration="0" substanceUnits="substance" fbc:chemicalFormula="C6H3O6" hasOnlySubstanceUnits="false" constant="false" boundaryCondition="false"/>
<species id="CIS-ACONITATE_m_Leaf_Night" compartment="Leaf mitochondria at dark" initialConcentration="0" substanceUnits="substance" fbc:chemicalFormula="C6H3O6" hasOnlySubstanceUnits="false" constant="false" boundaryCondition="false"/>
<species id="2-KETOGLUTARATE_m_Leaf_Night" compartment="Leaf mitochondria at dark" initialConcentration="0" substanceUnits="substance" fbc:chemicalFormula="C5H4O5" hasOnlySubstanceUnits="false" constant="false" boundaryCondition="false"/>
<species id="CIS-ACONITATE_m_Root_Day" compartment="Root mitochondria at light" initialConcentration="0" substanceUnits="substance" fbc:chemicalFormula="C6H3O6" hasOnlySubstanceUnits="false" constant="false" boundaryCondition="false"/>
<species id="2-KETOGLUTARATE_m_Root_Day" compartment="Root mitochondria at light" initialConcentration="0" substanceUnits="substance" fbc:chemicalFormula="C5H4O5" hasOnlySubstanceUnits="false" constant="false" boundaryCondition="false"/>
<species id="CIS-ACONITATE_c_Root_Day" compartment="Root cytosol at light" initialConcentration="0" substanceUnits="substance" fbc:chemicalFormula="C6H3O6" hasOnlySubstanceUnits="false" constant="false" boundaryCondition="false"/>
<species id="CIS-ACONITATE_c_Root_Night" compartment="Root cytosol at dark" initialConcentration="0" substanceUnits="substance" fbc:chemicalFormula="C6H3O6" hasOnlySubstanceUnits="false" constant="false" boundaryCondition="false"/>
<species id="CIS-ACONITATE_m_Root_Night" compartment="Root mitochondria at dark" initialConcentration="0" substanceUnits="substance" fbc:chemicalFormula="C6H3O6" hasOnlySubstanceUnits="false" constant="false" boundaryCondition="false"/>
<species id="2-KETOGLUTARATE_m_Root_Night" compartment="Root mitochondria at dark" initialConcentration="0" substanceUnits="substance" fbc:chemicalFormula="C5H4O5" hasOnlySubstanceUnits="false" constant="false" boundaryCondition="false"/>
<species id="CIT_c_Leaf_Day" compartment="Leaf cytosol at light" initialConcentration="0" substanceUnits="substance" fbc:chemicalFormula="C6H5O7" hasOnlySubstanceUnits="false" constant="false" boundaryCondition="true"/>
<species id="CIT_m_Leaf_Day" compartment="Leaf mitochondria at light" initialConcentration="0" substanceUnits="substance" fbc:chemicalFormula="C6H5O7" hasOnlySubstanceUnits="false" constant="false" boundaryCondition="false"/>
<species id="CIT_c_Leaf_Night" compartment="Leaf cytosol at dark" initialConcentration="0" substanceUnits="substance" fbc:chemicalFormula="C6H5O7" hasOnlySubstanceUnits="false" constant="false" boundaryCondition="true"/>
<species id="CIT_m_Leaf_Night" compartment="Leaf mitochondria at dark" initialConcentration="0" substanceUnits="substance" fbc:chemicalFormula="C6H5O7" hasOnlySubstanceUnits="false" constant="false" boundaryCondition="false"/>
<species id="CIT_m_Root_Day" compartment="Root mitochondria at light" initialConcentration="0" substanceUnits="substance" fbc:chemicalFormula="C6H5O7" hasOnlySubstanceUnits="false" constant="false" boundaryCondition="false"/>
<species id="CIT_c_Root_Day" compartment="Root cytosol at light" initialConcentration="0" substanceUnits="substance" fbc:chemicalFormula="C6H5O7" hasOnlySubstanceUnits="false" constant="false" boundaryCondition="true"/>
<species id="CIT_c_Root_Night" compartment="Root cytosol at dark" initialConcentration="0" substanceUnits="substance" fbc:chemicalFormula="C6H5O7" hasOnlySubstanceUnits="false" constant="false" boundaryCondition="true"/>
<species id="CIT_m_Root_Night" compartment="Root mitochondria at dark" initialConcentration="0" substanceUnits="substance" fbc:chemicalFormula="C6H5O7" hasOnlySubstanceUnits="false" constant="false" boundaryCondition="false"/>
<species id="THREO-DS-ISO-CITRATE_m_Leaf_Day" compartment="Leaf mitochondria at light" initialConcentration="0" substanceUnits="substance" fbc:chemicalFormula="C6H5O7" hasOnlySubstanceUnits="false" constant="false" boundaryCondition="false"/>
<species id="THREO-DS-ISO-CITRATE_c_Leaf_Day" compartment="Leaf cytosol at light" initialConcentration="0" substanceUnits="substance" fbc:chemicalFormula="C6H5O7" hasOnlySubstanceUnits="false" constant="false" boundaryCondition="true"/>
<species id="THREO-DS-ISO-CITRATE_c_Leaf_Night" compartment="Leaf cytosol at dark" initialConcentration="0" substanceUnits="substance" fbc:chemicalFormula="C6H5O7" hasOnlySubstanceUnits="false" constant="false" boundaryCondition="true"/>
<species id="THREO-DS-ISO-CITRATE_m_Leaf_Night" compartment="Leaf mitochondria at dark" initialConcentration="0" substanceUnits="substance" fbc:chemicalFormula="C6H5O7" hasOnlySubstanceUnits="false" constant="false" boundaryCondition="false"/>
<species id="THREO-DS-ISO-CITRATE_m_Root_Day" compartment="Root mitochondria at light" initialConcentration="0" substanceUnits="substance" fbc:chemicalFormula="C6H5O7" hasOnlySubstanceUnits="false" constant="false" boundaryCondition="false"/>
<species id="THREO-DS-ISO-CITRATE_c_Root_Day" compartment="Root cytosol at light" initialConcentration="0" substanceUnits="substance" fbc:chemicalFormula="C6H5O7" hasOnlySubstanceUnits="false" constant="false" boundaryCondition="true"/>
<species id="THREO-DS-ISO-CITRATE_m_Root_Night" compartment="Root mitochondria at dark" initialConcentration="0" substanceUnits="substance" fbc:chemicalFormula="C6H5O7" hasOnlySubstanceUnits="false" constant="false" boundaryCondition="false"/>
<species id="THREO-DS-ISO-CITRATE_c_Root_Night" compartment="Root cytosol at dark" initialConcentration="0" substanceUnits="substance" fbc:chemicalFormula="C6H5O7" hasOnlySubstanceUnits="false" constant="false" boundaryCondition="true"/>
<species id="MAL_m_Leaf_Day" compartment="Leaf mitochondria at light" initialConcentration="0" substanceUnits="substance" fbc:chemicalFormula="C4H4O5" hasOnlySubstanceUnits="false" constant="false" boundaryCondition="false"/>
<species id="MAL_m_Leaf_Night" compartment="Leaf mitochondria at dark" initialConcentration="0" substanceUnits="substance" fbc:chemicalFormula="C4H4O5" hasOnlySubstanceUnits="false" constant="false" boundaryCondition="false"/>
<species id="MAL_m_Root_Day" compartment="Root mitochondria at light" initialConcentration="0" substanceUnits="substance" fbc:chemicalFormula="C4H4O5" hasOnlySubstanceUnits="false" constant="false" boundaryCondition="false"/>
<species id="MAL_m_Root_Night" compartment="Root mitochondria at dark" initialConcentration="0" substanceUnits="substance" fbc:chemicalFormula="C4H4O5" hasOnlySubstanceUnits="false" constant="false" boundaryCondition="false"/>
<species id="2-KETOGLUTARATE_p_Leaf_Day" compartment="Leaf plastid at light" initialConcentration="0" substanceUnits="substance" fbc:chemicalFormula="C5H4O5" hasOnlySubstanceUnits="false" constant="false" boundaryCondition="false"/>
<species id="MAL_p_Leaf_Day" compartment="Leaf plastid at light" initialConcentration="0" substanceUnits="substance" fbc:chemicalFormula="C4H4O5" hasOnlySubstanceUnits="false" constant="false" boundaryCondition="false"/>
<species id="MAL_p_Leaf_Night" compartment="Leaf plastid at dark" initialConcentration="0" substanceUnits="substance" fbc:chemicalFormula="C4H4O5" hasOnlySubstanceUnits="false" constant="false" boundaryCondition="false"/>
<species id="2-KETOGLUTARATE_p_Leaf_Night" compartment="Leaf plastid at dark" initialConcentration="0" substanceUnits="substance" fbc:chemicalFormula="C5H4O5" hasOnlySubstanceUnits="false" constant="false" boundaryCondition="false"/>
<species id="MAL_p_Root_Day" compartment="Root plastid at light" initialConcentration="0" substanceUnits="substance" fbc:chemicalFormula="C4H4O5" hasOnlySubstanceUnits="false" constant="false" boundaryCondition="false"/>
<species id="2-KETOGLUTARATE_p_Root_Day" compartment="Root plastid at light" initialConcentration="0" substanceUnits="substance" fbc:chemicalFormula="C5H4O5" hasOnlySubstanceUnits="false" constant="false" boundaryCondition="false"/>
<species id="MAL_p_Root_Night" compartment="Root plastid at dark" initialConcentration="0" substanceUnits="substance" fbc:chemicalFormula="C4H4O5" hasOnlySubstanceUnits="false" constant="false" boundaryCondition="false"/>
<species id="2-KETOGLUTARATE_p_Root_Night" compartment="Root plastid at dark" initialConcentration="0" substanceUnits="substance" fbc:chemicalFormula="C5H4O5" hasOnlySubstanceUnits="false" constant="false" boundaryCondition="false"/>
<species id="OXALACETIC_ACID_m_Leaf_Day" compartment="Leaf mitochondria at light" initialConcentration="0" substanceUnits="substance" fbc:chemicalFormula="chemicalFormula" hasOnlySubstanceUnits="false" constant="false" boundaryCondition="false"/>
<species id="OXALACETIC_ACID_c_Leaf_Day" compartment="Leaf cytosol at light" initialConcentration="0" substanceUnits="substance" fbc:chemicalFormula="chemicalFormula" hasOnlySubstanceUnits="false" constant="false" boundaryCondition="false"/>
<species id="OXALACETIC_ACID_m_Leaf_Night" compartment="Leaf mitochondria at dark" initialConcentration="0" substanceUnits="substance" fbc:chemicalFormula="chemicalFormula" hasOnlySubstanceUnits="false" constant="false" boundaryCondition="false"/>
<species id="OXALACETIC_ACID_c_Leaf_Night" compartment="Leaf cytosol at dark" initialConcentration="0" substanceUnits="substance" fbc:chemicalFormula="chemicalFormula" hasOnlySubstanceUnits="false" constant="false" boundaryCondition="false"/>
<species id="OXALACETIC_ACID_m_Root_Day" compartment="Root mitochondria at light" initialConcentration="0" substanceUnits="substance" fbc:chemicalFormula="chemicalFormula" hasOnlySubstanceUnits="false" constant="false" boundaryCondition="false"/>
<species id="OXALACETIC_ACID_c_Root_Day" compartment="Root cytosol at light" initialConcentration="0" substanceUnits="substance" fbc:chemicalFormula="chemicalFormula" hasOnlySubstanceUnits="false" constant="false" boundaryCondition="false"/>
<species id="OXALACETIC_ACID_c_Root_Night" compartment="Root cytosol at dark" initialConcentration="0" substanceUnits="substance" fbc:chemicalFormula="chemicalFormula" hasOnlySubstanceUnits="false" constant="false" boundaryCondition="false"/>
<species id="OXALACETIC_ACID_m_Root_Night" compartment="Root mitochondria at dark" initialConcentration="0" substanceUnits="substance" fbc:chemicalFormula="chemicalFormula" hasOnlySubstanceUnits="false" constant="false" boundaryCondition="false"/>
<species id="SUC_m_Leaf_Day" compartment="Leaf mitochondria at light" initialConcentration="0" substanceUnits="substance" fbc:chemicalFormula="C4H4O4" hasOnlySubstanceUnits="false" constant="false" boundaryCondition="false"/>
<species id="SUC_m_Leaf_Night" compartment="Leaf mitochondria at dark" initialConcentration="0" substanceUnits="substance" fbc:chemicalFormula="C4H4O4" hasOnlySubstanceUnits="false" constant="false" boundaryCondition="false"/>
<species id="SUC_m_Root_Day" compartment="Root mitochondria at light" initialConcentration="0" substanceUnits="substance" fbc:chemicalFormula="C4H4O4" hasOnlySubstanceUnits="false" constant="false" boundaryCondition="false"/>
<species id="SUC_m_Root_Night" compartment="Root mitochondria at dark" initialConcentration="0" substanceUnits="substance" fbc:chemicalFormula="C4H4O4" hasOnlySubstanceUnits="false" constant="false" boundaryCondition="false"/>
<species id="SUC-COA_m_Leaf_Day" compartment="Leaf mitochondria at light" initialConcentration="0" substanceUnits="substance" fbc:chemicalFormula="C25H35N7O19P3S1" hasOnlySubstanceUnits="false" constant="false" boundaryCondition="false"/>
<species id="SUC-COA_m_Leaf_Night" compartment="Leaf mitochondria at dark" initialConcentration="0" substanceUnits="substance" fbc:chemicalFormula="C25H35N7O19P3S1" hasOnlySubstanceUnits="false" constant="false" boundaryCondition="false"/>
<species id="SUC-COA_m_Root_Day" compartment="Root mitochondria at light" initialConcentration="0" substanceUnits="substance" fbc:chemicalFormula="C25H35N7O19P3S1" hasOnlySubstanceUnits="false" constant="false" boundaryCondition="false"/>
<species id="SUC-COA_m_Root_Night" compartment="Root mitochondria at dark" initialConcentration="0" substanceUnits="substance" fbc:chemicalFormula="C25H35N7O19P3S1" hasOnlySubstanceUnits="false" constant="false" boundaryCondition="false"/>
<species id="2-PG_c_Leaf_Day" compartment="Leaf cytosol at light" initialConcentration="0" substanceUnits="substance" fbc:chemicalFormula="C3H4O7P1" hasOnlySubstanceUnits="false" constant="false" boundaryCondition="false"/>
<species id="PHOSPHO-ENOL-PYRUVATE_c_Leaf_Day" compartment="Leaf cytosol at light" initialConcentration="0" substanceUnits="substance" fbc:chemicalFormula="C3H2O6P1" hasOnlySubstanceUnits="false" constant="false" boundaryCondition="false"/>
<species id="2-PG_c_Leaf_Night" compartment="Leaf cytosol at dark" initialConcentration="0" substanceUnits="substance" fbc:chemicalFormula="C3H4O7P1" hasOnlySubstanceUnits="false" constant="false" boundaryCondition="false"/>
<species id="PHOSPHO-ENOL-PYRUVATE_c_Leaf_Night" compartment="Leaf cytosol at dark" initialConcentration="0" substanceUnits="substance" fbc:chemicalFormula="C3H2O6P1" hasOnlySubstanceUnits="false" constant="false" boundaryCondition="false"/>
<species id="PHOSPHO-ENOL-PYRUVATE_c_Root_Day" compartment="Root cytosol at light" initialConcentration="0" substanceUnits="substance" fbc:chemicalFormula="C3H2O6P1" hasOnlySubstanceUnits="false" constant="false" boundaryCondition="false"/>
<species id="2-PG_c_Root_Day" compartment="Root cytosol at light" initialConcentration="0" substanceUnits="substance" fbc:chemicalFormula="C3H4O7P1" hasOnlySubstanceUnits="false" constant="false" boundaryCondition="false"/>
<species id="2-PG_c_Root_Night" compartment="Root cytosol at dark" initialConcentration="0" substanceUnits="substance" fbc:chemicalFormula="C3H4O7P1" hasOnlySubstanceUnits="false" constant="false" boundaryCondition="false"/>
<species id="PHOSPHO-ENOL-PYRUVATE_c_Root_Night" compartment="Root cytosol at dark" initialConcentration="0" substanceUnits="substance" fbc:chemicalFormula="C3H2O6P1" hasOnlySubstanceUnits="false" constant="false" boundaryCondition="false"/>
<species id="2-PG_p_Leaf_Day" compartment="Leaf plastid at light" initialConcentration="0" substanceUnits="substance" fbc:chemicalFormula="C3H4O7P1" hasOnlySubstanceUnits="false" constant="false" boundaryCondition="false"/>
<species id="2-PG_p_Leaf_Night" compartment="Leaf plastid at dark" initialConcentration="0" substanceUnits="substance" fbc:chemicalFormula="C3H4O7P1" hasOnlySubstanceUnits="false" constant="false" boundaryCondition="false"/>
<species id="2-PG_p_Root_Day" compartment="Root plastid at light" initialConcentration="0" substanceUnits="substance" fbc:chemicalFormula="C3H4O7P1" hasOnlySubstanceUnits="false" constant="false" boundaryCondition="false"/>
<species id="2-PG_p_Root_Night" compartment="Root plastid at dark" initialConcentration="0" substanceUnits="substance" fbc:chemicalFormula="C3H4O7P1" hasOnlySubstanceUnits="false" constant="false" boundaryCondition="false"/>
<species id="ERYTHROSE-4P_p_Leaf_Day" compartment="Leaf plastid at light" initialConcentration="0" substanceUnits="substance" fbc:chemicalFormula="C4H7O7P1" hasOnlySubstanceUnits="false" constant="false" boundaryCondition="false"/>
<species id="FRUCTOSE-6P_p_Leaf_Day" compartment="Leaf plastid at light" initialConcentration="0" substanceUnits="substance" fbc:chemicalFormula="C6H11O9P1" hasOnlySubstanceUnits="false" constant="false" boundaryCondition="false"/>
<species id="FRUCTOSE-6P_p_Leaf_Night" compartment="Leaf plastid at dark" initialConcentration="0" substanceUnits="substance" fbc:chemicalFormula="C6H11O9P1" hasOnlySubstanceUnits="false" constant="false" boundaryCondition="false"/>
<species id="ERYTHROSE-4P_p_Leaf_Night" compartment="Leaf plastid at dark" initialConcentration="0" substanceUnits="substance" fbc:chemicalFormula="C4H7O7P1" hasOnlySubstanceUnits="false" constant="false" boundaryCondition="false"/>
<species id="FRUCTOSE-6P_p_Root_Day" compartment="Root plastid at light" initialConcentration="0" substanceUnits="substance" fbc:chemicalFormula="C6H11O9P1" hasOnlySubstanceUnits="false" constant="false" boundaryCondition="false"/>
<species id="ERYTHROSE-4P_p_Root_Day" compartment="Root plastid at light" initialConcentration="0" substanceUnits="substance" fbc:chemicalFormula="C4H7O7P1" hasOnlySubstanceUnits="false" constant="false" boundaryCondition="false"/>
<species id="ERYTHROSE-4P_p_Root_Night" compartment="Root plastid at dark" initialConcentration="0" substanceUnits="substance" fbc:chemicalFormula="C4H7O7P1" hasOnlySubstanceUnits="false" constant="false" boundaryCondition="false"/>
<species id="FRUCTOSE-6P_p_Root_Night" compartment="Root plastid at dark" initialConcentration="0" substanceUnits="substance" fbc:chemicalFormula="C6H11O9P1" hasOnlySubstanceUnits="false" constant="false" boundaryCondition="false"/>
<species id="2-KETO-ISOVALERATE_c_Leaf_Day" compartment="Leaf cytosol at light" initialConcentration="0" substanceUnits="substance" fbc:chemicalFormula="C5H7O3" hasOnlySubstanceUnits="false" constant="false" boundaryCondition="false"/>
<species id="THF_c_Leaf_Day" compartment="Leaf cytosol at light" initialConcentration="0" substanceUnits="substance" fbc:chemicalFormula="C19H21N7O6" hasOnlySubstanceUnits="false" constant="false" boundaryCondition="true"/>
<species id="THF_c_Leaf_Night" compartment="Leaf cytosol at dark" initialConcentration="0" substanceUnits="substance" fbc:chemicalFormula="C19H21N7O6" hasOnlySubstanceUnits="false" constant="false" boundaryCondition="true"/>
<species id="2-KETO-ISOVALERATE_c_Leaf_Night" compartment="Leaf cytosol at dark" initialConcentration="0" substanceUnits="substance" fbc:chemicalFormula="C5H7O3" hasOnlySubstanceUnits="false" constant="false" boundaryCondition="false"/>
<species id="2-KETO-ISOVALERATE_c_Root_Day" compartment="Root cytosol at light" initialConcentration="0" substanceUnits="substance" fbc:chemicalFormula="C5H7O3" hasOnlySubstanceUnits="false" constant="false" boundaryCondition="false"/>
<species id="THF_c_Root_Day" compartment="Root cytosol at light" initialConcentration="0" substanceUnits="substance" fbc:chemicalFormula="C19H21N7O6" hasOnlySubstanceUnits="false" constant="false" boundaryCondition="true"/>
<species id="2-KETO-ISOVALERATE_c_Root_Night" compartment="Root cytosol at dark" initialConcentration="0" substanceUnits="substance" fbc:chemicalFormula="C5H7O3" hasOnlySubstanceUnits="false" constant="false" boundaryCondition="false"/>
<species id="THF_c_Root_Night" compartment="Root cytosol at dark" initialConcentration="0" substanceUnits="substance" fbc:chemicalFormula="C19H21N7O6" hasOnlySubstanceUnits="false" constant="false" boundaryCondition="true"/>
<species id="ASN_c_Leaf_Day" compartment="Leaf cytosol at light" initialConcentration="0" substanceUnits="substance" fbc:chemicalFormula="C4H8N2O3" hasOnlySubstanceUnits="false" constant="false" boundaryCondition="true"/>
<species id="CPD-603_c_Leaf_Day" compartment="Leaf cytosol at light" initialConcentration="0" substanceUnits="substance" fbc:chemicalFormula="C4H5N2O2" hasOnlySubstanceUnits="false" constant="false" boundaryCondition="false"/>
<species id="CPD-603_c_Leaf_Night" compartment="Leaf cytosol at dark" initialConcentration="0" substanceUnits="substance" fbc:chemicalFormula="C4H5N2O2" hasOnlySubstanceUnits="false" constant="false" boundaryCondition="false"/>
<species id="ASN_c_Leaf_Night" compartment="Leaf cytosol at dark" initialConcentration="0" substanceUnits="substance" fbc:chemicalFormula="C4H8N2O3" hasOnlySubstanceUnits="false" constant="false" boundaryCondition="true"/>
<species id="CPD-603_c_Root_Day" compartment="Root cytosol at light" initialConcentration="0" substanceUnits="substance" fbc:chemicalFormula="C4H5N2O2" hasOnlySubstanceUnits="false" constant="false" boundaryCondition="false"/>
<species id="ASN_c_Root_Day" compartment="Root cytosol at light" initialConcentration="0" substanceUnits="substance" fbc:chemicalFormula="C4H8N2O3" hasOnlySubstanceUnits="false" constant="false" boundaryCondition="true"/>
<species id="ASN_c_Root_Night" compartment="Root cytosol at dark" initialConcentration="0" substanceUnits="substance" fbc:chemicalFormula="C4H8N2O3" hasOnlySubstanceUnits="false" constant="false" boundaryCondition="true"/>
<species id="CPD-603_c_Root_Night" compartment="Root cytosol at dark" initialConcentration="0" substanceUnits="substance" fbc:chemicalFormula="C4H5N2O2" hasOnlySubstanceUnits="false" constant="false" boundaryCondition="false"/>
<species id="3-DEHYDRO-SHIKIMATE_p_Leaf_Day" compartment="Leaf plastid at light" initialConcentration="0" substanceUnits="substance" fbc:chemicalFormula="C7H7O5" hasOnlySubstanceUnits="false" constant="false" boundaryCondition="false"/>
<species id="DEHYDROQUINATE_p_Leaf_Day" compartment="Leaf plastid at light" initialConcentration="0" substanceUnits="substance" fbc:chemicalFormula="C7H9O6" hasOnlySubstanceUnits="false" constant="false" boundaryCondition="false"/>
<species id="3-DEHYDRO-SHIKIMATE_p_Leaf_Night" compartment="Leaf plastid at dark" initialConcentration="0" substanceUnits="substance" fbc:chemicalFormula="C7H7O5" hasOnlySubstanceUnits="false" constant="false" boundaryCondition="false"/>
<species id="DEHYDROQUINATE_p_Leaf_Night" compartment="Leaf plastid at dark" initialConcentration="0" substanceUnits="substance" fbc:chemicalFormula="C7H9O6" hasOnlySubstanceUnits="false" constant="false" boundaryCondition="false"/>
<species id="DEHYDROQUINATE_p_Root_Day" compartment="Root plastid at light" initialConcentration="0" substanceUnits="substance" fbc:chemicalFormula="C7H9O6" hasOnlySubstanceUnits="false" constant="false" boundaryCondition="false"/>
<species id="3-DEHYDRO-SHIKIMATE_p_Root_Day" compartment="Root plastid at light" initialConcentration="0" substanceUnits="substance" fbc:chemicalFormula="C7H7O5" hasOnlySubstanceUnits="false" constant="false" boundaryCondition="false"/>
<species id="3-DEHYDRO-SHIKIMATE_p_Root_Night" compartment="Root plastid at dark" initialConcentration="0" substanceUnits="substance" fbc:chemicalFormula="C7H7O5" hasOnlySubstanceUnits="false" constant="false" boundaryCondition="false"/>
<species id="DEHYDROQUINATE_p_Root_Night" compartment="Root plastid at dark" initialConcentration="0" substanceUnits="substance" fbc:chemicalFormula="C7H9O6" hasOnlySubstanceUnits="false" constant="false" boundaryCondition="false"/>
<species id="3-DEOXY-D-ARABINO-HEPTULOSONATE-7-P_p_Leaf_Day" compartment="Leaf plastid at light" initialConcentration="0" substanceUnits="substance" fbc:chemicalFormula="C7H10O10P1" hasOnlySubstanceUnits="false" constant="false" boundaryCondition="false"/>
<species id="3-DEOXY-D-ARABINO-HEPTULOSONATE-7-P_p_Leaf_Night" compartment="Leaf plastid at dark" initialConcentration="0" substanceUnits="substance" fbc:chemicalFormula="C7H10O10P1" hasOnlySubstanceUnits="false" constant="false" boundaryCondition="false"/>
<species id="3-DEOXY-D-ARABINO-HEPTULOSONATE-7-P_p_Root_Day" compartment="Root plastid at light" initialConcentration="0" substanceUnits="substance" fbc:chemicalFormula="C7H10O10P1" hasOnlySubstanceUnits="false" constant="false" boundaryCondition="false"/>
<species id="3-DEOXY-D-ARABINO-HEPTULOSONATE-7-P_p_Root_Night" compartment="Root plastid at dark" initialConcentration="0" substanceUnits="substance" fbc:chemicalFormula="C7H10O10P1" hasOnlySubstanceUnits="false" constant="false" boundaryCondition="false"/>
<species id="CROTONYL-COA_x_Leaf_Day" compartment="Leaf peroxisome at light" initialConcentration="0" substanceUnits="substance" fbc:chemicalFormula="C25H36N7O17P3S1" hasOnlySubstanceUnits="false" constant="false" boundaryCondition="false"/>
<species id="CPD-650_x_Leaf_Day" compartment="Leaf peroxisome at light" initialConcentration="0" substanceUnits="substance" fbc:chemicalFormula="C25H38N7O18P3S1" hasOnlySubstanceUnits="false" constant="false" boundaryCondition="false"/>
<species id="CROTONYL-COA_x_Leaf_Night" compartment="Leaf peroxisome at dark" initialConcentration="0" substanceUnits="substance" fbc:chemicalFormula="C25H36N7O17P3S1" hasOnlySubstanceUnits="false" constant="false" boundaryCondition="false"/>
<species id="CPD-650_x_Leaf_Night" compartment="Leaf peroxisome at dark" initialConcentration="0" substanceUnits="substance" fbc:chemicalFormula="C25H38N7O18P3S1" hasOnlySubstanceUnits="false" constant="false" boundaryCondition="false"/>
<species id="CROTONYL-COA_x_Root_Day" compartment="Root peroxisome at light" initialConcentration="0" substanceUnits="substance" fbc:chemicalFormula="C25H36N7O17P3S1" hasOnlySubstanceUnits="false" constant="false" boundaryCondition="false"/>
<species id="CPD-650_x_Root_Day" compartment="Root peroxisome at light" initialConcentration="0" substanceUnits="substance" fbc:chemicalFormula="C25H38N7O18P3S1" hasOnlySubstanceUnits="false" constant="false" boundaryCondition="false"/>
<species id="CPD-650_x_Root_Night" compartment="Root peroxisome at dark" initialConcentration="0" substanceUnits="substance" fbc:chemicalFormula="C25H38N7O18P3S1" hasOnlySubstanceUnits="false" constant="false" boundaryCondition="false"/>
<species id="CROTONYL-COA_x_Root_Night" compartment="Root peroxisome at dark" initialConcentration="0" substanceUnits="substance" fbc:chemicalFormula="C25H36N7O17P3S1" hasOnlySubstanceUnits="false" constant="false" boundaryCondition="false"/>
<species id="3-HYDROXY-PROPIONATE_m_Leaf_Day" compartment="Leaf mitochondria at light" initialConcentration="0" substanceUnits="substance" fbc:chemicalFormula="C3H5O3" hasOnlySubstanceUnits="false" constant="false" boundaryCondition="false"/>
<species id="3-HYDROXY-PROPIONATE_c_Leaf_Day" compartment="Leaf cytosol at light" initialConcentration="0" substanceUnits="substance" fbc:chemicalFormula="C3H5O3" hasOnlySubstanceUnits="false" constant="false" boundaryCondition="false"/>
<species id="3-HYDROXY-PROPIONATE_c_Leaf_Night" compartment="Leaf cytosol at dark" initialConcentration="0" substanceUnits="substance" fbc:chemicalFormula="C3H5O3" hasOnlySubstanceUnits="false" constant="false" boundaryCondition="false"/>
<species id="3-HYDROXY-PROPIONATE_m_Leaf_Night" compartment="Leaf mitochondria at dark" initialConcentration="0" substanceUnits="substance" fbc:chemicalFormula="C3H5O3" hasOnlySubstanceUnits="false" constant="false" boundaryCondition="false"/>
<species id="3-HYDROXY-PROPIONATE_m_Root_Day" compartment="Root mitochondria at light" initialConcentration="0" substanceUnits="substance" fbc:chemicalFormula="C3H5O3" hasOnlySubstanceUnits="false" constant="false" boundaryCondition="false"/>
<species id="3-HYDROXY-PROPIONATE_c_Root_Day" compartment="Root cytosol at light" initialConcentration="0" substanceUnits="substance" fbc:chemicalFormula="C3H5O3" hasOnlySubstanceUnits="false" constant="false" boundaryCondition="false"/>
<species id="3-HYDROXY-PROPIONATE_c_Root_Night" compartment="Root cytosol at dark" initialConcentration="0" substanceUnits="substance" fbc:chemicalFormula="C3H5O3" hasOnlySubstanceUnits="false" constant="false" boundaryCondition="false"/>
<species id="3-HYDROXY-PROPIONATE_m_Root_Night" compartment="Root mitochondria at dark" initialConcentration="0" substanceUnits="substance" fbc:chemicalFormula="C3H5O3" hasOnlySubstanceUnits="false" constant="false" boundaryCondition="false"/>
<species id="3-KETOBUTYRATE_c_Leaf_Day" compartment="Leaf cytosol at light" initialConcentration="0" substanceUnits="substance" fbc:chemicalFormula="C4H5O3" hasOnlySubstanceUnits="false" constant="false" boundaryCondition="false"/>
<species id="CPD-335_c_Leaf_Day" compartment="Leaf cytosol at light" initialConcentration="0" substanceUnits="substance" fbc:chemicalFormula="C4H7O3" hasOnlySubstanceUnits="false" constant="false" boundaryCondition="false"/>
<species id="3-KETOBUTYRATE_c_Leaf_Night" compartment="Leaf cytosol at dark" initialConcentration="0" substanceUnits="substance" fbc:chemicalFormula="C4H5O3" hasOnlySubstanceUnits="false" constant="false" boundaryCondition="false"/>
<species id="CPD-335_c_Leaf_Night" compartment="Leaf cytosol at dark" initialConcentration="0" substanceUnits="substance" fbc:chemicalFormula="C4H7O3" hasOnlySubstanceUnits="false" constant="false" boundaryCondition="false"/>
<species id="CPD-335_c_Root_Day" compartment="Root cytosol at light" initialConcentration="0" substanceUnits="substance" fbc:chemicalFormula="C4H7O3" hasOnlySubstanceUnits="false" constant="false" boundaryCondition="false"/>
<species id="3-KETOBUTYRATE_c_Root_Day" compartment="Root cytosol at light" initialConcentration="0" substanceUnits="substance" fbc:chemicalFormula="C4H5O3" hasOnlySubstanceUnits="false" constant="false" boundaryCondition="false"/>
<species id="CPD-335_c_Root_Night" compartment="Root cytosol at dark" initialConcentration="0" substanceUnits="substance" fbc:chemicalFormula="C4H7O3" hasOnlySubstanceUnits="false" constant="false" boundaryCondition="false"/>
<species id="3-KETOBUTYRATE_c_Root_Night" compartment="Root cytosol at dark" initialConcentration="0" substanceUnits="substance" fbc:chemicalFormula="C4H5O3" hasOnlySubstanceUnits="false" constant="false" boundaryCondition="false"/>
<species id="S-3-HYDROXYBUTANOYL-COA_c_Leaf_Day" compartment="Leaf cytosol at light" initialConcentration="0" substanceUnits="substance" fbc:chemicalFormula="C25H38N7O18P3S1" hasOnlySubstanceUnits="false" constant="false" boundaryCondition="false"/>
<species id="ACETOACETYL-COA_c_Leaf_Day" compartment="Leaf cytosol at light" initialConcentration="0" substanceUnits="substance" fbc:chemicalFormula="C25H36N7O18P3S1" hasOnlySubstanceUnits="false" constant="false" boundaryCondition="false"/>
<species id="S-3-HYDROXYBUTANOYL-COA_c_Leaf_Night" compartment="Leaf cytosol at dark" initialConcentration="0" substanceUnits="substance" fbc:chemicalFormula="C25H38N7O18P3S1" hasOnlySubstanceUnits="false" constant="false" boundaryCondition="false"/>
<species id="ACETOACETYL-COA_c_Leaf_Night" compartment="Leaf cytosol at dark" initialConcentration="0" substanceUnits="substance" fbc:chemicalFormula="C25H36N7O18P3S1" hasOnlySubstanceUnits="false" constant="false" boundaryCondition="false"/>
<species id="S-3-HYDROXYBUTANOYL-COA_c_Root_Day" compartment="Root cytosol at light" initialConcentration="0" substanceUnits="substance" fbc:chemicalFormula="C25H38N7O18P3S1" hasOnlySubstanceUnits="false" constant="false" boundaryCondition="false"/>
<species id="ACETOACETYL-COA_c_Root_Day" compartment="Root cytosol at light" initialConcentration="0" substanceUnits="substance" fbc:chemicalFormula="C25H36N7O18P3S1" hasOnlySubstanceUnits="false" constant="false" boundaryCondition="false"/>
<species id="ACETOACETYL-COA_c_Root_Night" compartment="Root cytosol at dark" initialConcentration="0" substanceUnits="substance" fbc:chemicalFormula="C25H36N7O18P3S1" hasOnlySubstanceUnits="false" constant="false" boundaryCondition="false"/>
<species id="S-3-HYDROXYBUTANOYL-COA_c_Root_Night" compartment="Root cytosol at dark" initialConcentration="0" substanceUnits="substance" fbc:chemicalFormula="C25H38N7O18P3S1" hasOnlySubstanceUnits="false" constant="false" boundaryCondition="false"/>
<species id="CPD-12175_m_Leaf_Day" compartment="Leaf mitochondria at light" initialConcentration="0" substanceUnits="substance" fbc:chemicalFormula="C4H7O3" hasOnlySubstanceUnits="false" constant="false" boundaryCondition="false"/>
<species id="CH3-MALONATE-S-ALD_m_Leaf_Day" compartment="Leaf mitochondria at light" initialConcentration="0" substanceUnits="substance" fbc:chemicalFormula="C4H5O3" hasOnlySubstanceUnits="false" constant="false" boundaryCondition="false"/>
<species id="CH3-MALONATE-S-ALD_m_Leaf_Night" compartment="Leaf mitochondria at dark" initialConcentration="0" substanceUnits="substance" fbc:chemicalFormula="C4H5O3" hasOnlySubstanceUnits="false" constant="false" boundaryCondition="false"/>
<species id="CPD-12175_m_Leaf_Night" compartment="Leaf mitochondria at dark" initialConcentration="0" substanceUnits="substance" fbc:chemicalFormula="C4H7O3" hasOnlySubstanceUnits="false" constant="false" boundaryCondition="false"/>
<species id="CPD-12175_m_Root_Day" compartment="Root mitochondria at light" initialConcentration="0" substanceUnits="substance" fbc:chemicalFormula="C4H7O3" hasOnlySubstanceUnits="false" constant="false" boundaryCondition="false"/>
<species id="CH3-MALONATE-S-ALD_m_Root_Day" compartment="Root mitochondria at light" initialConcentration="0" substanceUnits="substance" fbc:chemicalFormula="C4H5O3" hasOnlySubstanceUnits="false" constant="false" boundaryCondition="false"/>
<species id="CPD-12175_m_Root_Night" compartment="Root mitochondria at dark" initialConcentration="0" substanceUnits="substance" fbc:chemicalFormula="C4H7O3" hasOnlySubstanceUnits="false" constant="false" boundaryCondition="false"/>
<species id="CH3-MALONATE-S-ALD_m_Root_Night" compartment="Root mitochondria at dark" initialConcentration="0" substanceUnits="substance" fbc:chemicalFormula="C4H5O3" hasOnlySubstanceUnits="false" constant="false" boundaryCondition="false"/>
<species id="CPD-12173_m_Leaf_Day" compartment="Leaf mitochondria at light" initialConcentration="0" substanceUnits="substance" fbc:chemicalFormula="C25H38N7O18P3S1" hasOnlySubstanceUnits="false" constant="false" boundaryCondition="false"/>
<species id="CPD-12173_m_Leaf_Night" compartment="Leaf mitochondria at dark" initialConcentration="0" substanceUnits="substance" fbc:chemicalFormula="C25H38N7O18P3S1" hasOnlySubstanceUnits="false" constant="false" boundaryCondition="false"/>
<species id="CPD-12173_m_Root_Day" compartment="Root mitochondria at light" initialConcentration="0" substanceUnits="substance" fbc:chemicalFormula="C25H38N7O18P3S1" hasOnlySubstanceUnits="false" constant="false" boundaryCondition="false"/>
<species id="CPD-12173_m_Root_Night" compartment="Root mitochondria at dark" initialConcentration="0" substanceUnits="substance" fbc:chemicalFormula="C25H38N7O18P3S1" hasOnlySubstanceUnits="false" constant="false" boundaryCondition="false"/>
<species id="2-D-THREO-HYDROXY-3-CARBOXY-ISOCAPROATE_p_Leaf_Day" compartment="Leaf plastid at light" initialConcentration="0" substanceUnits="substance" fbc:chemicalFormula="C7H10O5" hasOnlySubstanceUnits="false" constant="false" boundaryCondition="false"/>
<species id="CPD-7100_p_Leaf_Day" compartment="Leaf plastid at light" initialConcentration="0" substanceUnits="substance" fbc:chemicalFormula="C7H8O5" hasOnlySubstanceUnits="false" constant="false" boundaryCondition="false"/>
<species id="CPD-7100_p_Leaf_Night" compartment="Leaf plastid at dark" initialConcentration="0" substanceUnits="substance" fbc:chemicalFormula="C7H8O5" hasOnlySubstanceUnits="false" constant="false" boundaryCondition="false"/>
<species id="2-D-THREO-HYDROXY-3-CARBOXY-ISOCAPROATE_p_Leaf_Night" compartment="Leaf plastid at dark" initialConcentration="0" substanceUnits="substance" fbc:chemicalFormula="C7H10O5" hasOnlySubstanceUnits="false" constant="false" boundaryCondition="false"/>
<species id="CPD-7100_p_Root_Day" compartment="Root plastid at light" initialConcentration="0" substanceUnits="substance" fbc:chemicalFormula="C7H8O5" hasOnlySubstanceUnits="false" constant="false" boundaryCondition="false"/>
<species id="2-D-THREO-HYDROXY-3-CARBOXY-ISOCAPROATE_p_Root_Day" compartment="Root plastid at light" initialConcentration="0" substanceUnits="substance" fbc:chemicalFormula="C7H10O5" hasOnlySubstanceUnits="false" constant="false" boundaryCondition="false"/>
<species id="CPD-7100_p_Root_Night" compartment="Root plastid at dark" initialConcentration="0" substanceUnits="substance" fbc:chemicalFormula="C7H8O5" hasOnlySubstanceUnits="false" constant="false" boundaryCondition="false"/>
<species id="2-D-THREO-HYDROXY-3-CARBOXY-ISOCAPROATE_p_Root_Night" compartment="Root plastid at dark" initialConcentration="0" substanceUnits="substance" fbc:chemicalFormula="C7H10O5" hasOnlySubstanceUnits="false" constant="false" boundaryCondition="false"/>
<species id="CPD-9451_p_Leaf_Day" compartment="Leaf plastid at light" initialConcentration="0" substanceUnits="substance" fbc:chemicalFormula="C7H8O4" hasOnlySubstanceUnits="false" constant="false" boundaryCondition="false"/>
<species id="CPD-9451_p_Leaf_Night" compartment="Leaf plastid at dark" initialConcentration="0" substanceUnits="substance" fbc:chemicalFormula="C7H8O4" hasOnlySubstanceUnits="false" constant="false" boundaryCondition="false"/>
<species id="CPD-9451_p_Root_Day" compartment="Root plastid at light" initialConcentration="0" substanceUnits="substance" fbc:chemicalFormula="C7H8O4" hasOnlySubstanceUnits="false" constant="false" boundaryCondition="false"/>
<species id="CPD-9451_p_Root_Night" compartment="Root plastid at dark" initialConcentration="0" substanceUnits="substance" fbc:chemicalFormula="C7H8O4" hasOnlySubstanceUnits="false" constant="false" boundaryCondition="false"/>
<species id="ACETYL-ACP_c_Leaf_Day" compartment="Leaf cytosol at light" initialConcentration="0" substanceUnits="substance" fbc:chemicalFormula="chemicalFormula" hasOnlySubstanceUnits="false" constant="false" boundaryCondition="false"/>
<species id="Acetoacetyl-ACPs_c_Leaf_Day" compartment="Leaf cytosol at light" initialConcentration="0" substanceUnits="substance" fbc:chemicalFormula="C4H5O2X" hasOnlySubstanceUnits="false" constant="false" boundaryCondition="false"/>
<species id="ACETYL-ACP_c_Leaf_Night" compartment="Leaf cytosol at dark" initialConcentration="0" substanceUnits="substance" fbc:chemicalFormula="chemicalFormula" hasOnlySubstanceUnits="false" constant="false" boundaryCondition="false"/>
<species id="Acetoacetyl-ACPs_c_Leaf_Night" compartment="Leaf cytosol at dark" initialConcentration="0" substanceUnits="substance" fbc:chemicalFormula="C4H5O2X" hasOnlySubstanceUnits="false" constant="false" boundaryCondition="false"/>
<species id="Acetoacetyl-ACPs_c_Root_Day" compartment="Root cytosol at light" initialConcentration="0" substanceUnits="substance" fbc:chemicalFormula="C4H5O2X" hasOnlySubstanceUnits="false" constant="false" boundaryCondition="false"/>
<species id="ACETYL-ACP_c_Root_Day" compartment="Root cytosol at light" initialConcentration="0" substanceUnits="substance" fbc:chemicalFormula="chemicalFormula" hasOnlySubstanceUnits="false" constant="false" boundaryCondition="false"/>
<species id="ACETYL-ACP_c_Root_Night" compartment="Root cytosol at dark" initialConcentration="0" substanceUnits="substance" fbc:chemicalFormula="chemicalFormula" hasOnlySubstanceUnits="false" constant="false" boundaryCondition="false"/>
<species id="Acetoacetyl-ACPs_c_Root_Night" compartment="Root cytosol at dark" initialConcentration="0" substanceUnits="substance" fbc:chemicalFormula="C4H5O2X" hasOnlySubstanceUnits="false" constant="false" boundaryCondition="false"/>
<species id="3-SULFINYL-PYRUVATE_c_Leaf_Day" compartment="Leaf cytosol at light" initialConcentration="0" substanceUnits="substance" fbc:chemicalFormula="chemicalFormula" hasOnlySubstanceUnits="false" constant="false" boundaryCondition="false"/>
<species id="3-SULFINOALANINE_c_Leaf_Day" compartment="Leaf cytosol at light" initialConcentration="0" substanceUnits="substance" fbc:chemicalFormula="chemicalFormula" hasOnlySubstanceUnits="false" constant="false" boundaryCondition="false"/>
<species id="3-SULFINOALANINE_c_Leaf_Night" compartment="Leaf cytosol at dark" initialConcentration="0" substanceUnits="substance" fbc:chemicalFormula="chemicalFormula" hasOnlySubstanceUnits="false" constant="false" boundaryCondition="false"/>
<species id="3-SULFINYL-PYRUVATE_c_Leaf_Night" compartment="Leaf cytosol at dark" initialConcentration="0" substanceUnits="substance" fbc:chemicalFormula="chemicalFormula" hasOnlySubstanceUnits="false" constant="false" boundaryCondition="false"/>
<species id="3-SULFINYL-PYRUVATE_c_Root_Day" compartment="Root cytosol at light" initialConcentration="0" substanceUnits="substance" fbc:chemicalFormula="chemicalFormula" hasOnlySubstanceUnits="false" constant="false" boundaryCondition="false"/>
<species id="3-SULFINOALANINE_c_Root_Day" compartment="Root cytosol at light" initialConcentration="0" substanceUnits="substance" fbc:chemicalFormula="chemicalFormula" hasOnlySubstanceUnits="false" constant="false" boundaryCondition="false"/>
<species id="3-SULFINOALANINE_c_Root_Night" compartment="Root cytosol at dark" initialConcentration="0" substanceUnits="substance" fbc:chemicalFormula="chemicalFormula" hasOnlySubstanceUnits="false" constant="false" boundaryCondition="false"/>
<species id="3-SULFINYL-PYRUVATE_c_Root_Night" compartment="Root cytosol at dark" initialConcentration="0" substanceUnits="substance" fbc:chemicalFormula="chemicalFormula" hasOnlySubstanceUnits="false" constant="false" boundaryCondition="false"/>
<species id="SO3_c_Leaf_Day" compartment="Leaf cytosol at light" initialConcentration="0" substanceUnits="substance" fbc:chemicalFormula="H0O3S" hasOnlySubstanceUnits="false" constant="false" boundaryCondition="false"/>
<species id="SO3_c_Leaf_Night" compartment="Leaf cytosol at dark" initialConcentration="0" substanceUnits="substance" fbc:chemicalFormula="H0O3S" hasOnlySubstanceUnits="false" constant="false" boundaryCondition="false"/>
<species id="SO3_c_Root_Day" compartment="Root cytosol at light" initialConcentration="0" substanceUnits="substance" fbc:chemicalFormula="H0O3S" hasOnlySubstanceUnits="false" constant="false" boundaryCondition="false"/>
<species id="SO3_c_Root_Night" compartment="Root cytosol at dark" initialConcentration="0" substanceUnits="substance" fbc:chemicalFormula="H0O3S" hasOnlySubstanceUnits="false" constant="false" boundaryCondition="false"/>
<species id="METOH_c_Leaf_Day" compartment="Leaf cytosol at light" initialConcentration="0" substanceUnits="substance" fbc:chemicalFormula="C1H4O1" hasOnlySubstanceUnits="false" constant="false" boundaryCondition="false"/>
<species id="POLYNEURIDINE-ALDEHYDE_c_Leaf_Day" compartment="Leaf cytosol at light" initialConcentration="0" substanceUnits="substance" fbc:chemicalFormula="C21H22N2O3" hasOnlySubstanceUnits="false" constant="false" boundaryCondition="false"/>
<species id="METOH_c_Leaf_Night" compartment="Leaf cytosol at dark" initialConcentration="0" substanceUnits="substance" fbc:chemicalFormula="C1H4O1" hasOnlySubstanceUnits="false" constant="false" boundaryCondition="false"/>
<species id="POLYNEURIDINE-ALDEHYDE_c_Leaf_Night" compartment="Leaf cytosol at dark" initialConcentration="0" substanceUnits="substance" fbc:chemicalFormula="C21H22N2O3" hasOnlySubstanceUnits="false" constant="false" boundaryCondition="false"/>
<species id="POLYNEURIDINE-ALDEHYDE_c_Root_Day" compartment="Root cytosol at light" initialConcentration="0" substanceUnits="substance" fbc:chemicalFormula="C21H22N2O3" hasOnlySubstanceUnits="false" constant="false" boundaryCondition="false"/>
<species id="METOH_c_Root_Day" compartment="Root cytosol at light" initialConcentration="0" substanceUnits="substance" fbc:chemicalFormula="C1H4O1" hasOnlySubstanceUnits="false" constant="false" boundaryCondition="false"/>
<species id="METOH_c_Root_Night" compartment="Root cytosol at dark" initialConcentration="0" substanceUnits="substance" fbc:chemicalFormula="C1H4O1" hasOnlySubstanceUnits="false" constant="false" boundaryCondition="false"/>
<species id="POLYNEURIDINE-ALDEHYDE_c_Root_Night" compartment="Root cytosol at dark" initialConcentration="0" substanceUnits="substance" fbc:chemicalFormula="C21H22N2O3" hasOnlySubstanceUnits="false" constant="false" boundaryCondition="false"/>
<species id="CPD-10296_c_Leaf_Day" compartment="Leaf cytosol at light" initialConcentration="0" substanceUnits="substance" fbc:chemicalFormula="C33H33N4O3" hasOnlySubstanceUnits="false" constant="false" boundaryCondition="false"/>
<species id="CPD-7061_c_Leaf_Day" compartment="Leaf cytosol at light" initialConcentration="0" substanceUnits="substance" fbc:chemicalFormula="C35H35N4O5" hasOnlySubstanceUnits="false" constant="false" boundaryCondition="false"/>
<species id="CPD-7061_c_Leaf_Night" compartment="Leaf cytosol at dark" initialConcentration="0" substanceUnits="substance" fbc:chemicalFormula="C35H35N4O5" hasOnlySubstanceUnits="false" constant="false" boundaryCondition="false"/>
<species id="CPD-10296_c_Leaf_Night" compartment="Leaf cytosol at dark" initialConcentration="0" substanceUnits="substance" fbc:chemicalFormula="C33H33N4O3" hasOnlySubstanceUnits="false" constant="false" boundaryCondition="false"/>
<species id="CPD-10296_c_Root_Day" compartment="Root cytosol at light" initialConcentration="0" substanceUnits="substance" fbc:chemicalFormula="C33H33N4O3" hasOnlySubstanceUnits="false" constant="false" boundaryCondition="false"/>
<species id="CPD-7061_c_Root_Day" compartment="Root cytosol at light" initialConcentration="0" substanceUnits="substance" fbc:chemicalFormula="C35H35N4O5" hasOnlySubstanceUnits="false" constant="false" boundaryCondition="false"/>
<species id="CPD-7061_c_Root_Night" compartment="Root cytosol at dark" initialConcentration="0" substanceUnits="substance" fbc:chemicalFormula="C35H35N4O5" hasOnlySubstanceUnits="false" constant="false" boundaryCondition="false"/>
<species id="CPD-10296_c_Root_Night" compartment="Root cytosol at dark" initialConcentration="0" substanceUnits="substance" fbc:chemicalFormula="C33H33N4O3" hasOnlySubstanceUnits="false" constant="false" boundaryCondition="false"/>
<species id="OLEATE-CPD_c_Leaf_Day" compartment="Leaf cytosol at light" initialConcentration="0" substanceUnits="substance" fbc:chemicalFormula="C18H33O2" hasOnlySubstanceUnits="false" constant="false" boundaryCondition="false"/>
<species id="Oleoyl-ACPs_c_Leaf_Day" compartment="Leaf cytosol at light" initialConcentration="0" substanceUnits="substance" fbc:chemicalFormula="C18H33O1X" hasOnlySubstanceUnits="false" constant="false" boundaryCondition="false"/>
<species id="OLEATE-CPD_c_Leaf_Night" compartment="Leaf cytosol at dark" initialConcentration="0" substanceUnits="substance" fbc:chemicalFormula="C18H33O2" hasOnlySubstanceUnits="false" constant="false" boundaryCondition="false"/>
<species id="Oleoyl-ACPs_c_Leaf_Night" compartment="Leaf cytosol at dark" initialConcentration="0" substanceUnits="substance" fbc:chemicalFormula="C18H33O1X" hasOnlySubstanceUnits="false" constant="false" boundaryCondition="false"/>
<species id="OLEATE-CPD_c_Root_Day" compartment="Root cytosol at light" initialConcentration="0" substanceUnits="substance" fbc:chemicalFormula="C18H33O2" hasOnlySubstanceUnits="false" constant="false" boundaryCondition="false"/>
<species id="Oleoyl-ACPs_c_Root_Day" compartment="Root cytosol at light" initialConcentration="0" substanceUnits="substance" fbc:chemicalFormula="C18H33O1X" hasOnlySubstanceUnits="false" constant="false" boundaryCondition="false"/>
<species id="Oleoyl-ACPs_c_Root_Night" compartment="Root cytosol at dark" initialConcentration="0" substanceUnits="substance" fbc:chemicalFormula="C18H33O1X" hasOnlySubstanceUnits="false" constant="false" boundaryCondition="false"/>
<species id="OLEATE-CPD_c_Root_Night" compartment="Root cytosol at dark" initialConcentration="0" substanceUnits="substance" fbc:chemicalFormula="C18H33O2" hasOnlySubstanceUnits="false" constant="false" boundaryCondition="false"/>
<species id="Dodecanoyl-ACPs_c_Leaf_Day" compartment="Leaf cytosol at light" initialConcentration="0" substanceUnits="substance" fbc:chemicalFormula="C12H23O1X" hasOnlySubstanceUnits="false" constant="false" boundaryCondition="false"/>
<species id="DODECANOATE_c_Leaf_Day" compartment="Leaf cytosol at light" initialConcentration="0" substanceUnits="substance" fbc:chemicalFormula="C12H23O2" hasOnlySubstanceUnits="false" constant="false" boundaryCondition="false"/>
<species id="DODECANOATE_c_Leaf_Night" compartment="Leaf cytosol at dark" initialConcentration="0" substanceUnits="substance" fbc:chemicalFormula="C12H23O2" hasOnlySubstanceUnits="false" constant="false" boundaryCondition="false"/>
<species id="Dodecanoyl-ACPs_c_Leaf_Night" compartment="Leaf cytosol at dark" initialConcentration="0" substanceUnits="substance" fbc:chemicalFormula="C12H23O1X" hasOnlySubstanceUnits="false" constant="false" boundaryCondition="false"/>
<species id="Dodecanoyl-ACPs_c_Root_Day" compartment="Root cytosol at light" initialConcentration="0" substanceUnits="substance" fbc:chemicalFormula="C12H23O1X" hasOnlySubstanceUnits="false" constant="false" boundaryCondition="false"/>
<species id="DODECANOATE_c_Root_Day" compartment="Root cytosol at light" initialConcentration="0" substanceUnits="substance" fbc:chemicalFormula="C12H23O2" hasOnlySubstanceUnits="false" constant="false" boundaryCondition="false"/>
<species id="DODECANOATE_c_Root_Night" compartment="Root cytosol at dark" initialConcentration="0" substanceUnits="substance" fbc:chemicalFormula="C12H23O2" hasOnlySubstanceUnits="false" constant="false" boundaryCondition="false"/>
<species id="Dodecanoyl-ACPs_c_Root_Night" compartment="Root cytosol at dark" initialConcentration="0" substanceUnits="substance" fbc:chemicalFormula="C12H23O1X" hasOnlySubstanceUnits="false" constant="false" boundaryCondition="false"/>
<species id="CPD-201_c_Leaf_Day" compartment="Leaf cytosol at light" initialConcentration="0" substanceUnits="substance" fbc:chemicalFormula="C28H36N7O18P3S1" hasOnlySubstanceUnits="false" constant="false" boundaryCondition="false"/>
<species id="CPD-201_c_Leaf_Night" compartment="Leaf cytosol at dark" initialConcentration="0" substanceUnits="substance" fbc:chemicalFormula="C28H36N7O18P3S1" hasOnlySubstanceUnits="false" constant="false" boundaryCondition="false"/>
<species id="CPD-201_c_Root_Day" compartment="Root cytosol at light" initialConcentration="0" substanceUnits="substance" fbc:chemicalFormula="C28H36N7O18P3S1" hasOnlySubstanceUnits="false" constant="false" boundaryCondition="false"/>
<species id="CPD-201_c_Root_Night" compartment="Root cytosol at dark" initialConcentration="0" substanceUnits="substance" fbc:chemicalFormula="C28H36N7O18P3S1" hasOnlySubstanceUnits="false" constant="false" boundaryCondition="false"/>
<species id="CHOLATE_c_Leaf_Day" compartment="Leaf cytosol at light" initialConcentration="0" substanceUnits="substance" fbc:chemicalFormula="chemicalFormula" hasOnlySubstanceUnits="false" constant="false" boundaryCondition="false"/>
<species id="CPD-202_c_Leaf_Day" compartment="Leaf cytosol at light" initialConcentration="0" substanceUnits="substance" fbc:chemicalFormula="chemicalFormula" hasOnlySubstanceUnits="false" constant="false" boundaryCondition="false"/>
<species id="CPD-202_c_Leaf_Night" compartment="Leaf cytosol at dark" initialConcentration="0" substanceUnits="substance" fbc:chemicalFormula="chemicalFormula" hasOnlySubstanceUnits="false" constant="false" boundaryCondition="false"/>
<species id="CHOLATE_c_Leaf_Night" compartment="Leaf cytosol at dark" initialConcentration="0" substanceUnits="substance" fbc:chemicalFormula="chemicalFormula" hasOnlySubstanceUnits="false" constant="false" boundaryCondition="false"/>
<species id="CHOLATE_c_Root_Day" compartment="Root cytosol at light" initialConcentration="0" substanceUnits="substance" fbc:chemicalFormula="chemicalFormula" hasOnlySubstanceUnits="false" constant="false" boundaryCondition="false"/>
<species id="CPD-202_c_Root_Day" compartment="Root cytosol at light" initialConcentration="0" substanceUnits="substance" fbc:chemicalFormula="chemicalFormula" hasOnlySubstanceUnits="false" constant="false" boundaryCondition="false"/>
<species id="CPD-202_c_Root_Night" compartment="Root cytosol at dark" initialConcentration="0" substanceUnits="substance" fbc:chemicalFormula="chemicalFormula" hasOnlySubstanceUnits="false" constant="false" boundaryCondition="false"/>
<species id="CHOLATE_c_Root_Night" compartment="Root cytosol at dark" initialConcentration="0" substanceUnits="substance" fbc:chemicalFormula="chemicalFormula" hasOnlySubstanceUnits="false" constant="false" boundaryCondition="false"/>
<species id="CPD-535_c_Leaf_Day" compartment="Leaf cytosol at light" initialConcentration="0" substanceUnits="substance" fbc:chemicalFormula="C6H10O12P2" hasOnlySubstanceUnits="false" constant="false" boundaryCondition="false"/>
<species id="CPD-535_c_Leaf_Night" compartment="Leaf cytosol at dark" initialConcentration="0" substanceUnits="substance" fbc:chemicalFormula="C6H10O12P2" hasOnlySubstanceUnits="false" constant="false" boundaryCondition="false"/>
<species id="CPD-535_c_Root_Day" compartment="Root cytosol at light" initialConcentration="0" substanceUnits="substance" fbc:chemicalFormula="C6H10O12P2" hasOnlySubstanceUnits="false" constant="false" boundaryCondition="false"/>
<species id="CPD-535_c_Root_Night" compartment="Root cytosol at dark" initialConcentration="0" substanceUnits="substance" fbc:chemicalFormula="C6H10O12P2" hasOnlySubstanceUnits="false" constant="false" boundaryCondition="false"/>
<species id="INOSITOL-1-4-BISPHOSPHATE_c_Leaf_Day" compartment="Leaf cytosol at light" initialConcentration="0" substanceUnits="substance" fbc:chemicalFormula="C6H10O12P2" hasOnlySubstanceUnits="false" constant="false" boundaryCondition="false"/>
<species id="INOSITOL-1-4-BISPHOSPHATE_c_Leaf_Night" compartment="Leaf cytosol at dark" initialConcentration="0" substanceUnits="substance" fbc:chemicalFormula="C6H10O12P2" hasOnlySubstanceUnits="false" constant="false" boundaryCondition="false"/>
<species id="INOSITOL-1-4-BISPHOSPHATE_c_Root_Day" compartment="Root cytosol at light" initialConcentration="0" substanceUnits="substance" fbc:chemicalFormula="C6H10O12P2" hasOnlySubstanceUnits="false" constant="false" boundaryCondition="false"/>
<species id="INOSITOL-1-4-BISPHOSPHATE_c_Root_Night" compartment="Root cytosol at dark" initialConcentration="0" substanceUnits="substance" fbc:chemicalFormula="C6H10O12P2" hasOnlySubstanceUnits="false" constant="false" boundaryCondition="false"/>
<species id="D-MYO-INOSITOL-4-PHOSPHATE_c_Leaf_Day" compartment="Leaf cytosol at light" initialConcentration="0" substanceUnits="substance" fbc:chemicalFormula="C6H11O9P1" hasOnlySubstanceUnits="false" constant="false" boundaryCondition="false"/>
<species id="D-MYO-INOSITOL-4-PHOSPHATE_c_Leaf_Night" compartment="Leaf cytosol at dark" initialConcentration="0" substanceUnits="substance" fbc:chemicalFormula="C6H11O9P1" hasOnlySubstanceUnits="false" constant="false" boundaryCondition="false"/>
<species id="D-MYO-INOSITOL-4-PHOSPHATE_c_Root_Day" compartment="Root cytosol at light" initialConcentration="0" substanceUnits="substance" fbc:chemicalFormula="C6H11O9P1" hasOnlySubstanceUnits="false" constant="false" boundaryCondition="false"/>
<species id="D-MYO-INOSITOL-4-PHOSPHATE_c_Root_Night" compartment="Root cytosol at dark" initialConcentration="0" substanceUnits="substance" fbc:chemicalFormula="C6H11O9P1" hasOnlySubstanceUnits="false" constant="false" boundaryCondition="false"/>
<species id="PYRIDOXAL_c_Leaf_Day" compartment="Leaf cytosol at light" initialConcentration="0" substanceUnits="substance" fbc:chemicalFormula="C8H9N1O3" hasOnlySubstanceUnits="false" constant="false" boundaryCondition="false"/>
<species id="PYRIDOXAL_PHOSPHATE_c_Leaf_Day" compartment="Leaf cytosol at light" initialConcentration="0" substanceUnits="substance" fbc:chemicalFormula="chemicalFormula" hasOnlySubstanceUnits="false" constant="false" boundaryCondition="false"/>
<species id="PYRIDOXAL_PHOSPHATE_c_Leaf_Night" compartment="Leaf cytosol at dark" initialConcentration="0" substanceUnits="substance" fbc:chemicalFormula="chemicalFormula" hasOnlySubstanceUnits="false" constant="false" boundaryCondition="false"/>
<species id="PYRIDOXAL_c_Leaf_Night" compartment="Leaf cytosol at dark" initialConcentration="0" substanceUnits="substance" fbc:chemicalFormula="C8H9N1O3" hasOnlySubstanceUnits="false" constant="false" boundaryCondition="false"/>
<species id="PYRIDOXAL_PHOSPHATE_c_Root_Day" compartment="Root cytosol at light" initialConcentration="0" substanceUnits="substance" fbc:chemicalFormula="chemicalFormula" hasOnlySubstanceUnits="false" constant="false" boundaryCondition="false"/>
<species id="PYRIDOXAL_c_Root_Day" compartment="Root cytosol at light" initialConcentration="0" substanceUnits="substance" fbc:chemicalFormula="C8H9N1O3" hasOnlySubstanceUnits="false" constant="false" boundaryCondition="false"/>
<species id="PYRIDOXAL_c_Root_Night" compartment="Root cytosol at dark" initialConcentration="0" substanceUnits="substance" fbc:chemicalFormula="C8H9N1O3" hasOnlySubstanceUnits="false" constant="false" boundaryCondition="false"/>
<species id="PYRIDOXAL_PHOSPHATE_c_Root_Night" compartment="Root cytosol at dark" initialConcentration="0" substanceUnits="substance" fbc:chemicalFormula="chemicalFormula" hasOnlySubstanceUnits="false" constant="false" boundaryCondition="false"/>
<species id="CPD-85_c_Leaf_Day" compartment="Leaf cytosol at light" initialConcentration="0" substanceUnits="substance" fbc:chemicalFormula="C6H9O3S1" hasOnlySubstanceUnits="false" constant="false" boundaryCondition="false"/>
<species id="CPD-8999_c_Leaf_Day" compartment="Leaf cytosol at light" initialConcentration="0" substanceUnits="substance" fbc:chemicalFormula="C6H9O6P1S1" hasOnlySubstanceUnits="false" constant="false" boundaryCondition="false"/>
<species id="CPD-8999_c_Leaf_Night" compartment="Leaf cytosol at dark" initialConcentration="0" substanceUnits="substance" fbc:chemicalFormula="C6H9O6P1S1" hasOnlySubstanceUnits="false" constant="false" boundaryCondition="false"/>
<species id="CPD-85_c_Leaf_Night" compartment="Leaf cytosol at dark" initialConcentration="0" substanceUnits="substance" fbc:chemicalFormula="C6H9O3S1" hasOnlySubstanceUnits="false" constant="false" boundaryCondition="false"/>
<species id="CPD-8999_c_Root_Day" compartment="Root cytosol at light" initialConcentration="0" substanceUnits="substance" fbc:chemicalFormula="C6H9O6P1S1" hasOnlySubstanceUnits="false" constant="false" boundaryCondition="false"/>
<species id="CPD-85_c_Root_Day" compartment="Root cytosol at light" initialConcentration="0" substanceUnits="substance" fbc:chemicalFormula="C6H9O3S1" hasOnlySubstanceUnits="false" constant="false" boundaryCondition="false"/>
<species id="CPD-85_c_Root_Night" compartment="Root cytosol at dark" initialConcentration="0" substanceUnits="substance" fbc:chemicalFormula="C6H9O3S1" hasOnlySubstanceUnits="false" constant="false" boundaryCondition="false"/>
<species id="CPD-8999_c_Root_Night" compartment="Root cytosol at dark" initialConcentration="0" substanceUnits="substance" fbc:chemicalFormula="C6H9O6P1S1" hasOnlySubstanceUnits="false" constant="false" boundaryCondition="false"/>
<species id="GLC-6-P_c_Leaf_Day" compartment="Leaf cytosol at light" initialConcentration="0" substanceUnits="substance" fbc:chemicalFormula="C6H11O9P1" hasOnlySubstanceUnits="false" constant="false" boundaryCondition="false"/>
<species id="SUCROSE-6P_c_Leaf_Day" compartment="Leaf cytosol at light" initialConcentration="0" substanceUnits="substance" fbc:chemicalFormula="C12H21O14P1" hasOnlySubstanceUnits="false" constant="false" boundaryCondition="false"/>
<species id="FRU_c_Leaf_Day" compartment="Leaf cytosol at light" initialConcentration="0" substanceUnits="substance" fbc:chemicalFormula="C6H12O6" hasOnlySubstanceUnits="false" constant="false" boundaryCondition="false"/>
<species id="GLC-6-P_c_Leaf_Night" compartment="Leaf cytosol at dark" initialConcentration="0" substanceUnits="substance" fbc:chemicalFormula="C6H11O9P1" hasOnlySubstanceUnits="false" constant="false" boundaryCondition="false"/>
<species id="FRU_c_Leaf_Night" compartment="Leaf cytosol at dark" initialConcentration="0" substanceUnits="substance" fbc:chemicalFormula="C6H12O6" hasOnlySubstanceUnits="false" constant="false" boundaryCondition="false"/>
<species id="SUCROSE-6P_c_Leaf_Night" compartment="Leaf cytosol at dark" initialConcentration="0" substanceUnits="substance" fbc:chemicalFormula="C12H21O14P1" hasOnlySubstanceUnits="false" constant="false" boundaryCondition="false"/>
<species id="SUCROSE-6P_c_Root_Day" compartment="Root cytosol at light" initialConcentration="0" substanceUnits="substance" fbc:chemicalFormula="C12H21O14P1" hasOnlySubstanceUnits="false" constant="false" boundaryCondition="false"/>
<species id="GLC-6-P_c_Root_Day" compartment="Root cytosol at light" initialConcentration="0" substanceUnits="substance" fbc:chemicalFormula="C6H11O9P1" hasOnlySubstanceUnits="false" constant="false" boundaryCondition="false"/>
<species id="FRU_c_Root_Day" compartment="Root cytosol at light" initialConcentration="0" substanceUnits="substance" fbc:chemicalFormula="C6H12O6" hasOnlySubstanceUnits="false" constant="false" boundaryCondition="false"/>
<species id="FRU_c_Root_Night" compartment="Root cytosol at dark" initialConcentration="0" substanceUnits="substance" fbc:chemicalFormula="C6H12O6" hasOnlySubstanceUnits="false" constant="false" boundaryCondition="false"/>
<species id="SUCROSE-6P_c_Root_Night" compartment="Root cytosol at dark" initialConcentration="0" substanceUnits="substance" fbc:chemicalFormula="C12H21O14P1" hasOnlySubstanceUnits="false" constant="false" boundaryCondition="false"/>
<species id="GLC-6-P_c_Root_Night" compartment="Root cytosol at dark" initialConcentration="0" substanceUnits="substance" fbc:chemicalFormula="C6H11O9P1" hasOnlySubstanceUnits="false" constant="false" boundaryCondition="false"/>
<species id="CPD-420_c_Leaf_Day" compartment="Leaf cytosol at light" initialConcentration="0" substanceUnits="substance" fbc:chemicalFormula="chemicalFormula" hasOnlySubstanceUnits="false" constant="false" boundaryCondition="false"/>
<species id="CPD-13266_c_Leaf_Day" compartment="Leaf cytosol at light" initialConcentration="0" substanceUnits="substance" fbc:chemicalFormula="chemicalFormula" hasOnlySubstanceUnits="false" constant="false" boundaryCondition="false"/>
<species id="CPD-13266_c_Leaf_Night" compartment="Leaf cytosol at dark" initialConcentration="0" substanceUnits="substance" fbc:chemicalFormula="chemicalFormula" hasOnlySubstanceUnits="false" constant="false" boundaryCondition="false"/>
<species id="CPD-420_c_Leaf_Night" compartment="Leaf cytosol at dark" initialConcentration="0" substanceUnits="substance" fbc:chemicalFormula="chemicalFormula" hasOnlySubstanceUnits="false" constant="false" boundaryCondition="false"/>
<species id="CPD-13266_c_Root_Day" compartment="Root cytosol at light" initialConcentration="0" substanceUnits="substance" fbc:chemicalFormula="chemicalFormula" hasOnlySubstanceUnits="false" constant="false" boundaryCondition="false"/>
<species id="CPD-420_c_Root_Day" compartment="Root cytosol at light" initialConcentration="0" substanceUnits="substance" fbc:chemicalFormula="chemicalFormula" hasOnlySubstanceUnits="false" constant="false" boundaryCondition="false"/>
<species id="CPD-13266_c_Root_Night" compartment="Root cytosol at dark" initialConcentration="0" substanceUnits="substance" fbc:chemicalFormula="chemicalFormula" hasOnlySubstanceUnits="false" constant="false" boundaryCondition="false"/>
<species id="CPD-420_c_Root_Night" compartment="Root cytosol at dark" initialConcentration="0" substanceUnits="substance" fbc:chemicalFormula="chemicalFormula" hasOnlySubstanceUnits="false" constant="false" boundaryCondition="false"/>
<species id="N-ACETYL-BETA-GLUCOSAMINYLAMINE_c_Leaf_Day" compartment="Leaf cytosol at light" initialConcentration="0" substanceUnits="substance" fbc:chemicalFormula="C8H16N2O5" hasOnlySubstanceUnits="false" constant="false" boundaryCondition="false"/>
<species id="ACETYL-ETCETERA-L-ASPARAGINE_c_Leaf_Day" compartment="Leaf cytosol at light" initialConcentration="0" substanceUnits="substance" fbc:chemicalFormula="C12H21N3O8" hasOnlySubstanceUnits="false" constant="false" boundaryCondition="false"/>
<species id="L-ASPARTATE_c_Leaf_Day" compartment="Leaf cytosol at light" initialConcentration="0" substanceUnits="substance" fbc:chemicalFormula="C4H6N1O4" hasOnlySubstanceUnits="false" constant="false" boundaryCondition="true"/>
<species id="L-ASPARTATE_c_Leaf_Night" compartment="Leaf cytosol at dark" initialConcentration="0" substanceUnits="substance" fbc:chemicalFormula="C4H6N1O4" hasOnlySubstanceUnits="false" constant="false" boundaryCondition="true"/>
<species id="N-ACETYL-BETA-GLUCOSAMINYLAMINE_c_Leaf_Night" compartment="Leaf cytosol at dark" initialConcentration="0" substanceUnits="substance" fbc:chemicalFormula="C8H16N2O5" hasOnlySubstanceUnits="false" constant="false" boundaryCondition="false"/>
<species id="ACETYL-ETCETERA-L-ASPARAGINE_c_Leaf_Night" compartment="Leaf cytosol at dark" initialConcentration="0" substanceUnits="substance" fbc:chemicalFormula="C12H21N3O8" hasOnlySubstanceUnits="false" constant="false" boundaryCondition="false"/>
<species id="ACETYL-ETCETERA-L-ASPARAGINE_c_Root_Day" compartment="Root cytosol at light" initialConcentration="0" substanceUnits="substance" fbc:chemicalFormula="C12H21N3O8" hasOnlySubstanceUnits="false" constant="false" boundaryCondition="false"/>
<species id="L-ASPARTATE_c_Root_Day" compartment="Root cytosol at light" initialConcentration="0" substanceUnits="substance" fbc:chemicalFormula="C4H6N1O4" hasOnlySubstanceUnits="false" constant="false" boundaryCondition="true"/>
<species id="N-ACETYL-BETA-GLUCOSAMINYLAMINE_c_Root_Day" compartment="Root cytosol at light" initialConcentration="0" substanceUnits="substance" fbc:chemicalFormula="C8H16N2O5" hasOnlySubstanceUnits="false" constant="false" boundaryCondition="false"/>
<species id="ACETYL-ETCETERA-L-ASPARAGINE_c_Root_Night" compartment="Root cytosol at dark" initialConcentration="0" substanceUnits="substance" fbc:chemicalFormula="C12H21N3O8" hasOnlySubstanceUnits="false" constant="false" boundaryCondition="false"/>
<species id="L-ASPARTATE_c_Root_Night" compartment="Root cytosol at dark" initialConcentration="0" substanceUnits="substance" fbc:chemicalFormula="C4H6N1O4" hasOnlySubstanceUnits="false" constant="false" boundaryCondition="true"/>
<species id="N-ACETYL-BETA-GLUCOSAMINYLAMINE_c_Root_Night" compartment="Root cytosol at dark" initialConcentration="0" substanceUnits="substance" fbc:chemicalFormula="C8H16N2O5" hasOnlySubstanceUnits="false" constant="false" boundaryCondition="false"/>
<species id="5-HYDROXYISOURATE_x_Leaf_Day" compartment="Leaf peroxisome at light" initialConcentration="0" substanceUnits="substance" fbc:chemicalFormula="C5H4N4O4" hasOnlySubstanceUnits="false" constant="false" boundaryCondition="false"/>
<species id="CPD-5821_x_Leaf_Day" compartment="Leaf peroxisome at light" initialConcentration="0" substanceUnits="substance" fbc:chemicalFormula="C5H5N4O5" hasOnlySubstanceUnits="false" constant="false" boundaryCondition="false"/>
<species id="CPD-5821_x_Leaf_Night" compartment="Leaf peroxisome at dark" initialConcentration="0" substanceUnits="substance" fbc:chemicalFormula="C5H5N4O5" hasOnlySubstanceUnits="false" constant="false" boundaryCondition="false"/>
<species id="5-HYDROXYISOURATE_x_Leaf_Night" compartment="Leaf peroxisome at dark" initialConcentration="0" substanceUnits="substance" fbc:chemicalFormula="C5H4N4O4" hasOnlySubstanceUnits="false" constant="false" boundaryCondition="false"/>
<species id="CPD-5821_x_Root_Day" compartment="Root peroxisome at light" initialConcentration="0" substanceUnits="substance" fbc:chemicalFormula="C5H5N4O5" hasOnlySubstanceUnits="false" constant="false" boundaryCondition="false"/>
<species id="5-HYDROXYISOURATE_x_Root_Day" compartment="Root peroxisome at light" initialConcentration="0" substanceUnits="substance" fbc:chemicalFormula="C5H4N4O4" hasOnlySubstanceUnits="false" constant="false" boundaryCondition="false"/>
<species id="CPD-5821_x_Root_Night" compartment="Root peroxisome at dark" initialConcentration="0" substanceUnits="substance" fbc:chemicalFormula="C5H5N4O5" hasOnlySubstanceUnits="false" constant="false" boundaryCondition="false"/>
<species id="5-HYDROXYISOURATE_x_Root_Night" compartment="Root peroxisome at dark" initialConcentration="0" substanceUnits="substance" fbc:chemicalFormula="C5H4N4O4" hasOnlySubstanceUnits="false" constant="false" boundaryCondition="false"/>
<species id="AMMONIA_c_Leaf_Day" compartment="Leaf cytosol at light" initialConcentration="0" substanceUnits="substance" fbc:chemicalFormula="H3N1" hasOnlySubstanceUnits="false" constant="false" boundaryCondition="false"/>
<species id="AMMONIA_c_Leaf_Night" compartment="Leaf cytosol at dark" initialConcentration="0" substanceUnits="substance" fbc:chemicalFormula="H3N1" hasOnlySubstanceUnits="false" constant="false" boundaryCondition="false"/>
<species id="AMMONIA_c_Root_Day" compartment="Root cytosol at light" initialConcentration="0" substanceUnits="substance" fbc:chemicalFormula="H3N1" hasOnlySubstanceUnits="false" constant="false" boundaryCondition="false"/>
<species id="AMMONIA_c_Root_Night" compartment="Root cytosol at dark" initialConcentration="0" substanceUnits="substance" fbc:chemicalFormula="H3N1" hasOnlySubstanceUnits="false" constant="false" boundaryCondition="false"/>
<species id="GMP_c_Leaf_Day" compartment="Leaf cytosol at light" initialConcentration="0" substanceUnits="substance" fbc:chemicalFormula="C10H12N5O8P1" hasOnlySubstanceUnits="false" constant="false" boundaryCondition="false"/>
<species id="CPD-609_c_Leaf_Day" compartment="Leaf cytosol at light" initialConcentration="0" substanceUnits="substance" fbc:chemicalFormula="C20H24N10O21P4" hasOnlySubstanceUnits="false" constant="false" boundaryCondition="false"/>
<species id="CPD-609_c_Leaf_Night" compartment="Leaf cytosol at dark" initialConcentration="0" substanceUnits="substance" fbc:chemicalFormula="C20H24N10O21P4" hasOnlySubstanceUnits="false" constant="false" boundaryCondition="false"/>
<species id="GMP_c_Leaf_Night" compartment="Leaf cytosol at dark" initialConcentration="0" substanceUnits="substance" fbc:chemicalFormula="C10H12N5O8P1" hasOnlySubstanceUnits="false" constant="false" boundaryCondition="false"/>
<species id="CPD-609_c_Root_Day" compartment="Root cytosol at light" initialConcentration="0" substanceUnits="substance" fbc:chemicalFormula="C20H24N10O21P4" hasOnlySubstanceUnits="false" constant="false" boundaryCondition="false"/>
<species id="GMP_c_Root_Day" compartment="Root cytosol at light" initialConcentration="0" substanceUnits="substance" fbc:chemicalFormula="C10H12N5O8P1" hasOnlySubstanceUnits="false" constant="false" boundaryCondition="false"/>
<species id="GMP_c_Root_Night" compartment="Root cytosol at dark" initialConcentration="0" substanceUnits="substance" fbc:chemicalFormula="C10H12N5O8P1" hasOnlySubstanceUnits="false" constant="false" boundaryCondition="false"/>
<species id="CPD-609_c_Root_Night" compartment="Root cytosol at dark" initialConcentration="0" substanceUnits="substance" fbc:chemicalFormula="C20H24N10O21P4" hasOnlySubstanceUnits="false" constant="false" boundaryCondition="false"/>
<species id="AMP_c_Leaf_Day" compartment="Leaf cytosol at light" initialConcentration="0" substanceUnits="substance" fbc:chemicalFormula="C10H12N5O7P1" hasOnlySubstanceUnits="false" constant="false" boundaryCondition="false"/>
<species id="AMP_c_Leaf_Night" compartment="Leaf cytosol at dark" initialConcentration="0" substanceUnits="substance" fbc:chemicalFormula="C10H12N5O7P1" hasOnlySubstanceUnits="false" constant="false" boundaryCondition="false"/>
<species id="AMP_c_Root_Day" compartment="Root cytosol at light" initialConcentration="0" substanceUnits="substance" fbc:chemicalFormula="C10H12N5O7P1" hasOnlySubstanceUnits="false" constant="false" boundaryCondition="false"/>
<species id="AMP_c_Root_Night" compartment="Root cytosol at dark" initialConcentration="0" substanceUnits="substance" fbc:chemicalFormula="C10H12N5O7P1" hasOnlySubstanceUnits="false" constant="false" boundaryCondition="false"/>
<species id="G3P_p_Leaf_Day" compartment="Leaf plastid at light" initialConcentration="0" substanceUnits="substance" fbc:chemicalFormula="C3H4O7P1" hasOnlySubstanceUnits="false" constant="false" boundaryCondition="false"/>
<species id="G3P_p_Leaf_Night" compartment="Leaf plastid at dark" initialConcentration="0" substanceUnits="substance" fbc:chemicalFormula="C3H4O7P1" hasOnlySubstanceUnits="false" constant="false" boundaryCondition="false"/>
<species id="G3P_p_Root_Day" compartment="Root plastid at light" initialConcentration="0" substanceUnits="substance" fbc:chemicalFormula="C3H4O7P1" hasOnlySubstanceUnits="false" constant="false" boundaryCondition="false"/>
<species id="G3P_p_Root_Night" compartment="Root plastid at dark" initialConcentration="0" substanceUnits="substance" fbc:chemicalFormula="C3H4O7P1" hasOnlySubstanceUnits="false" constant="false" boundaryCondition="false"/>
<species id="4-AMINO-BUTYRATE_c_Leaf_Day" compartment="Leaf cytosol at light" initialConcentration="0" substanceUnits="substance" fbc:chemicalFormula="C4H9NO2" hasOnlySubstanceUnits="false" constant="false" boundaryCondition="true"/>
<species id="4-AMINO-BUTYRATE_m_Leaf_Day" compartment="Leaf mitochondria at light" initialConcentration="0" substanceUnits="substance" fbc:chemicalFormula="C4H9NO2" hasOnlySubstanceUnits="false" constant="false" boundaryCondition="false"/>
<species id="4-AMINO-BUTYRATE_m_Leaf_Night" compartment="Leaf mitochondria at dark" initialConcentration="0" substanceUnits="substance" fbc:chemicalFormula="C4H9NO2" hasOnlySubstanceUnits="false" constant="false" boundaryCondition="false"/>
<species id="4-AMINO-BUTYRATE_c_Leaf_Night" compartment="Leaf cytosol at dark" initialConcentration="0" substanceUnits="substance" fbc:chemicalFormula="C4H9NO2" hasOnlySubstanceUnits="false" constant="false" boundaryCondition="true"/>
<species id="4-AMINO-BUTYRATE_m_Root_Day" compartment="Root mitochondria at light" initialConcentration="0" substanceUnits="substance" fbc:chemicalFormula="C4H9NO2" hasOnlySubstanceUnits="false" constant="false" boundaryCondition="false"/>
<species id="4-AMINO-BUTYRATE_c_Root_Day" compartment="Root cytosol at light" initialConcentration="0" substanceUnits="substance" fbc:chemicalFormula="C4H9NO2" hasOnlySubstanceUnits="false" constant="false" boundaryCondition="true"/>
<species id="4-AMINO-BUTYRATE_m_Root_Night" compartment="Root mitochondria at dark" initialConcentration="0" substanceUnits="substance" fbc:chemicalFormula="C4H9NO2" hasOnlySubstanceUnits="false" constant="false" boundaryCondition="false"/>
<species id="4-AMINO-BUTYRATE_c_Root_Night" compartment="Root cytosol at dark" initialConcentration="0" substanceUnits="substance" fbc:chemicalFormula="C4H9NO2" hasOnlySubstanceUnits="false" constant="false" boundaryCondition="true"/>
<species id="COUMARATE_c_Leaf_Day" compartment="Leaf cytosol at light" initialConcentration="0" substanceUnits="substance" fbc:chemicalFormula="C9H7O3" hasOnlySubstanceUnits="false" constant="false" boundaryCondition="false"/>
<species id="COUMARATE_c_Leaf_Night" compartment="Leaf cytosol at dark" initialConcentration="0" substanceUnits="substance" fbc:chemicalFormula="C9H7O3" hasOnlySubstanceUnits="false" constant="false" boundaryCondition="false"/>
<species id="COUMARATE_c_Root_Day" compartment="Root cytosol at light" initialConcentration="0" substanceUnits="substance" fbc:chemicalFormula="C9H7O3" hasOnlySubstanceUnits="false" constant="false" boundaryCondition="false"/>
<species id="COUMARATE_c_Root_Night" compartment="Root cytosol at dark" initialConcentration="0" substanceUnits="substance" fbc:chemicalFormula="C9H7O3" hasOnlySubstanceUnits="false" constant="false" boundaryCondition="false"/>
<species id="HOMOGENTISATE_c_Leaf_Day" compartment="Leaf cytosol at light" initialConcentration="0" substanceUnits="substance" fbc:chemicalFormula="C8H7O4" hasOnlySubstanceUnits="false" constant="false" boundaryCondition="false"/>
<species id="P-HYDROXY-PHENYLPYRUVATE_c_Leaf_Day" compartment="Leaf cytosol at light" initialConcentration="0" substanceUnits="substance" fbc:chemicalFormula="C9H7O4" hasOnlySubstanceUnits="false" constant="false" boundaryCondition="false"/>
<species id="P-HYDROXY-PHENYLPYRUVATE_c_Leaf_Night" compartment="Leaf cytosol at dark" initialConcentration="0" substanceUnits="substance" fbc:chemicalFormula="C9H7O4" hasOnlySubstanceUnits="false" constant="false" boundaryCondition="false"/>
<species id="HOMOGENTISATE_c_Leaf_Night" compartment="Leaf cytosol at dark" initialConcentration="0" substanceUnits="substance" fbc:chemicalFormula="C8H7O4" hasOnlySubstanceUnits="false" constant="false" boundaryCondition="false"/>
<species id="HOMOGENTISATE_c_Root_Day" compartment="Root cytosol at light" initialConcentration="0" substanceUnits="substance" fbc:chemicalFormula="C8H7O4" hasOnlySubstanceUnits="false" constant="false" boundaryCondition="false"/>
<species id="P-HYDROXY-PHENYLPYRUVATE_c_Root_Day" compartment="Root cytosol at light" initialConcentration="0" substanceUnits="substance" fbc:chemicalFormula="C9H7O4" hasOnlySubstanceUnits="false" constant="false" boundaryCondition="false"/>
<species id="HOMOGENTISATE_c_Root_Night" compartment="Root cytosol at dark" initialConcentration="0" substanceUnits="substance" fbc:chemicalFormula="C8H7O4" hasOnlySubstanceUnits="false" constant="false" boundaryCondition="false"/>
<species id="P-HYDROXY-PHENYLPYRUVATE_c_Root_Night" compartment="Root cytosol at dark" initialConcentration="0" substanceUnits="substance" fbc:chemicalFormula="C9H7O4" hasOnlySubstanceUnits="false" constant="false" boundaryCondition="false"/>
<species id="INDOLE_PYRUVATE_c_Leaf_Day" compartment="Leaf cytosol at light" initialConcentration="0" substanceUnits="substance" fbc:chemicalFormula="chemicalFormula" hasOnlySubstanceUnits="false" constant="false" boundaryCondition="false"/>
<species id="INDOLE_ACETALDEHYDE_c_Leaf_Day" compartment="Leaf cytosol at light" initialConcentration="0" substanceUnits="substance" fbc:chemicalFormula="chemicalFormula" hasOnlySubstanceUnits="false" constant="false" boundaryCondition="false"/>
<species id="INDOLE_ACETALDEHYDE_c_Leaf_Night" compartment="Leaf cytosol at dark" initialConcentration="0" substanceUnits="substance" fbc:chemicalFormula="chemicalFormula" hasOnlySubstanceUnits="false" constant="false" boundaryCondition="false"/>
<species id="INDOLE_PYRUVATE_c_Leaf_Night" compartment="Leaf cytosol at dark" initialConcentration="0" substanceUnits="substance" fbc:chemicalFormula="chemicalFormula" hasOnlySubstanceUnits="false" constant="false" boundaryCondition="false"/>
<species id="INDOLE_PYRUVATE_c_Root_Day" compartment="Root cytosol at light" initialConcentration="0" substanceUnits="substance" fbc:chemicalFormula="chemicalFormula" hasOnlySubstanceUnits="false" constant="false" boundaryCondition="false"/>
<species id="INDOLE_ACETALDEHYDE_c_Root_Day" compartment="Root cytosol at light" initialConcentration="0" substanceUnits="substance" fbc:chemicalFormula="chemicalFormula" hasOnlySubstanceUnits="false" constant="false" boundaryCondition="false"/>
<species id="INDOLE_ACETALDEHYDE_c_Root_Night" compartment="Root cytosol at dark" initialConcentration="0" substanceUnits="substance" fbc:chemicalFormula="chemicalFormula" hasOnlySubstanceUnits="false" constant="false" boundaryCondition="false"/>
<species id="INDOLE_PYRUVATE_c_Root_Night" compartment="Root cytosol at dark" initialConcentration="0" substanceUnits="substance" fbc:chemicalFormula="chemicalFormula" hasOnlySubstanceUnits="false" constant="false" boundaryCondition="false"/>
<species id="HYDRPHENYLAC-CPD_c_Leaf_Day" compartment="Leaf cytosol at light" initialConcentration="0" substanceUnits="substance" fbc:chemicalFormula="C8H8O2" hasOnlySubstanceUnits="false" constant="false" boundaryCondition="false"/>
<species id="HYDRPHENYLAC-CPD_c_Leaf_Night" compartment="Leaf cytosol at dark" initialConcentration="0" substanceUnits="substance" fbc:chemicalFormula="C8H8O2" hasOnlySubstanceUnits="false" constant="false" boundaryCondition="false"/>
<species id="HYDRPHENYLAC-CPD_c_Root_Day" compartment="Root cytosol at light" initialConcentration="0" substanceUnits="substance" fbc:chemicalFormula="C8H8O2" hasOnlySubstanceUnits="false" constant="false" boundaryCondition="false"/>
<species id="HYDRPHENYLAC-CPD_c_Root_Night" compartment="Root cytosol at dark" initialConcentration="0" substanceUnits="substance" fbc:chemicalFormula="C8H8O2" hasOnlySubstanceUnits="false" constant="false" boundaryCondition="false"/>
<species id="2-OXOBUTANOATE_c_Leaf_Day" compartment="Leaf cytosol at light" initialConcentration="0" substanceUnits="substance" fbc:chemicalFormula="C4H5O3" hasOnlySubstanceUnits="false" constant="false" boundaryCondition="false"/>
<species id="CPD-68_c_Leaf_Day" compartment="Leaf cytosol at light" initialConcentration="0" substanceUnits="substance" fbc:chemicalFormula="C4H7N1O2" hasOnlySubstanceUnits="false" constant="false" boundaryCondition="false"/>
<species id="2-OXOBUTANOATE_c_Leaf_Night" compartment="Leaf cytosol at dark" initialConcentration="0" substanceUnits="substance" fbc:chemicalFormula="C4H5O3" hasOnlySubstanceUnits="false" constant="false" boundaryCondition="false"/>
<species id="CPD-68_c_Leaf_Night" compartment="Leaf cytosol at dark" initialConcentration="0" substanceUnits="substance" fbc:chemicalFormula="C4H7N1O2" hasOnlySubstanceUnits="false" constant="false" boundaryCondition="false"/>
<species id="CPD-68_c_Root_Day" compartment="Root cytosol at light" initialConcentration="0" substanceUnits="substance" fbc:chemicalFormula="C4H7N1O2" hasOnlySubstanceUnits="false" constant="false" boundaryCondition="false"/>
<species id="2-OXOBUTANOATE_c_Root_Day" compartment="Root cytosol at light" initialConcentration="0" substanceUnits="substance" fbc:chemicalFormula="C4H5O3" hasOnlySubstanceUnits="false" constant="false" boundaryCondition="false"/>
<species id="2-OXOBUTANOATE_c_Root_Night" compartment="Root cytosol at dark" initialConcentration="0" substanceUnits="substance" fbc:chemicalFormula="C4H5O3" hasOnlySubstanceUnits="false" constant="false" boundaryCondition="false"/>
<species id="CPD-68_c_Root_Night" compartment="Root cytosol at dark" initialConcentration="0" substanceUnits="substance" fbc:chemicalFormula="C4H7N1O2" hasOnlySubstanceUnits="false" constant="false" boundaryCondition="false"/>
<species id="Crotonyl-ACPs_p_Leaf_Day" compartment="Leaf plastid at light" initialConcentration="0" substanceUnits="substance" fbc:chemicalFormula="C4H5O1X" hasOnlySubstanceUnits="false" constant="false" boundaryCondition="false"/>
<species id="Beta-3-hydroxybutyryl-ACPs_p_Leaf_Day" compartment="Leaf plastid at light" initialConcentration="0" substanceUnits="substance" fbc:chemicalFormula="C4H7O2X" hasOnlySubstanceUnits="false" constant="false" boundaryCondition="false"/>
<species id="Beta-3-hydroxybutyryl-ACPs_p_Leaf_Night" compartment="Leaf plastid at dark" initialConcentration="0" substanceUnits="substance" fbc:chemicalFormula="C4H7O2X" hasOnlySubstanceUnits="false" constant="false" boundaryCondition="false"/>
<species id="Crotonyl-ACPs_p_Leaf_Night" compartment="Leaf plastid at dark" initialConcentration="0" substanceUnits="substance" fbc:chemicalFormula="C4H5O1X" hasOnlySubstanceUnits="false" constant="false" boundaryCondition="false"/>
<species id="Beta-3-hydroxybutyryl-ACPs_p_Root_Day" compartment="Root plastid at light" initialConcentration="0" substanceUnits="substance" fbc:chemicalFormula="C4H7O2X" hasOnlySubstanceUnits="false" constant="false" boundaryCondition="false"/>
<species id="Crotonyl-ACPs_p_Root_Day" compartment="Root plastid at light" initialConcentration="0" substanceUnits="substance" fbc:chemicalFormula="C4H5O1X" hasOnlySubstanceUnits="false" constant="false" boundaryCondition="false"/>
<species id="Crotonyl-ACPs_p_Root_Night" compartment="Root plastid at dark" initialConcentration="0" substanceUnits="substance" fbc:chemicalFormula="C4H5O1X" hasOnlySubstanceUnits="false" constant="false" boundaryCondition="false"/>
<species id="Beta-3-hydroxybutyryl-ACPs_p_Root_Night" compartment="Root plastid at dark" initialConcentration="0" substanceUnits="substance" fbc:chemicalFormula="C4H7O2X" hasOnlySubstanceUnits="false" constant="false" boundaryCondition="false"/>
<species id="2-Octenoyl-ACPs_p_Leaf_Day" compartment="Leaf plastid at light" initialConcentration="0" substanceUnits="substance" fbc:chemicalFormula="C8H13O1X" hasOnlySubstanceUnits="false" constant="false" boundaryCondition="false"/>
<species id="3-Hydroxy-octanoyl-ACPs_p_Leaf_Day" compartment="Leaf plastid at light" initialConcentration="0" substanceUnits="substance" fbc:chemicalFormula="C8H15O2X" hasOnlySubstanceUnits="false" constant="false" boundaryCondition="false"/>
<species id="2-Octenoyl-ACPs_p_Leaf_Night" compartment="Leaf plastid at dark" initialConcentration="0" substanceUnits="substance" fbc:chemicalFormula="C8H13O1X" hasOnlySubstanceUnits="false" constant="false" boundaryCondition="false"/>
<species id="3-Hydroxy-octanoyl-ACPs_p_Leaf_Night" compartment="Leaf plastid at dark" initialConcentration="0" substanceUnits="substance" fbc:chemicalFormula="C8H15O2X" hasOnlySubstanceUnits="false" constant="false" boundaryCondition="false"/>
<species id="3-Hydroxy-octanoyl-ACPs_p_Root_Day" compartment="Root plastid at light" initialConcentration="0" substanceUnits="substance" fbc:chemicalFormula="C8H15O2X" hasOnlySubstanceUnits="false" constant="false" boundaryCondition="false"/>
<species id="2-Octenoyl-ACPs_p_Root_Day" compartment="Root plastid at light" initialConcentration="0" substanceUnits="substance" fbc:chemicalFormula="C8H13O1X" hasOnlySubstanceUnits="false" constant="false" boundaryCondition="false"/>
<species id="2-Octenoyl-ACPs_p_Root_Night" compartment="Root plastid at dark" initialConcentration="0" substanceUnits="substance" fbc:chemicalFormula="C8H13O1X" hasOnlySubstanceUnits="false" constant="false" boundaryCondition="false"/>
<species id="3-Hydroxy-octanoyl-ACPs_p_Root_Night" compartment="Root plastid at dark" initialConcentration="0" substanceUnits="substance" fbc:chemicalFormula="C8H15O2X" hasOnlySubstanceUnits="false" constant="false" boundaryCondition="false"/>
<species id="R-3-Hydroxypalmitoyl-ACPs_p_Leaf_Day" compartment="Leaf plastid at light" initialConcentration="0" substanceUnits="substance" fbc:chemicalFormula="C16H31O2X" hasOnlySubstanceUnits="false" constant="false" boundaryCondition="false"/>
<species id="2-Hexadecenoyl-ACPs_p_Leaf_Day" compartment="Leaf plastid at light" initialConcentration="0" substanceUnits="substance" fbc:chemicalFormula="C16H29O1X" hasOnlySubstanceUnits="false" constant="false" boundaryCondition="false"/>
<species id="R-3-Hydroxypalmitoyl-ACPs_p_Leaf_Night" compartment="Leaf plastid at dark" initialConcentration="0" substanceUnits="substance" fbc:chemicalFormula="C16H31O2X" hasOnlySubstanceUnits="false" constant="false" boundaryCondition="false"/>
<species id="2-Hexadecenoyl-ACPs_p_Leaf_Night" compartment="Leaf plastid at dark" initialConcentration="0" substanceUnits="substance" fbc:chemicalFormula="C16H29O1X" hasOnlySubstanceUnits="false" constant="false" boundaryCondition="false"/>
<species id="R-3-Hydroxypalmitoyl-ACPs_p_Root_Day" compartment="Root plastid at light" initialConcentration="0" substanceUnits="substance" fbc:chemicalFormula="C16H31O2X" hasOnlySubstanceUnits="false" constant="false" boundaryCondition="false"/>
<species id="2-Hexadecenoyl-ACPs_p_Root_Day" compartment="Root plastid at light" initialConcentration="0" substanceUnits="substance" fbc:chemicalFormula="C16H29O1X" hasOnlySubstanceUnits="false" constant="false" boundaryCondition="false"/>
<species id="2-Hexadecenoyl-ACPs_p_Root_Night" compartment="Root plastid at dark" initialConcentration="0" substanceUnits="substance" fbc:chemicalFormula="C16H29O1X" hasOnlySubstanceUnits="false" constant="false" boundaryCondition="false"/>
<species id="R-3-Hydroxypalmitoyl-ACPs_p_Root_Night" compartment="Root plastid at dark" initialConcentration="0" substanceUnits="substance" fbc:chemicalFormula="C16H31O2X" hasOnlySubstanceUnits="false" constant="false" boundaryCondition="false"/>
<species id="CPD-618_c_Leaf_Day" compartment="Leaf cytosol at light" initialConcentration="0" substanceUnits="substance" fbc:chemicalFormula="chemicalFormula" hasOnlySubstanceUnits="false" constant="false" boundaryCondition="false"/>
<species id="CPD-1136_c_Leaf_Day" compartment="Leaf cytosol at light" initialConcentration="0" substanceUnits="substance" fbc:chemicalFormula="chemicalFormula" hasOnlySubstanceUnits="false" constant="false" boundaryCondition="false"/>
<species id="CPD-618_c_Leaf_Night" compartment="Leaf cytosol at dark" initialConcentration="0" substanceUnits="substance" fbc:chemicalFormula="chemicalFormula" hasOnlySubstanceUnits="false" constant="false" boundaryCondition="false"/>
<species id="CPD-1136_c_Leaf_Night" compartment="Leaf cytosol at dark" initialConcentration="0" substanceUnits="substance" fbc:chemicalFormula="chemicalFormula" hasOnlySubstanceUnits="false" constant="false" boundaryCondition="false"/>
<species id="CPD-618_c_Root_Day" compartment="Root cytosol at light" initialConcentration="0" substanceUnits="substance" fbc:chemicalFormula="chemicalFormula" hasOnlySubstanceUnits="false" constant="false" boundaryCondition="false"/>
<species id="CPD-1136_c_Root_Day" compartment="Root cytosol at light" initialConcentration="0" substanceUnits="substance" fbc:chemicalFormula="chemicalFormula" hasOnlySubstanceUnits="false" constant="false" boundaryCondition="false"/>
<species id="CPD-1136_c_Root_Night" compartment="Root cytosol at dark" initialConcentration="0" substanceUnits="substance" fbc:chemicalFormula="chemicalFormula" hasOnlySubstanceUnits="false" constant="false" boundaryCondition="false"/>
<species id="CPD-618_c_Root_Night" compartment="Root cytosol at dark" initialConcentration="0" substanceUnits="substance" fbc:chemicalFormula="chemicalFormula" hasOnlySubstanceUnits="false" constant="false" boundaryCondition="false"/>
<species id="CPD-4886_c_Leaf_Day" compartment="Leaf cytosol at light" initialConcentration="0" substanceUnits="substance" fbc:chemicalFormula="chemicalFormula" hasOnlySubstanceUnits="false" constant="false" boundaryCondition="false"/>
<species id="GERANYL-PP_c_Leaf_Day" compartment="Leaf cytosol at light" initialConcentration="0" substanceUnits="substance" fbc:chemicalFormula="C10H17O7P2" hasOnlySubstanceUnits="false" constant="false" boundaryCondition="false"/>
<species id="GERANYL-PP_c_Leaf_Night" compartment="Leaf cytosol at dark" initialConcentration="0" substanceUnits="substance" fbc:chemicalFormula="C10H17O7P2" hasOnlySubstanceUnits="false" constant="false" boundaryCondition="false"/>
<species id="CPD-4886_c_Leaf_Night" compartment="Leaf cytosol at dark" initialConcentration="0" substanceUnits="substance" fbc:chemicalFormula="chemicalFormula" hasOnlySubstanceUnits="false" constant="false" boundaryCondition="false"/>
<species id="GERANYL-PP_c_Root_Day" compartment="Root cytosol at light" initialConcentration="0" substanceUnits="substance" fbc:chemicalFormula="C10H17O7P2" hasOnlySubstanceUnits="false" constant="false" boundaryCondition="false"/>
<species id="CPD-4886_c_Root_Day" compartment="Root cytosol at light" initialConcentration="0" substanceUnits="substance" fbc:chemicalFormula="chemicalFormula" hasOnlySubstanceUnits="false" constant="false" boundaryCondition="false"/>
<species id="CPD-4886_c_Root_Night" compartment="Root cytosol at dark" initialConcentration="0" substanceUnits="substance" fbc:chemicalFormula="chemicalFormula" hasOnlySubstanceUnits="false" constant="false" boundaryCondition="false"/>
<species id="GERANYL-PP_c_Root_Night" compartment="Root cytosol at dark" initialConcentration="0" substanceUnits="substance" fbc:chemicalFormula="C10H17O7P2" hasOnlySubstanceUnits="false" constant="false" boundaryCondition="false"/>
<species id="ENT-COPALYL-DIPHOSPHATE_c_Leaf_Day" compartment="Leaf cytosol at light" initialConcentration="0" substanceUnits="substance" fbc:chemicalFormula="C20H33O7P2" hasOnlySubstanceUnits="false" constant="false" boundaryCondition="false"/>
<species id="ENT-COPALYL-DIPHOSPHATE_c_Leaf_Night" compartment="Leaf cytosol at dark" initialConcentration="0" substanceUnits="substance" fbc:chemicalFormula="C20H33O7P2" hasOnlySubstanceUnits="false" constant="false" boundaryCondition="false"/>
<species id="ENT-COPALYL-DIPHOSPHATE_c_Root_Day" compartment="Root cytosol at light" initialConcentration="0" substanceUnits="substance" fbc:chemicalFormula="C20H33O7P2" hasOnlySubstanceUnits="false" constant="false" boundaryCondition="false"/>
<species id="ENT-COPALYL-DIPHOSPHATE_c_Root_Night" compartment="Root cytosol at dark" initialConcentration="0" substanceUnits="substance" fbc:chemicalFormula="C20H33O7P2" hasOnlySubstanceUnits="false" constant="false" boundaryCondition="false"/>
<species id="CPD-8785_c_Leaf_Day" compartment="Leaf cytosol at light" initialConcentration="0" substanceUnits="substance" fbc:chemicalFormula="chemicalFormula" hasOnlySubstanceUnits="false" constant="false" boundaryCondition="false"/>
<species id="CPD-8785_c_Leaf_Night" compartment="Leaf cytosol at dark" initialConcentration="0" substanceUnits="substance" fbc:chemicalFormula="chemicalFormula" hasOnlySubstanceUnits="false" constant="false" boundaryCondition="false"/>
<species id="CPD-8785_c_Root_Day" compartment="Root cytosol at light" initialConcentration="0" substanceUnits="substance" fbc:chemicalFormula="chemicalFormula" hasOnlySubstanceUnits="false" constant="false" boundaryCondition="false"/>
<species id="CPD-8785_c_Root_Night" compartment="Root cytosol at dark" initialConcentration="0" substanceUnits="substance" fbc:chemicalFormula="chemicalFormula" hasOnlySubstanceUnits="false" constant="false" boundaryCondition="false"/>
<species id="CPD-8997_c_Leaf_Day" compartment="Leaf cytosol at light" initialConcentration="0" substanceUnits="substance" fbc:chemicalFormula="chemicalFormula" hasOnlySubstanceUnits="false" constant="false" boundaryCondition="false"/>
<species id="CPD-8997_c_Leaf_Night" compartment="Leaf cytosol at dark" initialConcentration="0" substanceUnits="substance" fbc:chemicalFormula="chemicalFormula" hasOnlySubstanceUnits="false" constant="false" boundaryCondition="false"/>
<species id="CPD-8997_c_Root_Day" compartment="Root cytosol at light" initialConcentration="0" substanceUnits="substance" fbc:chemicalFormula="chemicalFormula" hasOnlySubstanceUnits="false" constant="false" boundaryCondition="false"/>
<species id="CPD-8997_c_Root_Night" compartment="Root cytosol at dark" initialConcentration="0" substanceUnits="substance" fbc:chemicalFormula="chemicalFormula" hasOnlySubstanceUnits="false" constant="false" boundaryCondition="false"/>
<species id="CPD-8996_c_Leaf_Day" compartment="Leaf cytosol at light" initialConcentration="0" substanceUnits="substance" fbc:chemicalFormula="chemicalFormula" hasOnlySubstanceUnits="false" constant="false" boundaryCondition="false"/>
<species id="CPD-8996_c_Leaf_Night" compartment="Leaf cytosol at dark" initialConcentration="0" substanceUnits="substance" fbc:chemicalFormula="chemicalFormula" hasOnlySubstanceUnits="false" constant="false" boundaryCondition="false"/>
<species id="CPD-8996_c_Root_Day" compartment="Root cytosol at light" initialConcentration="0" substanceUnits="substance" fbc:chemicalFormula="chemicalFormula" hasOnlySubstanceUnits="false" constant="false" boundaryCondition="false"/>
<species id="CPD-8996_c_Root_Night" compartment="Root cytosol at dark" initialConcentration="0" substanceUnits="substance" fbc:chemicalFormula="chemicalFormula" hasOnlySubstanceUnits="false" constant="false" boundaryCondition="false"/>
<species id="CPD-1722_c_Leaf_Day" compartment="Leaf cytosol at light" initialConcentration="0" substanceUnits="substance" fbc:chemicalFormula="C15H24" hasOnlySubstanceUnits="false" constant="false" boundaryCondition="false"/>
<species id="CPD-1722_c_Leaf_Night" compartment="Leaf cytosol at dark" initialConcentration="0" substanceUnits="substance" fbc:chemicalFormula="C15H24" hasOnlySubstanceUnits="false" constant="false" boundaryCondition="false"/>
<species id="CPD-1722_c_Root_Day" compartment="Root cytosol at light" initialConcentration="0" substanceUnits="substance" fbc:chemicalFormula="C15H24" hasOnlySubstanceUnits="false" constant="false" boundaryCondition="false"/>
<species id="CPD-1722_c_Root_Night" compartment="Root cytosol at dark" initialConcentration="0" substanceUnits="substance" fbc:chemicalFormula="C15H24" hasOnlySubstanceUnits="false" constant="false" boundaryCondition="false"/>
<species id="CO+2_c_Leaf_Day" compartment="Leaf cytosol at light" initialConcentration="0" substanceUnits="substance" fbc:chemicalFormula="chemicalFormula" hasOnlySubstanceUnits="false" constant="false" boundaryCondition="false"/>
<species id="COBALT-SIROHYDROCHLORIN_c_Leaf_Day" compartment="Leaf cytosol at light" initialConcentration="0" substanceUnits="substance" fbc:chemicalFormula="chemicalFormula" hasOnlySubstanceUnits="false" constant="false" boundaryCondition="false"/>
<species id="SIROHYDROCHLORIN_c_Leaf_Day" compartment="Leaf cytosol at light" initialConcentration="0" substanceUnits="substance" fbc:chemicalFormula="C42H38N4O16" hasOnlySubstanceUnits="false" constant="false" boundaryCondition="false"/>
<species id="COBALT-SIROHYDROCHLORIN_c_Leaf_Night" compartment="Leaf cytosol at dark" initialConcentration="0" substanceUnits="substance" fbc:chemicalFormula="chemicalFormula" hasOnlySubstanceUnits="false" constant="false" boundaryCondition="false"/>
<species id="SIROHYDROCHLORIN_c_Leaf_Night" compartment="Leaf cytosol at dark" initialConcentration="0" substanceUnits="substance" fbc:chemicalFormula="C42H38N4O16" hasOnlySubstanceUnits="false" constant="false" boundaryCondition="false"/>
<species id="CO+2_c_Leaf_Night" compartment="Leaf cytosol at dark" initialConcentration="0" substanceUnits="substance" fbc:chemicalFormula="chemicalFormula" hasOnlySubstanceUnits="false" constant="false" boundaryCondition="false"/>
<species id="COBALT-SIROHYDROCHLORIN_c_Root_Day" compartment="Root cytosol at light" initialConcentration="0" substanceUnits="substance" fbc:chemicalFormula="chemicalFormula" hasOnlySubstanceUnits="false" constant="false" boundaryCondition="false"/>
<species id="SIROHYDROCHLORIN_c_Root_Day" compartment="Root cytosol at light" initialConcentration="0" substanceUnits="substance" fbc:chemicalFormula="C42H38N4O16" hasOnlySubstanceUnits="false" constant="false" boundaryCondition="false"/>
<species id="CO+2_c_Root_Day" compartment="Root cytosol at light" initialConcentration="0" substanceUnits="substance" fbc:chemicalFormula="chemicalFormula" hasOnlySubstanceUnits="false" constant="false" boundaryCondition="false"/>
[truncated: 8,126,453 more chars]
