# Supplementary material for: A Dynamic Multi-Tissue Flux Balance Model Captures Carbon and Nitrogen Metabolism and Optimal Resource Partitioning During Arabidopsis Growth
Source: Front Plant Sci. 2018 Jun 26;9:884. doi: 10.3389/fpls.2018.00884 (PMC6028781; doi:10.3389/fpls.2018.00884)
Supplement: Supplementary File 1 — Multi-tissue diel metabolic model of Arabidopsis thaliana in SBML and spreadsheet formats. [file Data_Sheet_1.ZIP › Supplementary File 1.xls]

## Sheet: Reaction List
Abbreviation	Description	Reaction	GPR	Genes	Proteins	Subsystem	Reversible	Lower bound	Upper bound	Objective	Confidence Score	EC Number	Notes	References
+-NEOMENTHOL-DEHYDROGENASE-RXN_c_Leaf_Day		CPD-1905_c_Leaf_Day + NADP_c_Leaf_Day --> CPD-1909_c_Leaf_Day + NADPH_c_Leaf_Day					0	0	10000	0
+-NEOMENTHOL-DEHYDROGENASE-RXN_c_Leaf_Night		CPD-1905_c_Leaf_Night + NADP_c_Leaf_Night --> CPD-1909_c_Leaf_Night + NADPH_c_Leaf_Night					0	0	10000	0
+-NEOMENTHOL-DEHYDROGENASE-RXN_c_Root_Day		CPD-1905_c_Root_Day + NADP_c_Root_Day --> CPD-1909_c_Root_Day + NADPH_c_Root_Day					0	0	10000	0
+-NEOMENTHOL-DEHYDROGENASE-RXN_c_Root_Night		CPD-1905_c_Root_Night + NADP_c_Root_Night --> CPD-1909_c_Root_Night + NADPH_c_Root_Night					0	0	10000	0
--MENTHOL-DEHYDROGENASE-RXN_c_Leaf_Day		--MENTHOL_c_Leaf_Day + NADP_c_Leaf_Day --> CPD-1909_c_Leaf_Day + NADPH_c_Leaf_Day					0	0	10000	0
--MENTHOL-DEHYDROGENASE-RXN_c_Leaf_Night		--MENTHOL_c_Leaf_Night + NADP_c_Leaf_Night --> CPD-1909_c_Leaf_Night + NADPH_c_Leaf_Night					0	0	10000	0
--MENTHOL-DEHYDROGENASE-RXN_c_Root_Day		--MENTHOL_c_Root_Day + NADP_c_Root_Day --> CPD-1909_c_Root_Day + NADPH_c_Root_Day					0	0	10000	0
--MENTHOL-DEHYDROGENASE-RXN_c_Root_Night		--MENTHOL_c_Root_Night + NADP_c_Root_Night --> CPD-1909_c_Root_Night + NADPH_c_Root_Night					0	0	10000	0
1.1.1.170-RXN-(NAD)_c_Leaf_Day		CPD-5846_c_Leaf_Day + NAD_c_Leaf_Day --> 4-ALPHA-METHYL-5-ALPHA-CHOLEST-7-EN-3-ON_c_Leaf_Day + CARBON-DIOXIDE_c_Leaf_Day + NADH_c_Leaf_Day					0	0	10000	0
1.1.1.170-RXN-(NAD)_c_Leaf_Night		CPD-5846_c_Leaf_Night + NAD_c_Leaf_Night --> 4-ALPHA-METHYL-5-ALPHA-CHOLEST-7-EN-3-ON_c_Leaf_Night + CARBON-DIOXIDE_c_Leaf_Night + NADH_c_Leaf_Night					0	0	10000	0
1.1.1.170-RXN-(NAD)_c_Root_Day		CPD-5846_c_Root_Day + NAD_c_Root_Day --> 4-ALPHA-METHYL-5-ALPHA-CHOLEST-7-EN-3-ON_c_Root_Day + CARBON-DIOXIDE_c_Root_Day + NADH_c_Root_Day					0	0	10000	0
1.1.1.170-RXN-(NAD)_c_Root_Night		CPD-5846_c_Root_Night + NAD_c_Root_Night --> 4-ALPHA-METHYL-5-ALPHA-CHOLEST-7-EN-3-ON_c_Root_Night + CARBON-DIOXIDE_c_Root_Night + NADH_c_Root_Night					0	0	10000	0
1.1.1.170-RXN-(NADP)_c_Leaf_Day		CPD-5846_c_Leaf_Day + NADP_c_Leaf_Day --> 4-ALPHA-METHYL-5-ALPHA-CHOLEST-7-EN-3-ON_c_Leaf_Day + CARBON-DIOXIDE_c_Leaf_Day + NADPH_c_Leaf_Day					0	0	10000	0
1.1.1.170-RXN-(NADP)_c_Leaf_Night		CPD-5846_c_Leaf_Night + NADP_c_Leaf_Night --> 4-ALPHA-METHYL-5-ALPHA-CHOLEST-7-EN-3-ON_c_Leaf_Night + CARBON-DIOXIDE_c_Leaf_Night + NADPH_c_Leaf_Night					0	0	10000	0
1.1.1.170-RXN-(NADP)_c_Root_Day		CPD-5846_c_Root_Day + NADP_c_Root_Day --> 4-ALPHA-METHYL-5-ALPHA-CHOLEST-7-EN-3-ON_c_Root_Day + CARBON-DIOXIDE_c_Root_Day + NADPH_c_Root_Day					0	0	10000	0
1.1.1.170-RXN-(NADP)_c_Root_Night		CPD-5846_c_Root_Night + NADP_c_Root_Night --> 4-ALPHA-METHYL-5-ALPHA-CHOLEST-7-EN-3-ON_c_Root_Night + CARBON-DIOXIDE_c_Root_Night + NADPH_c_Root_Night					0	0	10000	0
1.1.1.178-RXN_m_Leaf_Day		2-METHYL-3-HYDROXY-BUTYRYL-COA_m_Leaf_Day + NAD_m_Leaf_Day --> 2-METHYL-ACETO-ACETYL-COA_m_Leaf_Day + NADH_m_Leaf_Day					0	0	10000	0
1.1.1.178-RXN_m_Leaf_Night		2-METHYL-3-HYDROXY-BUTYRYL-COA_m_Leaf_Night + NAD_m_Leaf_Night --> 2-METHYL-ACETO-ACETYL-COA_m_Leaf_Night + NADH_m_Leaf_Night					0	0	10000	0
1.1.1.178-RXN_m_Root_Day		2-METHYL-3-HYDROXY-BUTYRYL-COA_m_Root_Day + NAD_m_Root_Day --> 2-METHYL-ACETO-ACETYL-COA_m_Root_Day + NADH_m_Root_Day					0	0	10000	0
1.1.1.178-RXN_m_Root_Night		2-METHYL-3-HYDROXY-BUTYRYL-COA_m_Root_Night + NAD_m_Root_Night --> 2-METHYL-ACETO-ACETYL-COA_m_Root_Night + NADH_m_Root_Night					0	0	10000	0
1.1.1.252-RXN_c_Leaf_Day		CPD-56_c_Leaf_Day + NADP_c_Leaf_Day --> NADPH_c_Leaf_Day + TETRAHYD-CPD_c_Leaf_Day					0	0	10000	0
1.1.1.252-RXN_c_Leaf_Night		CPD-56_c_Leaf_Night + NADP_c_Leaf_Night --> NADPH_c_Leaf_Night + TETRAHYD-CPD_c_Leaf_Night					0	0	10000	0
1.1.1.252-RXN_c_Root_Day		CPD-56_c_Root_Day + NADP_c_Root_Day --> NADPH_c_Root_Day + TETRAHYD-CPD_c_Root_Day					0	0	10000	0
1.1.1.252-RXN_c_Root_Night		CPD-56_c_Root_Night + NADP_c_Root_Night --> NADPH_c_Root_Night + TETRAHYD-CPD_c_Root_Night					0	0	10000	0
1.1.1.255-RXN_c_Leaf_Day		MANNITOL_c_Leaf_Day + NAD_c_Leaf_Day --> MANNOSE_c_Leaf_Day + NADH_c_Leaf_Day					0	0	10000	0
1.1.1.255-RXN_c_Leaf_Night		MANNITOL_c_Leaf_Night + NAD_c_Leaf_Night --> MANNOSE_c_Leaf_Night + NADH_c_Leaf_Night					0	0	10000	0
1.1.1.255-RXN_c_Root_Day		MANNITOL_c_Root_Day + NAD_c_Root_Day --> MANNOSE_c_Root_Day + NADH_c_Root_Day					0	0	10000	0
1.1.1.255-RXN_c_Root_Night		MANNITOL_c_Root_Night + NAD_c_Root_Night --> MANNOSE_c_Root_Night + NADH_c_Root_Night					0	0	10000	0
1.1.1.271-RXN_c_Leaf_Day		GDP-4-DEHYDRO-6-DEOXY-D-MANNOSE_c_Leaf_Day + NADPH_c_Leaf_Day --> GUANOSINE_DIPHOSPHATE_FUCOSE_c_Leaf_Day + NADP_c_Leaf_Day					0	0	10000	0
1.1.1.271-RXN_c_Leaf_Night		GDP-4-DEHYDRO-6-DEOXY-D-MANNOSE_c_Leaf_Night + NADPH_c_Leaf_Night --> GUANOSINE_DIPHOSPHATE_FUCOSE_c_Leaf_Night + NADP_c_Leaf_Night					0	0	10000	0
1.1.1.271-RXN_c_Root_Day		GDP-4-DEHYDRO-6-DEOXY-D-MANNOSE_c_Root_Day + NADPH_c_Root_Day --> GUANOSINE_DIPHOSPHATE_FUCOSE_c_Root_Day + NADP_c_Root_Day					0	0	10000	0
1.1.1.271-RXN_c_Root_Night		GDP-4-DEHYDRO-6-DEOXY-D-MANNOSE_c_Root_Night + NADPH_c_Root_Night --> GUANOSINE_DIPHOSPHATE_FUCOSE_c_Root_Night + NADP_c_Root_Night					0	0	10000	0
1.1.1.288-RXN_c_Leaf_Day		CPD-7279_c_Leaf_Day + NAD_c_Leaf_Day --> CPD-692_c_Leaf_Day + NADH_c_Leaf_Day					0	0	10000	0
1.1.1.288-RXN_c_Leaf_Night		CPD-7279_c_Leaf_Night + NAD_c_Leaf_Night --> CPD-692_c_Leaf_Night + NADH_c_Leaf_Night					0	0	10000	0
1.1.1.288-RXN_c_Root_Day		CPD-7279_c_Root_Day + NAD_c_Root_Day --> CPD-692_c_Root_Day + NADH_c_Root_Day					0	0	10000	0
1.1.1.288-RXN_c_Root_Night		CPD-7279_c_Root_Night + NAD_c_Root_Night --> CPD-692_c_Root_Night + NADH_c_Root_Night					0	0	10000	0
1.1.1.34-RXN_c_Leaf_Day		3-HYDROXY-3-METHYL-GLUTARYL-COA_c_Leaf_Day + 2.0 NADPH_c_Leaf_Day --> CO-A_c_Leaf_Day + MEVALONATE_c_Leaf_Day + 2.0 NADP_c_Leaf_Day					0	0	10000	0
1.1.1.34-RXN_c_Leaf_Night		3-HYDROXY-3-METHYL-GLUTARYL-COA_c_Leaf_Night + 2.0 NADPH_c_Leaf_Night --> CO-A_c_Leaf_Night + MEVALONATE_c_Leaf_Night + 2.0 NADP_c_Leaf_Night					0	0	10000	0
1.1.1.34-RXN_c_Root_Day		3-HYDROXY-3-METHYL-GLUTARYL-COA_c_Root_Day + 2.0 NADPH_c_Root_Day --> CO-A_c_Root_Day + MEVALONATE_c_Root_Day + 2.0 NADP_c_Root_Day					0	0	10000	0
1.1.1.34-RXN_c_Root_Night		3-HYDROXY-3-METHYL-GLUTARYL-COA_c_Root_Night + 2.0 NADPH_c_Root_Night --> CO-A_c_Root_Night + MEVALONATE_c_Root_Night + 2.0 NADP_c_Root_Night					0	0	10000	0
1.1.1.64-RXN_c_Leaf_Day		NADP_c_Leaf_Day + TESTOSTERONE_c_Leaf_Day --> ANDROST4ENE_c_Leaf_Day + NADPH_c_Leaf_Day					0	0	10000	0
1.1.1.64-RXN_c_Leaf_Night		NADP_c_Leaf_Night + TESTOSTERONE_c_Leaf_Night --> ANDROST4ENE_c_Leaf_Night + NADPH_c_Leaf_Night					0	0	10000	0
1.1.1.64-RXN_c_Root_Day		NADP_c_Root_Day + TESTOSTERONE_c_Root_Day --> ANDROST4ENE_c_Root_Day + NADPH_c_Root_Day					0	0	10000	0
1.1.1.64-RXN_c_Root_Night		NADP_c_Root_Night + TESTOSTERONE_c_Root_Night --> ANDROST4ENE_c_Root_Night + NADPH_c_Root_Night					0	0	10000	0
1.10.2.2-RXN_m_Leaf_Day		2.0 Cytochromes-C-Oxidized_m_Leaf_Day + UBIQUINOL_m_Leaf_Day --> 2.0 Cytochromes-C-Reduced_m_Leaf_Day + 4.0 Pumped-PROTON_m_Leaf_Day + UBIQUINONE_m_Leaf_Day					0	0	10000	0
1.10.2.2-RXN_m_Leaf_Night		2.0 Cytochromes-C-Oxidized_m_Leaf_Night + UBIQUINOL_m_Leaf_Night --> 2.0 Cytochromes-C-Reduced_m_Leaf_Night + 4.0 Pumped-PROTON_m_Leaf_Night + UBIQUINONE_m_Leaf_Night					0	0	10000	0
1.10.2.2-RXN_m_Root_Day		2.0 Cytochromes-C-Oxidized_m_Root_Day + UBIQUINOL_m_Root_Day --> 2.0 Cytochromes-C-Reduced_m_Root_Day + 4.0 Pumped-PROTON_m_Root_Day + UBIQUINONE_m_Root_Day					0	0	10000	0
1.10.2.2-RXN_m_Root_Night		2.0 Cytochromes-C-Oxidized_m_Root_Night + UBIQUINOL_m_Root_Night --> 2.0 Cytochromes-C-Reduced_m_Root_Night + 4.0 Pumped-PROTON_m_Root_Night + UBIQUINONE_m_Root_Night					0	0	10000	0
1.14.11.18-RXN_c_Leaf_Day		2-KETOGLUTARATE_c_Leaf_Day + CPD-206_c_Leaf_Day + OXYGEN-MOLECULE_c_Leaf_Day --> 2-HYDROXYPHYTANOYL-COA_c_Leaf_Day + CARBON-DIOXIDE_c_Leaf_Day + SUC_c_Leaf_Day					0	0	10000	0
1.14.11.18-RXN_c_Leaf_Night		2-KETOGLUTARATE_c_Leaf_Night + CPD-206_c_Leaf_Night + OXYGEN-MOLECULE_c_Leaf_Night --> 2-HYDROXYPHYTANOYL-COA_c_Leaf_Night + CARBON-DIOXIDE_c_Leaf_Night + SUC_c_Leaf_Night					0	0	10000	0
1.14.11.18-RXN_c_Root_Day		2-KETOGLUTARATE_c_Root_Day + CPD-206_c_Root_Day + OXYGEN-MOLECULE_c_Root_Day --> 2-HYDROXYPHYTANOYL-COA_c_Root_Day + CARBON-DIOXIDE_c_Root_Day + SUC_c_Root_Day					0	0	10000	0
1.14.11.18-RXN_c_Root_Night		2-KETOGLUTARATE_c_Root_Night + CPD-206_c_Root_Night + OXYGEN-MOLECULE_c_Root_Night --> 2-HYDROXYPHYTANOYL-COA_c_Root_Night + CARBON-DIOXIDE_c_Root_Night + SUC_c_Root_Night					0	0	10000	0
1.14.11.20-RXN_c_Leaf_Day		2-KETOGLUTARATE_c_Leaf_Day + DEACETOXYVINDOLINE_c_Leaf_Day + OXYGEN-MOLECULE_c_Leaf_Day --> 17-O-DEACETYLVINDOLINE_c_Leaf_Day + CARBON-DIOXIDE_c_Leaf_Day + SUC_c_Leaf_Day					0	0	10000	0
1.14.11.20-RXN_c_Leaf_Night		2-KETOGLUTARATE_c_Leaf_Night + DEACETOXYVINDOLINE_c_Leaf_Night + OXYGEN-MOLECULE_c_Leaf_Night --> 17-O-DEACETYLVINDOLINE_c_Leaf_Night + CARBON-DIOXIDE_c_Leaf_Night + SUC_c_Leaf_Night					0	0	10000	0
1.14.11.20-RXN_c_Root_Day		2-KETOGLUTARATE_c_Root_Day + DEACETOXYVINDOLINE_c_Root_Day + OXYGEN-MOLECULE_c_Root_Day --> 17-O-DEACETYLVINDOLINE_c_Root_Day + CARBON-DIOXIDE_c_Root_Day + SUC_c_Root_Day					0	0	10000	0
1.14.11.20-RXN_c_Root_Night		2-KETOGLUTARATE_c_Root_Night + DEACETOXYVINDOLINE_c_Root_Night + OXYGEN-MOLECULE_c_Root_Night --> 17-O-DEACETYLVINDOLINE_c_Root_Night + CARBON-DIOXIDE_c_Root_Night + SUC_c_Root_Night					0	0	10000	0
1.14.13.36-RXN_c_Leaf_Day		4-COUMAROYLQUINATE_c_Leaf_Day + NADPH_c_Leaf_Day + OXYGEN-MOLECULE_c_Leaf_Day --> CAFFEOYLQUINATE_c_Leaf_Day + NADP_c_Leaf_Day					0	0	10000	0
1.14.13.36-RXN_c_Leaf_Night		4-COUMAROYLQUINATE_c_Leaf_Night + NADPH_c_Leaf_Night + OXYGEN-MOLECULE_c_Leaf_Night --> CAFFEOYLQUINATE_c_Leaf_Night + NADP_c_Leaf_Night					0	0	10000	0
1.14.13.36-RXN_c_Root_Day		4-COUMAROYLQUINATE_c_Root_Day + NADPH_c_Root_Day + OXYGEN-MOLECULE_c_Root_Day --> CAFFEOYLQUINATE_c_Root_Day + NADP_c_Root_Day					0	0	10000	0
1.14.13.36-RXN_c_Root_Night		4-COUMAROYLQUINATE_c_Root_Night + NADPH_c_Root_Night + OXYGEN-MOLECULE_c_Root_Night --> CAFFEOYLQUINATE_c_Root_Night + NADP_c_Root_Night					0	0	10000	0
1.14.13.42-RXN_c_Leaf_Day		CPD-1074_c_Leaf_Day + NADPH_c_Leaf_Day + OXYGEN-MOLECULE_c_Leaf_Day --> CPD-648_c_Leaf_Day + NADP_c_Leaf_Day					0	0	10000	0
1.14.13.42-RXN_c_Leaf_Night		CPD-1074_c_Leaf_Night + NADPH_c_Leaf_Night + OXYGEN-MOLECULE_c_Leaf_Night --> CPD-648_c_Leaf_Night + NADP_c_Leaf_Night					0	0	10000	0
1.14.13.42-RXN_c_Root_Day		CPD-1074_c_Root_Day + NADPH_c_Root_Day + OXYGEN-MOLECULE_c_Root_Day --> CPD-648_c_Root_Day + NADP_c_Root_Day					0	0	10000	0
1.14.13.42-RXN_c_Root_Night		CPD-1074_c_Root_Night + NADPH_c_Root_Night + OXYGEN-MOLECULE_c_Root_Night --> CPD-648_c_Root_Night + NADP_c_Root_Night					0	0	10000	0
1.14.13.68-RXN_c_Leaf_Day		CPD-1041_c_Leaf_Day + NADPH_c_Leaf_Day + OXYGEN-MOLECULE_c_Leaf_Day --> CPD-648_c_Leaf_Day + NADP_c_Leaf_Day					0	0	10000	0
1.14.13.68-RXN_c_Leaf_Night		CPD-1041_c_Leaf_Night + NADPH_c_Leaf_Night + OXYGEN-MOLECULE_c_Leaf_Night --> CPD-648_c_Leaf_Night + NADP_c_Leaf_Night					0	0	10000	0
1.14.13.68-RXN_c_Root_Day		CPD-1041_c_Root_Day + NADPH_c_Root_Day + OXYGEN-MOLECULE_c_Root_Day --> CPD-648_c_Root_Day + NADP_c_Root_Day					0	0	10000	0
1.14.13.68-RXN_c_Root_Night		CPD-1041_c_Root_Night + NADPH_c_Root_Night + OXYGEN-MOLECULE_c_Root_Night --> CPD-648_c_Root_Night + NADP_c_Root_Night					0	0	10000	0
1.14.13.70-RXN_c_Leaf_Day		3.0 NADPH_c_Leaf_Day + OBTUSIFOLIOL_c_Leaf_Day + 3.0 OXYGEN-MOLECULE_c_Leaf_Day --> ALPHA-METHYL-5-ALPHA-ERGOSTA_c_Leaf_Day + FORMATE_c_Leaf_Day + 3.0 NADP_c_Leaf_Day					0	0	10000	0
1.14.13.70-RXN_c_Leaf_Night		3.0 NADPH_c_Leaf_Night + OBTUSIFOLIOL_c_Leaf_Night + 3.0 OXYGEN-MOLECULE_c_Leaf_Night --> ALPHA-METHYL-5-ALPHA-ERGOSTA_c_Leaf_Night + FORMATE_c_Leaf_Night + 3.0 NADP_c_Leaf_Night					0	0	10000	0
1.14.13.70-RXN_c_Root_Day		3.0 NADPH_c_Root_Day + OBTUSIFOLIOL_c_Root_Day + 3.0 OXYGEN-MOLECULE_c_Root_Day --> ALPHA-METHYL-5-ALPHA-ERGOSTA_c_Root_Day + FORMATE_c_Root_Day + 3.0 NADP_c_Root_Day					0	0	10000	0
1.14.13.70-RXN_c_Root_Night		3.0 NADPH_c_Root_Night + OBTUSIFOLIOL_c_Root_Night + 3.0 OXYGEN-MOLECULE_c_Root_Night --> ALPHA-METHYL-5-ALPHA-ERGOSTA_c_Root_Night + FORMATE_c_Root_Night + 3.0 NADP_c_Root_Night					0	0	10000	0
1.14.13.71-RXN_c_Leaf_Day		NADPH_c_Leaf_Day + OXYGEN-MOLECULE_c_Leaf_Day + S-N-METHYLCOCLAURINE_c_Leaf_Day --> 3-HYDROXY-N-METHYL-S-COCLAURINE_c_Leaf_Day + NADP_c_Leaf_Day					0	0	10000	0
1.14.13.71-RXN_c_Leaf_Night		NADPH_c_Leaf_Night + OXYGEN-MOLECULE_c_Leaf_Night + S-N-METHYLCOCLAURINE_c_Leaf_Night --> 3-HYDROXY-N-METHYL-S-COCLAURINE_c_Leaf_Night + NADP_c_Leaf_Night					0	0	10000	0
1.14.13.71-RXN_c_Root_Day		NADPH_c_Root_Day + OXYGEN-MOLECULE_c_Root_Day + S-N-METHYLCOCLAURINE_c_Root_Day --> 3-HYDROXY-N-METHYL-S-COCLAURINE_c_Root_Day + NADP_c_Root_Day					0	0	10000	0
1.14.13.71-RXN_c_Root_Night		NADPH_c_Root_Night + OXYGEN-MOLECULE_c_Root_Night + S-N-METHYLCOCLAURINE_c_Root_Night --> 3-HYDROXY-N-METHYL-S-COCLAURINE_c_Root_Night + NADP_c_Root_Night					0	0	10000	0
1.14.13.72-RXN-(NAD)_c_Leaf_Day		44-DIMETHYL-5ALPHA-CHOLEST-7-EN-3BET_c_Leaf_Day + NADH_c_Leaf_Day + OXYGEN-MOLECULE_c_Leaf_Day --> CPD-5847_c_Leaf_Day + NAD_c_Leaf_Day					0	0	10000	0
1.14.13.72-RXN-(NAD)_c_Leaf_Night		44-DIMETHYL-5ALPHA-CHOLEST-7-EN-3BET_c_Leaf_Night + NADH_c_Leaf_Night + OXYGEN-MOLECULE_c_Leaf_Night --> CPD-5847_c_Leaf_Night + NAD_c_Leaf_Night					0	0	10000	0
1.14.13.72-RXN-(NAD)_c_Root_Day		44-DIMETHYL-5ALPHA-CHOLEST-7-EN-3BET_c_Root_Day + NADH_c_Root_Day + OXYGEN-MOLECULE_c_Root_Day --> CPD-5847_c_Root_Day + NAD_c_Root_Day					0	0	10000	0
1.14.13.72-RXN-(NAD)_c_Root_Night		44-DIMETHYL-5ALPHA-CHOLEST-7-EN-3BET_c_Root_Night + NADH_c_Root_Night + OXYGEN-MOLECULE_c_Root_Night --> CPD-5847_c_Root_Night + NAD_c_Root_Night					0	0	10000	0
1.14.13.72-RXN-(NADP)_c_Leaf_Day		44-DIMETHYL-5ALPHA-CHOLEST-7-EN-3BET_c_Leaf_Day + NADPH_c_Leaf_Day + OXYGEN-MOLECULE_c_Leaf_Day --> CPD-5847_c_Leaf_Day + NADP_c_Leaf_Day					0	0	10000	0
1.14.13.72-RXN-(NADP)_c_Leaf_Night		44-DIMETHYL-5ALPHA-CHOLEST-7-EN-3BET_c_Leaf_Night + NADPH_c_Leaf_Night + OXYGEN-MOLECULE_c_Leaf_Night --> CPD-5847_c_Leaf_Night + NADP_c_Leaf_Night					0	0	10000	0
1.14.13.72-RXN-(NADP)_c_Root_Day		44-DIMETHYL-5ALPHA-CHOLEST-7-EN-3BET_c_Root_Day + NADPH_c_Root_Day + OXYGEN-MOLECULE_c_Root_Day --> CPD-5847_c_Root_Day + NADP_c_Root_Day					0	0	10000	0
1.14.13.72-RXN-(NADP)_c_Root_Night		44-DIMETHYL-5ALPHA-CHOLEST-7-EN-3BET_c_Root_Night + NADPH_c_Root_Night + OXYGEN-MOLECULE_c_Root_Night --> CPD-5847_c_Root_Night + NADP_c_Root_Night					0	0	10000	0
1.14.13.73-RXN_c_Leaf_Day		NADPH_c_Leaf_Day + OXYGEN-MOLECULE_c_Leaf_Day + TABERSONINE_c_Leaf_Day --> 16-HYDROXYTABERSONINE_c_Leaf_Day + NADP_c_Leaf_Day					0	0	10000	0
1.14.13.73-RXN_c_Leaf_Night		NADPH_c_Leaf_Night + OXYGEN-MOLECULE_c_Leaf_Night + TABERSONINE_c_Leaf_Night --> 16-HYDROXYTABERSONINE_c_Leaf_Night + NADP_c_Leaf_Night					0	0	10000	0
1.14.13.73-RXN_c_Root_Day		NADPH_c_Root_Day + OXYGEN-MOLECULE_c_Root_Day + TABERSONINE_c_Root_Day --> 16-HYDROXYTABERSONINE_c_Root_Day + NADP_c_Root_Day					0	0	10000	0
1.14.13.73-RXN_c_Root_Night		NADPH_c_Root_Night + OXYGEN-MOLECULE_c_Root_Night + TABERSONINE_c_Root_Night --> 16-HYDROXYTABERSONINE_c_Root_Night + NADP_c_Root_Night					0	0	10000	0
1.14.13.77-RXN_c_Leaf_Day		NADPH_c_Leaf_Day + OXYGEN-MOLECULE_c_Leaf_Day + TAXA-42011-DIEN-5A-OL_c_Leaf_Day --> NADP_c_Leaf_Day + TAXA-42011-DIEN-5A13A-DIOL_c_Leaf_Day					0	0	10000	0
1.14.13.77-RXN_c_Leaf_Night		NADPH_c_Leaf_Night + OXYGEN-MOLECULE_c_Leaf_Night + TAXA-42011-DIEN-5A-OL_c_Leaf_Night --> NADP_c_Leaf_Night + TAXA-42011-DIEN-5A13A-DIOL_c_Leaf_Night					0	0	10000	0
1.14.13.77-RXN_c_Root_Day		NADPH_c_Root_Day + OXYGEN-MOLECULE_c_Root_Day + TAXA-42011-DIEN-5A-OL_c_Root_Day --> NADP_c_Root_Day + TAXA-42011-DIEN-5A13A-DIOL_c_Root_Day					0	0	10000	0
1.14.13.77-RXN_c_Root_Night		NADPH_c_Root_Night + OXYGEN-MOLECULE_c_Root_Night + TAXA-42011-DIEN-5A-OL_c_Root_Night --> NADP_c_Root_Night + TAXA-42011-DIEN-5A13A-DIOL_c_Root_Night					0	0	10000	0
1.14.13.78-RXN_c_Leaf_Day		CPD1F-128_c_Leaf_Day + NADPH_c_Leaf_Day + OXYGEN-MOLECULE_c_Leaf_Day --> ENT-KAUR-16-EN-19-OL_c_Leaf_Day + NADP_c_Leaf_Day					0	0	10000	0
1.14.13.78-RXN_c_Leaf_Night		CPD1F-128_c_Leaf_Night + NADPH_c_Leaf_Night + OXYGEN-MOLECULE_c_Leaf_Night --> ENT-KAUR-16-EN-19-OL_c_Leaf_Night + NADP_c_Leaf_Night					0	0	10000	0
1.14.13.78-RXN_c_Root_Day		CPD1F-128_c_Root_Day + NADPH_c_Root_Day + OXYGEN-MOLECULE_c_Root_Day --> ENT-KAUR-16-EN-19-OL_c_Root_Day + NADP_c_Root_Day					0	0	10000	0
1.14.13.78-RXN_c_Root_Night		CPD1F-128_c_Root_Night + NADPH_c_Root_Night + OXYGEN-MOLECULE_c_Root_Night --> ENT-KAUR-16-EN-19-OL_c_Root_Night + NADP_c_Root_Night					0	0	10000	0
1.14.13.79-RXN_c_Leaf_Day		CPD1F-132_c_Leaf_Day + NADPH_c_Leaf_Day + OXYGEN-MOLECULE_c_Leaf_Day --> CPD1F-136_c_Leaf_Day + NADP_c_Leaf_Day					0	0	10000	0
1.14.13.79-RXN_c_Leaf_Night		CPD1F-132_c_Leaf_Night + NADPH_c_Leaf_Night + OXYGEN-MOLECULE_c_Leaf_Night --> CPD1F-136_c_Leaf_Night + NADP_c_Leaf_Night					0	0	10000	0
1.14.13.79-RXN_c_Root_Day		CPD1F-132_c_Root_Day + NADPH_c_Root_Day + OXYGEN-MOLECULE_c_Root_Day --> CPD1F-136_c_Root_Day + NADP_c_Root_Day					0	0	10000	0
1.14.13.79-RXN_c_Root_Night		CPD1F-132_c_Root_Night + NADPH_c_Root_Night + OXYGEN-MOLECULE_c_Root_Night --> CPD1F-136_c_Root_Night + NADP_c_Root_Night					0	0	10000	0
1.14.13.8-RXN_c_Leaf_Day		NADPH_c_Leaf_Day + NN-DIMETHYLANILINE_c_Leaf_Day + OXYGEN-MOLECULE_c_Leaf_Day --> NADP_c_Leaf_Day + NN-DIMETHYLANILINE-N-OXIDE_c_Leaf_Day					0	0	10000	0
1.14.13.8-RXN_c_Leaf_Night		NADPH_c_Leaf_Night + NN-DIMETHYLANILINE_c_Leaf_Night + OXYGEN-MOLECULE_c_Leaf_Night --> NADP_c_Leaf_Night + NN-DIMETHYLANILINE-N-OXIDE_c_Leaf_Night					0	0	10000	0
1.14.13.8-RXN_c_Root_Day		NADPH_c_Root_Day + NN-DIMETHYLANILINE_c_Root_Day + OXYGEN-MOLECULE_c_Root_Day --> NADP_c_Root_Day + NN-DIMETHYLANILINE-N-OXIDE_c_Root_Day					0	0	10000	0
1.14.13.8-RXN_c_Root_Night		NADPH_c_Root_Night + NN-DIMETHYLANILINE_c_Root_Night + OXYGEN-MOLECULE_c_Root_Night --> NADP_c_Root_Night + NN-DIMETHYLANILINE-N-OXIDE_c_Root_Night					0	0	10000	0
1.14.13.87-RXN-(NAD)_c_Leaf_Day		CPD-3061_c_Leaf_Day + NADH_c_Leaf_Day + OXYGEN-MOLECULE_c_Leaf_Day --> LICODIONE_c_Leaf_Day + NAD_c_Leaf_Day					0	0	10000	0
1.14.13.87-RXN-(NAD)_c_Leaf_Night		CPD-3061_c_Leaf_Night + NADH_c_Leaf_Night + OXYGEN-MOLECULE_c_Leaf_Night --> LICODIONE_c_Leaf_Night + NAD_c_Leaf_Night					0	0	10000	0
1.14.13.87-RXN-(NAD)_c_Root_Day		CPD-3061_c_Root_Day + NADH_c_Root_Day + OXYGEN-MOLECULE_c_Root_Day --> LICODIONE_c_Root_Day + NAD_c_Root_Day					0	0	10000	0
1.14.13.87-RXN-(NAD)_c_Root_Night		CPD-3061_c_Root_Night + NADH_c_Root_Night + OXYGEN-MOLECULE_c_Root_Night --> LICODIONE_c_Root_Night + NAD_c_Root_Night					0	0	10000	0
1.14.13.87-RXN-(NADP)_c_Leaf_Day		CPD-3061_c_Leaf_Day + NADPH_c_Leaf_Day + OXYGEN-MOLECULE_c_Leaf_Day --> LICODIONE_c_Leaf_Day + NADP_c_Leaf_Day					0	0	10000	0
1.14.13.87-RXN-(NADP)_c_Leaf_Night		CPD-3061_c_Leaf_Night + NADPH_c_Leaf_Night + OXYGEN-MOLECULE_c_Leaf_Night --> LICODIONE_c_Leaf_Night + NADP_c_Leaf_Night					0	0	10000	0
1.14.13.87-RXN-(NADP)_c_Root_Day		CPD-3061_c_Root_Day + NADPH_c_Root_Day + OXYGEN-MOLECULE_c_Root_Day --> LICODIONE_c_Root_Day + NADP_c_Root_Day					0	0	10000	0
1.14.13.87-RXN-(NADP)_c_Root_Night		CPD-3061_c_Root_Night + NADPH_c_Root_Night + OXYGEN-MOLECULE_c_Root_Night --> LICODIONE_c_Root_Night + NADP_c_Root_Night					0	0	10000	0
1.14.13.93-RXN_c_Leaf_Day		CPD-693_c_Leaf_Day + NADPH_c_Leaf_Day + OXYGEN-MOLECULE_c_Leaf_Day --> CPD-7234_c_Leaf_Day + NADP_c_Leaf_Day					0	0	10000	0
1.14.13.93-RXN_c_Leaf_Night		CPD-693_c_Leaf_Night + NADPH_c_Leaf_Night + OXYGEN-MOLECULE_c_Leaf_Night --> CPD-7234_c_Leaf_Night + NADP_c_Leaf_Night					0	0	10000	0
1.14.13.93-RXN_c_Root_Day		CPD-693_c_Root_Day + NADPH_c_Root_Day + OXYGEN-MOLECULE_c_Root_Day --> CPD-7234_c_Root_Day + NADP_c_Root_Day					0	0	10000	0
1.14.13.93-RXN_c_Root_Night		CPD-693_c_Root_Night + NADPH_c_Root_Night + OXYGEN-MOLECULE_c_Root_Night --> CPD-7234_c_Root_Night + NADP_c_Root_Night					0	0	10000	0
1.14.19.1-RXN_c_Leaf_Day		2.0 FERROCYTOCHROME-B5_c_Leaf_Day + OXYGEN-MOLECULE_c_Leaf_Day + STEAROYL-COA_c_Leaf_Day --> 2.0 FERRICYTOCHROME-B5_c_Leaf_Day + OLEOYL-COA_c_Leaf_Day					0	0	10000	0
1.14.19.1-RXN_c_Leaf_Night		2.0 FERROCYTOCHROME-B5_c_Leaf_Night + OXYGEN-MOLECULE_c_Leaf_Night + STEAROYL-COA_c_Leaf_Night --> 2.0 FERRICYTOCHROME-B5_c_Leaf_Night + OLEOYL-COA_c_Leaf_Night					0	0	10000	0
1.14.19.1-RXN_c_Root_Day		2.0 FERROCYTOCHROME-B5_c_Root_Day + OXYGEN-MOLECULE_c_Root_Day + STEAROYL-COA_c_Root_Day --> 2.0 FERRICYTOCHROME-B5_c_Root_Day + OLEOYL-COA_c_Root_Day					0	0	10000	0
1.14.19.1-RXN_c_Root_Night		2.0 FERROCYTOCHROME-B5_c_Root_Night + OXYGEN-MOLECULE_c_Root_Night + STEAROYL-COA_c_Root_Night --> 2.0 FERRICYTOCHROME-B5_c_Root_Night + OLEOYL-COA_c_Root_Night					0	0	10000	0
1.14.21.6-RXN-(NAD)_c_Leaf_Day		CPD-4186_c_Leaf_Day + NADH_c_Leaf_Day + OXYGEN-MOLECULE_c_Leaf_Day --> CPD-4187_c_Leaf_Day + NAD_c_Leaf_Day					0	0	10000	0
1.14.21.6-RXN-(NAD)_c_Leaf_Night		CPD-4186_c_Leaf_Night + NADH_c_Leaf_Night + OXYGEN-MOLECULE_c_Leaf_Night --> CPD-4187_c_Leaf_Night + NAD_c_Leaf_Night					0	0	10000	0
1.14.21.6-RXN-(NAD)_c_Root_Day		CPD-4186_c_Root_Day + NADH_c_Root_Day + OXYGEN-MOLECULE_c_Root_Day --> CPD-4187_c_Root_Day + NAD_c_Root_Day					0	0	10000	0
1.14.21.6-RXN-(NAD)_c_Root_Night		CPD-4186_c_Root_Night + NADH_c_Root_Night + OXYGEN-MOLECULE_c_Root_Night --> CPD-4187_c_Root_Night + NAD_c_Root_Night					0	0	10000	0
1.14.21.6-RXN-(NADP)_c_Leaf_Day		CPD-4186_c_Leaf_Day + NADPH_c_Leaf_Day + OXYGEN-MOLECULE_c_Leaf_Day --> CPD-4187_c_Leaf_Day + NADP_c_Leaf_Day					0	0	10000	0
1.14.21.6-RXN-(NADP)_c_Leaf_Night		CPD-4186_c_Leaf_Night + NADPH_c_Leaf_Night + OXYGEN-MOLECULE_c_Leaf_Night --> CPD-4187_c_Leaf_Night + NADP_c_Leaf_Night					0	0	10000	0
1.14.21.6-RXN-(NADP)_c_Root_Day		CPD-4186_c_Root_Day + NADPH_c_Root_Day + OXYGEN-MOLECULE_c_Root_Day --> CPD-4187_c_Root_Day + NADP_c_Root_Day					0	0	10000	0
1.14.21.6-RXN-(NADP)_c_Root_Night		CPD-4186_c_Root_Night + NADPH_c_Root_Night + OXYGEN-MOLECULE_c_Root_Night --> CPD-4187_c_Root_Night + NADP_c_Root_Night					0	0	10000	0
1.14.99.33-RXN-(NAD)_c_Leaf_Day		LINOLEIC_ACID_c_Leaf_Day + NADH_c_Leaf_Day + OXYGEN-MOLECULE_c_Leaf_Day --> CREPENYNATE_c_Leaf_Day + NAD_c_Leaf_Day					0	0	10000	0
1.14.99.33-RXN-(NAD)_c_Leaf_Night		LINOLEIC_ACID_c_Leaf_Night + NADH_c_Leaf_Night + OXYGEN-MOLECULE_c_Leaf_Night --> CREPENYNATE_c_Leaf_Night + NAD_c_Leaf_Night					0	0	10000	0
1.14.99.33-RXN-(NAD)_c_Root_Day		LINOLEIC_ACID_c_Root_Day + NADH_c_Root_Day + OXYGEN-MOLECULE_c_Root_Day --> CREPENYNATE_c_Root_Day + NAD_c_Root_Day					0	0	10000	0
1.14.99.33-RXN-(NAD)_c_Root_Night		LINOLEIC_ACID_c_Root_Night + NADH_c_Root_Night + OXYGEN-MOLECULE_c_Root_Night --> CREPENYNATE_c_Root_Night + NAD_c_Root_Night					0	0	10000	0
1.14.99.33-RXN-(NADP)_c_Leaf_Day		LINOLEIC_ACID_c_Leaf_Day + NADPH_c_Leaf_Day + OXYGEN-MOLECULE_c_Leaf_Day --> CREPENYNATE_c_Leaf_Day + NADP_c_Leaf_Day					0	0	10000	0
1.14.99.33-RXN-(NADP)_c_Leaf_Night		LINOLEIC_ACID_c_Leaf_Night + NADPH_c_Leaf_Night + OXYGEN-MOLECULE_c_Leaf_Night --> CREPENYNATE_c_Leaf_Night + NADP_c_Leaf_Night					0	0	10000	0
1.14.99.33-RXN-(NADP)_c_Root_Day		LINOLEIC_ACID_c_Root_Day + NADPH_c_Root_Day + OXYGEN-MOLECULE_c_Root_Day --> CREPENYNATE_c_Root_Day + NADP_c_Root_Day					0	0	10000	0
1.14.99.33-RXN-(NADP)_c_Root_Night		LINOLEIC_ACID_c_Root_Night + NADPH_c_Root_Night + OXYGEN-MOLECULE_c_Root_Night --> CREPENYNATE_c_Root_Night + NADP_c_Root_Night					0	0	10000	0
1.18.1.2-RXN_p_Leaf_Day		NADP_p_Leaf_Day + 2.0 Reduced-ferredoxins_p_Leaf_Day <=> NADPH_p_Leaf_Day + 2.0 Oxidized-ferredoxins_p_Leaf_Day					1	-10000	10000	0
1.18.1.2-RXN_p_Leaf_Night		NADP_p_Leaf_Night + 2.0 Reduced-ferredoxins_p_Leaf_Night <=> NADPH_p_Leaf_Night + 2.0 Oxidized-ferredoxins_p_Leaf_Night					1	-10000	10000	0
1.18.1.2-RXN_p_Root_Day		NADP_p_Root_Day + 2.0 Reduced-ferredoxins_p_Root_Day <=> NADPH_p_Root_Day + 2.0 Oxidized-ferredoxins_p_Root_Day					1	-10000	10000	0
1.18.1.2-RXN_p_Root_Night		NADP_p_Root_Night + 2.0 Reduced-ferredoxins_p_Root_Night <=> NADPH_p_Root_Night + 2.0 Oxidized-ferredoxins_p_Root_Night					1	-10000	10000	0
1.2.1.1-RXN_c_Leaf_Day		FORMALDEHYDE_c_Leaf_Day + GLUTATHIONE_c_Leaf_Day + NAD_c_Leaf_Day --> CPD-548_c_Leaf_Day + NADH_c_Leaf_Day					0	0	10000	0
1.2.1.1-RXN_c_Leaf_Night		FORMALDEHYDE_c_Leaf_Night + GLUTATHIONE_c_Leaf_Night + NAD_c_Leaf_Night --> CPD-548_c_Leaf_Night + NADH_c_Leaf_Night					0	0	10000	0
1.2.1.1-RXN_c_Root_Day		FORMALDEHYDE_c_Root_Day + GLUTATHIONE_c_Root_Day + NAD_c_Root_Day --> CPD-548_c_Root_Day + NADH_c_Root_Day					0	0	10000	0
1.2.1.1-RXN_c_Root_Night		FORMALDEHYDE_c_Root_Night + GLUTATHIONE_c_Root_Night + NAD_c_Root_Night --> CPD-548_c_Root_Night + NADH_c_Root_Night					0	0	10000	0
1.2.1.13-RXN_p_Leaf_Day		DPG_p_Leaf_Day + NADPH_p_Leaf_Day --> GAP_p_Leaf_Day + NADP_p_Leaf_Day + Pi_p_Leaf_Day					0	0	10000	0
1.2.1.13-RXN_p_Leaf_Night		DPG_p_Leaf_Night + NADPH_p_Leaf_Night --> GAP_p_Leaf_Night + NADP_p_Leaf_Night + Pi_p_Leaf_Night					0	0	10000	0
1.2.1.13-RXN_p_Root_Day		DPG_p_Root_Day + NADPH_p_Root_Day --> GAP_p_Root_Day + NADP_p_Root_Day + Pi_p_Root_Day					0	0	10000	0
1.2.1.13-RXN_p_Root_Night		DPG_p_Root_Night + NADPH_p_Root_Night --> GAP_p_Root_Night + NADP_p_Root_Night + Pi_p_Root_Night					0	0	10000	0
1.2.1.2-RXN_m_Leaf_Day		FORMATE_m_Leaf_Day + NAD_m_Leaf_Day --> CARBON-DIOXIDE_m_Leaf_Day + NADH_m_Leaf_Day					0	0	10000	0
1.2.1.2-RXN_m_Leaf_Night		FORMATE_m_Leaf_Night + NAD_m_Leaf_Night --> CARBON-DIOXIDE_m_Leaf_Night + NADH_m_Leaf_Night					0	0	10000	0
1.2.1.2-RXN_m_Root_Day		FORMATE_m_Root_Day + NAD_m_Root_Day --> CARBON-DIOXIDE_m_Root_Day + NADH_m_Root_Day					0	0	10000	0
1.2.1.2-RXN_m_Root_Night		FORMATE_m_Root_Night + NAD_m_Root_Night --> CARBON-DIOXIDE_m_Root_Night + NADH_m_Root_Night					0	0	10000	0
1.2.1.2-RXN_p_Leaf_Day		FORMATE_p_Leaf_Day + NAD_p_Leaf_Day --> CARBON-DIOXIDE_p_Leaf_Day + NADH_p_Leaf_Day					0	0	10000	0
1.2.1.2-RXN_p_Leaf_Night		FORMATE_p_Leaf_Night + NAD_p_Leaf_Night --> CARBON-DIOXIDE_p_Leaf_Night + NADH_p_Leaf_Night					0	0	10000	0
1.2.1.2-RXN_p_Root_Day		FORMATE_p_Root_Day + NAD_p_Root_Day --> CARBON-DIOXIDE_p_Root_Day + NADH_p_Root_Day					0	0	10000	0
1.2.1.2-RXN_p_Root_Night		FORMATE_p_Root_Night + NAD_p_Root_Night --> CARBON-DIOXIDE_p_Root_Night + NADH_p_Root_Night					0	0	10000	0
1.2.1.25-RXN_m_Leaf_Day		2-KETO-ISOVALERATE_m_Leaf_Day + CO-A_m_Leaf_Day + NAD_m_Leaf_Day --> CARBON-DIOXIDE_m_Leaf_Day + ISOBUTYRYL-COA_m_Leaf_Day + NADH_m_Leaf_Day					0	0	10000	0
1.2.1.25-RXN_m_Leaf_Night		2-KETO-ISOVALERATE_m_Leaf_Night + CO-A_m_Leaf_Night + NAD_m_Leaf_Night --> CARBON-DIOXIDE_m_Leaf_Night + ISOBUTYRYL-COA_m_Leaf_Night + NADH_m_Leaf_Night					0	0	10000	0
1.2.1.25-RXN_m_Root_Day		2-KETO-ISOVALERATE_m_Root_Day + CO-A_m_Root_Day + NAD_m_Root_Day --> CARBON-DIOXIDE_m_Root_Day + ISOBUTYRYL-COA_m_Root_Day + NADH_m_Root_Day					0	0	10000	0
1.2.1.25-RXN_m_Root_Night		2-KETO-ISOVALERATE_m_Root_Night + CO-A_m_Root_Night + NAD_m_Root_Night --> CARBON-DIOXIDE_m_Root_Night + ISOBUTYRYL-COA_m_Root_Night + NADH_m_Root_Night					0	0	10000	0
1.2.1.65-RXN_c_Leaf_Day		NAD_c_Leaf_Day + SALICYLALDEHYDE_c_Leaf_Day --> CPD-110_c_Leaf_Day + NADH_c_Leaf_Day					0	0	10000	0
1.2.1.65-RXN_c_Leaf_Night		NAD_c_Leaf_Night + SALICYLALDEHYDE_c_Leaf_Night --> CPD-110_c_Leaf_Night + NADH_c_Leaf_Night					0	0	10000	0
1.2.1.65-RXN_c_Root_Day		NAD_c_Root_Day + SALICYLALDEHYDE_c_Root_Day --> CPD-110_c_Root_Day + NADH_c_Root_Day					0	0	10000	0
1.2.1.65-RXN_c_Root_Night		NAD_c_Root_Night + SALICYLALDEHYDE_c_Root_Night --> CPD-110_c_Root_Night + NADH_c_Root_Night					0	0	10000	0
1.2.1.9-RXN_c_Leaf_Day		GAP_c_Leaf_Day + NADP_c_Leaf_Day --> G3P_c_Leaf_Day + NADPH_c_Leaf_Day					0	0	10000	0
1.2.1.9-RXN_c_Leaf_Night		GAP_c_Leaf_Night + NADP_c_Leaf_Night --> G3P_c_Leaf_Night + NADPH_c_Leaf_Night					0	0	10000	0
1.2.1.9-RXN_c_Root_Day		GAP_c_Root_Day + NADP_c_Root_Day --> G3P_c_Root_Day + NADPH_c_Root_Day					0	0	10000	0
1.2.1.9-RXN_c_Root_Night		GAP_c_Root_Night + NADP_c_Root_Night --> G3P_c_Root_Night + NADPH_c_Root_Night					0	0	10000	0
1.2.3.14-RXN_c_Leaf_Day		CPD-692_c_Leaf_Day + OXYGEN-MOLECULE_c_Leaf_Day --> CPD-693_c_Leaf_Day + HYDROGEN-PEROXIDE_c_Leaf_Day					0	0	10000	0
1.2.3.14-RXN_c_Leaf_Night		CPD-692_c_Leaf_Night + OXYGEN-MOLECULE_c_Leaf_Night --> CPD-693_c_Leaf_Night + HYDROGEN-PEROXIDE_c_Leaf_Night					0	0	10000	0
1.2.3.14-RXN_c_Root_Day		CPD-692_c_Root_Day + OXYGEN-MOLECULE_c_Root_Day --> CPD-693_c_Root_Day + HYDROGEN-PEROXIDE_c_Root_Day					0	0	10000	0
1.2.3.14-RXN_c_Root_Night		CPD-692_c_Root_Night + OXYGEN-MOLECULE_c_Root_Night --> CPD-693_c_Root_Night + HYDROGEN-PEROXIDE_c_Root_Night					0	0	10000	0
1.3.1.2-RXN_c_Leaf_Day		NADPH_c_Leaf_Day + URACIL_c_Leaf_Day --> DI-H-URACIL_c_Leaf_Day + NADP_c_Leaf_Day					0	0	10000	0
1.3.1.2-RXN_c_Leaf_Night		NADPH_c_Leaf_Night + URACIL_c_Leaf_Night --> DI-H-URACIL_c_Leaf_Night + NADP_c_Leaf_Night					0	0	10000	0
1.3.1.2-RXN_c_Root_Day		NADPH_c_Root_Day + URACIL_c_Root_Day --> DI-H-URACIL_c_Root_Day + NADP_c_Root_Day					0	0	10000	0
1.3.1.2-RXN_c_Root_Night		NADPH_c_Root_Night + URACIL_c_Root_Night --> DI-H-URACIL_c_Root_Night + NADP_c_Root_Night					0	0	10000	0
1.3.3.9-RXN_c_Leaf_Day		LOGANIN_c_Leaf_Day + NADPH_c_Leaf_Day + OXYGEN-MOLECULE_c_Leaf_Day --> NADP_c_Leaf_Day + SECOLOGANIN-CPD_c_Leaf_Day					0	0	10000	0
1.3.3.9-RXN_c_Leaf_Night		LOGANIN_c_Leaf_Night + NADPH_c_Leaf_Night + OXYGEN-MOLECULE_c_Leaf_Night --> NADP_c_Leaf_Night + SECOLOGANIN-CPD_c_Leaf_Night					0	0	10000	0
1.3.3.9-RXN_c_Root_Day		LOGANIN_c_Root_Day + NADPH_c_Root_Day + OXYGEN-MOLECULE_c_Root_Day --> NADP_c_Root_Day + SECOLOGANIN-CPD_c_Root_Day					0	0	10000	0
1.3.3.9-RXN_c_Root_Night		LOGANIN_c_Root_Night + NADPH_c_Root_Night + OXYGEN-MOLECULE_c_Root_Night --> NADP_c_Root_Night + SECOLOGANIN-CPD_c_Root_Night					0	0	10000	0
1.3.7.4-RXN_c_Leaf_Day		BILIVERDINE_c_Leaf_Day + Reduced-ferredoxins_c_Leaf_Day --> 3Z-PHYTOCHROMOBILIN_c_Leaf_Day + Oxidized-ferredoxins_c_Leaf_Day					0	0	10000	0
1.3.7.4-RXN_c_Leaf_Night		BILIVERDINE_c_Leaf_Night + Reduced-ferredoxins_c_Leaf_Night --> 3Z-PHYTOCHROMOBILIN_c_Leaf_Night + Oxidized-ferredoxins_c_Leaf_Night					0	0	10000	0
1.3.7.4-RXN_c_Root_Day		BILIVERDINE_c_Root_Day + Reduced-ferredoxins_c_Root_Day --> 3Z-PHYTOCHROMOBILIN_c_Root_Day + Oxidized-ferredoxins_c_Root_Day					0	0	10000	0
1.3.7.4-RXN_c_Root_Night		BILIVERDINE_c_Root_Night + Reduced-ferredoxins_c_Root_Night --> 3Z-PHYTOCHROMOBILIN_c_Root_Night + Oxidized-ferredoxins_c_Root_Night					0	0	10000	0
1.5.1.20-RXN_c_Leaf_Day		METHYLENE-THF_c_Leaf_Day + NADH_c_Leaf_Day --> 5-METHYL-THF_c_Leaf_Day + NAD_c_Leaf_Day					0	0	10000	0
1.5.1.20-RXN_c_Leaf_Night		METHYLENE-THF_c_Leaf_Night + NADH_c_Leaf_Night --> 5-METHYL-THF_c_Leaf_Night + NAD_c_Leaf_Night					0	0	10000	0
1.5.1.20-RXN_c_Root_Day		METHYLENE-THF_c_Root_Day + NADH_c_Root_Day --> 5-METHYL-THF_c_Root_Day + NAD_c_Root_Day					0	0	10000	0
1.5.1.20-RXN_c_Root_Night		METHYLENE-THF_c_Root_Night + NADH_c_Root_Night --> 5-METHYL-THF_c_Root_Night + NAD_c_Root_Night					0	0	10000	0
1.5.1.8-RXN_c_Leaf_Day		2-KETOGLUTARATE_c_Leaf_Day + LYS_c_Leaf_Day + NADPH_c_Leaf_Day --> NADP_c_Leaf_Day + SACCHAROPINE_c_Leaf_Day					0	0	10000	0
1.5.1.8-RXN_c_Leaf_Night		2-KETOGLUTARATE_c_Leaf_Night + LYS_c_Leaf_Night + NADPH_c_Leaf_Night --> NADP_c_Leaf_Night + SACCHAROPINE_c_Leaf_Night					0	0	10000	0
1.5.1.8-RXN_c_Root_Day		2-KETOGLUTARATE_c_Root_Day + LYS_c_Root_Day + NADPH_c_Root_Day --> NADP_c_Root_Day + SACCHAROPINE_c_Root_Day					0	0	10000	0
1.5.1.8-RXN_c_Root_Night		2-KETOGLUTARATE_c_Root_Night + LYS_c_Root_Night + NADPH_c_Root_Night --> NADP_c_Root_Night + SACCHAROPINE_c_Root_Night					0	0	10000	0
1.5.1.9-RXN_c_Leaf_Day		NAD_c_Leaf_Day + SACCHAROPINE_c_Leaf_Day --> ALLYSINE_c_Leaf_Day + GLT_c_Leaf_Day + NADH_c_Leaf_Day					0	0	10000	0
1.5.1.9-RXN_c_Leaf_Night		NAD_c_Leaf_Night + SACCHAROPINE_c_Leaf_Night --> ALLYSINE_c_Leaf_Night + GLT_c_Leaf_Night + NADH_c_Leaf_Night					0	0	10000	0
1.5.1.9-RXN_c_Root_Day		NAD_c_Root_Day + SACCHAROPINE_c_Root_Day --> ALLYSINE_c_Root_Day + GLT_c_Root_Day + NADH_c_Root_Day					0	0	10000	0
1.5.1.9-RXN_c_Root_Night		NAD_c_Root_Night + SACCHAROPINE_c_Root_Night --> ALLYSINE_c_Root_Night + GLT_c_Root_Night + NADH_c_Root_Night					0	0	10000	0
1.5.3.17-RXN_c_Leaf_Day		OXYGEN-MOLECULE_c_Leaf_Day + SPERMINE_c_Leaf_Day --> CPD-6082_c_Leaf_Day + HYDROGEN-PEROXIDE_c_Leaf_Day + SPERMIDINE_c_Leaf_Day					0	0	10000	0
1.5.3.17-RXN_c_Leaf_Night		OXYGEN-MOLECULE_c_Leaf_Night + SPERMINE_c_Leaf_Night --> CPD-6082_c_Leaf_Night + HYDROGEN-PEROXIDE_c_Leaf_Night + SPERMIDINE_c_Leaf_Night					0	0	10000	0
1.5.3.17-RXN_c_Root_Day		OXYGEN-MOLECULE_c_Root_Day + SPERMINE_c_Root_Day --> CPD-6082_c_Root_Day + HYDROGEN-PEROXIDE_c_Root_Day + SPERMIDINE_c_Root_Day					0	0	10000	0
1.5.3.17-RXN_c_Root_Night		OXYGEN-MOLECULE_c_Root_Night + SPERMINE_c_Root_Night --> CPD-6082_c_Root_Night + HYDROGEN-PEROXIDE_c_Root_Night + SPERMIDINE_c_Root_Night					0	0	10000	0
1.5.5.1-RXN_m_Leaf_Day		ETF-Reduced_m_Leaf_Day + UBIQUINONE_m_Leaf_Day --> ETF-Oxidized_m_Leaf_Day + UBIQUINOL_m_Leaf_Day					0	0	10000	0
1.5.5.1-RXN_m_Leaf_Night		ETF-Reduced_m_Leaf_Night + UBIQUINONE_m_Leaf_Night --> ETF-Oxidized_m_Leaf_Night + UBIQUINOL_m_Leaf_Night					0	0	10000	0
1.5.5.1-RXN_m_Root_Day		ETF-Reduced_m_Root_Day + UBIQUINONE_m_Root_Day --> ETF-Oxidized_m_Root_Day + UBIQUINOL_m_Root_Day					0	0	10000	0
1.5.5.1-RXN_m_Root_Night		ETF-Reduced_m_Root_Night + UBIQUINONE_m_Root_Night --> ETF-Oxidized_m_Root_Night + UBIQUINOL_m_Root_Night					0	0	10000	0
1.6.5.4-RXN_x_Leaf_Day		2.0 CPD-318_x_Leaf_Day + NADH_x_Leaf_Day --> 2.0 ASCORBATE_x_Leaf_Day + NAD_x_Leaf_Day					0	0	10000	0
1.6.5.4-RXN_x_Leaf_Night		2.0 CPD-318_x_Leaf_Night + NADH_x_Leaf_Night --> 2.0 ASCORBATE_x_Leaf_Night + NAD_x_Leaf_Night					0	0	10000	0
1.6.5.4-RXN_x_Root_Day		2.0 CPD-318_x_Root_Day + NADH_x_Root_Day --> 2.0 ASCORBATE_x_Root_Day + NAD_x_Root_Day					0	0	10000	0
1.6.5.4-RXN_x_Root_Night		2.0 CPD-318_x_Root_Night + NADH_x_Root_Night --> 2.0 ASCORBATE_x_Root_Night + NAD_x_Root_Night					0	0	10000	0
1.8.3.5-RXN_c_Leaf_Day		OXYGEN-MOLECULE_c_Leaf_Day + S-PRENYL-L-CYSTEINE_c_Leaf_Day --> CYS_c_Leaf_Day + HYDROGEN-PEROXIDE_c_Leaf_Day + PRENAL_c_Leaf_Day					0	0	10000	0
1.8.3.5-RXN_c_Leaf_Night		OXYGEN-MOLECULE_c_Leaf_Night + S-PRENYL-L-CYSTEINE_c_Leaf_Night --> CYS_c_Leaf_Night + HYDROGEN-PEROXIDE_c_Leaf_Night + PRENAL_c_Leaf_Night					0	0	10000	0
1.8.3.5-RXN_c_Root_Day		OXYGEN-MOLECULE_c_Root_Day + S-PRENYL-L-CYSTEINE_c_Root_Day --> CYS_c_Root_Day + HYDROGEN-PEROXIDE_c_Root_Day + PRENAL_c_Root_Day					0	0	10000	0
1.8.3.5-RXN_c_Root_Night		OXYGEN-MOLECULE_c_Root_Night + S-PRENYL-L-CYSTEINE_c_Root_Night --> CYS_c_Root_Night + HYDROGEN-PEROXIDE_c_Root_Night + PRENAL_c_Root_Night					0	0	10000	0
1.8.4.9-RXN_p_Leaf_Day		APS_p_Leaf_Day + 2.0 GLUTATHIONE_p_Leaf_Day --> AMP_p_Leaf_Day + OXIDIZED-GLUTATHIONE_p_Leaf_Day + SO3_p_Leaf_Day					0	0	10000	0
1.8.4.9-RXN_p_Leaf_Night		APS_p_Leaf_Night + 2.0 GLUTATHIONE_p_Leaf_Night --> AMP_p_Leaf_Night + OXIDIZED-GLUTATHIONE_p_Leaf_Night + SO3_p_Leaf_Night					0	0	10000	0
1.8.4.9-RXN_p_Root_Day		APS_p_Root_Day + 2.0 GLUTATHIONE_p_Root_Day --> AMP_p_Root_Day + OXIDIZED-GLUTATHIONE_p_Root_Day + SO3_p_Root_Day					0	0	10000	0
1.8.4.9-RXN_p_Root_Night		APS_p_Root_Night + 2.0 GLUTATHIONE_p_Root_Night --> AMP_p_Root_Night + OXIDIZED-GLUTATHIONE_p_Root_Night + SO3_p_Root_Night					0	0	10000	0
1.8.5.1-RXN_c_Leaf_Day		2.0 GLUTATHIONE_c_Leaf_Day + L-DEHYDRO-ASCORBATE_c_Leaf_Day --> ASCORBATE_c_Leaf_Day + OXIDIZED-GLUTATHIONE_c_Leaf_Day					0	0	10000	0
1.8.5.1-RXN_c_Leaf_Night		2.0 GLUTATHIONE_c_Leaf_Night + L-DEHYDRO-ASCORBATE_c_Leaf_Night --> ASCORBATE_c_Leaf_Night + OXIDIZED-GLUTATHIONE_c_Leaf_Night					0	0	10000	0
1.8.5.1-RXN_c_Root_Day		2.0 GLUTATHIONE_c_Root_Day + L-DEHYDRO-ASCORBATE_c_Root_Day --> ASCORBATE_c_Root_Day + OXIDIZED-GLUTATHIONE_c_Root_Day					0	0	10000	0
1.8.5.1-RXN_c_Root_Night		2.0 GLUTATHIONE_c_Root_Night + L-DEHYDRO-ASCORBATE_c_Root_Night --> ASCORBATE_c_Root_Night + OXIDIZED-GLUTATHIONE_c_Root_Night					0	0	10000	0
1.8.5.1-RXN_m_Leaf_Day		2.0 GLUTATHIONE_m_Leaf_Day + L-DEHYDRO-ASCORBATE_m_Leaf_Day --> ASCORBATE_m_Leaf_Day + OXIDIZED-GLUTATHIONE_m_Leaf_Day					0	0	10000	0
1.8.5.1-RXN_m_Leaf_Night		2.0 GLUTATHIONE_m_Leaf_Night + L-DEHYDRO-ASCORBATE_m_Leaf_Night --> ASCORBATE_m_Leaf_Night + OXIDIZED-GLUTATHIONE_m_Leaf_Night					0	0	10000	0
1.8.5.1-RXN_m_Root_Day		2.0 GLUTATHIONE_m_Root_Day + L-DEHYDRO-ASCORBATE_m_Root_Day --> ASCORBATE_m_Root_Day + OXIDIZED-GLUTATHIONE_m_Root_Day					0	0	10000	0
1.8.5.1-RXN_m_Root_Night		2.0 GLUTATHIONE_m_Root_Night + L-DEHYDRO-ASCORBATE_m_Root_Night --> ASCORBATE_m_Root_Night + OXIDIZED-GLUTATHIONE_m_Root_Night					0	0	10000	0
1.8.5.1-RXN_p_Leaf_Day		2.0 GLUTATHIONE_p_Leaf_Day + L-DEHYDRO-ASCORBATE_p_Leaf_Day --> ASCORBATE_p_Leaf_Day + OXIDIZED-GLUTATHIONE_p_Leaf_Day					0	0	10000	0
1.8.5.1-RXN_p_Leaf_Night		2.0 GLUTATHIONE_p_Leaf_Night + L-DEHYDRO-ASCORBATE_p_Leaf_Night --> ASCORBATE_p_Leaf_Night + OXIDIZED-GLUTATHIONE_p_Leaf_Night					0	0	10000	0
1.8.5.1-RXN_p_Root_Day		2.0 GLUTATHIONE_p_Root_Day + L-DEHYDRO-ASCORBATE_p_Root_Day --> ASCORBATE_p_Root_Day + OXIDIZED-GLUTATHIONE_p_Root_Day					0	0	10000	0
1.8.5.1-RXN_p_Root_Night		2.0 GLUTATHIONE_p_Root_Night + L-DEHYDRO-ASCORBATE_p_Root_Night --> ASCORBATE_p_Root_Night + OXIDIZED-GLUTATHIONE_p_Root_Night					0	0	10000	0
1.8.5.1-RXN_x_Leaf_Day		2.0 GLUTATHIONE_x_Leaf_Day + L-DEHYDRO-ASCORBATE_x_Leaf_Day --> ASCORBATE_x_Leaf_Day + OXIDIZED-GLUTATHIONE_x_Leaf_Day					0	0	10000	0
1.8.5.1-RXN_x_Leaf_Night		2.0 GLUTATHIONE_x_Leaf_Night + L-DEHYDRO-ASCORBATE_x_Leaf_Night --> ASCORBATE_x_Leaf_Night + OXIDIZED-GLUTATHIONE_x_Leaf_Night					0	0	10000	0
1.8.5.1-RXN_x_Root_Day		2.0 GLUTATHIONE_x_Root_Day + L-DEHYDRO-ASCORBATE_x_Root_Day --> ASCORBATE_x_Root_Day + OXIDIZED-GLUTATHIONE_x_Root_Day					0	0	10000	0
1.8.5.1-RXN_x_Root_Night		2.0 GLUTATHIONE_x_Root_Night + L-DEHYDRO-ASCORBATE_x_Root_Night --> ASCORBATE_x_Root_Night + OXIDIZED-GLUTATHIONE_x_Root_Night					0	0	10000	0
10-FORMYL-THF_pc_Leaf_Day		10-FORMYL-THF_p_Leaf_Day <=> 10-FORMYL-THF_c_Leaf_Day					1	-10000	10000	0
10-FORMYL-THF_pc_Leaf_Night		10-FORMYL-THF_p_Leaf_Night <=> 10-FORMYL-THF_c_Leaf_Night					1	-10000	10000	0
10-FORMYL-THF_pc_Root_Day		10-FORMYL-THF_p_Root_Day <=> 10-FORMYL-THF_c_Root_Day					1	-10000	10000	0
10-FORMYL-THF_pc_Root_Night		10-FORMYL-THF_p_Root_Night <=> 10-FORMYL-THF_c_Root_Night					1	-10000	10000	0
12-OXOPHYTODIENOATE-REDUCTASE-RXN_c_Leaf_Day		CPD-729_c_Leaf_Day + NADPH_c_Leaf_Day --> CPD-730_c_Leaf_Day + NADP_c_Leaf_Day					0	0	10000	0
12-OXOPHYTODIENOATE-REDUCTASE-RXN_c_Leaf_Night		CPD-729_c_Leaf_Night + NADPH_c_Leaf_Night --> CPD-730_c_Leaf_Night + NADP_c_Leaf_Night					0	0	10000	0
12-OXOPHYTODIENOATE-REDUCTASE-RXN_c_Root_Day		CPD-729_c_Root_Day + NADPH_c_Root_Day --> CPD-730_c_Root_Day + NADP_c_Root_Day					0	0	10000	0
12-OXOPHYTODIENOATE-REDUCTASE-RXN_c_Root_Night		CPD-729_c_Root_Night + NADPH_c_Root_Night --> CPD-730_c_Root_Night + NADP_c_Root_Night					0	0	10000	0
15-OXOPROSTAGLANDIN-13-REDUCTASE-RXN-(NAD)_c_Leaf_Day		ALPHA-HYDROXY-915-DIOXOPROSTANOATE_c_Leaf_Day + NAD_c_Leaf_Day --> HYDROXY-915-DIOXOPROSTA-13-ENOATE_c_Leaf_Day + NADH_c_Leaf_Day					0	0	10000	0
15-OXOPROSTAGLANDIN-13-REDUCTASE-RXN-(NAD)_c_Leaf_Night		ALPHA-HYDROXY-915-DIOXOPROSTANOATE_c_Leaf_Night + NAD_c_Leaf_Night --> HYDROXY-915-DIOXOPROSTA-13-ENOATE_c_Leaf_Night + NADH_c_Leaf_Night					0	0	10000	0
15-OXOPROSTAGLANDIN-13-REDUCTASE-RXN-(NAD)_c_Root_Day		ALPHA-HYDROXY-915-DIOXOPROSTANOATE_c_Root_Day + NAD_c_Root_Day --> HYDROXY-915-DIOXOPROSTA-13-ENOATE_c_Root_Day + NADH_c_Root_Day					0	0	10000	0
15-OXOPROSTAGLANDIN-13-REDUCTASE-RXN-(NAD)_c_Root_Night		ALPHA-HYDROXY-915-DIOXOPROSTANOATE_c_Root_Night + NAD_c_Root_Night --> HYDROXY-915-DIOXOPROSTA-13-ENOATE_c_Root_Night + NADH_c_Root_Night					0	0	10000	0
15-OXOPROSTAGLANDIN-13-REDUCTASE-RXN-(NADP)_c_Leaf_Day		ALPHA-HYDROXY-915-DIOXOPROSTANOATE_c_Leaf_Day + NADP_c_Leaf_Day --> HYDROXY-915-DIOXOPROSTA-13-ENOATE_c_Leaf_Day + NADPH_c_Leaf_Day					0	0	10000	0
15-OXOPROSTAGLANDIN-13-REDUCTASE-RXN-(NADP)_c_Leaf_Night		ALPHA-HYDROXY-915-DIOXOPROSTANOATE_c_Leaf_Night + NADP_c_Leaf_Night --> HYDROXY-915-DIOXOPROSTA-13-ENOATE_c_Leaf_Night + NADPH_c_Leaf_Night					0	0	10000	0
15-OXOPROSTAGLANDIN-13-REDUCTASE-RXN-(NADP)_c_Root_Day		ALPHA-HYDROXY-915-DIOXOPROSTANOATE_c_Root_Day + NADP_c_Root_Day --> HYDROXY-915-DIOXOPROSTA-13-ENOATE_c_Root_Day + NADPH_c_Root_Day					0	0	10000	0
15-OXOPROSTAGLANDIN-13-REDUCTASE-RXN-(NADP)_c_Root_Night		ALPHA-HYDROXY-915-DIOXOPROSTANOATE_c_Root_Night + NADP_c_Root_Night --> HYDROXY-915-DIOXOPROSTA-13-ENOATE_c_Root_Night + NADPH_c_Root_Night					0	0	10000	0
1TRANSKETO-RXN_p_Leaf_Day		D-SEDOHEPTULOSE-7-P_p_Leaf_Day + GAP_p_Leaf_Day <=> RIBOSE-5P_p_Leaf_Day + XYLULOSE-5-PHOSPHATE_p_Leaf_Day					1	-10000	10000	0
1TRANSKETO-RXN_p_Leaf_Night		D-SEDOHEPTULOSE-7-P_p_Leaf_Night + GAP_p_Leaf_Night <=> RIBOSE-5P_p_Leaf_Night + XYLULOSE-5-PHOSPHATE_p_Leaf_Night					1	-10000	10000	0
1TRANSKETO-RXN_p_Root_Day		D-SEDOHEPTULOSE-7-P_p_Root_Day + GAP_p_Root_Day <=> RIBOSE-5P_p_Root_Day + XYLULOSE-5-PHOSPHATE_p_Root_Day					1	-10000	10000	0
1TRANSKETO-RXN_p_Root_Night		D-SEDOHEPTULOSE-7-P_p_Root_Night + GAP_p_Root_Night <=> RIBOSE-5P_p_Root_Night + XYLULOSE-5-PHOSPHATE_p_Root_Night					1	-10000	10000	0
2-AMINOADIPATE-AMINOTRANSFERASE-RXN_c_Leaf_Day		2-KETOGLUTARATE_c_Leaf_Day + CPD-468_c_Leaf_Day --> 2K-ADIPATE_c_Leaf_Day + GLT_c_Leaf_Day					0	0	10000	0
2-AMINOADIPATE-AMINOTRANSFERASE-RXN_c_Leaf_Night		2-KETOGLUTARATE_c_Leaf_Night + CPD-468_c_Leaf_Night --> 2K-ADIPATE_c_Leaf_Night + GLT_c_Leaf_Night					0	0	10000	0
2-AMINOADIPATE-AMINOTRANSFERASE-RXN_c_Root_Day		2-KETOGLUTARATE_c_Root_Day + CPD-468_c_Root_Day --> 2K-ADIPATE_c_Root_Day + GLT_c_Root_Day					0	0	10000	0
2-AMINOADIPATE-AMINOTRANSFERASE-RXN_c_Root_Night		2-KETOGLUTARATE_c_Root_Night + CPD-468_c_Root_Night --> 2K-ADIPATE_c_Root_Night + GLT_c_Root_Night					0	0	10000	0
2-DEHYDROPANTOATE-REDUCT-RXN_c_Leaf_Day		2-DEHYDROPANTOATE_c_Leaf_Day + NADPH_c_Leaf_Day --> L-PANTOATE_c_Leaf_Day + NADP_c_Leaf_Day					0	0	10000	0
2-DEHYDROPANTOATE-REDUCT-RXN_c_Leaf_Night		2-DEHYDROPANTOATE_c_Leaf_Night + NADPH_c_Leaf_Night --> L-PANTOATE_c_Leaf_Night + NADP_c_Leaf_Night					0	0	10000	0
2-DEHYDROPANTOATE-REDUCT-RXN_c_Root_Day		2-DEHYDROPANTOATE_c_Root_Day + NADPH_c_Root_Day --> L-PANTOATE_c_Root_Day + NADP_c_Root_Day					0	0	10000	0
2-DEHYDROPANTOATE-REDUCT-RXN_c_Root_Night		2-DEHYDROPANTOATE_c_Root_Night + NADPH_c_Root_Night --> L-PANTOATE_c_Root_Night + NADP_c_Root_Night					0	0	10000	0
2-HEXADECENAL-REDUCTASE-RXN_c_Leaf_Day		NADP_c_Leaf_Day + PALMITALDEHYDE_c_Leaf_Day --> CPD-292_c_Leaf_Day + NADPH_c_Leaf_Day					0	0	10000	0
2-HEXADECENAL-REDUCTASE-RXN_c_Leaf_Night		NADP_c_Leaf_Night + PALMITALDEHYDE_c_Leaf_Night --> CPD-292_c_Leaf_Night + NADPH_c_Leaf_Night					0	0	10000	0
2-HEXADECENAL-REDUCTASE-RXN_c_Root_Day		NADP_c_Root_Day + PALMITALDEHYDE_c_Root_Day --> CPD-292_c_Root_Day + NADPH_c_Root_Day					0	0	10000	0
2-HEXADECENAL-REDUCTASE-RXN_c_Root_Night		NADP_c_Root_Night + PALMITALDEHYDE_c_Root_Night --> CPD-292_c_Root_Night + NADPH_c_Root_Night					0	0	10000	0
2-ISOPROPYLMALATESYN-RXN_p_Leaf_Day		2-KETO-ISOVALERATE_p_Leaf_Day + ACETYL-COA_p_Leaf_Day --> 3-CARBOXY-3-HYDROXY-ISOCAPROATE_p_Leaf_Day + CO-A_p_Leaf_Day					0	0	10000	0
2-ISOPROPYLMALATESYN-RXN_p_Leaf_Night		2-KETO-ISOVALERATE_p_Leaf_Night + ACETYL-COA_p_Leaf_Night --> 3-CARBOXY-3-HYDROXY-ISOCAPROATE_p_Leaf_Night + CO-A_p_Leaf_Night					0	0	10000	0
2-ISOPROPYLMALATESYN-RXN_p_Root_Day		2-KETO-ISOVALERATE_p_Root_Day + ACETYL-COA_p_Root_Day --> 3-CARBOXY-3-HYDROXY-ISOCAPROATE_p_Root_Day + CO-A_p_Root_Day					0	0	10000	0
2-ISOPROPYLMALATESYN-RXN_p_Root_Night		2-KETO-ISOVALERATE_p_Root_Night + ACETYL-COA_p_Root_Night --> 3-CARBOXY-3-HYDROXY-ISOCAPROATE_p_Root_Night + CO-A_p_Root_Night					0	0	10000	0
2-KETO-ADIPATE-DEHYDROG-RXN_c_Leaf_Day		2K-ADIPATE_c_Leaf_Day + CO-A_c_Leaf_Day + NAD_c_Leaf_Day --> CARBON-DIOXIDE_c_Leaf_Day + GLUTARYL-COA_c_Leaf_Day + NADH_c_Leaf_Day					0	0	10000	0
2-KETO-ADIPATE-DEHYDROG-RXN_c_Leaf_Night		2K-ADIPATE_c_Leaf_Night + CO-A_c_Leaf_Night + NAD_c_Leaf_Night --> CARBON-DIOXIDE_c_Leaf_Night + GLUTARYL-COA_c_Leaf_Night + NADH_c_Leaf_Night					0	0	10000	0
2-KETO-ADIPATE-DEHYDROG-RXN_c_Root_Day		2K-ADIPATE_c_Root_Day + CO-A_c_Root_Day + NAD_c_Root_Day --> CARBON-DIOXIDE_c_Root_Day + GLUTARYL-COA_c_Root_Day + NADH_c_Root_Day					0	0	10000	0
2-KETO-ADIPATE-DEHYDROG-RXN_c_Root_Night		2K-ADIPATE_c_Root_Night + CO-A_c_Root_Night + NAD_c_Root_Night --> CARBON-DIOXIDE_c_Root_Night + GLUTARYL-COA_c_Root_Night + NADH_c_Root_Night					0	0	10000	0
2-KETOGLUTARATE_xc_Leaf_Day		2-KETOGLUTARATE_x_Leaf_Day <=> 2-KETOGLUTARATE_c_Leaf_Day					1	-10000	10000	0
2-KETOGLUTARATE_xc_Leaf_Night		2-KETOGLUTARATE_x_Leaf_Night <=> 2-KETOGLUTARATE_c_Leaf_Night					1	-10000	10000	0
2-KETOGLUTARATE_xc_Root_Day		2-KETOGLUTARATE_x_Root_Day <=> 2-KETOGLUTARATE_c_Root_Day					1	-10000	10000	0
2-KETOGLUTARATE_xc_Root_Night		2-KETOGLUTARATE_x_Root_Night <=> 2-KETOGLUTARATE_c_Root_Night					1	-10000	10000	0
2-MEBUCOA-FAD-RXN_m_Leaf_Day		2-METHYL-BUTYRYL-COA_m_Leaf_Day + FAD_m_Leaf_Day --> CPD-1083_m_Leaf_Day + FADH2_m_Leaf_Day					0	0	10000	0
2-MEBUCOA-FAD-RXN_m_Leaf_Night		2-METHYL-BUTYRYL-COA_m_Leaf_Night + FAD_m_Leaf_Night --> CPD-1083_m_Leaf_Night + FADH2_m_Leaf_Night					0	0	10000	0
2-MEBUCOA-FAD-RXN_m_Root_Day		2-METHYL-BUTYRYL-COA_m_Root_Day + FAD_m_Root_Day --> CPD-1083_m_Root_Day + FADH2_m_Root_Day					0	0	10000	0
2-MEBUCOA-FAD-RXN_m_Root_Night		2-METHYL-BUTYRYL-COA_m_Root_Night + FAD_m_Root_Night --> CPD-1083_m_Root_Night + FADH2_m_Root_Night					0	0	10000	0
2-OXOGLUT-DECARBOX-RXN_c_Leaf_Day		2-KETOGLUTARATE_c_Leaf_Day + THIAMINE-PYROPHOSPHATE_c_Leaf_Day --> CARBON-DIOXIDE_c_Leaf_Day + SUCCINATE-SEMIALDEHYDE-THIAMINE-PPI_c_Leaf_Day					0	0	10000	0
2-OXOGLUT-DECARBOX-RXN_c_Leaf_Night		2-KETOGLUTARATE_c_Leaf_Night + THIAMINE-PYROPHOSPHATE_c_Leaf_Night --> CARBON-DIOXIDE_c_Leaf_Night + SUCCINATE-SEMIALDEHYDE-THIAMINE-PPI_c_Leaf_Night					0	0	10000	0
2-OXOGLUT-DECARBOX-RXN_c_Root_Day		2-KETOGLUTARATE_c_Root_Day + THIAMINE-PYROPHOSPHATE_c_Root_Day --> CARBON-DIOXIDE_c_Root_Day + SUCCINATE-SEMIALDEHYDE-THIAMINE-PPI_c_Root_Day					0	0	10000	0
2-OXOGLUT-DECARBOX-RXN_c_Root_Night		2-KETOGLUTARATE_c_Root_Night + THIAMINE-PYROPHOSPHATE_c_Root_Night --> CARBON-DIOXIDE_c_Root_Night + SUCCINATE-SEMIALDEHYDE-THIAMINE-PPI_c_Root_Night					0	0	10000	0
2.1.1.103-RXN_c_Leaf_Day		PHOSPHORYL-ETHANOLAMINE_c_Leaf_Day + S-ADENOSYLMETHIONINE_c_Leaf_Day --> ADENOSYL-HOMO-CYS_c_Leaf_Day + CPD-406_c_Leaf_Day					0	0	10000	0
2.1.1.103-RXN_c_Leaf_Night		PHOSPHORYL-ETHANOLAMINE_c_Leaf_Night + S-ADENOSYLMETHIONINE_c_Leaf_Night --> ADENOSYL-HOMO-CYS_c_Leaf_Night + CPD-406_c_Leaf_Night					0	0	10000	0
2.1.1.103-RXN_c_Root_Day		PHOSPHORYL-ETHANOLAMINE_c_Root_Day + S-ADENOSYLMETHIONINE_c_Root_Day --> ADENOSYL-HOMO-CYS_c_Root_Day + CPD-406_c_Root_Day					0	0	10000	0
2.1.1.103-RXN_c_Root_Night		PHOSPHORYL-ETHANOLAMINE_c_Root_Night + S-ADENOSYLMETHIONINE_c_Root_Night --> ADENOSYL-HOMO-CYS_c_Root_Night + CPD-406_c_Root_Night					0	0	10000	0
2.1.1.114-RXN_c_Leaf_Day		3-HEXAPRENYL-45-DIHYDROXYBENZOATE_c_Leaf_Day + S-ADENOSYLMETHIONINE_c_Leaf_Day --> 3-HEXAPRENYL-4-HYDROXY-5-METHOXYBENZOATE_c_Leaf_Day + ADENOSYL-HOMO-CYS_c_Leaf_Day					0	0	10000	0
2.1.1.114-RXN_c_Leaf_Night		3-HEXAPRENYL-45-DIHYDROXYBENZOATE_c_Leaf_Night + S-ADENOSYLMETHIONINE_c_Leaf_Night --> 3-HEXAPRENYL-4-HYDROXY-5-METHOXYBENZOATE_c_Leaf_Night + ADENOSYL-HOMO-CYS_c_Leaf_Night					0	0	10000	0
2.1.1.114-RXN_c_Root_Day		3-HEXAPRENYL-45-DIHYDROXYBENZOATE_c_Root_Day + S-ADENOSYLMETHIONINE_c_Root_Day --> 3-HEXAPRENYL-4-HYDROXY-5-METHOXYBENZOATE_c_Root_Day + ADENOSYL-HOMO-CYS_c_Root_Day					0	0	10000	0
2.1.1.114-RXN_c_Root_Night		3-HEXAPRENYL-45-DIHYDROXYBENZOATE_c_Root_Night + S-ADENOSYLMETHIONINE_c_Root_Night --> 3-HEXAPRENYL-4-HYDROXY-5-METHOXYBENZOATE_c_Root_Night + ADENOSYL-HOMO-CYS_c_Root_Night					0	0	10000	0
2.1.1.116-RXN_c_Leaf_Day		3-HYDROXY-N-METHYL-S-COCLAURINE_c_Leaf_Day + S-ADENOSYLMETHIONINE_c_Leaf_Day --> ADENOSYL-HOMO-CYS_c_Leaf_Day + S-RETICULINE_c_Leaf_Day					0	0	10000	0
2.1.1.116-RXN_c_Leaf_Night		3-HYDROXY-N-METHYL-S-COCLAURINE_c_Leaf_Night + S-ADENOSYLMETHIONINE_c_Leaf_Night --> ADENOSYL-HOMO-CYS_c_Leaf_Night + S-RETICULINE_c_Leaf_Night					0	0	10000	0
2.1.1.116-RXN_c_Root_Day		3-HYDROXY-N-METHYL-S-COCLAURINE_c_Root_Day + S-ADENOSYLMETHIONINE_c_Root_Day --> ADENOSYL-HOMO-CYS_c_Root_Day + S-RETICULINE_c_Root_Day					0	0	10000	0
2.1.1.116-RXN_c_Root_Night		3-HYDROXY-N-METHYL-S-COCLAURINE_c_Root_Night + S-ADENOSYLMETHIONINE_c_Root_Night --> ADENOSYL-HOMO-CYS_c_Root_Night + S-RETICULINE_c_Root_Night					0	0	10000	0
2.1.1.128-RXN_c_Leaf_Day		S-ADENOSYLMETHIONINE_c_Leaf_Day + S-NORCOCLAURINE_c_Leaf_Day --> ADENOSYL-HOMO-CYS_c_Leaf_Day + S-COCLAURINE_c_Leaf_Day					0	0	10000	0
2.1.1.128-RXN_c_Leaf_Night		S-ADENOSYLMETHIONINE_c_Leaf_Night + S-NORCOCLAURINE_c_Leaf_Night --> ADENOSYL-HOMO-CYS_c_Leaf_Night + S-COCLAURINE_c_Leaf_Night					0	0	10000	0
2.1.1.128-RXN_c_Root_Day		S-ADENOSYLMETHIONINE_c_Root_Day + S-NORCOCLAURINE_c_Root_Day --> ADENOSYL-HOMO-CYS_c_Root_Day + S-COCLAURINE_c_Root_Day					0	0	10000	0
2.1.1.128-RXN_c_Root_Night		S-ADENOSYLMETHIONINE_c_Root_Night + S-NORCOCLAURINE_c_Root_Night --> ADENOSYL-HOMO-CYS_c_Root_Night + S-COCLAURINE_c_Root_Night					0	0	10000	0
2.1.1.140-RXN_c_Leaf_Day		S-ADENOSYLMETHIONINE_c_Leaf_Day + S-COCLAURINE_c_Leaf_Day --> ADENOSYL-HOMO-CYS_c_Leaf_Day + S-N-METHYLCOCLAURINE_c_Leaf_Day					0	0	10000	0
2.1.1.140-RXN_c_Leaf_Night		S-ADENOSYLMETHIONINE_c_Leaf_Night + S-COCLAURINE_c_Leaf_Night --> ADENOSYL-HOMO-CYS_c_Leaf_Night + S-N-METHYLCOCLAURINE_c_Leaf_Night					0	0	10000	0
2.1.1.140-RXN_c_Root_Day		S-ADENOSYLMETHIONINE_c_Root_Day + S-COCLAURINE_c_Root_Day --> ADENOSYL-HOMO-CYS_c_Root_Day + S-N-METHYLCOCLAURINE_c_Root_Day					0	0	10000	0
2.1.1.140-RXN_c_Root_Night		S-ADENOSYLMETHIONINE_c_Root_Night + S-COCLAURINE_c_Root_Night --> ADENOSYL-HOMO-CYS_c_Root_Night + S-N-METHYLCOCLAURINE_c_Root_Night					0	0	10000	0
2.1.1.143-RXN_c_Leaf_Day		CPD-4101_c_Leaf_Day + S-ADENOSYLMETHIONINE_c_Leaf_Day --> ADENOSYL-HOMO-CYS_c_Leaf_Day + CPD-4124_c_Leaf_Day					0	0	10000	0
2.1.1.143-RXN_c_Leaf_Night		CPD-4101_c_Leaf_Night + S-ADENOSYLMETHIONINE_c_Leaf_Night --> ADENOSYL-HOMO-CYS_c_Leaf_Night + CPD-4124_c_Leaf_Night					0	0	10000	0
2.1.1.143-RXN_c_Root_Day		CPD-4101_c_Root_Day + S-ADENOSYLMETHIONINE_c_Root_Day --> ADENOSYL-HOMO-CYS_c_Root_Day + CPD-4124_c_Root_Day					0	0	10000	0
2.1.1.143-RXN_c_Root_Night		CPD-4101_c_Root_Night + S-ADENOSYLMETHIONINE_c_Root_Night --> ADENOSYL-HOMO-CYS_c_Root_Night + CPD-4124_c_Root_Night					0	0	10000	0
2.1.1.62-RXN_c_Leaf_Day		CPD-8628_c_Leaf_Day + S-ADENOSYLMETHIONINE_c_Leaf_Day --> ADENOSYL-HOMO-CYS_c_Leaf_Day + CPD-8629_c_Leaf_Day					0	0	10000	0
2.1.1.62-RXN_c_Leaf_Night		CPD-8628_c_Leaf_Night + S-ADENOSYLMETHIONINE_c_Leaf_Night --> ADENOSYL-HOMO-CYS_c_Leaf_Night + CPD-8629_c_Leaf_Night					0	0	10000	0
2.1.1.62-RXN_c_Root_Day		CPD-8628_c_Root_Day + S-ADENOSYLMETHIONINE_c_Root_Day --> ADENOSYL-HOMO-CYS_c_Root_Day + CPD-8629_c_Root_Day					0	0	10000	0
2.1.1.62-RXN_c_Root_Night		CPD-8628_c_Root_Night + S-ADENOSYLMETHIONINE_c_Root_Night --> ADENOSYL-HOMO-CYS_c_Root_Night + CPD-8629_c_Root_Night					0	0	10000	0
2.1.1.64-RXN_c_Leaf_Day		CPD-7158_c_Leaf_Day + S-ADENOSYLMETHIONINE_c_Leaf_Day --> ADENOSYL-HOMO-CYS_c_Leaf_Day + UBIQUINOL_c_Leaf_Day					0	0	10000	0
2.1.1.64-RXN_c_Leaf_Night		CPD-7158_c_Leaf_Night + S-ADENOSYLMETHIONINE_c_Leaf_Night --> ADENOSYL-HOMO-CYS_c_Leaf_Night + UBIQUINOL_c_Leaf_Night					0	0	10000	0
2.1.1.64-RXN_c_Root_Day		CPD-7158_c_Root_Day + S-ADENOSYLMETHIONINE_c_Root_Day --> ADENOSYL-HOMO-CYS_c_Root_Day + UBIQUINOL_c_Root_Day					0	0	10000	0
2.1.1.64-RXN_c_Root_Night		CPD-7158_c_Root_Night + S-ADENOSYLMETHIONINE_c_Root_Night --> ADENOSYL-HOMO-CYS_c_Root_Night + UBIQUINOL_c_Root_Night					0	0	10000	0
2.1.1.82-RXN_c_Leaf_Day		3457-TETRAHYDROXY-3-METHOXYFLAVONE_c_Leaf_Day + S-ADENOSYLMETHIONINE_c_Leaf_Day --> 345-TRIHYDROXY-37-DIMETHOXYFLAVONE_c_Leaf_Day + ADENOSYL-HOMO-CYS_c_Leaf_Day					0	0	10000	0
2.1.1.82-RXN_c_Leaf_Night		3457-TETRAHYDROXY-3-METHOXYFLAVONE_c_Leaf_Night + S-ADENOSYLMETHIONINE_c_Leaf_Night --> 345-TRIHYDROXY-37-DIMETHOXYFLAVONE_c_Leaf_Night + ADENOSYL-HOMO-CYS_c_Leaf_Night					0	0	10000	0
2.1.1.82-RXN_c_Root_Day		3457-TETRAHYDROXY-3-METHOXYFLAVONE_c_Root_Day + S-ADENOSYLMETHIONINE_c_Root_Day --> 345-TRIHYDROXY-37-DIMETHOXYFLAVONE_c_Root_Day + ADENOSYL-HOMO-CYS_c_Root_Day					0	0	10000	0
2.1.1.82-RXN_c_Root_Night		3457-TETRAHYDROXY-3-METHOXYFLAVONE_c_Root_Night + S-ADENOSYLMETHIONINE_c_Root_Night --> 345-TRIHYDROXY-37-DIMETHOXYFLAVONE_c_Root_Night + ADENOSYL-HOMO-CYS_c_Root_Night					0	0	10000	0
2.1.1.83-RXN_c_Leaf_Day		345-TRIHYDROXY-37-DIMETHOXYFLAVONE_c_Leaf_Day + S-ADENOSYLMETHIONINE_c_Leaf_Day --> ADENOSYL-HOMO-CYS_c_Leaf_Day + CPD-10510_c_Leaf_Day					0	0	10000	0
2.1.1.83-RXN_c_Leaf_Night		345-TRIHYDROXY-37-DIMETHOXYFLAVONE_c_Leaf_Night + S-ADENOSYLMETHIONINE_c_Leaf_Night --> ADENOSYL-HOMO-CYS_c_Leaf_Night + CPD-10510_c_Leaf_Night					0	0	10000	0
2.1.1.83-RXN_c_Root_Day		345-TRIHYDROXY-37-DIMETHOXYFLAVONE_c_Root_Day + S-ADENOSYLMETHIONINE_c_Root_Day --> ADENOSYL-HOMO-CYS_c_Root_Day + CPD-10510_c_Root_Day					0	0	10000	0
2.1.1.83-RXN_c_Root_Night		345-TRIHYDROXY-37-DIMETHOXYFLAVONE_c_Root_Night + S-ADENOSYLMETHIONINE_c_Root_Night --> ADENOSYL-HOMO-CYS_c_Root_Night + CPD-10510_c_Root_Night					0	0	10000	0
2.3.1.103-RXN_c_Leaf_Day		2.0 1-O-SINAPOYL-BETA-D-GLUCOSE_c_Leaf_Day --> 12-BIS-O-SINAPOYL-BETA-D-GLUCOSIDE_c_Leaf_Day + GLC_c_Leaf_Day					0	0	10000	0
2.3.1.103-RXN_c_Leaf_Night		2.0 1-O-SINAPOYL-BETA-D-GLUCOSE_c_Leaf_Night --> 12-BIS-O-SINAPOYL-BETA-D-GLUCOSIDE_c_Leaf_Night + GLC_c_Leaf_Night					0	0	10000	0
2.3.1.103-RXN_c_Root_Day		2.0 1-O-SINAPOYL-BETA-D-GLUCOSE_c_Root_Day --> 12-BIS-O-SINAPOYL-BETA-D-GLUCOSIDE_c_Root_Day + GLC_c_Root_Day					0	0	10000	0
2.3.1.103-RXN_c_Root_Night		2.0 1-O-SINAPOYL-BETA-D-GLUCOSE_c_Root_Night --> 12-BIS-O-SINAPOYL-BETA-D-GLUCOSIDE_c_Root_Night + GLC_c_Root_Night					0	0	10000	0
2.3.1.107-RXN_c_Leaf_Day		17-O-DEACETYLVINDOLINE_c_Leaf_Day + ACETYL-COA_c_Leaf_Day --> CO-A_c_Leaf_Day + VINDOLINE_c_Leaf_Day					0	0	10000	0
2.3.1.107-RXN_c_Leaf_Night		17-O-DEACETYLVINDOLINE_c_Leaf_Night + ACETYL-COA_c_Leaf_Night --> CO-A_c_Leaf_Night + VINDOLINE_c_Leaf_Night					0	0	10000	0
2.3.1.107-RXN_c_Root_Day		17-O-DEACETYLVINDOLINE_c_Root_Day + ACETYL-COA_c_Root_Day --> CO-A_c_Root_Day + VINDOLINE_c_Root_Day					0	0	10000	0
2.3.1.107-RXN_c_Root_Night		17-O-DEACETYLVINDOLINE_c_Root_Night + ACETYL-COA_c_Root_Night --> CO-A_c_Root_Night + VINDOLINE_c_Root_Night					0	0	10000	0
2.3.1.133-RXN_c_Leaf_Day		P-COUMAROYL-COA_c_Leaf_Day + SHIKIMATE_c_Leaf_Day --> CO-A_c_Leaf_Day + CPD-412_c_Leaf_Day					0	0	10000	0
2.3.1.133-RXN_c_Leaf_Night		P-COUMAROYL-COA_c_Leaf_Night + SHIKIMATE_c_Leaf_Night --> CO-A_c_Leaf_Night + CPD-412_c_Leaf_Night					0	0	10000	0
2.3.1.133-RXN_c_Root_Day		P-COUMAROYL-COA_c_Root_Day + SHIKIMATE_c_Root_Day --> CO-A_c_Root_Day + CPD-412_c_Root_Day					0	0	10000	0
2.3.1.133-RXN_c_Root_Night		P-COUMAROYL-COA_c_Root_Night + SHIKIMATE_c_Root_Night --> CO-A_c_Root_Night + CPD-412_c_Root_Night					0	0	10000	0
2.3.1.150-RXN_c_Leaf_Day		ACETYL-COA_c_Leaf_Day + SALUTARIDINOL_c_Leaf_Day --> 7-O-ACETYLSALUTARIDINOL_c_Leaf_Day + CO-A_c_Leaf_Day					0	0	10000	0
2.3.1.150-RXN_c_Leaf_Night		ACETYL-COA_c_Leaf_Night + SALUTARIDINOL_c_Leaf_Night --> 7-O-ACETYLSALUTARIDINOL_c_Leaf_Night + CO-A_c_Leaf_Night					0	0	10000	0
2.3.1.150-RXN_c_Root_Day		ACETYL-COA_c_Root_Day + SALUTARIDINOL_c_Root_Day --> 7-O-ACETYLSALUTARIDINOL_c_Root_Day + CO-A_c_Root_Day					0	0	10000	0
2.3.1.150-RXN_c_Root_Night		ACETYL-COA_c_Root_Night + SALUTARIDINOL_c_Root_Night --> 7-O-ACETYLSALUTARIDINOL_c_Root_Night + CO-A_c_Root_Night					0	0	10000	0
2.3.1.156-RXN_c_Leaf_Day		ISOVALERYL-COA_c_Leaf_Day + 3.0 MALONYL-COA_c_Leaf_Day --> 3-METHYL-1-246-TRIHYDROXYPHENYLBUTAN_c_Leaf_Day + 3.0 CARBON-DIOXIDE_c_Leaf_Day + 4.0 CO-A_c_Leaf_Day					0	0	10000	0
2.3.1.156-RXN_c_Leaf_Night		ISOVALERYL-COA_c_Leaf_Night + 3.0 MALONYL-COA_c_Leaf_Night --> 3-METHYL-1-246-TRIHYDROXYPHENYLBUTAN_c_Leaf_Night + 3.0 CARBON-DIOXIDE_c_Leaf_Night + 4.0 CO-A_c_Leaf_Night					0	0	10000	0
2.3.1.156-RXN_c_Root_Day		ISOVALERYL-COA_c_Root_Day + 3.0 MALONYL-COA_c_Root_Day --> 3-METHYL-1-246-TRIHYDROXYPHENYLBUTAN_c_Root_Day + 3.0 CARBON-DIOXIDE_c_Root_Day + 4.0 CO-A_c_Root_Day					0	0	10000	0
2.3.1.156-RXN_c_Root_Night		ISOVALERYL-COA_c_Root_Night + 3.0 MALONYL-COA_c_Root_Night --> 3-METHYL-1-246-TRIHYDROXYPHENYLBUTAN_c_Root_Night + 3.0 CARBON-DIOXIDE_c_Root_Night + 4.0 CO-A_c_Root_Night					0	0	10000	0
2.3.1.160-RXN_c_Leaf_Day		16-EPIVELLOSIMINE_c_Leaf_Day + ACETYL-COA_c_Leaf_Day --> CO-A_c_Leaf_Day + VINORINE_c_Leaf_Day					0	0	10000	0
2.3.1.160-RXN_c_Leaf_Night		16-EPIVELLOSIMINE_c_Leaf_Night + ACETYL-COA_c_Leaf_Night --> CO-A_c_Leaf_Night + VINORINE_c_Leaf_Night					0	0	10000	0
2.3.1.160-RXN_c_Root_Day		16-EPIVELLOSIMINE_c_Root_Day + ACETYL-COA_c_Root_Day --> CO-A_c_Root_Day + VINORINE_c_Root_Day					0	0	10000	0
2.3.1.160-RXN_c_Root_Night		16-EPIVELLOSIMINE_c_Root_Night + ACETYL-COA_c_Root_Night --> CO-A_c_Root_Night + VINORINE_c_Root_Night					0	0	10000	0
2.3.1.162-RXN_c_Leaf_Day		ACETYL-COA_c_Leaf_Day + TAXA-42011-DIEN-5A-OL_c_Leaf_Day --> CO-A_c_Leaf_Day + TAXA-42011-DIEN-5-ALPHA-YL-ACETATE_c_Leaf_Day					0	0	10000	0
2.3.1.162-RXN_c_Leaf_Night		ACETYL-COA_c_Leaf_Night + TAXA-42011-DIEN-5A-OL_c_Leaf_Night --> CO-A_c_Leaf_Night + TAXA-42011-DIEN-5-ALPHA-YL-ACETATE_c_Leaf_Night					0	0	10000	0
2.3.1.162-RXN_c_Root_Day		ACETYL-COA_c_Root_Day + TAXA-42011-DIEN-5A-OL_c_Root_Day --> CO-A_c_Root_Day + TAXA-42011-DIEN-5-ALPHA-YL-ACETATE_c_Root_Day					0	0	10000	0
2.3.1.162-RXN_c_Root_Night		ACETYL-COA_c_Root_Night + TAXA-42011-DIEN-5A-OL_c_Root_Night --> CO-A_c_Root_Night + TAXA-42011-DIEN-5-ALPHA-YL-ACETATE_c_Root_Night					0	0	10000	0
2.3.1.167-RXN_c_Leaf_Day		10-DEACETYLBACCATIN-III_c_Leaf_Day + ACETYL-COA_c_Leaf_Day --> BACCATIN-III_c_Leaf_Day + CO-A_c_Leaf_Day					0	0	10000	0
2.3.1.167-RXN_c_Leaf_Night		10-DEACETYLBACCATIN-III_c_Leaf_Night + ACETYL-COA_c_Leaf_Night --> BACCATIN-III_c_Leaf_Night + CO-A_c_Leaf_Night					0	0	10000	0
2.3.1.167-RXN_c_Root_Day		10-DEACETYLBACCATIN-III_c_Root_Day + ACETYL-COA_c_Root_Day --> BACCATIN-III_c_Root_Day + CO-A_c_Root_Day					0	0	10000	0
2.3.1.167-RXN_c_Root_Night		10-DEACETYLBACCATIN-III_c_Root_Night + ACETYL-COA_c_Root_Night --> BACCATIN-III_c_Root_Night + CO-A_c_Root_Night					0	0	10000	0
2.3.1.179-RXN_c_Leaf_Day		MALONYL-ACP_c_Leaf_Day + Palmitoleoyl-ACPs_c_Leaf_Day --> 3-oxo-cis-vaccenoyl-ACPs_c_Leaf_Day + ACP_c_Leaf_Day + CARBON-DIOXIDE_c_Leaf_Day					0	0	10000	0
2.3.1.179-RXN_c_Leaf_Night		MALONYL-ACP_c_Leaf_Night + Palmitoleoyl-ACPs_c_Leaf_Night --> 3-oxo-cis-vaccenoyl-ACPs_c_Leaf_Night + ACP_c_Leaf_Night + CARBON-DIOXIDE_c_Leaf_Night					0	0	10000	0
2.3.1.179-RXN_c_Root_Day		MALONYL-ACP_c_Root_Day + Palmitoleoyl-ACPs_c_Root_Day --> 3-oxo-cis-vaccenoyl-ACPs_c_Root_Day + ACP_c_Root_Day + CARBON-DIOXIDE_c_Root_Day					0	0	10000	0
2.3.1.179-RXN_c_Root_Night		MALONYL-ACP_c_Root_Night + Palmitoleoyl-ACPs_c_Root_Night --> 3-oxo-cis-vaccenoyl-ACPs_c_Root_Night + ACP_c_Root_Night + CARBON-DIOXIDE_c_Root_Night					0	0	10000	0
2.3.1.180-RXN_p_Leaf_Day		ACETYL-COA_p_Leaf_Day + MALONYL-ACP_p_Leaf_Day --> Acetoacetyl-ACPs_p_Leaf_Day + CARBON-DIOXIDE_p_Leaf_Day + CO-A_p_Leaf_Day					0	0	10000	0
2.3.1.180-RXN_p_Leaf_Night		ACETYL-COA_p_Leaf_Night + MALONYL-ACP_p_Leaf_Night --> Acetoacetyl-ACPs_p_Leaf_Night + CARBON-DIOXIDE_p_Leaf_Night + CO-A_p_Leaf_Night					0	0	10000	0
2.3.1.180-RXN_p_Root_Day		ACETYL-COA_p_Root_Day + MALONYL-ACP_p_Root_Day --> Acetoacetyl-ACPs_p_Root_Day + CARBON-DIOXIDE_p_Root_Day + CO-A_p_Root_Day					0	0	10000	0
2.3.1.180-RXN_p_Root_Night		ACETYL-COA_p_Root_Night + MALONYL-ACP_p_Root_Night --> Acetoacetyl-ACPs_p_Root_Night + CARBON-DIOXIDE_p_Root_Night + CO-A_p_Root_Night					0	0	10000	0
2.3.1.91-RXN_c_Leaf_Day		1-O-SINAPOYL-BETA-D-GLUCOSE_c_Leaf_Day + CHOLINE_c_Leaf_Day --> GLC_c_Leaf_Day + O-SINAPOYLCHOLINE_c_Leaf_Day					0	0	10000	0
2.3.1.91-RXN_c_Leaf_Night		1-O-SINAPOYL-BETA-D-GLUCOSE_c_Leaf_Night + CHOLINE_c_Leaf_Night --> GLC_c_Leaf_Night + O-SINAPOYLCHOLINE_c_Leaf_Night					0	0	10000	0
2.3.1.91-RXN_c_Root_Day		1-O-SINAPOYL-BETA-D-GLUCOSE_c_Root_Day + CHOLINE_c_Root_Day --> GLC_c_Root_Day + O-SINAPOYLCHOLINE_c_Root_Day					0	0	10000	0
2.3.1.91-RXN_c_Root_Night		1-O-SINAPOYL-BETA-D-GLUCOSE_c_Root_Night + CHOLINE_c_Root_Night --> GLC_c_Root_Night + O-SINAPOYLCHOLINE_c_Root_Night					0	0	10000	0
2.3.1.92-RXN_c_Leaf_Day		1-O-SINAPOYL-BETA-D-GLUCOSE_c_Leaf_Day + MAL_c_Leaf_Day --> GLC_c_Leaf_Day + SINAPOYL-S-MALATE_c_Leaf_Day					0	0	10000	0
2.3.1.92-RXN_c_Leaf_Night		1-O-SINAPOYL-BETA-D-GLUCOSE_c_Leaf_Night + MAL_c_Leaf_Night --> GLC_c_Leaf_Night + SINAPOYL-S-MALATE_c_Leaf_Night					0	0	10000	0
2.3.1.92-RXN_c_Root_Day		1-O-SINAPOYL-BETA-D-GLUCOSE_c_Root_Day + MAL_c_Root_Day --> GLC_c_Root_Day + SINAPOYL-S-MALATE_c_Root_Day					0	0	10000	0
2.3.1.92-RXN_c_Root_Night		1-O-SINAPOYL-BETA-D-GLUCOSE_c_Root_Night + MAL_c_Root_Night --> GLC_c_Root_Night + SINAPOYL-S-MALATE_c_Root_Night					0	0	10000	0
2.3.1.99-RXN_c_Leaf_Day		FERULOYL-COA_c_Leaf_Day + QUINATE_c_Leaf_Day --> CO-A_c_Leaf_Day + CPD-416_c_Leaf_Day					0	0	10000	0
2.3.1.99-RXN_c_Leaf_Night		FERULOYL-COA_c_Leaf_Night + QUINATE_c_Leaf_Night --> CO-A_c_Leaf_Night + CPD-416_c_Leaf_Night					0	0	10000	0
2.3.1.99-RXN_c_Root_Day		FERULOYL-COA_c_Root_Day + QUINATE_c_Root_Day --> CO-A_c_Root_Day + CPD-416_c_Root_Day					0	0	10000	0
2.3.1.99-RXN_c_Root_Night		FERULOYL-COA_c_Root_Night + QUINATE_c_Root_Night --> CO-A_c_Root_Night + CPD-416_c_Root_Night					0	0	10000	0
2.4.1.111-RXN_c_Leaf_Day		CONIFERYL-ALCOHOL_c_Leaf_Day + UDP-GLUCOSE_c_Leaf_Day --> CPD-1777_c_Leaf_Day + UDP_c_Leaf_Day					0	0	10000	0
2.4.1.111-RXN_c_Leaf_Night		CONIFERYL-ALCOHOL_c_Leaf_Night + UDP-GLUCOSE_c_Leaf_Night --> CPD-1777_c_Leaf_Night + UDP_c_Leaf_Night					0	0	10000	0
2.4.1.111-RXN_c_Root_Day		CONIFERYL-ALCOHOL_c_Root_Day + UDP-GLUCOSE_c_Root_Day --> CPD-1777_c_Root_Day + UDP_c_Root_Day					0	0	10000	0
2.4.1.111-RXN_c_Root_Night		CONIFERYL-ALCOHOL_c_Root_Night + UDP-GLUCOSE_c_Root_Night --> CPD-1777_c_Root_Night + UDP_c_Root_Night					0	0	10000	0
2.4.1.114-RXN_c_Leaf_Day		2-COUMARATE_c_Leaf_Day + UDP-GLUCOSE_c_Leaf_Day --> CPD-459_c_Leaf_Day + UDP_c_Leaf_Day					0	0	10000	0
2.4.1.114-RXN_c_Leaf_Night		2-COUMARATE_c_Leaf_Night + UDP-GLUCOSE_c_Leaf_Night --> CPD-459_c_Leaf_Night + UDP_c_Leaf_Night					0	0	10000	0
2.4.1.114-RXN_c_Root_Day		2-COUMARATE_c_Root_Day + UDP-GLUCOSE_c_Root_Day --> CPD-459_c_Root_Day + UDP_c_Root_Day					0	0	10000	0
2.4.1.114-RXN_c_Root_Night		2-COUMARATE_c_Root_Night + UDP-GLUCOSE_c_Root_Night --> CPD-459_c_Root_Night + UDP_c_Root_Night					0	0	10000	0
2.4.1.121-RXN_c_Leaf_Day		INDOLE_ACETATE_AUXIN_c_Leaf_Day + UDP-GLUCOSE_c_Leaf_Day --> CPD-1102_c_Leaf_Day + UDP_c_Leaf_Day					0	0	10000	0
2.4.1.121-RXN_c_Leaf_Night		INDOLE_ACETATE_AUXIN_c_Leaf_Night + UDP-GLUCOSE_c_Leaf_Night --> CPD-1102_c_Leaf_Night + UDP_c_Leaf_Night					0	0	10000	0
2.4.1.121-RXN_c_Root_Day		INDOLE_ACETATE_AUXIN_c_Root_Day + UDP-GLUCOSE_c_Root_Day --> CPD-1102_c_Root_Day + UDP_c_Root_Day					0	0	10000	0
2.4.1.121-RXN_c_Root_Night		INDOLE_ACETATE_AUXIN_c_Root_Night + UDP-GLUCOSE_c_Root_Night --> CPD-1102_c_Root_Night + UDP_c_Root_Night					0	0	10000	0
2.4.1.123-RXN_c_Leaf_Day		MYO-INOSITOL_c_Leaf_Day + UDP-GALACTOSE_c_Leaf_Day --> CPD-458_c_Leaf_Day + UDP_c_Leaf_Day					0	0	10000	0
2.4.1.123-RXN_c_Leaf_Night		MYO-INOSITOL_c_Leaf_Night + UDP-GALACTOSE_c_Leaf_Night --> CPD-458_c_Leaf_Night + UDP_c_Leaf_Night					0	0	10000	0
2.4.1.123-RXN_c_Root_Day		MYO-INOSITOL_c_Root_Day + UDP-GALACTOSE_c_Root_Day --> CPD-458_c_Root_Day + UDP_c_Root_Day					0	0	10000	0
2.4.1.123-RXN_c_Root_Night		MYO-INOSITOL_c_Root_Night + UDP-GALACTOSE_c_Root_Night --> CPD-458_c_Root_Night + UDP_c_Root_Night					0	0	10000	0
2.4.1.210-RXN_c_Leaf_Day		LIMONIN_c_Leaf_Day + UDP-GLUCOSE_c_Leaf_Day --> GLUCOSYL-LIMONIN_c_Leaf_Day + UDP_c_Leaf_Day					0	0	10000	0
2.4.1.210-RXN_c_Leaf_Night		LIMONIN_c_Leaf_Night + UDP-GLUCOSE_c_Leaf_Night --> GLUCOSYL-LIMONIN_c_Leaf_Night + UDP_c_Leaf_Night					0	0	10000	0
2.4.1.210-RXN_c_Root_Day		LIMONIN_c_Root_Day + UDP-GLUCOSE_c_Root_Day --> GLUCOSYL-LIMONIN_c_Root_Day + UDP_c_Root_Day					0	0	10000	0
2.4.1.210-RXN_c_Root_Night		LIMONIN_c_Root_Night + UDP-GLUCOSE_c_Root_Night --> GLUCOSYL-LIMONIN_c_Root_Night + UDP_c_Root_Night					0	0	10000	0
2.4.1.214-RXN_c_Leaf_Day		GUANOSINE_DIPHOSPHATE_FUCOSE_c_Leaf_Day + N4-N-ACETYL-BETA-D-GLUCOSAMINYL-12_c_Leaf_Day --> GDP_c_Leaf_Day + N4-N-ACETYL-BETA-D-GLUCOSAMINYL-F_c_Leaf_Day					0	0	10000	0
2.4.1.214-RXN_c_Leaf_Night		GUANOSINE_DIPHOSPHATE_FUCOSE_c_Leaf_Night + N4-N-ACETYL-BETA-D-GLUCOSAMINYL-12_c_Leaf_Night --> GDP_c_Leaf_Night + N4-N-ACETYL-BETA-D-GLUCOSAMINYL-F_c_Leaf_Night					0	0	10000	0
2.4.1.214-RXN_c_Root_Day		GUANOSINE_DIPHOSPHATE_FUCOSE_c_Root_Day + N4-N-ACETYL-BETA-D-GLUCOSAMINYL-12_c_Root_Day --> GDP_c_Root_Day + N4-N-ACETYL-BETA-D-GLUCOSAMINYL-F_c_Root_Day					0	0	10000	0
2.4.1.214-RXN_c_Root_Night		GUANOSINE_DIPHOSPHATE_FUCOSE_c_Root_Night + N4-N-ACETYL-BETA-D-GLUCOSAMINYL-12_c_Root_Night --> GDP_c_Root_Night + N4-N-ACETYL-BETA-D-GLUCOSAMINYL-F_c_Root_Night					0	0	10000	0
2.4.1.218-RXN_c_Leaf_Day		HYDROQUINONE_c_Leaf_Day + UDP-GLUCOSE_c_Leaf_Day --> HYDROQUINONE-O-BETA-D-GLUCOPYRANOSIDE_c_Leaf_Day + UDP_c_Leaf_Day					0	0	10000	0
2.4.1.218-RXN_c_Leaf_Night		HYDROQUINONE_c_Leaf_Night + UDP-GLUCOSE_c_Leaf_Night --> HYDROQUINONE-O-BETA-D-GLUCOPYRANOSIDE_c_Leaf_Night + UDP_c_Leaf_Night					0	0	10000	0
2.4.1.218-RXN_c_Root_Day		HYDROQUINONE_c_Root_Day + UDP-GLUCOSE_c_Root_Day --> HYDROQUINONE-O-BETA-D-GLUCOPYRANOSIDE_c_Root_Day + UDP_c_Root_Day					0	0	10000	0
2.4.1.218-RXN_c_Root_Night		HYDROQUINONE_c_Root_Night + UDP-GLUCOSE_c_Root_Night --> HYDROQUINONE-O-BETA-D-GLUCOPYRANOSIDE_c_Root_Night + UDP_c_Root_Night					0	0	10000	0
2.4.1.67-RXN_c_Leaf_Day		CPD-1099_c_Leaf_Day + CPD-458_c_Leaf_Day --> CPD-170_c_Leaf_Day + MYO-INOSITOL_c_Leaf_Day					0	0	10000	0
2.4.1.67-RXN_c_Leaf_Night		CPD-1099_c_Leaf_Night + CPD-458_c_Leaf_Night --> CPD-170_c_Leaf_Night + MYO-INOSITOL_c_Leaf_Night					0	0	10000	0
2.4.1.67-RXN_c_Root_Day		CPD-1099_c_Root_Day + CPD-458_c_Root_Day --> CPD-170_c_Root_Day + MYO-INOSITOL_c_Root_Day					0	0	10000	0
2.4.1.67-RXN_c_Root_Night		CPD-1099_c_Root_Night + CPD-458_c_Root_Night --> CPD-170_c_Root_Night + MYO-INOSITOL_c_Root_Night					0	0	10000	0
2.4.1.82-RXN_c_Leaf_Day		CPD-458_c_Leaf_Day + SUCROSE_c_Leaf_Day --> CPD-1099_c_Leaf_Day + MYO-INOSITOL_c_Leaf_Day					0	0	10000	0
2.4.1.82-RXN_c_Leaf_Night		CPD-458_c_Leaf_Night + SUCROSE_c_Leaf_Night --> CPD-1099_c_Leaf_Night + MYO-INOSITOL_c_Leaf_Night					0	0	10000	0
2.4.1.82-RXN_c_Root_Day		CPD-458_c_Root_Day + SUCROSE_c_Root_Day --> CPD-1099_c_Root_Day + MYO-INOSITOL_c_Root_Day					0	0	10000	0
2.4.1.82-RXN_c_Root_Night		CPD-458_c_Root_Night + SUCROSE_c_Root_Night --> CPD-1099_c_Root_Night + MYO-INOSITOL_c_Root_Night					0	0	10000	0
2.4.2.38-RXN_c_Leaf_Day		N4-N-ACETYL-BETA-D-GLUCOSAMINYL-12_c_Leaf_Day + UDP-D-XYLOSE_c_Leaf_Day --> N4-N-ACETYL-BETA-D-GLUCOSAMINYL-X_c_Leaf_Day + UDP_c_Leaf_Day					0	0	10000	0
2.4.2.38-RXN_c_Leaf_Night		N4-N-ACETYL-BETA-D-GLUCOSAMINYL-12_c_Leaf_Night + UDP-D-XYLOSE_c_Leaf_Night --> N4-N-ACETYL-BETA-D-GLUCOSAMINYL-X_c_Leaf_Night + UDP_c_Leaf_Night					0	0	10000	0
2.4.2.38-RXN_c_Root_Day		N4-N-ACETYL-BETA-D-GLUCOSAMINYL-12_c_Root_Day + UDP-D-XYLOSE_c_Root_Day --> N4-N-ACETYL-BETA-D-GLUCOSAMINYL-X_c_Root_Day + UDP_c_Root_Day					0	0	10000	0
2.4.2.38-RXN_c_Root_Night		N4-N-ACETYL-BETA-D-GLUCOSAMINYL-12_c_Root_Night + UDP-D-XYLOSE_c_Root_Night --> N4-N-ACETYL-BETA-D-GLUCOSAMINYL-X_c_Root_Night + UDP_c_Root_Night					0	0	10000	0
2.5.1.19-RXN_p_Leaf_Day		PHOSPHO-ENOL-PYRUVATE_p_Leaf_Day + SHIKIMATE-5P_p_Leaf_Day --> 3-ENOLPYRUVYL-SHIKIMATE-5P_p_Leaf_Day + Pi_p_Leaf_Day					0	0	10000	0
2.5.1.19-RXN_p_Leaf_Night		PHOSPHO-ENOL-PYRUVATE_p_Leaf_Night + SHIKIMATE-5P_p_Leaf_Night --> 3-ENOLPYRUVYL-SHIKIMATE-5P_p_Leaf_Night + Pi_p_Leaf_Night					0	0	10000	0
2.5.1.19-RXN_p_Root_Day		PHOSPHO-ENOL-PYRUVATE_p_Root_Day + SHIKIMATE-5P_p_Root_Day --> 3-ENOLPYRUVYL-SHIKIMATE-5P_p_Root_Day + Pi_p_Root_Day					0	0	10000	0
2.5.1.19-RXN_p_Root_Night		PHOSPHO-ENOL-PYRUVATE_p_Root_Night + SHIKIMATE-5P_p_Root_Night --> 3-ENOLPYRUVYL-SHIKIMATE-5P_p_Root_Night + Pi_p_Root_Night					0	0	10000	0
2.5.1.21-RXN_c_Leaf_Day		2.0 FARNESYL-PP_c_Leaf_Day --> CPD-465_c_Leaf_Day + PPI_c_Leaf_Day					0	0	10000	0
2.5.1.21-RXN_c_Leaf_Night		2.0 FARNESYL-PP_c_Leaf_Night --> CPD-465_c_Leaf_Night + PPI_c_Leaf_Night					0	0	10000	0
2.5.1.21-RXN_c_Root_Day		2.0 FARNESYL-PP_c_Root_Day --> CPD-465_c_Root_Day + PPI_c_Root_Day					0	0	10000	0
2.5.1.21-RXN_c_Root_Night		2.0 FARNESYL-PP_c_Root_Night --> CPD-465_c_Root_Night + PPI_c_Root_Night					0	0	10000	0
2.5.1.32-RXN_c_Leaf_Day		2.0 GERANYLGERANYL-PP_c_Leaf_Day --> CPD-464_c_Leaf_Day + PPI_c_Leaf_Day					0	0	10000	0
2.5.1.32-RXN_c_Leaf_Night		2.0 GERANYLGERANYL-PP_c_Leaf_Night --> CPD-464_c_Leaf_Night + PPI_c_Leaf_Night					0	0	10000	0
2.5.1.32-RXN_c_Root_Day		2.0 GERANYLGERANYL-PP_c_Root_Day --> CPD-464_c_Root_Day + PPI_c_Root_Day					0	0	10000	0
2.5.1.32-RXN_c_Root_Night		2.0 GERANYLGERANYL-PP_c_Root_Night --> CPD-464_c_Root_Night + PPI_c_Root_Night					0	0	10000	0
2.5.1.39-RXN_c_Leaf_Day		4-hydroxybenzoate_c_Leaf_Day + SOLANESYL-PYROPHOSPHATE_c_Leaf_Day --> NONAPRENYL-4-HYDROXYBENZOATE_c_Leaf_Day + PPI_c_Leaf_Day					0	0	10000	0
2.5.1.39-RXN_c_Leaf_Night		4-hydroxybenzoate_c_Leaf_Night + SOLANESYL-PYROPHOSPHATE_c_Leaf_Night --> NONAPRENYL-4-HYDROXYBENZOATE_c_Leaf_Night + PPI_c_Leaf_Night					0	0	10000	0
2.5.1.39-RXN_c_Root_Day		4-hydroxybenzoate_c_Root_Day + SOLANESYL-PYROPHOSPHATE_c_Root_Day --> NONAPRENYL-4-HYDROXYBENZOATE_c_Root_Day + PPI_c_Root_Day					0	0	10000	0
2.5.1.39-RXN_c_Root_Night		4-hydroxybenzoate_c_Root_Night + SOLANESYL-PYROPHOSPHATE_c_Root_Night --> NONAPRENYL-4-HYDROXYBENZOATE_c_Root_Night + PPI_c_Root_Night					0	0	10000	0
2.5.1.43-RXN_c_Leaf_Day		3.0 S-ADENOSYLMETHIONINE_c_Leaf_Day --> 3.0 5-METHYLTHIOADENOSINE_c_Leaf_Day + CPD-463_c_Leaf_Day					0	0	10000	0
2.5.1.43-RXN_c_Leaf_Night		3.0 S-ADENOSYLMETHIONINE_c_Leaf_Night --> 3.0 5-METHYLTHIOADENOSINE_c_Leaf_Night + CPD-463_c_Leaf_Night					0	0	10000	0
2.5.1.43-RXN_c_Root_Day		3.0 S-ADENOSYLMETHIONINE_c_Root_Day --> 3.0 5-METHYLTHIOADENOSINE_c_Root_Day + CPD-463_c_Root_Day					0	0	10000	0
2.5.1.43-RXN_c_Root_Night		3.0 S-ADENOSYLMETHIONINE_c_Root_Night --> 3.0 5-METHYLTHIOADENOSINE_c_Root_Night + CPD-463_c_Root_Night					0	0	10000	0
2.5.1.64-RXN_c_Leaf_Day		2-KETOGLUTARATE_c_Leaf_Day + ISOCHORISMATE_c_Leaf_Day --> CARBON-DIOXIDE_c_Leaf_Day + CPD-9924_c_Leaf_Day					0	0	10000	0
2.5.1.64-RXN_c_Leaf_Night		2-KETOGLUTARATE_c_Leaf_Night + ISOCHORISMATE_c_Leaf_Night --> CARBON-DIOXIDE_c_Leaf_Night + CPD-9924_c_Leaf_Night					0	0	10000	0
2.5.1.64-RXN_c_Root_Day		2-KETOGLUTARATE_c_Root_Day + ISOCHORISMATE_c_Root_Day --> CARBON-DIOXIDE_c_Root_Day + CPD-9924_c_Root_Day					0	0	10000	0
2.5.1.64-RXN_c_Root_Night		2-KETOGLUTARATE_c_Root_Night + ISOCHORISMATE_c_Root_Night --> CARBON-DIOXIDE_c_Root_Night + CPD-9924_c_Root_Night					0	0	10000	0
2.6.1.18-RXN_c_Leaf_Day		L-ALPHA-ALANINE_c_Leaf_Day + MALONATE-S-ALD_c_Leaf_Day --> B-ALANINE_c_Leaf_Day + PYRUVATE_c_Leaf_Day					0	0	10000	0
2.6.1.18-RXN_c_Leaf_Night		L-ALPHA-ALANINE_c_Leaf_Night + MALONATE-S-ALD_c_Leaf_Night --> B-ALANINE_c_Leaf_Night + PYRUVATE_c_Leaf_Night					0	0	10000	0
2.6.1.18-RXN_c_Root_Day		L-ALPHA-ALANINE_c_Root_Day + MALONATE-S-ALD_c_Root_Day --> B-ALANINE_c_Root_Day + PYRUVATE_c_Root_Day					0	0	10000	0
2.6.1.18-RXN_c_Root_Night		L-ALPHA-ALANINE_c_Root_Night + MALONATE-S-ALD_c_Root_Night --> B-ALANINE_c_Root_Night + PYRUVATE_c_Root_Night					0	0	10000	0
2.6.1.58-RXN_c_Leaf_Day		PHE_c_Leaf_Day + PYRUVATE_c_Leaf_Day --> L-ALPHA-ALANINE_c_Leaf_Day + PHENYL-PYRUVATE_c_Leaf_Day					0	0	10000	0
2.6.1.58-RXN_c_Leaf_Night		PHE_c_Leaf_Night + PYRUVATE_c_Leaf_Night --> L-ALPHA-ALANINE_c_Leaf_Night + PHENYL-PYRUVATE_c_Leaf_Night					0	0	10000	0
2.6.1.58-RXN_c_Root_Day		PHE_c_Root_Day + PYRUVATE_c_Root_Day --> L-ALPHA-ALANINE_c_Root_Day + PHENYL-PYRUVATE_c_Root_Day					0	0	10000	0
2.6.1.58-RXN_c_Root_Night		PHE_c_Root_Night + PYRUVATE_c_Root_Night --> L-ALPHA-ALANINE_c_Root_Night + PHENYL-PYRUVATE_c_Root_Night					0	0	10000	0
2.6.1.7-RXN_c_Leaf_Day		2-KETOGLUTARATE_c_Leaf_Day + L-KYNURENINE_c_Leaf_Day --> CPD-476_c_Leaf_Day + GLT_c_Leaf_Day					0	0	10000	0
2.6.1.7-RXN_c_Leaf_Night		2-KETOGLUTARATE_c_Leaf_Night + L-KYNURENINE_c_Leaf_Night --> CPD-476_c_Leaf_Night + GLT_c_Leaf_Night					0	0	10000	0
2.6.1.7-RXN_c_Root_Day		2-KETOGLUTARATE_c_Root_Day + L-KYNURENINE_c_Root_Day --> CPD-476_c_Root_Day + GLT_c_Root_Day					0	0	10000	0
2.6.1.7-RXN_c_Root_Night		2-KETOGLUTARATE_c_Root_Night + L-KYNURENINE_c_Root_Night --> CPD-476_c_Root_Night + GLT_c_Root_Night					0	0	10000	0
2.6.1.80-RXN_c_Leaf_Day		2-KETOGLUTARATE_c_Leaf_Day + CPD-463_c_Leaf_Day --> CPD-7228_c_Leaf_Day + GLT_c_Leaf_Day					0	0	10000	0
2.6.1.80-RXN_c_Leaf_Night		2-KETOGLUTARATE_c_Leaf_Night + CPD-463_c_Leaf_Night --> CPD-7228_c_Leaf_Night + GLT_c_Leaf_Night					0	0	10000	0
2.6.1.80-RXN_c_Root_Day		2-KETOGLUTARATE_c_Root_Day + CPD-463_c_Root_Day --> CPD-7228_c_Root_Day + GLT_c_Root_Day					0	0	10000	0
2.6.1.80-RXN_c_Root_Night		2-KETOGLUTARATE_c_Root_Night + CPD-463_c_Root_Night --> CPD-7228_c_Root_Night + GLT_c_Root_Night					0	0	10000	0
2.7.1.133-RXN_c_Leaf_Day		ATP_c_Leaf_Day + INOSITOL-1-3-4-TRIPHOSPHATE_c_Leaf_Day --> ADP_c_Leaf_Day + CPD-505_c_Leaf_Day					0	0	10000	0
2.7.1.133-RXN_c_Leaf_Night		ATP_c_Leaf_Night + INOSITOL-1-3-4-TRIPHOSPHATE_c_Leaf_Night --> ADP_c_Leaf_Night + CPD-505_c_Leaf_Night					0	0	10000	0
2.7.1.133-RXN_c_Root_Day		ATP_c_Root_Day + INOSITOL-1-3-4-TRIPHOSPHATE_c_Root_Day --> ADP_c_Root_Day + CPD-505_c_Root_Day					0	0	10000	0
2.7.1.133-RXN_c_Root_Night		ATP_c_Root_Night + INOSITOL-1-3-4-TRIPHOSPHATE_c_Root_Night --> ADP_c_Root_Night + CPD-505_c_Root_Night					0	0	10000	0
2.7.1.134-RXN_c_Leaf_Day		ATP_c_Leaf_Day + CPD-178_c_Leaf_Day --> ADP_c_Leaf_Day + CPD-1107_c_Leaf_Day					0	0	10000	0
2.7.1.134-RXN_c_Leaf_Night		ATP_c_Leaf_Night + CPD-178_c_Leaf_Night --> ADP_c_Leaf_Night + CPD-1107_c_Leaf_Night					0	0	10000	0
2.7.1.134-RXN_c_Root_Day		ATP_c_Root_Day + CPD-178_c_Root_Day --> ADP_c_Root_Day + CPD-1107_c_Root_Day					0	0	10000	0
2.7.1.134-RXN_c_Root_Night		ATP_c_Root_Night + CPD-178_c_Root_Night --> ADP_c_Root_Night + CPD-1107_c_Root_Night					0	0	10000	0
2.7.1.139-RXN_c_Leaf_Day		ATP_c_Leaf_Day + INOSITOL-1-3-4-TRIPHOSPHATE_c_Leaf_Day --> ADP_c_Leaf_Day + CPD-506_c_Leaf_Day					0	0	10000	0
2.7.1.139-RXN_c_Leaf_Night		ATP_c_Leaf_Night + INOSITOL-1-3-4-TRIPHOSPHATE_c_Leaf_Night --> ADP_c_Leaf_Night + CPD-506_c_Leaf_Night					0	0	10000	0
2.7.1.139-RXN_c_Root_Day		ATP_c_Root_Day + INOSITOL-1-3-4-TRIPHOSPHATE_c_Root_Day --> ADP_c_Root_Day + CPD-506_c_Root_Day					0	0	10000	0
2.7.1.139-RXN_c_Root_Night		ATP_c_Root_Night + INOSITOL-1-3-4-TRIPHOSPHATE_c_Root_Night --> ADP_c_Root_Night + CPD-506_c_Root_Night					0	0	10000	0
2.7.1.140-RXN_c_Leaf_Day		ATP_c_Leaf_Day + CPD-505_c_Leaf_Day --> ADP_c_Leaf_Day + CPD-1107_c_Leaf_Day					0	0	10000	0
2.7.1.140-RXN_c_Leaf_Night		ATP_c_Leaf_Night + CPD-505_c_Leaf_Night --> ADP_c_Leaf_Night + CPD-1107_c_Leaf_Night					0	0	10000	0
2.7.1.140-RXN_c_Root_Day		ATP_c_Root_Day + CPD-505_c_Root_Day --> ADP_c_Root_Day + CPD-1107_c_Root_Day					0	0	10000	0
2.7.1.140-RXN_c_Root_Night		ATP_c_Root_Night + CPD-505_c_Root_Night --> ADP_c_Root_Night + CPD-1107_c_Root_Night					0	0	10000	0
2.7.1.148-RXN_p_Leaf_Day		4-CYTIDINE-5-DIPHOSPHO-2-C_p_Leaf_Day + ATP_p_Leaf_Day --> 2-PHOSPHO-4-CYTIDINE-5-DIPHOSPHO-2-C-MET_p_Leaf_Day + ADP_p_Leaf_Day					0	0	10000	0
2.7.1.148-RXN_p_Leaf_Night		4-CYTIDINE-5-DIPHOSPHO-2-C_p_Leaf_Night + ATP_p_Leaf_Night --> 2-PHOSPHO-4-CYTIDINE-5-DIPHOSPHO-2-C-MET_p_Leaf_Night + ADP_p_Leaf_Night					0	0	10000	0
2.7.1.148-RXN_p_Root_Day		4-CYTIDINE-5-DIPHOSPHO-2-C_p_Root_Day + ATP_p_Root_Day --> 2-PHOSPHO-4-CYTIDINE-5-DIPHOSPHO-2-C-MET_p_Root_Day + ADP_p_Root_Day					0	0	10000	0
2.7.1.148-RXN_p_Root_Night		4-CYTIDINE-5-DIPHOSPHO-2-C_p_Root_Night + ATP_p_Root_Night --> 2-PHOSPHO-4-CYTIDINE-5-DIPHOSPHO-2-C-MET_p_Root_Night + ADP_p_Root_Night					0	0	10000	0
2.7.1.151-RXN_c_Leaf_Day		ATP_c_Leaf_Day + INOSITOL-1-4-5-TRISPHOSPHATE_c_Leaf_Day --> ADP_c_Leaf_Day + INOSITOL-1456-TETRAKISPHOSPHATE_c_Leaf_Day					0	0	10000	0
2.7.1.151-RXN_c_Leaf_Night		ATP_c_Leaf_Night + INOSITOL-1-4-5-TRISPHOSPHATE_c_Leaf_Night --> ADP_c_Leaf_Night + INOSITOL-1456-TETRAKISPHOSPHATE_c_Leaf_Night					0	0	10000	0
2.7.1.151-RXN_c_Root_Day		ATP_c_Root_Day + INOSITOL-1-4-5-TRISPHOSPHATE_c_Root_Day --> ADP_c_Root_Day + INOSITOL-1456-TETRAKISPHOSPHATE_c_Root_Day					0	0	10000	0
2.7.1.151-RXN_c_Root_Night		ATP_c_Root_Night + INOSITOL-1-4-5-TRISPHOSPHATE_c_Root_Night --> ADP_c_Root_Night + INOSITOL-1456-TETRAKISPHOSPHATE_c_Root_Night					0	0	10000	0
2.7.1.152-RXN_c_Leaf_Day		ATP_c_Leaf_Day + MI-HEXAKISPHOSPHATE_c_Leaf_Day --> 5-DIPHOSPHO-1D-MYO-INOSITOL-12346P_c_Leaf_Day + ADP_c_Leaf_Day					0	0	10000	0
2.7.1.152-RXN_c_Leaf_Night		ATP_c_Leaf_Night + MI-HEXAKISPHOSPHATE_c_Leaf_Night --> 5-DIPHOSPHO-1D-MYO-INOSITOL-12346P_c_Leaf_Night + ADP_c_Leaf_Night					0	0	10000	0
2.7.1.152-RXN_c_Root_Day		ATP_c_Root_Day + MI-HEXAKISPHOSPHATE_c_Root_Day --> 5-DIPHOSPHO-1D-MYO-INOSITOL-12346P_c_Root_Day + ADP_c_Root_Day					0	0	10000	0
2.7.1.152-RXN_c_Root_Night		ATP_c_Root_Night + MI-HEXAKISPHOSPHATE_c_Root_Night --> 5-DIPHOSPHO-1D-MYO-INOSITOL-12346P_c_Root_Night + ADP_c_Root_Night					0	0	10000	0
2.7.1.90-RXN_c_Leaf_Day		FRUCTOSE-6P_c_Leaf_Day + PPI_c_Leaf_Day <=> FRUCTOSE-16-DIPHOSPHATE_c_Leaf_Day + Pi_c_Leaf_Day					1	-10000	10000	0
2.7.1.90-RXN_c_Leaf_Night		FRUCTOSE-6P_c_Leaf_Night + PPI_c_Leaf_Night <=> FRUCTOSE-16-DIPHOSPHATE_c_Leaf_Night + Pi_c_Leaf_Night					1	-10000	10000	0
2.7.1.90-RXN_c_Root_Day		FRUCTOSE-6P_c_Root_Day + PPI_c_Root_Day <=> FRUCTOSE-16-DIPHOSPHATE_c_Root_Day + Pi_c_Root_Day					1	-10000	10000	0
2.7.1.90-RXN_c_Root_Night		FRUCTOSE-6P_c_Root_Night + PPI_c_Root_Night <=> FRUCTOSE-16-DIPHOSPHATE_c_Root_Night + Pi_c_Root_Night					1	-10000	10000	0
2.7.4.24-RXN_c_Leaf_Day		5-DIPHOSPHO-1D-MYO-INOSITOL-12346P_c_Leaf_Day + ATP_c_Leaf_Day --> ADP_c_Leaf_Day + CPD-11938_c_Leaf_Day					0	0	10000	0
2.7.4.24-RXN_c_Leaf_Night		5-DIPHOSPHO-1D-MYO-INOSITOL-12346P_c_Leaf_Night + ATP_c_Leaf_Night --> ADP_c_Leaf_Night + CPD-11938_c_Leaf_Night					0	0	10000	0
2.7.4.24-RXN_c_Root_Day		5-DIPHOSPHO-1D-MYO-INOSITOL-12346P_c_Root_Day + ATP_c_Root_Day --> ADP_c_Root_Day + CPD-11938_c_Root_Day					0	0	10000	0
2.7.4.24-RXN_c_Root_Night		5-DIPHOSPHO-1D-MYO-INOSITOL-12346P_c_Root_Night + ATP_c_Root_Night --> ADP_c_Root_Night + CPD-11938_c_Root_Night					0	0	10000	0
2.7.7.1-RXN_c_Leaf_Day		ATP_c_Leaf_Day + NICOTINAMIDE_NUCLEOTIDE_c_Leaf_Day --> NAD_c_Leaf_Day + PPI_c_Leaf_Day					0	0	10000	0
2.7.7.1-RXN_c_Leaf_Night		ATP_c_Leaf_Night + NICOTINAMIDE_NUCLEOTIDE_c_Leaf_Night --> NAD_c_Leaf_Night + PPI_c_Leaf_Night					0	0	10000	0
2.7.7.1-RXN_c_Root_Day		ATP_c_Root_Day + NICOTINAMIDE_NUCLEOTIDE_c_Root_Day --> NAD_c_Root_Day + PPI_c_Root_Day					0	0	10000	0
2.7.7.1-RXN_c_Root_Night		ATP_c_Root_Night + NICOTINAMIDE_NUCLEOTIDE_c_Root_Night --> NAD_c_Root_Night + PPI_c_Root_Night					0	0	10000	0
2.7.7.11-RXN_c_Leaf_Day		CPD-490_c_Leaf_Day + UTP_c_Leaf_Day --> PPI_c_Leaf_Day + UDP-D-XYLOSE_c_Leaf_Day					0	0	10000	0
2.7.7.11-RXN_c_Leaf_Night		CPD-490_c_Leaf_Night + UTP_c_Leaf_Night --> PPI_c_Leaf_Night + UDP-D-XYLOSE_c_Leaf_Night					0	0	10000	0
2.7.7.11-RXN_c_Root_Day		CPD-490_c_Root_Day + UTP_c_Root_Day --> PPI_c_Root_Day + UDP-D-XYLOSE_c_Root_Day					0	0	10000	0
2.7.7.11-RXN_c_Root_Night		CPD-490_c_Root_Night + UTP_c_Root_Night --> PPI_c_Root_Night + UDP-D-XYLOSE_c_Root_Night					0	0	10000	0
2.7.7.13-RXN_c_Leaf_Day		GTP_c_Leaf_Day + MANNOSE-1P_c_Leaf_Day --> GDP-MANNOSE_c_Leaf_Day + PPI_c_Leaf_Day					0	0	10000	0
2.7.7.13-RXN_c_Leaf_Night		GTP_c_Leaf_Night + MANNOSE-1P_c_Leaf_Night --> GDP-MANNOSE_c_Leaf_Night + PPI_c_Leaf_Night					0	0	10000	0
2.7.7.13-RXN_c_Root_Day		GTP_c_Root_Day + MANNOSE-1P_c_Root_Day --> GDP-MANNOSE_c_Root_Day + PPI_c_Root_Day					0	0	10000	0
2.7.7.13-RXN_c_Root_Night		GTP_c_Root_Night + MANNOSE-1P_c_Root_Night --> GDP-MANNOSE_c_Root_Night + PPI_c_Root_Night					0	0	10000	0
2.7.7.14-RXN_c_Leaf_Day		CTP_c_Leaf_Day + PHOSPHORYL-ETHANOLAMINE_c_Leaf_Day --> CDP-ETHANOLAMINE_c_Leaf_Day + PPI_c_Leaf_Day					0	0	10000	0
2.7.7.14-RXN_c_Leaf_Night		CTP_c_Leaf_Night + PHOSPHORYL-ETHANOLAMINE_c_Leaf_Night --> CDP-ETHANOLAMINE_c_Leaf_Night + PPI_c_Leaf_Night					0	0	10000	0
2.7.7.14-RXN_c_Root_Day		CTP_c_Root_Day + PHOSPHORYL-ETHANOLAMINE_c_Root_Day --> CDP-ETHANOLAMINE_c_Root_Day + PPI_c_Root_Day					0	0	10000	0
2.7.7.14-RXN_c_Root_Night		CTP_c_Root_Night + PHOSPHORYL-ETHANOLAMINE_c_Root_Night --> CDP-ETHANOLAMINE_c_Root_Night + PPI_c_Root_Night					0	0	10000	0
2.7.7.15-RXN_c_Leaf_Day		CTP_c_Leaf_Day + PHOSPHORYL-CHOLINE_c_Leaf_Day --> CDP-CHOLINE_c_Leaf_Day + PPI_c_Leaf_Day					0	0	10000	0
2.7.7.15-RXN_c_Leaf_Night		CTP_c_Leaf_Night + PHOSPHORYL-CHOLINE_c_Leaf_Night --> CDP-CHOLINE_c_Leaf_Night + PPI_c_Leaf_Night					0	0	10000	0
2.7.7.15-RXN_c_Root_Day		CTP_c_Root_Day + PHOSPHORYL-CHOLINE_c_Root_Day --> CDP-CHOLINE_c_Root_Day + PPI_c_Root_Day					0	0	10000	0
2.7.7.15-RXN_c_Root_Night		CTP_c_Root_Night + PHOSPHORYL-CHOLINE_c_Root_Night --> CDP-CHOLINE_c_Root_Night + PPI_c_Root_Night					0	0	10000	0
2.7.7.30-RXN_c_Leaf_Day		CPD-488_c_Leaf_Day + GTP_c_Leaf_Day --> GUANOSINE_DIPHOSPHATE_FUCOSE_c_Leaf_Day + PPI_c_Leaf_Day					0	0	10000	0
2.7.7.30-RXN_c_Leaf_Night		CPD-488_c_Leaf_Night + GTP_c_Leaf_Night --> GUANOSINE_DIPHOSPHATE_FUCOSE_c_Leaf_Night + PPI_c_Leaf_Night					0	0	10000	0
2.7.7.30-RXN_c_Root_Day		CPD-488_c_Root_Day + GTP_c_Root_Day --> GUANOSINE_DIPHOSPHATE_FUCOSE_c_Root_Day + PPI_c_Root_Day					0	0	10000	0
2.7.7.30-RXN_c_Root_Night		CPD-488_c_Root_Night + GTP_c_Root_Night --> GUANOSINE_DIPHOSPHATE_FUCOSE_c_Root_Night + PPI_c_Root_Night					0	0	10000	0
2.7.7.34-RXN_c_Leaf_Day		GLC-1-P_c_Leaf_Day + GTP_c_Leaf_Day --> GDP-D-GLUCOSE_c_Leaf_Day + PPI_c_Leaf_Day					0	0	10000	0
2.7.7.34-RXN_c_Leaf_Night		GLC-1-P_c_Leaf_Night + GTP_c_Leaf_Night --> GDP-D-GLUCOSE_c_Leaf_Night + PPI_c_Leaf_Night					0	0	10000	0
2.7.7.34-RXN_c_Root_Day		GLC-1-P_c_Root_Day + GTP_c_Root_Day --> GDP-D-GLUCOSE_c_Root_Day + PPI_c_Root_Day					0	0	10000	0
2.7.7.34-RXN_c_Root_Night		GLC-1-P_c_Root_Night + GTP_c_Root_Night --> GDP-D-GLUCOSE_c_Root_Night + PPI_c_Root_Night					0	0	10000	0
2.7.7.35-RXN_c_Leaf_Day		ADP_c_Leaf_Day + RIBOSE-5P_c_Leaf_Day --> ADENOSINE_DIPHOSPHATE_RIBOSE_c_Leaf_Day + Pi_c_Leaf_Day					0	0	10000	0
2.7.7.35-RXN_c_Leaf_Night		ADP_c_Leaf_Night + RIBOSE-5P_c_Leaf_Night --> ADENOSINE_DIPHOSPHATE_RIBOSE_c_Leaf_Night + Pi_c_Leaf_Night					0	0	10000	0
2.7.7.35-RXN_c_Root_Day		ADP_c_Root_Day + RIBOSE-5P_c_Root_Day --> ADENOSINE_DIPHOSPHATE_RIBOSE_c_Root_Day + Pi_c_Root_Day					0	0	10000	0
2.7.7.35-RXN_c_Root_Night		ADP_c_Root_Night + RIBOSE-5P_c_Root_Night --> ADENOSINE_DIPHOSPHATE_RIBOSE_c_Root_Night + Pi_c_Root_Night					0	0	10000	0
2.7.7.44-RXN_c_Leaf_Day		CPD-510_c_Leaf_Day + UTP_c_Leaf_Day <=> PPI_c_Leaf_Day + UDP-GLUCURONATE_c_Leaf_Day					1	-10000	10000	0
2.7.7.44-RXN_c_Leaf_Night		CPD-510_c_Leaf_Night + UTP_c_Leaf_Night <=> PPI_c_Leaf_Night + UDP-GLUCURONATE_c_Leaf_Night					1	-10000	10000	0
2.7.7.44-RXN_c_Root_Day		CPD-510_c_Root_Day + UTP_c_Root_Day <=> PPI_c_Root_Day + UDP-GLUCURONATE_c_Root_Day					1	-10000	10000	0
2.7.7.44-RXN_c_Root_Night		CPD-510_c_Root_Night + UTP_c_Root_Night <=> PPI_c_Root_Night + UDP-GLUCURONATE_c_Root_Night					1	-10000	10000	0
2.7.7.57-RXN_c_Leaf_Day		CPD-406_c_Leaf_Day + CTP_c_Leaf_Day --> CDP-N-METHYLETHANOLAMIN_c_Leaf_Day + PPI_c_Leaf_Day					0	0	10000	0
2.7.7.57-RXN_c_Leaf_Night		CPD-406_c_Leaf_Night + CTP_c_Leaf_Night --> CDP-N-METHYLETHANOLAMIN_c_Leaf_Night + PPI_c_Leaf_Night					0	0	10000	0
2.7.7.57-RXN_c_Root_Day		CPD-406_c_Root_Day + CTP_c_Root_Day --> CDP-N-METHYLETHANOLAMIN_c_Root_Day + PPI_c_Root_Day					0	0	10000	0
2.7.7.57-RXN_c_Root_Night		CPD-406_c_Root_Night + CTP_c_Root_Night --> CDP-N-METHYLETHANOLAMIN_c_Root_Night + PPI_c_Root_Night					0	0	10000	0
2.7.7.60-RXN_p_Leaf_Day		2-C-METHYL-D-ERYTHRITOL-4-PHOSPHATE_p_Leaf_Day + CTP_p_Leaf_Day --> 4-CYTIDINE-5-DIPHOSPHO-2-C_p_Leaf_Day + PPI_p_Leaf_Day					0	0	10000	0
2.7.7.60-RXN_p_Leaf_Night		2-C-METHYL-D-ERYTHRITOL-4-PHOSPHATE_p_Leaf_Night + CTP_p_Leaf_Night --> 4-CYTIDINE-5-DIPHOSPHO-2-C_p_Leaf_Night + PPI_p_Leaf_Night					0	0	10000	0
2.7.7.60-RXN_p_Root_Day		2-C-METHYL-D-ERYTHRITOL-4-PHOSPHATE_p_Root_Day + CTP_p_Root_Day --> 4-CYTIDINE-5-DIPHOSPHO-2-C_p_Root_Day + PPI_p_Root_Day					0	0	10000	0
2.7.7.60-RXN_p_Root_Night		2-C-METHYL-D-ERYTHRITOL-4-PHOSPHATE_p_Root_Night + CTP_p_Root_Night --> 4-CYTIDINE-5-DIPHOSPHO-2-C_p_Root_Night + PPI_p_Root_Night					0	0	10000	0
2.7.8.23-RXN_c_Leaf_Day		1-CARBOXYVINYL-CARBOXYPHOSPHONATE_c_Leaf_Day --> 3-HYDROHYDROXYPHOSPHORYLPYRUVATE_c_Leaf_Day + CARBON-DIOXIDE_c_Leaf_Day					0	0	10000	0
2.7.8.23-RXN_c_Leaf_Night		1-CARBOXYVINYL-CARBOXYPHOSPHONATE_c_Leaf_Night --> 3-HYDROHYDROXYPHOSPHORYLPYRUVATE_c_Leaf_Night + CARBON-DIOXIDE_c_Leaf_Night					0	0	10000	0
2.7.8.23-RXN_c_Root_Day		1-CARBOXYVINYL-CARBOXYPHOSPHONATE_c_Root_Day --> 3-HYDROHYDROXYPHOSPHORYLPYRUVATE_c_Root_Day + CARBON-DIOXIDE_c_Root_Day					0	0	10000	0
2.7.8.23-RXN_c_Root_Night		1-CARBOXYVINYL-CARBOXYPHOSPHONATE_c_Root_Night --> 3-HYDROHYDROXYPHOSPHORYLPYRUVATE_c_Root_Night + CARBON-DIOXIDE_c_Root_Night					0	0	10000	0
2.8.2.26-RXN_c_Leaf_Day		CPD-1822_c_Leaf_Day + PAPS_c_Leaf_Day --> 3-5-ADP_c_Leaf_Day + QUERCETIN-33-BISSULFATE_c_Leaf_Day					0	0	10000	0
2.8.2.26-RXN_c_Leaf_Night		CPD-1822_c_Leaf_Night + PAPS_c_Leaf_Night --> 3-5-ADP_c_Leaf_Night + QUERCETIN-33-BISSULFATE_c_Leaf_Night					0	0	10000	0
2.8.2.26-RXN_c_Root_Day		CPD-1822_c_Root_Day + PAPS_c_Root_Day --> 3-5-ADP_c_Root_Day + QUERCETIN-33-BISSULFATE_c_Root_Day					0	0	10000	0
2.8.2.26-RXN_c_Root_Night		CPD-1822_c_Root_Night + PAPS_c_Root_Night --> 3-5-ADP_c_Root_Night + QUERCETIN-33-BISSULFATE_c_Root_Night					0	0	10000	0
2.8.2.27-RXN_c_Leaf_Day		CPD-1822_c_Leaf_Day + PAPS_c_Leaf_Day --> 3-5-ADP_c_Leaf_Day + QUERCETIN-34-BISSULFATE_c_Leaf_Day					0	0	10000	0
2.8.2.27-RXN_c_Leaf_Night		CPD-1822_c_Leaf_Night + PAPS_c_Leaf_Night --> 3-5-ADP_c_Leaf_Night + QUERCETIN-34-BISSULFATE_c_Leaf_Night					0	0	10000	0
2.8.2.27-RXN_c_Root_Day		CPD-1822_c_Root_Day + PAPS_c_Root_Day --> 3-5-ADP_c_Root_Day + QUERCETIN-34-BISSULFATE_c_Root_Day					0	0	10000	0
2.8.2.27-RXN_c_Root_Night		CPD-1822_c_Root_Night + PAPS_c_Root_Night --> 3-5-ADP_c_Root_Night + QUERCETIN-34-BISSULFATE_c_Root_Night					0	0	10000	0
2.8.2.28-RXN_c_Leaf_Day		PAPS_c_Leaf_Day + QUERCETIN-33-BISSULFATE_c_Leaf_Day --> 3-5-ADP_c_Leaf_Day + QUERCETIN-337-TRISSULFATE_c_Leaf_Day					0	0	10000	0
2.8.2.28-RXN_c_Leaf_Night		PAPS_c_Leaf_Night + QUERCETIN-33-BISSULFATE_c_Leaf_Night --> 3-5-ADP_c_Leaf_Night + QUERCETIN-337-TRISSULFATE_c_Leaf_Night					0	0	10000	0
2.8.2.28-RXN_c_Root_Day		PAPS_c_Root_Day + QUERCETIN-33-BISSULFATE_c_Root_Day --> 3-5-ADP_c_Root_Day + QUERCETIN-337-TRISSULFATE_c_Root_Day					0	0	10000	0
2.8.2.28-RXN_c_Root_Night		PAPS_c_Root_Night + QUERCETIN-33-BISSULFATE_c_Root_Night --> 3-5-ADP_c_Root_Night + QUERCETIN-337-TRISSULFATE_c_Root_Night					0	0	10000	0
24-DICHLOROPHENOL-6-MONOOXYGENASE-RXN_c_Leaf_Day		24-DICHLOROPHENOL_c_Leaf_Day + NADPH_c_Leaf_Day + OXYGEN-MOLECULE_c_Leaf_Day --> 35-DICHLOROCATECHOL_c_Leaf_Day + NADP_c_Leaf_Day					0	0	10000	0
24-DICHLOROPHENOL-6-MONOOXYGENASE-RXN_c_Leaf_Night		24-DICHLOROPHENOL_c_Leaf_Night + NADPH_c_Leaf_Night + OXYGEN-MOLECULE_c_Leaf_Night --> 35-DICHLOROCATECHOL_c_Leaf_Night + NADP_c_Leaf_Night					0	0	10000	0
24-DICHLOROPHENOL-6-MONOOXYGENASE-RXN_c_Root_Day		24-DICHLOROPHENOL_c_Root_Day + NADPH_c_Root_Day + OXYGEN-MOLECULE_c_Root_Day --> 35-DICHLOROCATECHOL_c_Root_Day + NADP_c_Root_Day					0	0	10000	0
24-DICHLOROPHENOL-6-MONOOXYGENASE-RXN_c_Root_Night		24-DICHLOROPHENOL_c_Root_Night + NADPH_c_Root_Night + OXYGEN-MOLECULE_c_Root_Night --> 35-DICHLOROCATECHOL_c_Root_Night + NADP_c_Root_Night					0	0	10000	0
2KETO-3METHYLVALERATE-RXN_m_Leaf_Day		2-KETO-3-METHYL-VALERATE_m_Leaf_Day + CO-A_m_Leaf_Day + NAD_m_Leaf_Day --> 2-METHYL-BUTYRYL-COA_m_Leaf_Day + CARBON-DIOXIDE_m_Leaf_Day + NADH_m_Leaf_Day					0	0	10000	0
2KETO-3METHYLVALERATE-RXN_m_Leaf_Night		2-KETO-3-METHYL-VALERATE_m_Leaf_Night + CO-A_m_Leaf_Night + NAD_m_Leaf_Night --> 2-METHYL-BUTYRYL-COA_m_Leaf_Night + CARBON-DIOXIDE_m_Leaf_Night + NADH_m_Leaf_Night					0	0	10000	0
2KETO-3METHYLVALERATE-RXN_m_Root_Day		2-KETO-3-METHYL-VALERATE_m_Root_Day + CO-A_m_Root_Day + NAD_m_Root_Day --> 2-METHYL-BUTYRYL-COA_m_Root_Day + CARBON-DIOXIDE_m_Root_Day + NADH_m_Root_Day					0	0	10000	0
2KETO-3METHYLVALERATE-RXN_m_Root_Night		2-KETO-3-METHYL-VALERATE_m_Root_Night + CO-A_m_Root_Night + NAD_m_Root_Night --> 2-METHYL-BUTYRYL-COA_m_Root_Night + CARBON-DIOXIDE_m_Root_Night + NADH_m_Root_Night					0	0	10000	0
2KETO-4METHYL-PENTANOATE-DEHYDROG-RXN_m_Leaf_Day		2K-4CH3-PENTANOATE_m_Leaf_Day + CO-A_m_Leaf_Day + NAD_m_Leaf_Day --> CARBON-DIOXIDE_m_Leaf_Day + ISOVALERYL-COA_m_Leaf_Day + NADH_m_Leaf_Day					0	0	10000	0
2KETO-4METHYL-PENTANOATE-DEHYDROG-RXN_m_Leaf_Night		2K-4CH3-PENTANOATE_m_Leaf_Night + CO-A_m_Leaf_Night + NAD_m_Leaf_Night --> CARBON-DIOXIDE_m_Leaf_Night + ISOVALERYL-COA_m_Leaf_Night + NADH_m_Leaf_Night					0	0	10000	0
2KETO-4METHYL-PENTANOATE-DEHYDROG-RXN_m_Root_Day		2K-4CH3-PENTANOATE_m_Root_Day + CO-A_m_Root_Day + NAD_m_Root_Day --> CARBON-DIOXIDE_m_Root_Day + ISOVALERYL-COA_m_Root_Day + NADH_m_Root_Day					0	0	10000	0
2KETO-4METHYL-PENTANOATE-DEHYDROG-RXN_m_Root_Night		2K-4CH3-PENTANOATE_m_Root_Night + CO-A_m_Root_Night + NAD_m_Root_Night --> CARBON-DIOXIDE_m_Root_Night + ISOVALERYL-COA_m_Root_Night + NADH_m_Root_Night					0	0	10000	0
2KG_ACONITATE_mc_Leaf_Day		2-KETOGLUTARATE_m_Leaf_Day + CIS-ACONITATE_c_Leaf_Day <=> 2-KETOGLUTARATE_c_Leaf_Day + CIS-ACONITATE_m_Leaf_Day					1	-10000	10000	0
2KG_ACONITATE_mc_Leaf_Night		2-KETOGLUTARATE_m_Leaf_Night + CIS-ACONITATE_c_Leaf_Night <=> 2-KETOGLUTARATE_c_Leaf_Night + CIS-ACONITATE_m_Leaf_Night					1	-10000	10000	0
2KG_ACONITATE_mc_Root_Day		2-KETOGLUTARATE_m_Root_Day + CIS-ACONITATE_c_Root_Day <=> 2-KETOGLUTARATE_c_Root_Day + CIS-ACONITATE_m_Root_Day					1	-10000	10000	0
2KG_ACONITATE_mc_Root_Night		2-KETOGLUTARATE_m_Root_Night + CIS-ACONITATE_c_Root_Night <=> 2-KETOGLUTARATE_c_Root_Night + CIS-ACONITATE_m_Root_Night					1	-10000	10000	0
2KG_CIT_mc_Leaf_Day		2-KETOGLUTARATE_m_Leaf_Day + CIT_c_Leaf_Day <=> 2-KETOGLUTARATE_c_Leaf_Day + CIT_m_Leaf_Day					1	-10000	10000	0
2KG_CIT_mc_Leaf_Night		2-KETOGLUTARATE_m_Leaf_Night + CIT_c_Leaf_Night <=> 2-KETOGLUTARATE_c_Leaf_Night + CIT_m_Leaf_Night					1	-10000	10000	0
2KG_CIT_mc_Root_Day		2-KETOGLUTARATE_m_Root_Day + CIT_c_Root_Day <=> 2-KETOGLUTARATE_c_Root_Day + CIT_m_Root_Day					1	-10000	10000	0
2KG_CIT_mc_Root_Night		2-KETOGLUTARATE_m_Root_Night + CIT_c_Root_Night <=> 2-KETOGLUTARATE_c_Root_Night + CIT_m_Root_Night					1	-10000	10000	0
2KG_ISOCITRATE_mc_Leaf_Day		2-KETOGLUTARATE_m_Leaf_Day + THREO-DS-ISO-CITRATE_c_Leaf_Day <=> 2-KETOGLUTARATE_c_Leaf_Day + THREO-DS-ISO-CITRATE_m_Leaf_Day					1	-10000	10000	0
2KG_ISOCITRATE_mc_Leaf_Night		2-KETOGLUTARATE_m_Leaf_Night + THREO-DS-ISO-CITRATE_c_Leaf_Night <=> 2-KETOGLUTARATE_c_Leaf_Night + THREO-DS-ISO-CITRATE_m_Leaf_Night					1	-10000	10000	0
2KG_ISOCITRATE_mc_Root_Day		2-KETOGLUTARATE_m_Root_Day + THREO-DS-ISO-CITRATE_c_Root_Day <=> 2-KETOGLUTARATE_c_Root_Day + THREO-DS-ISO-CITRATE_m_Root_Day					1	-10000	10000	0
2KG_ISOCITRATE_mc_Root_Night		2-KETOGLUTARATE_m_Root_Night + THREO-DS-ISO-CITRATE_c_Root_Night <=> 2-KETOGLUTARATE_c_Root_Night + THREO-DS-ISO-CITRATE_m_Root_Night					1	-10000	10000	0
2KG_MAL_mc_Leaf_Day		2-KETOGLUTARATE_m_Leaf_Day + MAL_c_Leaf_Day <=> 2-KETOGLUTARATE_c_Leaf_Day + MAL_m_Leaf_Day					1	-10000	10000	0
2KG_MAL_mc_Leaf_Night		2-KETOGLUTARATE_m_Leaf_Night + MAL_c_Leaf_Night <=> 2-KETOGLUTARATE_c_Leaf_Night + MAL_m_Leaf_Night					1	-10000	10000	0
2KG_MAL_mc_Root_Day		2-KETOGLUTARATE_m_Root_Day + MAL_c_Root_Day <=> 2-KETOGLUTARATE_c_Root_Day + MAL_m_Root_Day					1	-10000	10000	0
2KG_MAL_mc_Root_Night		2-KETOGLUTARATE_m_Root_Night + MAL_c_Root_Night <=> 2-KETOGLUTARATE_c_Root_Night + MAL_m_Root_Night					1	-10000	10000	0
2KG_MAL_pc_Leaf_Day		2-KETOGLUTARATE_p_Leaf_Day + MAL_c_Leaf_Day <=> 2-KETOGLUTARATE_c_Leaf_Day + MAL_p_Leaf_Day					1	-10000	10000	0
2KG_MAL_pc_Leaf_Night		2-KETOGLUTARATE_p_Leaf_Night + MAL_c_Leaf_Night <=> 2-KETOGLUTARATE_c_Leaf_Night + MAL_p_Leaf_Night					1	-10000	10000	0
2KG_MAL_pc_Root_Day		2-KETOGLUTARATE_p_Root_Day + MAL_c_Root_Day <=> 2-KETOGLUTARATE_c_Root_Day + MAL_p_Root_Day					1	-10000	10000	0
2KG_MAL_pc_Root_Night		2-KETOGLUTARATE_p_Root_Night + MAL_c_Root_Night <=> 2-KETOGLUTARATE_c_Root_Night + MAL_p_Root_Night					1	-10000	10000	0
2KG_OAA_mc_Leaf_Day		2-KETOGLUTARATE_m_Leaf_Day + OXALACETIC_ACID_c_Leaf_Day <=> 2-KETOGLUTARATE_c_Leaf_Day + OXALACETIC_ACID_m_Leaf_Day					1	-10000	10000	0
2KG_OAA_mc_Leaf_Night		2-KETOGLUTARATE_m_Leaf_Night + OXALACETIC_ACID_c_Leaf_Night <=> 2-KETOGLUTARATE_c_Leaf_Night + OXALACETIC_ACID_m_Leaf_Night					1	-10000	10000	0
2KG_OAA_mc_Root_Day		2-KETOGLUTARATE_m_Root_Day + OXALACETIC_ACID_c_Root_Day <=> 2-KETOGLUTARATE_c_Root_Day + OXALACETIC_ACID_m_Root_Day					1	-10000	10000	0
2KG_OAA_mc_Root_Night		2-KETOGLUTARATE_m_Root_Night + OXALACETIC_ACID_c_Root_Night <=> 2-KETOGLUTARATE_c_Root_Night + OXALACETIC_ACID_m_Root_Night					1	-10000	10000	0
2KG_SUC_mc_Leaf_Day		2-KETOGLUTARATE_m_Leaf_Day + SUC_c_Leaf_Day <=> 2-KETOGLUTARATE_c_Leaf_Day + SUC_m_Leaf_Day					1	-10000	10000	0
2KG_SUC_mc_Leaf_Night		2-KETOGLUTARATE_m_Leaf_Night + SUC_c_Leaf_Night <=> 2-KETOGLUTARATE_c_Leaf_Night + SUC_m_Leaf_Night					1	-10000	10000	0
2KG_SUC_mc_Root_Day		2-KETOGLUTARATE_m_Root_Day + SUC_c_Root_Day <=> 2-KETOGLUTARATE_c_Root_Day + SUC_m_Root_Day					1	-10000	10000	0
2KG_SUC_mc_Root_Night		2-KETOGLUTARATE_m_Root_Night + SUC_c_Root_Night <=> 2-KETOGLUTARATE_c_Root_Night + SUC_m_Root_Night					1	-10000	10000	0
2OXOGLUTARATEDEH-RXN_m_Leaf_Day		2-KETOGLUTARATE_m_Leaf_Day + CO-A_m_Leaf_Day + NAD_m_Leaf_Day --> CARBON-DIOXIDE_m_Leaf_Day + NADH_m_Leaf_Day + SUC-COA_m_Leaf_Day					0	0	10000	0
2OXOGLUTARATEDEH-RXN_m_Leaf_Night		2-KETOGLUTARATE_m_Leaf_Night + CO-A_m_Leaf_Night + NAD_m_Leaf_Night --> CARBON-DIOXIDE_m_Leaf_Night + NADH_m_Leaf_Night + SUC-COA_m_Leaf_Night					0	0	10000	0
2OXOGLUTARATEDEH-RXN_m_Root_Day		2-KETOGLUTARATE_m_Root_Day + CO-A_m_Root_Day + NAD_m_Root_Day --> CARBON-DIOXIDE_m_Root_Day + NADH_m_Root_Day + SUC-COA_m_Root_Day					0	0	10000	0
2OXOGLUTARATEDEH-RXN_m_Root_Night		2-KETOGLUTARATE_m_Root_Night + CO-A_m_Root_Night + NAD_m_Root_Night --> CARBON-DIOXIDE_m_Root_Night + NADH_m_Root_Night + SUC-COA_m_Root_Night					0	0	10000	0
2PGADEHYDRAT-RXN_c_Leaf_Day		2-PG_c_Leaf_Day <=> PHOSPHO-ENOL-PYRUVATE_c_Leaf_Day					1	-10000	10000	0
2PGADEHYDRAT-RXN_c_Leaf_Night		2-PG_c_Leaf_Night <=> PHOSPHO-ENOL-PYRUVATE_c_Leaf_Night					1	-10000	10000	0
2PGADEHYDRAT-RXN_c_Root_Day		2-PG_c_Root_Day <=> PHOSPHO-ENOL-PYRUVATE_c_Root_Day					1	-10000	10000	0
2PGADEHYDRAT-RXN_c_Root_Night		2-PG_c_Root_Night <=> PHOSPHO-ENOL-PYRUVATE_c_Root_Night					1	-10000	10000	0
2PGADEHYDRAT-RXN_p_Leaf_Day		2-PG_p_Leaf_Day <=> PHOSPHO-ENOL-PYRUVATE_p_Leaf_Day					1	-10000	10000	0
2PGADEHYDRAT-RXN_p_Leaf_Night		2-PG_p_Leaf_Night <=> PHOSPHO-ENOL-PYRUVATE_p_Leaf_Night					1	-10000	10000	0
2PGADEHYDRAT-RXN_p_Root_Day		2-PG_p_Root_Day <=> PHOSPHO-ENOL-PYRUVATE_p_Root_Day					1	-10000	10000	0
2PGADEHYDRAT-RXN_p_Root_Night		2-PG_p_Root_Night <=> PHOSPHO-ENOL-PYRUVATE_p_Root_Night					1	-10000	10000	0
2TRANSKETO-RXN_p_Leaf_Day		ERYTHROSE-4P_p_Leaf_Day + XYLULOSE-5-PHOSPHATE_p_Leaf_Day <=> FRUCTOSE-6P_p_Leaf_Day + GAP_p_Leaf_Day					1	-10000	10000	0
2TRANSKETO-RXN_p_Leaf_Night		ERYTHROSE-4P_p_Leaf_Night + XYLULOSE-5-PHOSPHATE_p_Leaf_Night <=> FRUCTOSE-6P_p_Leaf_Night + GAP_p_Leaf_Night					1	-10000	10000	0
2TRANSKETO-RXN_p_Root_Day		ERYTHROSE-4P_p_Root_Day + XYLULOSE-5-PHOSPHATE_p_Root_Day <=> FRUCTOSE-6P_p_Root_Day + GAP_p_Root_Day					1	-10000	10000	0
2TRANSKETO-RXN_p_Root_Night		ERYTHROSE-4P_p_Root_Night + XYLULOSE-5-PHOSPHATE_p_Root_Night <=> FRUCTOSE-6P_p_Root_Night + GAP_p_Root_Night					1	-10000	10000	0
3-CH3-2-OXOBUTANOATE-OH-CH3-XFER-RXN_c_Leaf_Day		2-KETO-ISOVALERATE_c_Leaf_Day + METHYLENE-THF_c_Leaf_Day --> 2-DEHYDROPANTOATE_c_Leaf_Day + THF_c_Leaf_Day					0	0	10000	0
3-CH3-2-OXOBUTANOATE-OH-CH3-XFER-RXN_c_Leaf_Night		2-KETO-ISOVALERATE_c_Leaf_Night + METHYLENE-THF_c_Leaf_Night --> 2-DEHYDROPANTOATE_c_Leaf_Night + THF_c_Leaf_Night					0	0	10000	0
3-CH3-2-OXOBUTANOATE-OH-CH3-XFER-RXN_c_Root_Day		2-KETO-ISOVALERATE_c_Root_Day + METHYLENE-THF_c_Root_Day --> 2-DEHYDROPANTOATE_c_Root_Day + THF_c_Root_Day					0	0	10000	0
3-CH3-2-OXOBUTANOATE-OH-CH3-XFER-RXN_c_Root_Night		2-KETO-ISOVALERATE_c_Root_Night + METHYLENE-THF_c_Root_Night --> 2-DEHYDROPANTOATE_c_Root_Night + THF_c_Root_Night					0	0	10000	0
3-CYANOALANINE-HYDRATASE-RXN_c_Leaf_Day		CPD-603_c_Leaf_Day --> ASN_c_Leaf_Day					0	0	10000	0
3-CYANOALANINE-HYDRATASE-RXN_c_Leaf_Night		CPD-603_c_Leaf_Night --> ASN_c_Leaf_Night					0	0	10000	0
3-CYANOALANINE-HYDRATASE-RXN_c_Root_Day		CPD-603_c_Root_Day --> ASN_c_Root_Day					0	0	10000	0
3-CYANOALANINE-HYDRATASE-RXN_c_Root_Night		CPD-603_c_Root_Night --> ASN_c_Root_Night					0	0	10000	0
3-DEHYDROQUINATE-DEHYDRATASE-RXN_p_Leaf_Day		DEHYDROQUINATE_p_Leaf_Day --> 3-DEHYDRO-SHIKIMATE_p_Leaf_Day					0	0	10000	0
3-DEHYDROQUINATE-DEHYDRATASE-RXN_p_Leaf_Night		DEHYDROQUINATE_p_Leaf_Night --> 3-DEHYDRO-SHIKIMATE_p_Leaf_Night					0	0	10000	0
3-DEHYDROQUINATE-DEHYDRATASE-RXN_p_Root_Day		DEHYDROQUINATE_p_Root_Day --> 3-DEHYDRO-SHIKIMATE_p_Root_Day					0	0	10000	0
3-DEHYDROQUINATE-DEHYDRATASE-RXN_p_Root_Night		DEHYDROQUINATE_p_Root_Night --> 3-DEHYDRO-SHIKIMATE_p_Root_Night					0	0	10000	0
3-DEHYDROQUINATE-SYNTHASE-RXN_p_Leaf_Day		3-DEOXY-D-ARABINO-HEPTULOSONATE-7-P_p_Leaf_Day --> DEHYDROQUINATE_p_Leaf_Day + Pi_p_Leaf_Day					0	0	10000	0
3-DEHYDROQUINATE-SYNTHASE-RXN_p_Leaf_Night		3-DEOXY-D-ARABINO-HEPTULOSONATE-7-P_p_Leaf_Night --> DEHYDROQUINATE_p_Leaf_Night + Pi_p_Leaf_Night					0	0	10000	0
3-DEHYDROQUINATE-SYNTHASE-RXN_p_Root_Day		3-DEOXY-D-ARABINO-HEPTULOSONATE-7-P_p_Root_Day --> DEHYDROQUINATE_p_Root_Day + Pi_p_Root_Day					0	0	10000	0
3-DEHYDROQUINATE-SYNTHASE-RXN_p_Root_Night		3-DEOXY-D-ARABINO-HEPTULOSONATE-7-P_p_Root_Night --> DEHYDROQUINATE_p_Root_Night + Pi_p_Root_Night					0	0	10000	0
3-HYDROXBUTYRYL-COA-DEHYDRATASE-RXN_x_Leaf_Day		CROTONYL-COA_x_Leaf_Day --> CPD-650_x_Leaf_Day					0	0	10000	0
3-HYDROXBUTYRYL-COA-DEHYDRATASE-RXN_x_Leaf_Night		CROTONYL-COA_x_Leaf_Night --> CPD-650_x_Leaf_Night					0	0	10000	0
3-HYDROXBUTYRYL-COA-DEHYDRATASE-RXN_x_Root_Day		CROTONYL-COA_x_Root_Day --> CPD-650_x_Root_Day					0	0	10000	0
3-HYDROXBUTYRYL-COA-DEHYDRATASE-RXN_x_Root_Night		CROTONYL-COA_x_Root_Night --> CPD-650_x_Root_Night					0	0	10000	0
3-HYDROXY-PROPIONATE_mc_Leaf_Day		3-HYDROXY-PROPIONATE_m_Leaf_Day <=> 3-HYDROXY-PROPIONATE_c_Leaf_Day					1	-10000	10000	0
3-HYDROXY-PROPIONATE_mc_Leaf_Night		3-HYDROXY-PROPIONATE_m_Leaf_Night <=> 3-HYDROXY-PROPIONATE_c_Leaf_Night					1	-10000	10000	0
3-HYDROXY-PROPIONATE_mc_Root_Day		3-HYDROXY-PROPIONATE_m_Root_Day <=> 3-HYDROXY-PROPIONATE_c_Root_Day					1	-10000	10000	0
3-HYDROXY-PROPIONATE_mc_Root_Night		3-HYDROXY-PROPIONATE_m_Root_Night <=> 3-HYDROXY-PROPIONATE_c_Root_Night					1	-10000	10000	0
3-HYDROXYBUTYRATE-DEHYDROGENASE-RXN_c_Leaf_Day		CPD-335_c_Leaf_Day + NAD_c_Leaf_Day --> 3-KETOBUTYRATE_c_Leaf_Day + NADH_c_Leaf_Day					0	0	10000	0
3-HYDROXYBUTYRATE-DEHYDROGENASE-RXN_c_Leaf_Night		CPD-335_c_Leaf_Night + NAD_c_Leaf_Night --> 3-KETOBUTYRATE_c_Leaf_Night + NADH_c_Leaf_Night					0	0	10000	0
3-HYDROXYBUTYRATE-DEHYDROGENASE-RXN_c_Root_Day		CPD-335_c_Root_Day + NAD_c_Root_Day --> 3-KETOBUTYRATE_c_Root_Day + NADH_c_Root_Day					0	0	10000	0
3-HYDROXYBUTYRATE-DEHYDROGENASE-RXN_c_Root_Night		CPD-335_c_Root_Night + NAD_c_Root_Night --> 3-KETOBUTYRATE_c_Root_Night + NADH_c_Root_Night					0	0	10000	0
3-HYDROXYBUTYRYL-COA-DEHYDROGENASE-RXN_c_Leaf_Day		NADP_c_Leaf_Day + S-3-HYDROXYBUTANOYL-COA_c_Leaf_Day --> ACETOACETYL-COA_c_Leaf_Day + NADPH_c_Leaf_Day					0	0	10000	0
3-HYDROXYBUTYRYL-COA-DEHYDROGENASE-RXN_c_Leaf_Night		NADP_c_Leaf_Night + S-3-HYDROXYBUTANOYL-COA_c_Leaf_Night --> ACETOACETYL-COA_c_Leaf_Night + NADPH_c_Leaf_Night					0	0	10000	0
3-HYDROXYBUTYRYL-COA-DEHYDROGENASE-RXN_c_Root_Day		NADP_c_Root_Day + S-3-HYDROXYBUTANOYL-COA_c_Root_Day --> ACETOACETYL-COA_c_Root_Day + NADPH_c_Root_Day					0	0	10000	0
3-HYDROXYBUTYRYL-COA-DEHYDROGENASE-RXN_c_Root_Night		NADP_c_Root_Night + S-3-HYDROXYBUTANOYL-COA_c_Root_Night --> ACETOACETYL-COA_c_Root_Night + NADPH_c_Root_Night					0	0	10000	0
3-HYDROXYISOBUTYRATE-DEHYDROGENASE-RXN_m_Leaf_Day		CPD-12175_m_Leaf_Day + NAD_m_Leaf_Day --> CH3-MALONATE-S-ALD_m_Leaf_Day + NADH_m_Leaf_Day					0	0	10000	0
3-HYDROXYISOBUTYRATE-DEHYDROGENASE-RXN_m_Leaf_Night		CPD-12175_m_Leaf_Night + NAD_m_Leaf_Night --> CH3-MALONATE-S-ALD_m_Leaf_Night + NADH_m_Leaf_Night					0	0	10000	0
3-HYDROXYISOBUTYRATE-DEHYDROGENASE-RXN_m_Root_Day		CPD-12175_m_Root_Day + NAD_m_Root_Day --> CH3-MALONATE-S-ALD_m_Root_Day + NADH_m_Root_Day					0	0	10000	0
3-HYDROXYISOBUTYRATE-DEHYDROGENASE-RXN_m_Root_Night		CPD-12175_m_Root_Night + NAD_m_Root_Night --> CH3-MALONATE-S-ALD_m_Root_Night + NADH_m_Root_Night					0	0	10000	0
3-HYDROXYISOBUTYRYL-COA-HYDROLASE-RXN_m_Leaf_Day		CPD-12173_m_Leaf_Day --> CO-A_m_Leaf_Day + CPD-12175_m_Leaf_Day					0	0	10000	0
3-HYDROXYISOBUTYRYL-COA-HYDROLASE-RXN_m_Leaf_Night		CPD-12173_m_Leaf_Night --> CO-A_m_Leaf_Night + CPD-12175_m_Leaf_Night					0	0	10000	0
3-HYDROXYISOBUTYRYL-COA-HYDROLASE-RXN_m_Root_Day		CPD-12173_m_Root_Day --> CO-A_m_Root_Day + CPD-12175_m_Root_Day					0	0	10000	0
3-HYDROXYISOBUTYRYL-COA-HYDROLASE-RXN_m_Root_Night		CPD-12173_m_Root_Night --> CO-A_m_Root_Night + CPD-12175_m_Root_Night					0	0	10000	0
3-HYDROXYPROPIONATE-DEHYDROGENASE-RXN_c_Leaf_Day		3-HYDROXY-PROPIONATE_c_Leaf_Day + NAD_c_Leaf_Day --> MALONATE-S-ALD_c_Leaf_Day + NADH_c_Leaf_Day					0	0	10000	0
3-HYDROXYPROPIONATE-DEHYDROGENASE-RXN_c_Leaf_Night		3-HYDROXY-PROPIONATE_c_Leaf_Night + NAD_c_Leaf_Night --> MALONATE-S-ALD_c_Leaf_Night + NADH_c_Leaf_Night					0	0	10000	0
3-HYDROXYPROPIONATE-DEHYDROGENASE-RXN_c_Root_Day		3-HYDROXY-PROPIONATE_c_Root_Day + NAD_c_Root_Day --> MALONATE-S-ALD_c_Root_Day + NADH_c_Root_Day					0	0	10000	0
3-HYDROXYPROPIONATE-DEHYDROGENASE-RXN_c_Root_Night		3-HYDROXY-PROPIONATE_c_Root_Night + NAD_c_Root_Night --> MALONATE-S-ALD_c_Root_Night + NADH_c_Root_Night					0	0	10000	0
3-ISOPROPYLMALDEHYDROG-RXN_p_Leaf_Day		2-D-THREO-HYDROXY-3-CARBOXY-ISOCAPROATE_p_Leaf_Day + NAD_p_Leaf_Day --> CPD-7100_p_Leaf_Day + NADH_p_Leaf_Day					0	0	10000	0
3-ISOPROPYLMALDEHYDROG-RXN_p_Leaf_Night		2-D-THREO-HYDROXY-3-CARBOXY-ISOCAPROATE_p_Leaf_Night + NAD_p_Leaf_Night --> CPD-7100_p_Leaf_Night + NADH_p_Leaf_Night					0	0	10000	0
3-ISOPROPYLMALDEHYDROG-RXN_p_Root_Day		2-D-THREO-HYDROXY-3-CARBOXY-ISOCAPROATE_p_Root_Day + NAD_p_Root_Day --> CPD-7100_p_Root_Day + NADH_p_Root_Day					0	0	10000	0
3-ISOPROPYLMALDEHYDROG-RXN_p_Root_Night		2-D-THREO-HYDROXY-3-CARBOXY-ISOCAPROATE_p_Root_Night + NAD_p_Root_Night --> CPD-7100_p_Root_Night + NADH_p_Root_Night					0	0	10000	0
3-ISOPROPYLMALISOM-RXN_p_Leaf_Day		3-CARBOXY-3-HYDROXY-ISOCAPROATE_p_Leaf_Day --> CPD-9451_p_Leaf_Day					0	0	10000	0
3-ISOPROPYLMALISOM-RXN_p_Leaf_Night		3-CARBOXY-3-HYDROXY-ISOCAPROATE_p_Leaf_Night --> CPD-9451_p_Leaf_Night					0	0	10000	0
3-ISOPROPYLMALISOM-RXN_p_Root_Day		3-CARBOXY-3-HYDROXY-ISOCAPROATE_p_Root_Day --> CPD-9451_p_Root_Day					0	0	10000	0
3-ISOPROPYLMALISOM-RXN_p_Root_Night		3-CARBOXY-3-HYDROXY-ISOCAPROATE_p_Root_Night --> CPD-9451_p_Root_Night					0	0	10000	0
3-OXOACYL-ACP-SYNTH-BASE-RXN_c_Leaf_Day		ACETYL-ACP_c_Leaf_Day + MALONYL-ACP_c_Leaf_Day --> ACP_c_Leaf_Day + Acetoacetyl-ACPs_c_Leaf_Day + CARBON-DIOXIDE_c_Leaf_Day					0	0	10000	0
3-OXOACYL-ACP-SYNTH-BASE-RXN_c_Leaf_Night		ACETYL-ACP_c_Leaf_Night + MALONYL-ACP_c_Leaf_Night --> ACP_c_Leaf_Night + Acetoacetyl-ACPs_c_Leaf_Night + CARBON-DIOXIDE_c_Leaf_Night					0	0	10000	0
3-OXOACYL-ACP-SYNTH-BASE-RXN_c_Root_Day		ACETYL-ACP_c_Root_Day + MALONYL-ACP_c_Root_Day --> ACP_c_Root_Day + Acetoacetyl-ACPs_c_Root_Day + CARBON-DIOXIDE_c_Root_Day					0	0	10000	0
3-OXOACYL-ACP-SYNTH-BASE-RXN_c_Root_Night		ACETYL-ACP_c_Root_Night + MALONYL-ACP_c_Root_Night --> ACP_c_Root_Night + Acetoacetyl-ACPs_c_Root_Night + CARBON-DIOXIDE_c_Root_Night					0	0	10000	0
3-SULFINOALANINE-AMINOTRANSFERASE-RXN_c_Leaf_Day		2-KETOGLUTARATE_c_Leaf_Day + 3-SULFINOALANINE_c_Leaf_Day --> 3-SULFINYL-PYRUVATE_c_Leaf_Day + GLT_c_Leaf_Day					0	0	10000	0
3-SULFINOALANINE-AMINOTRANSFERASE-RXN_c_Leaf_Night		2-KETOGLUTARATE_c_Leaf_Night + 3-SULFINOALANINE_c_Leaf_Night --> 3-SULFINYL-PYRUVATE_c_Leaf_Night + GLT_c_Leaf_Night					0	0	10000	0
3-SULFINOALANINE-AMINOTRANSFERASE-RXN_c_Root_Day		2-KETOGLUTARATE_c_Root_Day + 3-SULFINOALANINE_c_Root_Day --> 3-SULFINYL-PYRUVATE_c_Root_Day + GLT_c_Root_Day					0	0	10000	0
3-SULFINOALANINE-AMINOTRANSFERASE-RXN_c_Root_Night		2-KETOGLUTARATE_c_Root_Night + 3-SULFINOALANINE_c_Root_Night --> 3-SULFINYL-PYRUVATE_c_Root_Night + GLT_c_Root_Night					0	0	10000	0
3-SULFINYL-PYRUVATE-SPON-RXN_c_Leaf_Day		3-SULFINYL-PYRUVATE_c_Leaf_Day --> PYRUVATE_c_Leaf_Day + SO3_c_Leaf_Day					0	0	10000	0
3-SULFINYL-PYRUVATE-SPON-RXN_c_Leaf_Night		3-SULFINYL-PYRUVATE_c_Leaf_Night --> PYRUVATE_c_Leaf_Night + SO3_c_Leaf_Night					0	0	10000	0
3-SULFINYL-PYRUVATE-SPON-RXN_c_Root_Day		3-SULFINYL-PYRUVATE_c_Root_Day --> PYRUVATE_c_Root_Day + SO3_c_Root_Day					0	0	10000	0
3-SULFINYL-PYRUVATE-SPON-RXN_c_Root_Night		3-SULFINYL-PYRUVATE_c_Root_Night --> PYRUVATE_c_Root_Night + SO3_c_Root_Night					0	0	10000	0
3.1.1.78-RXN_c_Leaf_Day		POLYNEURIDINE-ALDEHYDE_c_Leaf_Day --> 16-EPIVELLOSIMINE_c_Leaf_Day + CARBON-DIOXIDE_c_Leaf_Day + METOH_c_Leaf_Day					0	0	10000	0
3.1.1.78-RXN_c_Leaf_Night		POLYNEURIDINE-ALDEHYDE_c_Leaf_Night --> 16-EPIVELLOSIMINE_c_Leaf_Night + CARBON-DIOXIDE_c_Leaf_Night + METOH_c_Leaf_Night					0	0	10000	0
3.1.1.78-RXN_c_Root_Day		POLYNEURIDINE-ALDEHYDE_c_Root_Day --> 16-EPIVELLOSIMINE_c_Root_Day + CARBON-DIOXIDE_c_Root_Day + METOH_c_Root_Day					0	0	10000	0
3.1.1.78-RXN_c_Root_Night		POLYNEURIDINE-ALDEHYDE_c_Root_Night --> 16-EPIVELLOSIMINE_c_Root_Night + CARBON-DIOXIDE_c_Root_Night + METOH_c_Root_Night					0	0	10000	0
3.1.1.82-RXN_c_Leaf_Day		CPD-7061_c_Leaf_Day --> CARBON-DIOXIDE_c_Leaf_Day + CPD-10296_c_Leaf_Day + METOH_c_Leaf_Day					0	0	10000	0
3.1.1.82-RXN_c_Leaf_Night		CPD-7061_c_Leaf_Night --> CARBON-DIOXIDE_c_Leaf_Night + CPD-10296_c_Leaf_Night + METOH_c_Leaf_Night					0	0	10000	0
3.1.1.82-RXN_c_Root_Day		CPD-7061_c_Root_Day --> CARBON-DIOXIDE_c_Root_Day + CPD-10296_c_Root_Day + METOH_c_Root_Day					0	0	10000	0
3.1.1.82-RXN_c_Root_Night		CPD-7061_c_Root_Night --> CARBON-DIOXIDE_c_Root_Night + CPD-10296_c_Root_Night + METOH_c_Root_Night					0	0	10000	0
3.1.2.14-RXN_c_Leaf_Day		Oleoyl-ACPs_c_Leaf_Day --> ACP_c_Leaf_Day + OLEATE-CPD_c_Leaf_Day					0	0	10000	0
3.1.2.14-RXN_c_Leaf_Night		Oleoyl-ACPs_c_Leaf_Night --> ACP_c_Leaf_Night + OLEATE-CPD_c_Leaf_Night					0	0	10000	0
3.1.2.14-RXN_c_Root_Day		Oleoyl-ACPs_c_Root_Day --> ACP_c_Root_Day + OLEATE-CPD_c_Root_Day					0	0	10000	0
3.1.2.14-RXN_c_Root_Night		Oleoyl-ACPs_c_Root_Night --> ACP_c_Root_Night + OLEATE-CPD_c_Root_Night					0	0	10000	0
3.1.2.21-RXN_c_Leaf_Day		Dodecanoyl-ACPs_c_Leaf_Day --> ACP_c_Leaf_Day + DODECANOATE_c_Leaf_Day					0	0	10000	0
3.1.2.21-RXN_c_Leaf_Night		Dodecanoyl-ACPs_c_Leaf_Night --> ACP_c_Leaf_Night + DODECANOATE_c_Leaf_Night					0	0	10000	0
3.1.2.21-RXN_c_Root_Day		Dodecanoyl-ACPs_c_Root_Day --> ACP_c_Root_Day + DODECANOATE_c_Root_Day					0	0	10000	0
3.1.2.21-RXN_c_Root_Night		Dodecanoyl-ACPs_c_Root_Night --> ACP_c_Root_Night + DODECANOATE_c_Root_Night					0	0	10000	0
3.1.2.23-RXN_c_Leaf_Day		CPD-201_c_Leaf_Day --> 4-hydroxybenzoate_c_Leaf_Day + CO-A_c_Leaf_Day					0	0	10000	0
3.1.2.23-RXN_c_Leaf_Night		CPD-201_c_Leaf_Night --> 4-hydroxybenzoate_c_Leaf_Night + CO-A_c_Leaf_Night					0	0	10000	0
3.1.2.23-RXN_c_Root_Day		CPD-201_c_Root_Day --> 4-hydroxybenzoate_c_Root_Day + CO-A_c_Root_Day					0	0	10000	0
3.1.2.23-RXN_c_Root_Night		CPD-201_c_Root_Night --> 4-hydroxybenzoate_c_Root_Night + CO-A_c_Root_Night					0	0	10000	0
3.1.2.27-RXN_c_Leaf_Day		CPD-202_c_Leaf_Day --> CHOLATE_c_Leaf_Day + CO-A_c_Leaf_Day					0	0	10000	0
3.1.2.27-RXN_c_Leaf_Night		CPD-202_c_Leaf_Night --> CHOLATE_c_Leaf_Night + CO-A_c_Leaf_Night					0	0	10000	0
3.1.2.27-RXN_c_Root_Day		CPD-202_c_Root_Day --> CHOLATE_c_Root_Day + CO-A_c_Root_Day					0	0	10000	0
3.1.2.27-RXN_c_Root_Night		CPD-202_c_Root_Night --> CHOLATE_c_Root_Night + CO-A_c_Root_Night					0	0	10000	0
3.1.3.46-RXN_c_Leaf_Day		CPD-535_c_Leaf_Day --> FRUCTOSE-6P_c_Leaf_Day + Pi_c_Leaf_Day					0	0	10000	0
3.1.3.46-RXN_c_Leaf_Night		CPD-535_c_Leaf_Night --> FRUCTOSE-6P_c_Leaf_Night + Pi_c_Leaf_Night					0	0	10000	0
3.1.3.46-RXN_c_Root_Day		CPD-535_c_Root_Day --> FRUCTOSE-6P_c_Root_Day + Pi_c_Root_Day					0	0	10000	0
3.1.3.46-RXN_c_Root_Night		CPD-535_c_Root_Night --> FRUCTOSE-6P_c_Root_Night + Pi_c_Root_Night					0	0	10000	0
3.1.3.56-RXN_c_Leaf_Day		INOSITOL-1-4-5-TRISPHOSPHATE_c_Leaf_Day --> INOSITOL-1-4-BISPHOSPHATE_c_Leaf_Day + Pi_c_Leaf_Day					0	0	10000	0
3.1.3.56-RXN_c_Leaf_Night		INOSITOL-1-4-5-TRISPHOSPHATE_c_Leaf_Night --> INOSITOL-1-4-BISPHOSPHATE_c_Leaf_Night + Pi_c_Leaf_Night					0	0	10000	0
3.1.3.56-RXN_c_Root_Day		INOSITOL-1-4-5-TRISPHOSPHATE_c_Root_Day --> INOSITOL-1-4-BISPHOSPHATE_c_Root_Day + Pi_c_Root_Day					0	0	10000	0
3.1.3.56-RXN_c_Root_Night		INOSITOL-1-4-5-TRISPHOSPHATE_c_Root_Night --> INOSITOL-1-4-BISPHOSPHATE_c_Root_Night + Pi_c_Root_Night					0	0	10000	0
3.1.3.57-RXN_c_Leaf_Day		INOSITOL-1-4-BISPHOSPHATE_c_Leaf_Day --> D-MYO-INOSITOL-4-PHOSPHATE_c_Leaf_Day + Pi_c_Leaf_Day					0	0	10000	0
3.1.3.57-RXN_c_Leaf_Night		INOSITOL-1-4-BISPHOSPHATE_c_Leaf_Night --> D-MYO-INOSITOL-4-PHOSPHATE_c_Leaf_Night + Pi_c_Leaf_Night					0	0	10000	0
3.1.3.57-RXN_c_Root_Day		INOSITOL-1-4-BISPHOSPHATE_c_Root_Day --> D-MYO-INOSITOL-4-PHOSPHATE_c_Root_Day + Pi_c_Root_Day					0	0	10000	0
3.1.3.57-RXN_c_Root_Night		INOSITOL-1-4-BISPHOSPHATE_c_Root_Night --> D-MYO-INOSITOL-4-PHOSPHATE_c_Root_Night + Pi_c_Root_Night					0	0	10000	0
3.1.3.62-RXN_c_Leaf_Day		CPD-506_c_Leaf_Day --> INOSITOL-1-4-5-TRISPHOSPHATE_c_Leaf_Day + Pi_c_Leaf_Day					0	0	10000	0
3.1.3.62-RXN_c_Leaf_Night		CPD-506_c_Leaf_Night --> INOSITOL-1-4-5-TRISPHOSPHATE_c_Leaf_Night + Pi_c_Leaf_Night					0	0	10000	0
3.1.3.62-RXN_c_Root_Day		CPD-506_c_Root_Day --> INOSITOL-1-4-5-TRISPHOSPHATE_c_Root_Day + Pi_c_Root_Day					0	0	10000	0
3.1.3.62-RXN_c_Root_Night		CPD-506_c_Root_Night --> INOSITOL-1-4-5-TRISPHOSPHATE_c_Root_Night + Pi_c_Root_Night					0	0	10000	0
3.1.3.74-RXN_c_Leaf_Day		PYRIDOXAL_PHOSPHATE_c_Leaf_Day --> PYRIDOXAL_c_Leaf_Day + Pi_c_Leaf_Day					0	0	10000	0
3.1.3.74-RXN_c_Leaf_Night		PYRIDOXAL_PHOSPHATE_c_Leaf_Night --> PYRIDOXAL_c_Leaf_Night + Pi_c_Leaf_Night					0	0	10000	0
3.1.3.74-RXN_c_Root_Day		PYRIDOXAL_PHOSPHATE_c_Root_Day --> PYRIDOXAL_c_Root_Day + Pi_c_Root_Day					0	0	10000	0
3.1.3.74-RXN_c_Root_Night		PYRIDOXAL_PHOSPHATE_c_Root_Night --> PYRIDOXAL_c_Root_Night + Pi_c_Root_Night					0	0	10000	0
3.1.3.77-RXN_c_Leaf_Day		CPD-8999_c_Leaf_Day --> CPD-85_c_Leaf_Day + Pi_c_Leaf_Day					0	0	10000	0
3.1.3.77-RXN_c_Leaf_Night		CPD-8999_c_Leaf_Night --> CPD-85_c_Leaf_Night + Pi_c_Leaf_Night					0	0	10000	0
3.1.3.77-RXN_c_Root_Day		CPD-8999_c_Root_Day --> CPD-85_c_Root_Day + Pi_c_Root_Day					0	0	10000	0
3.1.3.77-RXN_c_Root_Night		CPD-8999_c_Root_Night --> CPD-85_c_Root_Night + Pi_c_Root_Night					0	0	10000	0
3.2.1.26-RXN_c_Leaf_Day		SUCROSE-6P_c_Leaf_Day --> FRU_c_Leaf_Day + GLC-6-P_c_Leaf_Day					0	0	10000	0
3.2.1.26-RXN_c_Leaf_Night		SUCROSE-6P_c_Leaf_Night --> FRU_c_Leaf_Night + GLC-6-P_c_Leaf_Night					0	0	10000	0
3.2.1.26-RXN_c_Root_Day		SUCROSE-6P_c_Root_Day --> FRU_c_Root_Day + GLC-6-P_c_Root_Day					0	0	10000	0
3.2.1.26-RXN_c_Root_Night		SUCROSE-6P_c_Root_Night --> FRU_c_Root_Night + GLC-6-P_c_Root_Night					0	0	10000	0
3.4.17.21-RXN_c_Leaf_Day		CPD-13266_c_Leaf_Day --> CPD-420_c_Leaf_Day + GLT_c_Leaf_Day					0	0	10000	0
3.4.17.21-RXN_c_Leaf_Night		CPD-13266_c_Leaf_Night --> CPD-420_c_Leaf_Night + GLT_c_Leaf_Night					0	0	10000	0
3.4.17.21-RXN_c_Root_Day		CPD-13266_c_Root_Day --> CPD-420_c_Root_Day + GLT_c_Root_Day					0	0	10000	0
3.4.17.21-RXN_c_Root_Night		CPD-13266_c_Root_Night --> CPD-420_c_Root_Night + GLT_c_Root_Night					0	0	10000	0
3.5.1.26-RXN_c_Leaf_Day		ACETYL-ETCETERA-L-ASPARAGINE_c_Leaf_Day --> L-ASPARTATE_c_Leaf_Day + N-ACETYL-BETA-GLUCOSAMINYLAMINE_c_Leaf_Day					0	0	10000	0
3.5.1.26-RXN_c_Leaf_Night		ACETYL-ETCETERA-L-ASPARAGINE_c_Leaf_Night --> L-ASPARTATE_c_Leaf_Night + N-ACETYL-BETA-GLUCOSAMINYLAMINE_c_Leaf_Night					0	0	10000	0
3.5.1.26-RXN_c_Root_Day		ACETYL-ETCETERA-L-ASPARAGINE_c_Root_Day --> L-ASPARTATE_c_Root_Day + N-ACETYL-BETA-GLUCOSAMINYLAMINE_c_Root_Day					0	0	10000	0
3.5.1.26-RXN_c_Root_Night		ACETYL-ETCETERA-L-ASPARAGINE_c_Root_Night --> L-ASPARTATE_c_Root_Night + N-ACETYL-BETA-GLUCOSAMINYLAMINE_c_Root_Night					0	0	10000	0
3.5.2.17-RXN_x_Leaf_Day		5-HYDROXYISOURATE_x_Leaf_Day --> CPD-5821_x_Leaf_Day					0	0	10000	0
3.5.2.17-RXN_x_Leaf_Night		5-HYDROXYISOURATE_x_Leaf_Night --> CPD-5821_x_Leaf_Night					0	0	10000	0
3.5.2.17-RXN_x_Root_Day		5-HYDROXYISOURATE_x_Root_Day --> CPD-5821_x_Root_Day					0	0	10000	0
3.5.2.17-RXN_x_Root_Night		5-HYDROXYISOURATE_x_Root_Night --> CPD-5821_x_Root_Night					0	0	10000	0
3.5.5.4-RXN_c_Leaf_Day		CPD-603_c_Leaf_Day --> AMMONIA_c_Leaf_Day + L-ASPARTATE_c_Leaf_Day					0	0	10000	0
3.5.5.4-RXN_c_Leaf_Night		CPD-603_c_Leaf_Night --> AMMONIA_c_Leaf_Night + L-ASPARTATE_c_Leaf_Night					0	0	10000	0
3.5.5.4-RXN_c_Root_Day		CPD-603_c_Root_Day --> AMMONIA_c_Root_Day + L-ASPARTATE_c_Root_Day					0	0	10000	0
3.5.5.4-RXN_c_Root_Night		CPD-603_c_Root_Night --> AMMONIA_c_Root_Night + L-ASPARTATE_c_Root_Night					0	0	10000	0
3.6.1.17-RXN_c_Leaf_Day		CPD-609_c_Leaf_Day --> GMP_c_Leaf_Day + GTP_c_Leaf_Day					0	0	10000	0
3.6.1.17-RXN_c_Leaf_Night		CPD-609_c_Leaf_Night --> GMP_c_Leaf_Night + GTP_c_Leaf_Night					0	0	10000	0
3.6.1.17-RXN_c_Root_Day		CPD-609_c_Root_Day --> GMP_c_Root_Day + GTP_c_Root_Day					0	0	10000	0
3.6.1.17-RXN_c_Root_Night		CPD-609_c_Root_Night --> GMP_c_Root_Night + GTP_c_Root_Night					0	0	10000	0
3.6.5.5-RXN_c_Leaf_Day		GTP_c_Leaf_Day --> GDP_c_Leaf_Day + Pi_c_Leaf_Day					0	0	10000	0
3.6.5.5-RXN_c_Leaf_Night		GTP_c_Leaf_Night --> GDP_c_Leaf_Night + Pi_c_Leaf_Night					0	0	10000	0
3.6.5.5-RXN_c_Root_Day		GTP_c_Root_Day --> GDP_c_Root_Day + Pi_c_Root_Day					0	0	10000	0
3.6.5.5-RXN_c_Root_Night		GTP_c_Root_Night --> GDP_c_Root_Night + Pi_c_Root_Night					0	0	10000	0
325-BISPHOSPHATE-NUCLEOTIDASE-RXN_c_Leaf_Day		3-5-ADP_c_Leaf_Day --> AMP_c_Leaf_Day + Pi_c_Leaf_Day					0	0	10000	0
325-BISPHOSPHATE-NUCLEOTIDASE-RXN_c_Leaf_Night		3-5-ADP_c_Leaf_Night --> AMP_c_Leaf_Night + Pi_c_Leaf_Night					0	0	10000	0
325-BISPHOSPHATE-NUCLEOTIDASE-RXN_c_Root_Day		3-5-ADP_c_Root_Day --> AMP_c_Root_Day + Pi_c_Root_Day					0	0	10000	0
325-BISPHOSPHATE-NUCLEOTIDASE-RXN_c_Root_Night		3-5-ADP_c_Root_Night --> AMP_c_Root_Night + Pi_c_Root_Night					0	0	10000	0
3PGAREARR-RXN_c_Leaf_Day		G3P_c_Leaf_Day <=> 2-PG_c_Leaf_Day					1	-10000	10000	0
3PGAREARR-RXN_c_Leaf_Night		G3P_c_Leaf_Night <=> 2-PG_c_Leaf_Night					1	-10000	10000	0
3PGAREARR-RXN_c_Root_Day		G3P_c_Root_Day <=> 2-PG_c_Root_Day					1	-10000	10000	0
3PGAREARR-RXN_c_Root_Night		G3P_c_Root_Night <=> 2-PG_c_Root_Night					1	-10000	10000	0
3PGAREARR-RXN_p_Leaf_Day		G3P_p_Leaf_Day <=> 2-PG_p_Leaf_Day					1	-10000	10000	0
3PGAREARR-RXN_p_Leaf_Night		G3P_p_Leaf_Night <=> 2-PG_p_Leaf_Night					1	-10000	10000	0
3PGAREARR-RXN_p_Root_Day		G3P_p_Root_Day <=> 2-PG_p_Root_Day					1	-10000	10000	0
3PGAREARR-RXN_p_Root_Night		G3P_p_Root_Night <=> 2-PG_p_Root_Night					1	-10000	10000	0
3PGA_Pi_pc_Leaf_Day		G3P_p_Leaf_Day + Pi_c_Leaf_Day <=> G3P_c_Leaf_Day + Pi_p_Leaf_Day					1	-10000	10000	0
3PGA_Pi_pc_Leaf_Night		G3P_p_Leaf_Night + Pi_c_Leaf_Night <=> G3P_c_Leaf_Night + Pi_p_Leaf_Night					1	-10000	10000	0
3PGA_Pi_pc_Root_Day		G3P_p_Root_Day + Pi_c_Root_Day <=> G3P_c_Root_Day + Pi_p_Root_Day					1	-10000	10000	0
3PGA_Pi_pc_Root_Night		G3P_p_Root_Night + Pi_c_Root_Night <=> G3P_c_Root_Night + Pi_p_Root_Night					1	-10000	10000	0
4-AMINO-BUTYRATE_mc_Leaf_Day		4-AMINO-BUTYRATE_m_Leaf_Day <=> 4-AMINO-BUTYRATE_c_Leaf_Day					1	-10000	10000	0
4-AMINO-BUTYRATE_mc_Leaf_Night		4-AMINO-BUTYRATE_m_Leaf_Night <=> 4-AMINO-BUTYRATE_c_Leaf_Night					1	-10000	10000	0
4-AMINO-BUTYRATE_mc_Root_Day		4-AMINO-BUTYRATE_m_Root_Day <=> 4-AMINO-BUTYRATE_c_Root_Day					1	-10000	10000	0
4-AMINO-BUTYRATE_mc_Root_Night		4-AMINO-BUTYRATE_m_Root_Night <=> 4-AMINO-BUTYRATE_c_Root_Night					1	-10000	10000	0
4-COUMARATE--COA-LIGASE-RXN_c_Leaf_Day		ATP_c_Leaf_Day + CO-A_c_Leaf_Day + COUMARATE_c_Leaf_Day --> AMP_c_Leaf_Day + P-COUMAROYL-COA_c_Leaf_Day + PPI_c_Leaf_Day					0	0	10000	0
4-COUMARATE--COA-LIGASE-RXN_c_Leaf_Night		ATP_c_Leaf_Night + CO-A_c_Leaf_Night + COUMARATE_c_Leaf_Night --> AMP_c_Leaf_Night + P-COUMAROYL-COA_c_Leaf_Night + PPI_c_Leaf_Night					0	0	10000	0
4-COUMARATE--COA-LIGASE-RXN_c_Root_Day		ATP_c_Root_Day + CO-A_c_Root_Day + COUMARATE_c_Root_Day --> AMP_c_Root_Day + P-COUMAROYL-COA_c_Root_Day + PPI_c_Root_Day					0	0	10000	0
4-COUMARATE--COA-LIGASE-RXN_c_Root_Night		ATP_c_Root_Night + CO-A_c_Root_Night + COUMARATE_c_Root_Night --> AMP_c_Root_Night + P-COUMAROYL-COA_c_Root_Night + PPI_c_Root_Night					0	0	10000	0
4-HYDROXYPHENYLPYRUVATE-DIOXYGENASE-RXN_c_Leaf_Day		OXYGEN-MOLECULE_c_Leaf_Day + P-HYDROXY-PHENYLPYRUVATE_c_Leaf_Day --> CARBON-DIOXIDE_c_Leaf_Day + HOMOGENTISATE_c_Leaf_Day					0	0	10000	0
4-HYDROXYPHENYLPYRUVATE-DIOXYGENASE-RXN_c_Leaf_Night		OXYGEN-MOLECULE_c_Leaf_Night + P-HYDROXY-PHENYLPYRUVATE_c_Leaf_Night --> CARBON-DIOXIDE_c_Leaf_Night + HOMOGENTISATE_c_Leaf_Night					0	0	10000	0
4-HYDROXYPHENYLPYRUVATE-DIOXYGENASE-RXN_c_Root_Day		OXYGEN-MOLECULE_c_Root_Day + P-HYDROXY-PHENYLPYRUVATE_c_Root_Day --> CARBON-DIOXIDE_c_Root_Day + HOMOGENTISATE_c_Root_Day					0	0	10000	0
4-HYDROXYPHENYLPYRUVATE-DIOXYGENASE-RXN_c_Root_Night		OXYGEN-MOLECULE_c_Root_Night + P-HYDROXY-PHENYLPYRUVATE_c_Root_Night --> CARBON-DIOXIDE_c_Root_Night + HOMOGENTISATE_c_Root_Night					0	0	10000	0
4.1.1.74-RXN_c_Leaf_Day		INDOLE_PYRUVATE_c_Leaf_Day --> CARBON-DIOXIDE_c_Leaf_Day + INDOLE_ACETALDEHYDE_c_Leaf_Day					0	0	10000	0
4.1.1.74-RXN_c_Leaf_Night		INDOLE_PYRUVATE_c_Leaf_Night --> CARBON-DIOXIDE_c_Leaf_Night + INDOLE_ACETALDEHYDE_c_Leaf_Night					0	0	10000	0
4.1.1.74-RXN_c_Root_Day		INDOLE_PYRUVATE_c_Root_Day --> CARBON-DIOXIDE_c_Root_Day + INDOLE_ACETALDEHYDE_c_Root_Day					0	0	10000	0
4.1.1.74-RXN_c_Root_Night		INDOLE_PYRUVATE_c_Root_Night --> CARBON-DIOXIDE_c_Root_Night + INDOLE_ACETALDEHYDE_c_Root_Night					0	0	10000	0
4.1.1.80-RXN_c_Leaf_Day		P-HYDROXY-PHENYLPYRUVATE_c_Leaf_Day --> CARBON-DIOXIDE_c_Leaf_Day + HYDRPHENYLAC-CPD_c_Leaf_Day					0	0	10000	0
4.1.1.80-RXN_c_Leaf_Night		P-HYDROXY-PHENYLPYRUVATE_c_Leaf_Night --> CARBON-DIOXIDE_c_Leaf_Night + HYDRPHENYLAC-CPD_c_Leaf_Night					0	0	10000	0
4.1.1.80-RXN_c_Root_Day		P-HYDROXY-PHENYLPYRUVATE_c_Root_Day --> CARBON-DIOXIDE_c_Root_Day + HYDRPHENYLAC-CPD_c_Root_Day					0	0	10000	0
4.1.1.80-RXN_c_Root_Night		P-HYDROXY-PHENYLPYRUVATE_c_Root_Night --> CARBON-DIOXIDE_c_Root_Night + HYDRPHENYLAC-CPD_c_Root_Night					0	0	10000	0
4.1.99.4-RXN_c_Leaf_Day		CPD-68_c_Leaf_Day --> 2-OXOBUTANOATE_c_Leaf_Day + AMMONIA_c_Leaf_Day					0	0	10000	0
4.1.99.4-RXN_c_Leaf_Night		CPD-68_c_Leaf_Night --> 2-OXOBUTANOATE_c_Leaf_Night + AMMONIA_c_Leaf_Night					0	0	10000	0
4.1.99.4-RXN_c_Root_Day		CPD-68_c_Root_Day --> 2-OXOBUTANOATE_c_Root_Day + AMMONIA_c_Root_Day					0	0	10000	0
4.1.99.4-RXN_c_Root_Night		CPD-68_c_Root_Night --> 2-OXOBUTANOATE_c_Root_Night + AMMONIA_c_Root_Night					0	0	10000	0
4.2.1.58-RXN_p_Leaf_Day		Beta-3-hydroxybutyryl-ACPs_p_Leaf_Day <=> Crotonyl-ACPs_p_Leaf_Day					1	-10000	10000	0
4.2.1.58-RXN_p_Leaf_Night		Beta-3-hydroxybutyryl-ACPs_p_Leaf_Night <=> Crotonyl-ACPs_p_Leaf_Night					1	-10000	10000	0
4.2.1.58-RXN_p_Root_Day		Beta-3-hydroxybutyryl-ACPs_p_Root_Day <=> Crotonyl-ACPs_p_Root_Day					1	-10000	10000	0
4.2.1.58-RXN_p_Root_Night		Beta-3-hydroxybutyryl-ACPs_p_Root_Night <=> Crotonyl-ACPs_p_Root_Night					1	-10000	10000	0
4.2.1.59-RXN_p_Leaf_Day		3-Hydroxy-octanoyl-ACPs_p_Leaf_Day --> 2-Octenoyl-ACPs_p_Leaf_Day					0	0	10000	0
4.2.1.59-RXN_p_Leaf_Night		3-Hydroxy-octanoyl-ACPs_p_Leaf_Night --> 2-Octenoyl-ACPs_p_Leaf_Night					0	0	10000	0
4.2.1.59-RXN_p_Root_Day		3-Hydroxy-octanoyl-ACPs_p_Root_Day --> 2-Octenoyl-ACPs_p_Root_Day					0	0	10000	0
4.2.1.59-RXN_p_Root_Night		3-Hydroxy-octanoyl-ACPs_p_Root_Night --> 2-Octenoyl-ACPs_p_Root_Night					0	0	10000	0
4.2.1.61-RXN_p_Leaf_Day		R-3-Hydroxypalmitoyl-ACPs_p_Leaf_Day --> 2-Hexadecenoyl-ACPs_p_Leaf_Day					0	0	10000	0
4.2.1.61-RXN_p_Leaf_Night		R-3-Hydroxypalmitoyl-ACPs_p_Leaf_Night --> 2-Hexadecenoyl-ACPs_p_Leaf_Night					0	0	10000	0
4.2.1.61-RXN_p_Root_Day		R-3-Hydroxypalmitoyl-ACPs_p_Root_Day --> 2-Hexadecenoyl-ACPs_p_Root_Day					0	0	10000	0
4.2.1.61-RXN_p_Root_Night		R-3-Hydroxypalmitoyl-ACPs_p_Root_Night --> 2-Hexadecenoyl-ACPs_p_Root_Night					0	0	10000	0
4.2.1.99-RXN_c_Leaf_Day		CPD-618_c_Leaf_Day --> CPD-1136_c_Leaf_Day					0	0	10000	0
4.2.1.99-RXN_c_Leaf_Night		CPD-618_c_Leaf_Night --> CPD-1136_c_Leaf_Night					0	0	10000	0
4.2.1.99-RXN_c_Root_Day		CPD-618_c_Root_Day --> CPD-1136_c_Root_Day					0	0	10000	0
4.2.1.99-RXN_c_Root_Night		CPD-618_c_Root_Night --> CPD-1136_c_Root_Night					0	0	10000	0
4.2.3.16-RXN_c_Leaf_Day		GERANYL-PP_c_Leaf_Day --> CPD-4886_c_Leaf_Day + PPI_c_Leaf_Day					0	0	10000	0
4.2.3.16-RXN_c_Leaf_Night		GERANYL-PP_c_Leaf_Night --> CPD-4886_c_Leaf_Night + PPI_c_Leaf_Night					0	0	10000	0
4.2.3.16-RXN_c_Root_Day		GERANYL-PP_c_Root_Day --> CPD-4886_c_Root_Day + PPI_c_Root_Day					0	0	10000	0
4.2.3.16-RXN_c_Root_Night		GERANYL-PP_c_Root_Night --> CPD-4886_c_Root_Night + PPI_c_Root_Night					0	0	10000	0
4.2.3.19-RXN_c_Leaf_Day		ENT-COPALYL-DIPHOSPHATE_c_Leaf_Day --> CPD1F-128_c_Leaf_Day + PPI_c_Leaf_Day					0	0	10000	0
4.2.3.19-RXN_c_Leaf_Night		ENT-COPALYL-DIPHOSPHATE_c_Leaf_Night --> CPD1F-128_c_Leaf_Night + PPI_c_Leaf_Night					0	0	10000	0
4.2.3.19-RXN_c_Root_Day		ENT-COPALYL-DIPHOSPHATE_c_Root_Day --> CPD1F-128_c_Root_Day + PPI_c_Root_Day					0	0	10000	0
4.2.3.19-RXN_c_Root_Night		ENT-COPALYL-DIPHOSPHATE_c_Root_Night --> CPD1F-128_c_Root_Night + PPI_c_Root_Night					0	0	10000	0
4.2.3.20-RXN_c_Leaf_Day		GERANYL-PP_c_Leaf_Day --> CPD-8785_c_Leaf_Day + PPI_c_Leaf_Day					0	0	10000	0
4.2.3.20-RXN_c_Leaf_Night		GERANYL-PP_c_Leaf_Night --> CPD-8785_c_Leaf_Night + PPI_c_Leaf_Night					0	0	10000	0
4.2.3.20-RXN_c_Root_Day		GERANYL-PP_c_Root_Day --> CPD-8785_c_Root_Day + PPI_c_Root_Day					0	0	10000	0
4.2.3.20-RXN_c_Root_Night		GERANYL-PP_c_Root_Night --> CPD-8785_c_Root_Night + PPI_c_Root_Night					0	0	10000	0
4.2.3.25-RXN_c_Leaf_Day		GERANYL-PP_c_Leaf_Day --> CPD-8997_c_Leaf_Day + PPI_c_Leaf_Day					0	0	10000	0
4.2.3.25-RXN_c_Leaf_Night		GERANYL-PP_c_Leaf_Night --> CPD-8997_c_Leaf_Night + PPI_c_Leaf_Night					0	0	10000	0
4.2.3.25-RXN_c_Root_Day		GERANYL-PP_c_Root_Day --> CPD-8997_c_Root_Day + PPI_c_Root_Day					0	0	10000	0
4.2.3.25-RXN_c_Root_Night		GERANYL-PP_c_Root_Night --> CPD-8997_c_Root_Night + PPI_c_Root_Night					0	0	10000	0
4.2.3.26-RXN_c_Leaf_Day		GERANYL-PP_c_Leaf_Day --> CPD-8996_c_Leaf_Day + PPI_c_Leaf_Day					0	0	10000	0
4.2.3.26-RXN_c_Leaf_Night		GERANYL-PP_c_Leaf_Night --> CPD-8996_c_Leaf_Night + PPI_c_Leaf_Night					0	0	10000	0
4.2.3.26-RXN_c_Root_Day		GERANYL-PP_c_Root_Day --> CPD-8996_c_Root_Day + PPI_c_Root_Day					0	0	10000	0
4.2.3.26-RXN_c_Root_Night		GERANYL-PP_c_Root_Night --> CPD-8996_c_Root_Night + PPI_c_Root_Night					0	0	10000	0
4.4.1.14-RXN_c_Leaf_Day		S-ADENOSYLMETHIONINE_c_Leaf_Day --> 5-METHYLTHIOADENOSINE_c_Leaf_Day + CPD-68_c_Leaf_Day					0	0	10000	0
4.4.1.14-RXN_c_Leaf_Night		S-ADENOSYLMETHIONINE_c_Leaf_Night --> 5-METHYLTHIOADENOSINE_c_Leaf_Night + CPD-68_c_Leaf_Night					0	0	10000	0
4.4.1.14-RXN_c_Root_Day		S-ADENOSYLMETHIONINE_c_Root_Day --> 5-METHYLTHIOADENOSINE_c_Root_Day + CPD-68_c_Root_Day					0	0	10000	0
4.4.1.14-RXN_c_Root_Night		S-ADENOSYLMETHIONINE_c_Root_Night --> 5-METHYLTHIOADENOSINE_c_Root_Night + CPD-68_c_Root_Night					0	0	10000	0
4.6.1.11-RXN_c_Leaf_Day		FARNESYL-PP_c_Leaf_Day --> CPD-1722_c_Leaf_Day + PPI_c_Leaf_Day					0	0	10000	0
4.6.1.11-RXN_c_Leaf_Night		FARNESYL-PP_c_Leaf_Night --> CPD-1722_c_Leaf_Night + PPI_c_Leaf_Night					0	0	10000	0
4.6.1.11-RXN_c_Root_Day		FARNESYL-PP_c_Root_Day --> CPD-1722_c_Root_Day + PPI_c_Root_Day					0	0	10000	0
4.6.1.11-RXN_c_Root_Night		FARNESYL-PP_c_Root_Night --> CPD-1722_c_Root_Night + PPI_c_Root_Night					0	0	10000	0
4.99.1.3-RXN_c_Leaf_Day		CO+2_c_Leaf_Day + SIROHYDROCHLORIN_c_Leaf_Day --> COBALT-SIROHYDROCHLORIN_c_Leaf_Day					0	0	10000	0
4.99.1.3-RXN_c_Leaf_Night		CO+2_c_Leaf_Night + SIROHYDROCHLORIN_c_Leaf_Night --> COBALT-SIROHYDROCHLORIN_c_Leaf_Night					0	0	10000	0
4.99.1.3-RXN_c_Root_Day		CO+2_c_Root_Day + SIROHYDROCHLORIN_c_Root_Day --> COBALT-SIROHYDROCHLORIN_c_Root_Day					0	0	10000	0
4.99.1.3-RXN_c_Root_Night		CO+2_c_Root_Night + SIROHYDROCHLORIN_c_Root_Night --> COBALT-SIROHYDROCHLORIN_c_Root_Night					0	0	10000	0
4OHBENZOATE-OCTAPRENYLTRANSFER-RXN_c_Leaf_Day		4-hydroxybenzoate_c_Leaf_Day + OCTAPRENYL-DIPHOSPHATE_c_Leaf_Day --> 3-OCTAPRENYL-4-HYDROXYBENZOATE_c_Leaf_Day + PPI_c_Leaf_Day					0	0	10000	0
4OHBENZOATE-OCTAPRENYLTRANSFER-RXN_c_Leaf_Night		4-hydroxybenzoate_c_Leaf_Night + OCTAPRENYL-DIPHOSPHATE_c_Leaf_Night --> 3-OCTAPRENYL-4-HYDROXYBENZOATE_c_Leaf_Night + PPI_c_Leaf_Night					0	0	10000	0
4OHBENZOATE-OCTAPRENYLTRANSFER-RXN_c_Root_Day		4-hydroxybenzoate_c_Root_Day + OCTAPRENYL-DIPHOSPHATE_c_Root_Day --> 3-OCTAPRENYL-4-HYDROXYBENZOATE_c_Root_Day + PPI_c_Root_Day					0	0	10000	0
4OHBENZOATE-OCTAPRENYLTRANSFER-RXN_c_Root_Night		4-hydroxybenzoate_c_Root_Night + OCTAPRENYL-DIPHOSPHATE_c_Root_Night --> 3-OCTAPRENYL-4-HYDROXYBENZOATE_c_Root_Night + PPI_c_Root_Night					0	0	10000	0
5-FORMYL-THF-CYCLO-LIGASE-RXN_c_Leaf_Day		5-FORMYL-THF_c_Leaf_Day + ATP_c_Leaf_Day --> 5-10-METHENYL-THF_c_Leaf_Day + ADP_c_Leaf_Day + Pi_c_Leaf_Day					0	0	10000	0
5-FORMYL-THF-CYCLO-LIGASE-RXN_c_Leaf_Night		5-FORMYL-THF_c_Leaf_Night + ATP_c_Leaf_Night --> 5-10-METHENYL-THF_c_Leaf_Night + ADP_c_Leaf_Night + Pi_c_Leaf_Night					0	0	10000	0
5-FORMYL-THF-CYCLO-LIGASE-RXN_c_Root_Day		5-FORMYL-THF_c_Root_Day + ATP_c_Root_Day --> 5-10-METHENYL-THF_c_Root_Day + ADP_c_Root_Day + Pi_c_Root_Day					0	0	10000	0
5-FORMYL-THF-CYCLO-LIGASE-RXN_c_Root_Night		5-FORMYL-THF_c_Root_Night + ATP_c_Root_Night --> 5-10-METHENYL-THF_c_Root_Night + ADP_c_Root_Night + Pi_c_Root_Night					0	0	10000	0
5-METHYL-THF_pc_Leaf_Day		5-METHYL-THF_p_Leaf_Day <=> 5-METHYL-THF_c_Leaf_Day					1	-10000	10000	0
5-METHYL-THF_pc_Leaf_Night		5-METHYL-THF_p_Leaf_Night <=> 5-METHYL-THF_c_Leaf_Night					1	-10000	10000	0
5-METHYL-THF_pc_Root_Day		5-METHYL-THF_p_Root_Day <=> 5-METHYL-THF_c_Root_Day					1	-10000	10000	0
5-METHYL-THF_pc_Root_Night		5-METHYL-THF_p_Root_Night <=> 5-METHYL-THF_c_Root_Night					1	-10000	10000	0
5-METHYLTHIORIBOSE-KINASE-RXN_c_Leaf_Day		ATP_c_Leaf_Day + CPD-560_c_Leaf_Day --> ADP_c_Leaf_Day + CPD-444_c_Leaf_Day					0	0	10000	0
5-METHYLTHIORIBOSE-KINASE-RXN_c_Leaf_Night		ATP_c_Leaf_Night + CPD-560_c_Leaf_Night --> ADP_c_Leaf_Night + CPD-444_c_Leaf_Night					0	0	10000	0
5-METHYLTHIORIBOSE-KINASE-RXN_c_Root_Day		ATP_c_Root_Day + CPD-560_c_Root_Day --> ADP_c_Root_Day + CPD-444_c_Root_Day					0	0	10000	0
5-METHYLTHIORIBOSE-KINASE-RXN_c_Root_Night		ATP_c_Root_Night + CPD-560_c_Root_Night --> ADP_c_Root_Night + CPD-444_c_Root_Night					0	0	10000	0
5-OXOPROLINASE-ATP-HYDROLYSING-RXN_c_Leaf_Day		5-OXOPROLINE_c_Leaf_Day + ATP_c_Leaf_Day --> ADP_c_Leaf_Day + GLT_c_Leaf_Day + Pi_c_Leaf_Day					0	0	10000	0
5-OXOPROLINASE-ATP-HYDROLYSING-RXN_c_Leaf_Night		5-OXOPROLINE_c_Leaf_Night + ATP_c_Leaf_Night --> ADP_c_Leaf_Night + GLT_c_Leaf_Night + Pi_c_Leaf_Night					0	0	10000	0
5-OXOPROLINASE-ATP-HYDROLYSING-RXN_c_Root_Day		5-OXOPROLINE_c_Root_Day + ATP_c_Root_Day --> ADP_c_Root_Day + GLT_c_Root_Day + Pi_c_Root_Day					0	0	10000	0
5-OXOPROLINASE-ATP-HYDROLYSING-RXN_c_Root_Night		5-OXOPROLINE_c_Root_Night + ATP_c_Root_Night --> ADP_c_Root_Night + GLT_c_Root_Night + Pi_c_Root_Night					0	0	10000	0
5.1.1.11-RXN_c_Leaf_Day		ATP_c_Leaf_Day + PHE_c_Leaf_Day --> AMP_c_Leaf_Day + CPD-216_c_Leaf_Day + PPI_c_Leaf_Day					0	0	10000	0
5.1.1.11-RXN_c_Leaf_Night		ATP_c_Leaf_Night + PHE_c_Leaf_Night --> AMP_c_Leaf_Night + CPD-216_c_Leaf_Night + PPI_c_Leaf_Night					0	0	10000	0
5.1.1.11-RXN_c_Root_Day		ATP_c_Root_Day + PHE_c_Root_Day --> AMP_c_Root_Day + CPD-216_c_Root_Day + PPI_c_Root_Day					0	0	10000	0
5.1.1.11-RXN_c_Root_Night		ATP_c_Root_Night + PHE_c_Root_Night --> AMP_c_Root_Night + CPD-216_c_Root_Night + PPI_c_Root_Night					0	0	10000	0
5.1.1.18-RXN_c_Leaf_Day		SER_c_Leaf_Day --> D-SERINE_c_Leaf_Day					0	0	10000	0
5.1.1.18-RXN_c_Leaf_Night		SER_c_Leaf_Night --> D-SERINE_c_Leaf_Night					0	0	10000	0
5.1.1.18-RXN_c_Root_Day		SER_c_Root_Day --> D-SERINE_c_Root_Day					0	0	10000	0
5.1.1.18-RXN_c_Root_Night		SER_c_Root_Night --> D-SERINE_c_Root_Night					0	0	10000	0
5.1.2.3-RXN_c_Leaf_Day		S-3-HYDROXYBUTANOYL-COA_c_Leaf_Day --> CPD-650_c_Leaf_Day					0	0	10000	0
5.1.2.3-RXN_c_Leaf_Night		S-3-HYDROXYBUTANOYL-COA_c_Leaf_Night --> CPD-650_c_Leaf_Night					0	0	10000	0
5.1.2.3-RXN_c_Root_Day		S-3-HYDROXYBUTANOYL-COA_c_Root_Day --> CPD-650_c_Root_Day					0	0	10000	0
5.1.2.3-RXN_c_Root_Night		S-3-HYDROXYBUTANOYL-COA_c_Root_Night --> CPD-650_c_Root_Night					0	0	10000	0
5.3.1.23-RXN_c_Leaf_Day		CPD-444_c_Leaf_Day --> CPD-1063_c_Leaf_Day					0	0	10000	0
5.3.1.23-RXN_c_Leaf_Night		CPD-444_c_Leaf_Night --> CPD-1063_c_Leaf_Night					0	0	10000	0
5.3.1.23-RXN_c_Root_Day		CPD-444_c_Root_Day --> CPD-1063_c_Root_Day					0	0	10000	0
5.3.1.23-RXN_c_Root_Night		CPD-444_c_Root_Night --> CPD-1063_c_Root_Night					0	0	10000	0
5.4.2.10-RXN_c_Leaf_Day		GLUCOSAMINE-1P_c_Leaf_Day --> D-GLUCOSAMINE-6-P_c_Leaf_Day					0	0	10000	0
5.4.2.10-RXN_c_Leaf_Night		GLUCOSAMINE-1P_c_Leaf_Night --> D-GLUCOSAMINE-6-P_c_Leaf_Night					0	0	10000	0
5.4.2.10-RXN_c_Root_Day		GLUCOSAMINE-1P_c_Root_Day --> D-GLUCOSAMINE-6-P_c_Root_Day					0	0	10000	0
5.4.2.10-RXN_c_Root_Night		GLUCOSAMINE-1P_c_Root_Night --> D-GLUCOSAMINE-6-P_c_Root_Night					0	0	10000	0
5.5.1.13-RXN_c_Leaf_Day		GERANYLGERANYL-PP_c_Leaf_Day --> ENT-COPALYL-DIPHOSPHATE_c_Leaf_Day					0	0	10000	0
5.5.1.13-RXN_c_Leaf_Night		GERANYLGERANYL-PP_c_Leaf_Night --> ENT-COPALYL-DIPHOSPHATE_c_Leaf_Night					0	0	10000	0
5.5.1.13-RXN_c_Root_Day		GERANYLGERANYL-PP_c_Root_Day --> ENT-COPALYL-DIPHOSPHATE_c_Root_Day					0	0	10000	0
5.5.1.13-RXN_c_Root_Night		GERANYLGERANYL-PP_c_Root_Night --> ENT-COPALYL-DIPHOSPHATE_c_Root_Night					0	0	10000	0
6-PHOSPHOFRUCTO-2-KINASE-RXN_c_Leaf_Day		ATP_c_Leaf_Day + FRUCTOSE-6P_c_Leaf_Day --> ADP_c_Leaf_Day + CPD-535_c_Leaf_Day					0	0	10000	0
6-PHOSPHOFRUCTO-2-KINASE-RXN_c_Leaf_Night		ATP_c_Leaf_Night + FRUCTOSE-6P_c_Leaf_Night --> ADP_c_Leaf_Night + CPD-535_c_Leaf_Night					0	0	10000	0
6-PHOSPHOFRUCTO-2-KINASE-RXN_c_Root_Day		ATP_c_Root_Day + FRUCTOSE-6P_c_Root_Day --> ADP_c_Root_Day + CPD-535_c_Root_Day					0	0	10000	0
6-PHOSPHOFRUCTO-2-KINASE-RXN_c_Root_Night		ATP_c_Root_Night + FRUCTOSE-6P_c_Root_Night --> ADP_c_Root_Night + CPD-535_c_Root_Night					0	0	10000	0
6-PHYT-RXN_c_Leaf_Day		MI-HEXAKISPHOSPHATE_c_Leaf_Day --> MI-PENTAKISPHOSPHATE_c_Leaf_Day + Pi_c_Leaf_Day					0	0	10000	0
6-PHYT-RXN_c_Leaf_Night		MI-HEXAKISPHOSPHATE_c_Leaf_Night --> MI-PENTAKISPHOSPHATE_c_Leaf_Night + Pi_c_Leaf_Night					0	0	10000	0
6-PHYT-RXN_c_Root_Day		MI-HEXAKISPHOSPHATE_c_Root_Day --> MI-PENTAKISPHOSPHATE_c_Root_Day + Pi_c_Root_Day					0	0	10000	0
6-PHYT-RXN_c_Root_Night		MI-HEXAKISPHOSPHATE_c_Root_Night --> MI-PENTAKISPHOSPHATE_c_Root_Night + Pi_c_Root_Night					0	0	10000	0
6.2.1.34-RXN_c_Leaf_Day		ATP_c_Leaf_Day + CO-A_c_Leaf_Day + FERULIC-ACID_c_Leaf_Day --> AMP_c_Leaf_Day + FERULOYL-COA_c_Leaf_Day + PPI_c_Leaf_Day					0	0	10000	0
6.2.1.34-RXN_c_Leaf_Night		ATP_c_Leaf_Night + CO-A_c_Leaf_Night + FERULIC-ACID_c_Leaf_Night --> AMP_c_Leaf_Night + FERULOYL-COA_c_Leaf_Night + PPI_c_Leaf_Night					0	0	10000	0
6.2.1.34-RXN_c_Root_Day		ATP_c_Root_Day + CO-A_c_Root_Day + FERULIC-ACID_c_Root_Day --> AMP_c_Root_Day + FERULOYL-COA_c_Root_Day + PPI_c_Root_Day					0	0	10000	0
6.2.1.34-RXN_c_Root_Night		ATP_c_Root_Night + CO-A_c_Root_Night + FERULIC-ACID_c_Root_Night --> AMP_c_Root_Night + FERULOYL-COA_c_Root_Night + PPI_c_Root_Night					0	0	10000	0
6.3.2.7-RXN_c_Leaf_Day		ATP_c_Leaf_Day + LYS_c_Leaf_Day + UDP-AA-GLUTAMATE_c_Leaf_Day --> ADP_c_Leaf_Day + CPD-209_c_Leaf_Day + Pi_c_Leaf_Day					0	0	10000	0
6.3.2.7-RXN_c_Leaf_Night		ATP_c_Leaf_Night + LYS_c_Leaf_Night + UDP-AA-GLUTAMATE_c_Leaf_Night --> ADP_c_Leaf_Night + CPD-209_c_Leaf_Night + Pi_c_Leaf_Night					0	0	10000	0
6.3.2.7-RXN_c_Root_Day		ATP_c_Root_Day + LYS_c_Root_Day + UDP-AA-GLUTAMATE_c_Root_Day --> ADP_c_Root_Day + CPD-209_c_Root_Day + Pi_c_Root_Day					0	0	10000	0
6.3.2.7-RXN_c_Root_Night		ATP_c_Root_Night + LYS_c_Root_Night + UDP-AA-GLUTAMATE_c_Root_Night --> ADP_c_Root_Night + CPD-209_c_Root_Night + Pi_c_Root_Night					0	0	10000	0
6.3.4.16-RXN_p_Leaf_Day		AMMONIA_p_Leaf_Day + 2.0 ATP_p_Leaf_Day + CARBON-DIOXIDE_p_Leaf_Day --> 2.0 ADP_p_Leaf_Day + CARBAMOYL-P_p_Leaf_Day + Pi_p_Leaf_Day					0	0	10000	0
6.3.4.16-RXN_p_Leaf_Night		AMMONIA_p_Leaf_Night + 2.0 ATP_p_Leaf_Night + CARBON-DIOXIDE_p_Leaf_Night --> 2.0 ADP_p_Leaf_Night + CARBAMOYL-P_p_Leaf_Night + Pi_p_Leaf_Night					0	0	10000	0
6.3.4.16-RXN_p_Root_Day		AMMONIA_p_Root_Day + 2.0 ATP_p_Root_Day + CARBON-DIOXIDE_p_Root_Day --> 2.0 ADP_p_Root_Day + CARBAMOYL-P_p_Root_Day + Pi_p_Root_Day					0	0	10000	0
6.3.4.16-RXN_p_Root_Night		AMMONIA_p_Root_Night + 2.0 ATP_p_Root_Night + CARBON-DIOXIDE_p_Root_Night --> 2.0 ADP_p_Root_Night + CARBAMOYL-P_p_Root_Night + Pi_p_Root_Night					0	0	10000	0
6.3.5.7-RXN_c_Leaf_Day		ATP_c_Leaf_Day + GLN_c_Leaf_Day + L-glutamyl-tRNAGln_c_Leaf_Day --> ADP_c_Leaf_Day + Charged-GLN-tRNAs_c_Leaf_Day + GLT_c_Leaf_Day + Pi_c_Leaf_Day					0	0	10000	0
6.3.5.7-RXN_c_Leaf_Night		ATP_c_Leaf_Night + GLN_c_Leaf_Night + L-glutamyl-tRNAGln_c_Leaf_Night --> ADP_c_Leaf_Night + Charged-GLN-tRNAs_c_Leaf_Night + GLT_c_Leaf_Night + Pi_c_Leaf_Night					0	0	10000	0
6.3.5.7-RXN_c_Root_Day		ATP_c_Root_Day + GLN_c_Root_Day + L-glutamyl-tRNAGln_c_Root_Day --> ADP_c_Root_Day + Charged-GLN-tRNAs_c_Root_Day + GLT_c_Root_Day + Pi_c_Root_Day					0	0	10000	0
6.3.5.7-RXN_c_Root_Night		ATP_c_Root_Night + GLN_c_Root_Night + L-glutamyl-tRNAGln_c_Root_Night --> ADP_c_Root_Night + Charged-GLN-tRNAs_c_Root_Night + GLT_c_Root_Night + Pi_c_Root_Night					0	0	10000	0
6PFRUCTPHOS-RXN_c_Leaf_Day		ATP_c_Leaf_Day + FRUCTOSE-6P_c_Leaf_Day --> ADP_c_Leaf_Day + FRUCTOSE-16-DIPHOSPHATE_c_Leaf_Day					0	0	10000	0
6PFRUCTPHOS-RXN_c_Leaf_Night		ATP_c_Leaf_Night + FRUCTOSE-6P_c_Leaf_Night --> ADP_c_Leaf_Night + FRUCTOSE-16-DIPHOSPHATE_c_Leaf_Night					0	0	10000	0
6PFRUCTPHOS-RXN_c_Root_Day		ATP_c_Root_Day + FRUCTOSE-6P_c_Root_Day --> ADP_c_Root_Day + FRUCTOSE-16-DIPHOSPHATE_c_Root_Day					0	0	10000	0
6PFRUCTPHOS-RXN_c_Root_Night		ATP_c_Root_Night + FRUCTOSE-6P_c_Root_Night --> ADP_c_Root_Night + FRUCTOSE-16-DIPHOSPHATE_c_Root_Night					0	0	10000	0
6PFRUCTPHOS-RXN_p_Leaf_Day		ATP_p_Leaf_Day + FRUCTOSE-6P_p_Leaf_Day --> ADP_p_Leaf_Day + FRUCTOSE-16-DIPHOSPHATE_p_Leaf_Day					0	0	10000	0
6PFRUCTPHOS-RXN_p_Leaf_Night		ATP_p_Leaf_Night + FRUCTOSE-6P_p_Leaf_Night --> ADP_p_Leaf_Night + FRUCTOSE-16-DIPHOSPHATE_p_Leaf_Night					0	0	10000	0
6PFRUCTPHOS-RXN_p_Root_Day		ATP_p_Root_Day + FRUCTOSE-6P_p_Root_Day --> ADP_p_Root_Day + FRUCTOSE-16-DIPHOSPHATE_p_Root_Day					0	0	10000	0
6PFRUCTPHOS-RXN_p_Root_Night		ATP_p_Root_Night + FRUCTOSE-6P_p_Root_Night --> ADP_p_Root_Night + FRUCTOSE-16-DIPHOSPHATE_p_Root_Night					0	0	10000	0
6PGLUCONDEHYDROG-RXN_c_Leaf_Day		CPD-2961_c_Leaf_Day + NADP_c_Leaf_Day --> CARBON-DIOXIDE_c_Leaf_Day + NADPH_c_Leaf_Day + RIBULOSE-5P_c_Leaf_Day					0	0	10000	0
6PGLUCONDEHYDROG-RXN_c_Leaf_Night		CPD-2961_c_Leaf_Night + NADP_c_Leaf_Night --> CARBON-DIOXIDE_c_Leaf_Night + NADPH_c_Leaf_Night + RIBULOSE-5P_c_Leaf_Night					0	0	10000	0
6PGLUCONDEHYDROG-RXN_c_Root_Day		CPD-2961_c_Root_Day + NADP_c_Root_Day --> CARBON-DIOXIDE_c_Root_Day + NADPH_c_Root_Day + RIBULOSE-5P_c_Root_Day					0	0	10000	0
6PGLUCONDEHYDROG-RXN_c_Root_Night		CPD-2961_c_Root_Night + NADP_c_Root_Night --> CARBON-DIOXIDE_c_Root_Night + NADPH_c_Root_Night + RIBULOSE-5P_c_Root_Night					0	0	10000	0
6PGLUCONDEHYDROG-RXN_p_Leaf_Day		CPD-2961_p_Leaf_Day + NADP_p_Leaf_Day --> CARBON-DIOXIDE_p_Leaf_Day + NADPH_p_Leaf_Day + RIBULOSE-5P_p_Leaf_Day					0	0	10000	0
6PGLUCONDEHYDROG-RXN_p_Leaf_Night		CPD-2961_p_Leaf_Night + NADP_p_Leaf_Night --> CARBON-DIOXIDE_p_Leaf_Night + NADPH_p_Leaf_Night + RIBULOSE-5P_p_Leaf_Night					0	0	10000	0
6PGLUCONDEHYDROG-RXN_p_Root_Day		CPD-2961_p_Root_Day + NADP_p_Root_Day --> CARBON-DIOXIDE_p_Root_Day + NADPH_p_Root_Day + RIBULOSE-5P_p_Root_Day					0	0	10000	0
6PGLUCONDEHYDROG-RXN_p_Root_Night		CPD-2961_p_Root_Night + NADP_p_Root_Night --> CARBON-DIOXIDE_p_Root_Night + NADPH_p_Root_Night + RIBULOSE-5P_p_Root_Night					0	0	10000	0
6PGLUCONOLACT-RXN_c_Leaf_Day		D-6-P-GLUCONO-DELTA-LACTONE_c_Leaf_Day --> CPD-2961_c_Leaf_Day					0	0	10000	0
6PGLUCONOLACT-RXN_c_Leaf_Night		D-6-P-GLUCONO-DELTA-LACTONE_c_Leaf_Night --> CPD-2961_c_Leaf_Night					0	0	10000	0
6PGLUCONOLACT-RXN_c_Root_Day		D-6-P-GLUCONO-DELTA-LACTONE_c_Root_Day --> CPD-2961_c_Root_Day					0	0	10000	0
6PGLUCONOLACT-RXN_c_Root_Night		D-6-P-GLUCONO-DELTA-LACTONE_c_Root_Night --> CPD-2961_c_Root_Night					0	0	10000	0
6PGLUCONOLACT-RXN_p_Leaf_Day		D-6-P-GLUCONO-DELTA-LACTONE_p_Leaf_Day --> CPD-2961_p_Leaf_Day					0	0	10000	0
6PGLUCONOLACT-RXN_p_Leaf_Night		D-6-P-GLUCONO-DELTA-LACTONE_p_Leaf_Night --> CPD-2961_p_Leaf_Night					0	0	10000	0
6PGLUCONOLACT-RXN_p_Root_Day		D-6-P-GLUCONO-DELTA-LACTONE_p_Root_Day --> CPD-2961_p_Root_Day					0	0	10000	0
6PGLUCONOLACT-RXN_p_Root_Night		D-6-P-GLUCONO-DELTA-LACTONE_p_Root_Night --> CPD-2961_p_Root_Night					0	0	10000	0
7KAPSYN-RXN_c_Leaf_Day		CPD-558_c_Leaf_Day + L-ALPHA-ALANINE_c_Leaf_Day --> 8-AMINO-7-OXONONANOATE_c_Leaf_Day + CARBON-DIOXIDE_c_Leaf_Day + CO-A_c_Leaf_Day					0	0	10000	0
7KAPSYN-RXN_c_Leaf_Night		CPD-558_c_Leaf_Night + L-ALPHA-ALANINE_c_Leaf_Night --> 8-AMINO-7-OXONONANOATE_c_Leaf_Night + CARBON-DIOXIDE_c_Leaf_Night + CO-A_c_Leaf_Night					0	0	10000	0
7KAPSYN-RXN_c_Root_Day		CPD-558_c_Root_Day + L-ALPHA-ALANINE_c_Root_Day --> 8-AMINO-7-OXONONANOATE_c_Root_Day + CARBON-DIOXIDE_c_Root_Day + CO-A_c_Root_Day					0	0	10000	0
7KAPSYN-RXN_c_Root_Night		CPD-558_c_Root_Night + L-ALPHA-ALANINE_c_Root_Night --> 8-AMINO-7-OXONONANOATE_c_Root_Night + CARBON-DIOXIDE_c_Root_Night + CO-A_c_Root_Night					0	0	10000	0
ACETALD_mc_Leaf_Day		ACETALD_m_Leaf_Day <=> ACETALD_c_Leaf_Day					1	-10000	10000	0
ACETALD_mc_Leaf_Night		ACETALD_m_Leaf_Night <=> ACETALD_c_Leaf_Night					1	-10000	10000	0
ACETALD_mc_Root_Day		ACETALD_m_Root_Day <=> ACETALD_c_Root_Day					1	-10000	10000	0
ACETALD_mc_Root_Night		ACETALD_m_Root_Night <=> ACETALD_c_Root_Night					1	-10000	10000	0
ACETATE--COA-LIGASE-RXN_p_Leaf_Day		ACET_p_Leaf_Day + ATP_p_Leaf_Day + CO-A_p_Leaf_Day --> ACETYL-COA_p_Leaf_Day + AMP_p_Leaf_Day + PPI_p_Leaf_Day					0	0	10000	0
ACETATE--COA-LIGASE-RXN_p_Leaf_Night		ACET_p_Leaf_Night + ATP_p_Leaf_Night + CO-A_p_Leaf_Night --> ACETYL-COA_p_Leaf_Night + AMP_p_Leaf_Night + PPI_p_Leaf_Night					0	0	10000	0
ACETATE--COA-LIGASE-RXN_p_Root_Day		ACET_p_Root_Day + ATP_p_Root_Day + CO-A_p_Root_Day --> ACETYL-COA_p_Root_Day + AMP_p_Root_Day + PPI_p_Root_Day					0	0	10000	0
ACETATE--COA-LIGASE-RXN_p_Root_Night		ACET_p_Root_Night + ATP_p_Root_Night + CO-A_p_Root_Night --> ACETYL-COA_p_Root_Night + AMP_p_Root_Night + PPI_p_Root_Night					0	0	10000	0
ACETATE--COA-LIGASE-RXN_x_Leaf_Day		ACET_x_Leaf_Day + ATP_x_Leaf_Day + CO-A_x_Leaf_Day --> ACETYL-COA_x_Leaf_Day + AMP_x_Leaf_Day + PPI_x_Leaf_Day					0	0	10000	0
ACETATE--COA-LIGASE-RXN_x_Leaf_Night		ACET_x_Leaf_Night + ATP_x_Leaf_Night + CO-A_x_Leaf_Night --> ACETYL-COA_x_Leaf_Night + AMP_x_Leaf_Night + PPI_x_Leaf_Night					0	0	10000	0
ACETATE--COA-LIGASE-RXN_x_Root_Day		ACET_x_Root_Day + ATP_x_Root_Day + CO-A_x_Root_Day --> ACETYL-COA_x_Root_Day + AMP_x_Root_Day + PPI_x_Root_Day					0	0	10000	0
ACETATE--COA-LIGASE-RXN_x_Root_Night		ACET_x_Root_Night + ATP_x_Root_Night + CO-A_x_Root_Night --> ACETYL-COA_x_Root_Night + AMP_x_Root_Night + PPI_x_Root_Night					0	0	10000	0
ACETOACETATE-DECARBOXYLASE-RXN_c_Leaf_Day		3-KETOBUTYRATE_c_Leaf_Day --> ACETONE_c_Leaf_Day + CARBON-DIOXIDE_c_Leaf_Day					0	0	10000	0
ACETOACETATE-DECARBOXYLASE-RXN_c_Leaf_Night		3-KETOBUTYRATE_c_Leaf_Night --> ACETONE_c_Leaf_Night + CARBON-DIOXIDE_c_Leaf_Night					0	0	10000	0
ACETOACETATE-DECARBOXYLASE-RXN_c_Root_Day		3-KETOBUTYRATE_c_Root_Day --> ACETONE_c_Root_Day + CARBON-DIOXIDE_c_Root_Day					0	0	10000	0
ACETOACETATE-DECARBOXYLASE-RXN_c_Root_Night		3-KETOBUTYRATE_c_Root_Night --> ACETONE_c_Root_Night + CARBON-DIOXIDE_c_Root_Night					0	0	10000	0
ACETOLACTREDUCTOISOM-RXN_p_Leaf_Day		2-ACETO-LACTATE_p_Leaf_Day + NADPH_p_Leaf_Day --> DIOH-ISOVALERATE_p_Leaf_Day + NADP_p_Leaf_Day					0	0	10000	0
ACETOLACTREDUCTOISOM-RXN_p_Leaf_Night		2-ACETO-LACTATE_p_Leaf_Night + NADPH_p_Leaf_Night --> DIOH-ISOVALERATE_p_Leaf_Night + NADP_p_Leaf_Night					0	0	10000	0
ACETOLACTREDUCTOISOM-RXN_p_Root_Day		2-ACETO-LACTATE_p_Root_Day + NADPH_p_Root_Day --> DIOH-ISOVALERATE_p_Root_Day + NADP_p_Root_Day					0	0	10000	0
ACETOLACTREDUCTOISOM-RXN_p_Root_Night		2-ACETO-LACTATE_p_Root_Night + NADPH_p_Root_Night --> DIOH-ISOVALERATE_p_Root_Night + NADP_p_Root_Night					0	0	10000	0
ACETOLACTSYN-RXN_p_Leaf_Day		2.0 PYRUVATE_p_Leaf_Day --> 2-ACETO-LACTATE_p_Leaf_Day + CARBON-DIOXIDE_p_Leaf_Day					0	0	10000	0
ACETOLACTSYN-RXN_p_Leaf_Night		2.0 PYRUVATE_p_Leaf_Night --> 2-ACETO-LACTATE_p_Leaf_Night + CARBON-DIOXIDE_p_Leaf_Night					0	0	10000	0
ACETOLACTSYN-RXN_p_Root_Day		2.0 PYRUVATE_p_Root_Day --> 2-ACETO-LACTATE_p_Root_Day + CARBON-DIOXIDE_p_Root_Day					0	0	10000	0
ACETOLACTSYN-RXN_p_Root_Night		2.0 PYRUVATE_p_Root_Night --> 2-ACETO-LACTATE_p_Root_Night + CARBON-DIOXIDE_p_Root_Night					0	0	10000	0
ACETOOHBUTREDUCTOISOM-RXN_p_Leaf_Day		2-ACETO-2-HYDROXY-BUTYRATE_p_Leaf_Day + NADPH_p_Leaf_Day --> 1-KETO-2-METHYLVALERATE_p_Leaf_Day + NADP_p_Leaf_Day					0	0	10000	0
ACETOOHBUTREDUCTOISOM-RXN_p_Leaf_Night		2-ACETO-2-HYDROXY-BUTYRATE_p_Leaf_Night + NADPH_p_Leaf_Night --> 1-KETO-2-METHYLVALERATE_p_Leaf_Night + NADP_p_Leaf_Night					0	0	10000	0
ACETOOHBUTREDUCTOISOM-RXN_p_Root_Day		2-ACETO-2-HYDROXY-BUTYRATE_p_Root_Day + NADPH_p_Root_Day --> 1-KETO-2-METHYLVALERATE_p_Root_Day + NADP_p_Root_Day					0	0	10000	0
ACETOOHBUTREDUCTOISOM-RXN_p_Root_Night		2-ACETO-2-HYDROXY-BUTYRATE_p_Root_Night + NADPH_p_Root_Night --> 1-KETO-2-METHYLVALERATE_p_Root_Night + NADP_p_Root_Night					0	0	10000	0
ACETOOHBUTSYN-RXN_p_Leaf_Day		2-OXOBUTANOATE_p_Leaf_Day + PYRUVATE_p_Leaf_Day --> 2-ACETO-2-HYDROXY-BUTYRATE_p_Leaf_Day + CARBON-DIOXIDE_p_Leaf_Day					0	0	10000	0
ACETOOHBUTSYN-RXN_p_Leaf_Night		2-OXOBUTANOATE_p_Leaf_Night + PYRUVATE_p_Leaf_Night --> 2-ACETO-2-HYDROXY-BUTYRATE_p_Leaf_Night + CARBON-DIOXIDE_p_Leaf_Night					0	0	10000	0
ACETOOHBUTSYN-RXN_p_Root_Day		2-OXOBUTANOATE_p_Root_Day + PYRUVATE_p_Root_Day --> 2-ACETO-2-HYDROXY-BUTYRATE_p_Root_Day + CARBON-DIOXIDE_p_Root_Day					0	0	10000	0
ACETOOHBUTSYN-RXN_p_Root_Night		2-OXOBUTANOATE_p_Root_Night + PYRUVATE_p_Root_Night --> 2-ACETO-2-HYDROXY-BUTYRATE_p_Root_Night + CARBON-DIOXIDE_p_Root_Night					0	0	10000	0
ACETYL-COA-ACETYLTRANSFER-RXN_c_Leaf_Day		2.0 ACETYL-COA_c_Leaf_Day <=> ACETOACETYL-COA_c_Leaf_Day + CO-A_c_Leaf_Day					1	-10000	10000	0
ACETYL-COA-ACETYLTRANSFER-RXN_c_Leaf_Night		2.0 ACETYL-COA_c_Leaf_Night <=> ACETOACETYL-COA_c_Leaf_Night + CO-A_c_Leaf_Night					1	-10000	10000	0
ACETYL-COA-ACETYLTRANSFER-RXN_c_Root_Day		2.0 ACETYL-COA_c_Root_Day <=> ACETOACETYL-COA_c_Root_Day + CO-A_c_Root_Day					1	-10000	10000	0
ACETYL-COA-ACETYLTRANSFER-RXN_c_Root_Night		2.0 ACETYL-COA_c_Root_Night <=> ACETOACETYL-COA_c_Root_Night + CO-A_c_Root_Night					1	-10000	10000	0
ACETYL-COA-ACETYLTRANSFER-RXN_x_Leaf_Day		2.0 ACETYL-COA_x_Leaf_Day <=> ACETOACETYL-COA_x_Leaf_Day + CO-A_x_Leaf_Day					1	-10000	10000	0
ACETYL-COA-ACETYLTRANSFER-RXN_x_Leaf_Night		2.0 ACETYL-COA_x_Leaf_Night <=> ACETOACETYL-COA_x_Leaf_Night + CO-A_x_Leaf_Night					1	-10000	10000	0
ACETYL-COA-ACETYLTRANSFER-RXN_x_Root_Day		2.0 ACETYL-COA_x_Root_Day <=> ACETOACETYL-COA_x_Root_Day + CO-A_x_Root_Day					1	-10000	10000	0
ACETYL-COA-ACETYLTRANSFER-RXN_x_Root_Night		2.0 ACETYL-COA_x_Root_Night <=> ACETOACETYL-COA_x_Root_Night + CO-A_x_Root_Night					1	-10000	10000	0
ACETYL-COA-CARBOXYLTRANSFER-RXN_p_Leaf_Day		ACETYL-COA_p_Leaf_Day + ATP_p_Leaf_Day + HCO3_p_Leaf_Day --> ADP_p_Leaf_Day + MALONYL-COA_p_Leaf_Day + Pi_p_Leaf_Day					0	0	10000	0
ACETYL-COA-CARBOXYLTRANSFER-RXN_p_Leaf_Night		ACETYL-COA_p_Leaf_Night + ATP_p_Leaf_Night + HCO3_p_Leaf_Night --> ADP_p_Leaf_Night + MALONYL-COA_p_Leaf_Night + Pi_p_Leaf_Night					0	0	10000	0
ACETYL-COA-CARBOXYLTRANSFER-RXN_p_Root_Day		ACETYL-COA_p_Root_Day + ATP_p_Root_Day + HCO3_p_Root_Day --> ADP_p_Root_Day + MALONYL-COA_p_Root_Day + Pi_p_Root_Day					0	0	10000	0
ACETYL-COA-CARBOXYLTRANSFER-RXN_p_Root_Night		ACETYL-COA_p_Root_Night + ATP_p_Root_Night + HCO3_p_Root_Night --> ADP_p_Root_Night + MALONYL-COA_p_Root_Night + Pi_p_Root_Night					0	0	10000	0
ACETYL-COA-HYDROLASE-RXN_m_Leaf_Day		ACETYL-COA_m_Leaf_Day --> ACET_m_Leaf_Day + CO-A_m_Leaf_Day					0	0	10000	0
ACETYL-COA-HYDROLASE-RXN_m_Leaf_Night		ACETYL-COA_m_Leaf_Night --> ACET_m_Leaf_Night + CO-A_m_Leaf_Night					0	0	10000	0
ACETYL-COA-HYDROLASE-RXN_m_Root_Day		ACETYL-COA_m_Root_Day --> ACET_m_Root_Day + CO-A_m_Root_Day					0	0	10000	0
ACETYL-COA-HYDROLASE-RXN_m_Root_Night		ACETYL-COA_m_Root_Night --> ACET_m_Root_Night + CO-A_m_Root_Night					0	0	10000	0
ACETYLGLUTKIN-RXN_p_Leaf_Day		ACETYL-GLU_p_Leaf_Day + ATP_p_Leaf_Day --> ADP_p_Leaf_Day + N-ACETYL-GLUTAMYL-P_p_Leaf_Day					0	0	10000	0
ACETYLGLUTKIN-RXN_p_Leaf_Night		ACETYL-GLU_p_Leaf_Night + ATP_p_Leaf_Night --> ADP_p_Leaf_Night + N-ACETYL-GLUTAMYL-P_p_Leaf_Night					0	0	10000	0
ACETYLGLUTKIN-RXN_p_Root_Day		ACETYL-GLU_p_Root_Day + ATP_p_Root_Day --> ADP_p_Root_Day + N-ACETYL-GLUTAMYL-P_p_Root_Day					0	0	10000	0
ACETYLGLUTKIN-RXN_p_Root_Night		ACETYL-GLU_p_Root_Night + ATP_p_Root_Night --> ADP_p_Root_Night + N-ACETYL-GLUTAMYL-P_p_Root_Night					0	0	10000	0
ACETYLORNDEACET-RXN_p_Leaf_Day		N-ALPHA-ACETYLORNITHINE_p_Leaf_Day --> ACET_p_Leaf_Day + L-ORNITHINE_p_Leaf_Day					0	0	10000	0
ACETYLORNDEACET-RXN_p_Leaf_Night		N-ALPHA-ACETYLORNITHINE_p_Leaf_Night --> ACET_p_Leaf_Night + L-ORNITHINE_p_Leaf_Night					0	0	10000	0
ACETYLORNDEACET-RXN_p_Root_Day		N-ALPHA-ACETYLORNITHINE_p_Root_Day --> ACET_p_Root_Day + L-ORNITHINE_p_Root_Day					0	0	10000	0
ACETYLORNDEACET-RXN_p_Root_Night		N-ALPHA-ACETYLORNITHINE_p_Root_Night --> ACET_p_Root_Night + L-ORNITHINE_p_Root_Night					0	0	10000	0
ACETYLORNTRANSAM-RXN_p_Leaf_Day		CPD-469_p_Leaf_Day + GLT_p_Leaf_Day --> 2-KETOGLUTARATE_p_Leaf_Day + N-ALPHA-ACETYLORNITHINE_p_Leaf_Day					0	0	10000	0
ACETYLORNTRANSAM-RXN_p_Leaf_Night		CPD-469_p_Leaf_Night + GLT_p_Leaf_Night --> 2-KETOGLUTARATE_p_Leaf_Night + N-ALPHA-ACETYLORNITHINE_p_Leaf_Night					0	0	10000	0
ACETYLORNTRANSAM-RXN_p_Root_Day		CPD-469_p_Root_Day + GLT_p_Root_Day --> 2-KETOGLUTARATE_p_Root_Day + N-ALPHA-ACETYLORNITHINE_p_Root_Day					0	0	10000	0
ACETYLORNTRANSAM-RXN_p_Root_Night		CPD-469_p_Root_Night + GLT_p_Root_Night --> 2-KETOGLUTARATE_p_Root_Night + N-ALPHA-ACETYLORNITHINE_p_Root_Night					0	0	10000	0
ACET_mc_Leaf_Day		ACET_m_Leaf_Day <=> ACET_c_Leaf_Day					1	-10000	10000	0
ACET_mc_Leaf_Night		ACET_m_Leaf_Night <=> ACET_c_Leaf_Night					1	-10000	10000	0
ACET_mc_Root_Day		ACET_m_Root_Day <=> ACET_c_Root_Day					1	-10000	10000	0
ACET_mc_Root_Night		ACET_m_Root_Night <=> ACET_c_Root_Night					1	-10000	10000	0
ACET_pc_Leaf_Day		ACET_p_Leaf_Day <=> ACET_c_Leaf_Day					1	-10000	10000	0
ACET_pc_Leaf_Night		ACET_p_Leaf_Night <=> ACET_c_Leaf_Night					1	-10000	10000	0
ACET_pc_Root_Day		ACET_p_Root_Day <=> ACET_c_Root_Day					1	-10000	10000	0
ACET_pc_Root_Night		ACET_p_Root_Night <=> ACET_c_Root_Night					1	-10000	10000	0
ACET_xc_Leaf_Day		ACET_x_Leaf_Day <=> ACET_c_Leaf_Day					1	-10000	10000	0
ACET_xc_Leaf_Night		ACET_x_Leaf_Night <=> ACET_c_Leaf_Night					1	-10000	10000	0
ACET_xc_Root_Day		ACET_x_Root_Day <=> ACET_c_Root_Day					1	-10000	10000	0
ACET_xc_Root_Night		ACET_x_Root_Night <=> ACET_c_Root_Night					1	-10000	10000	0
ACONITATEDEHYDR-RXN_c_Leaf_Day		CIT_c_Leaf_Day <=> CIS-ACONITATE_c_Leaf_Day					1	-10000	10000	0
ACONITATEDEHYDR-RXN_c_Leaf_Night		CIT_c_Leaf_Night <=> CIS-ACONITATE_c_Leaf_Night					1	-10000	10000	0
ACONITATEDEHYDR-RXN_c_Root_Day		CIT_c_Root_Day <=> CIS-ACONITATE_c_Root_Day					1	-10000	10000	0
ACONITATEDEHYDR-RXN_c_Root_Night		CIT_c_Root_Night <=> CIS-ACONITATE_c_Root_Night					1	-10000	10000	0
ACONITATEDEHYDR-RXN_m_Leaf_Day		CIT_m_Leaf_Day <=> CIS-ACONITATE_m_Leaf_Day					1	-10000	10000	0
ACONITATEDEHYDR-RXN_m_Leaf_Night		CIT_m_Leaf_Night <=> CIS-ACONITATE_m_Leaf_Night					1	-10000	10000	0
ACONITATEDEHYDR-RXN_m_Root_Day		CIT_m_Root_Day <=> CIS-ACONITATE_m_Root_Day					1	-10000	10000	0
ACONITATEDEHYDR-RXN_m_Root_Night		CIT_m_Root_Night <=> CIS-ACONITATE_m_Root_Night					1	-10000	10000	0
ACONITATEHYDR-RXN_c_Leaf_Day		CIS-ACONITATE_c_Leaf_Day <=> THREO-DS-ISO-CITRATE_c_Leaf_Day					1	-10000	10000	0
ACONITATEHYDR-RXN_c_Leaf_Night		CIS-ACONITATE_c_Leaf_Night <=> THREO-DS-ISO-CITRATE_c_Leaf_Night					1	-10000	10000	0
ACONITATEHYDR-RXN_c_Root_Day		CIS-ACONITATE_c_Root_Day <=> THREO-DS-ISO-CITRATE_c_Root_Day					1	-10000	10000	0
ACONITATEHYDR-RXN_c_Root_Night		CIS-ACONITATE_c_Root_Night <=> THREO-DS-ISO-CITRATE_c_Root_Night					1	-10000	10000	0
ACONITATEHYDR-RXN_m_Leaf_Day		CIS-ACONITATE_m_Leaf_Day <=> THREO-DS-ISO-CITRATE_m_Leaf_Day					1	-10000	10000	0
ACONITATEHYDR-RXN_m_Leaf_Night		CIS-ACONITATE_m_Leaf_Night <=> THREO-DS-ISO-CITRATE_m_Leaf_Night					1	-10000	10000	0
ACONITATEHYDR-RXN_m_Root_Day		CIS-ACONITATE_m_Root_Day <=> THREO-DS-ISO-CITRATE_m_Root_Day					1	-10000	10000	0
ACONITATEHYDR-RXN_m_Root_Night		CIS-ACONITATE_m_Root_Night <=> THREO-DS-ISO-CITRATE_m_Root_Night					1	-10000	10000	0
ACP-S-ACETYLTRANSFER-RXN_c_Leaf_Day		ACETYL-COA_c_Leaf_Day + ACP_c_Leaf_Day --> ACETYL-ACP_c_Leaf_Day + CO-A_c_Leaf_Day					0	0	10000	0
ACP-S-ACETYLTRANSFER-RXN_c_Leaf_Night		ACETYL-COA_c_Leaf_Night + ACP_c_Leaf_Night --> ACETYL-ACP_c_Leaf_Night + CO-A_c_Leaf_Night					0	0	10000	0
ACP-S-ACETYLTRANSFER-RXN_c_Root_Day		ACETYL-COA_c_Root_Day + ACP_c_Root_Day --> ACETYL-ACP_c_Root_Day + CO-A_c_Root_Day					0	0	10000	0
ACP-S-ACETYLTRANSFER-RXN_c_Root_Night		ACETYL-COA_c_Root_Night + ACP_c_Root_Night --> ACETYL-ACP_c_Root_Night + CO-A_c_Root_Night					0	0	10000	0
ACSERLY-RXN_c_Leaf_Day		ACETYLSERINE_c_Leaf_Day + HS_c_Leaf_Day --> ACET_c_Leaf_Day + CYS_c_Leaf_Day					0	0	10000	0
ACSERLY-RXN_c_Leaf_Night		ACETYLSERINE_c_Leaf_Night + HS_c_Leaf_Night --> ACET_c_Leaf_Night + CYS_c_Leaf_Night					0	0	10000	0
ACSERLY-RXN_c_Root_Day		ACETYLSERINE_c_Root_Day + HS_c_Root_Day --> ACET_c_Root_Day + CYS_c_Root_Day					0	0	10000	0
ACSERLY-RXN_c_Root_Night		ACETYLSERINE_c_Root_Night + HS_c_Root_Night --> ACET_c_Root_Night + CYS_c_Root_Night					0	0	10000	0
ACSERLY-RXN_m_Leaf_Day		ACETYLSERINE_m_Leaf_Day + HS_m_Leaf_Day --> ACET_m_Leaf_Day + CYS_m_Leaf_Day					0	0	10000	0
ACSERLY-RXN_m_Leaf_Night		ACETYLSERINE_m_Leaf_Night + HS_m_Leaf_Night --> ACET_m_Leaf_Night + CYS_m_Leaf_Night					0	0	10000	0
ACSERLY-RXN_m_Root_Day		ACETYLSERINE_m_Root_Day + HS_m_Root_Day --> ACET_m_Root_Day + CYS_m_Root_Day					0	0	10000	0
ACSERLY-RXN_m_Root_Night		ACETYLSERINE_m_Root_Night + HS_m_Root_Night --> ACET_m_Root_Night + CYS_m_Root_Night					0	0	10000	0
ACSERLY-RXN_p_Leaf_Day		ACETYLSERINE_p_Leaf_Day + HS_p_Leaf_Day --> ACET_p_Leaf_Day + CYS_p_Leaf_Day					0	0	10000	0
ACSERLY-RXN_p_Leaf_Night		ACETYLSERINE_p_Leaf_Night + HS_p_Leaf_Night --> ACET_p_Leaf_Night + CYS_p_Leaf_Night					0	0	10000	0
ACSERLY-RXN_p_Root_Day		ACETYLSERINE_p_Root_Day + HS_p_Root_Day --> ACET_p_Root_Day + CYS_p_Root_Day					0	0	10000	0
ACSERLY-RXN_p_Root_Night		ACETYLSERINE_p_Root_Night + HS_p_Root_Night --> ACET_p_Root_Night + CYS_p_Root_Night					0	0	10000	0
ADCLY-RXN_p_Leaf_Day		4-AMINO-4-DEOXYCHORISMATE_p_Leaf_Day --> P-AMINO-BENZOATE_p_Leaf_Day + PYRUVATE_p_Leaf_Day					0	0	10000	0
ADCLY-RXN_p_Leaf_Night		4-AMINO-4-DEOXYCHORISMATE_p_Leaf_Night --> P-AMINO-BENZOATE_p_Leaf_Night + PYRUVATE_p_Leaf_Night					0	0	10000	0
ADCLY-RXN_p_Root_Day		4-AMINO-4-DEOXYCHORISMATE_p_Root_Day --> P-AMINO-BENZOATE_p_Root_Day + PYRUVATE_p_Root_Day					0	0	10000	0
ADCLY-RXN_p_Root_Night		4-AMINO-4-DEOXYCHORISMATE_p_Root_Night --> P-AMINO-BENZOATE_p_Root_Night + PYRUVATE_p_Root_Night					0	0	10000	0
ADDALT-RXN_c_Leaf_Day		DEOXYADENOSINE_c_Leaf_Day --> AMMONIA_c_Leaf_Day + DEOXYINOSINE_c_Leaf_Day					0	0	10000	0
ADDALT-RXN_c_Leaf_Night		DEOXYADENOSINE_c_Leaf_Night --> AMMONIA_c_Leaf_Night + DEOXYINOSINE_c_Leaf_Night					0	0	10000	0
ADDALT-RXN_c_Root_Day		DEOXYADENOSINE_c_Root_Day --> AMMONIA_c_Root_Day + DEOXYINOSINE_c_Root_Day					0	0	10000	0
ADDALT-RXN_c_Root_Night		DEOXYADENOSINE_c_Root_Night --> AMMONIA_c_Root_Night + DEOXYINOSINE_c_Root_Night					0	0	10000	0
ADENODEAMIN-RXN_c_Leaf_Day		ADENOSINE_c_Leaf_Day --> AMMONIA_c_Leaf_Day + INOSINE_c_Leaf_Day					0	0	10000	0
ADENODEAMIN-RXN_c_Leaf_Night		ADENOSINE_c_Leaf_Night --> AMMONIA_c_Leaf_Night + INOSINE_c_Leaf_Night					0	0	10000	0
ADENODEAMIN-RXN_c_Root_Day		ADENOSINE_c_Root_Day --> AMMONIA_c_Root_Day + INOSINE_c_Root_Day					0	0	10000	0
ADENODEAMIN-RXN_c_Root_Night		ADENOSINE_c_Root_Night --> AMMONIA_c_Root_Night + INOSINE_c_Root_Night					0	0	10000	0
ADENOSINE-KINASE-RXN_c_Leaf_Day		ADENOSINE_c_Leaf_Day + ATP_c_Leaf_Day --> ADP_c_Leaf_Day + AMP_c_Leaf_Day					0	0	10000	0
ADENOSINE-KINASE-RXN_c_Leaf_Night		ADENOSINE_c_Leaf_Night + ATP_c_Leaf_Night --> ADP_c_Leaf_Night + AMP_c_Leaf_Night					0	0	10000	0
ADENOSINE-KINASE-RXN_c_Root_Day		ADENOSINE_c_Root_Day + ATP_c_Root_Day --> ADP_c_Root_Day + AMP_c_Root_Day					0	0	10000	0
ADENOSINE-KINASE-RXN_c_Root_Night		ADENOSINE_c_Root_Night + ATP_c_Root_Night --> ADP_c_Root_Night + AMP_c_Root_Night					0	0	10000	0
ADENOSINE-NUCLEOSIDASE-RXN_c_Leaf_Day		ADENOSINE_c_Leaf_Day --> ADENINE_c_Leaf_Day + RIBOSE_c_Leaf_Day					0	0	10000	0
ADENOSINE-NUCLEOSIDASE-RXN_c_Leaf_Night		ADENOSINE_c_Leaf_Night --> ADENINE_c_Leaf_Night + RIBOSE_c_Leaf_Night					0	0	10000	0
ADENOSINE-NUCLEOSIDASE-RXN_c_Root_Day		ADENOSINE_c_Root_Day --> ADENINE_c_Root_Day + RIBOSE_c_Root_Day					0	0	10000	0
ADENOSINE-NUCLEOSIDASE-RXN_c_Root_Night		ADENOSINE_c_Root_Night --> ADENINE_c_Root_Night + RIBOSE_c_Root_Night					0	0	10000	0
ADENOSYLHOMOCYSTEINASE-RXN_c_Leaf_Day		ADENOSYL-HOMO-CYS_c_Leaf_Day --> ADENOSINE_c_Leaf_Day + HOMO-CYS_c_Leaf_Day					0	0	10000	0
ADENOSYLHOMOCYSTEINASE-RXN_c_Leaf_Night		ADENOSYL-HOMO-CYS_c_Leaf_Night --> ADENOSINE_c_Leaf_Night + HOMO-CYS_c_Leaf_Night					0	0	10000	0
ADENOSYLHOMOCYSTEINASE-RXN_c_Root_Day		ADENOSYL-HOMO-CYS_c_Root_Day --> ADENOSINE_c_Root_Day + HOMO-CYS_c_Root_Day					0	0	10000	0
ADENOSYLHOMOCYSTEINASE-RXN_c_Root_Night		ADENOSYL-HOMO-CYS_c_Root_Night --> ADENOSINE_c_Root_Night + HOMO-CYS_c_Root_Night					0	0	10000	0
ADENOSYLHOMOCYSTEINE-NUCLEOSIDASE-RXN_c_Leaf_Day		ADENOSYL-HOMO-CYS_c_Leaf_Day --> ADENINE_c_Leaf_Day + CPD-564_c_Leaf_Day					0	0	10000	0
ADENOSYLHOMOCYSTEINE-NUCLEOSIDASE-RXN_c_Leaf_Night		ADENOSYL-HOMO-CYS_c_Leaf_Night --> ADENINE_c_Leaf_Night + CPD-564_c_Leaf_Night					0	0	10000	0
ADENOSYLHOMOCYSTEINE-NUCLEOSIDASE-RXN_c_Root_Day		ADENOSYL-HOMO-CYS_c_Root_Day --> ADENINE_c_Root_Day + CPD-564_c_Root_Day					0	0	10000	0
ADENOSYLHOMOCYSTEINE-NUCLEOSIDASE-RXN_c_Root_Night		ADENOSYL-HOMO-CYS_c_Root_Night --> ADENINE_c_Root_Night + CPD-564_c_Root_Night					0	0	10000	0
ADENPHOSPHOR-RXN_c_Leaf_Day		ADENOSINE_c_Leaf_Day + Pi_c_Leaf_Day --> ADENINE_c_Leaf_Day + RIBOSE-1P_c_Leaf_Day					0	0	10000	0
ADENPHOSPHOR-RXN_c_Leaf_Night		ADENOSINE_c_Leaf_Night + Pi_c_Leaf_Night --> ADENINE_c_Leaf_Night + RIBOSE-1P_c_Leaf_Night					0	0	10000	0
ADENPHOSPHOR-RXN_c_Root_Day		ADENOSINE_c_Root_Day + Pi_c_Root_Day --> ADENINE_c_Root_Day + RIBOSE-1P_c_Root_Day					0	0	10000	0
ADENPHOSPHOR-RXN_c_Root_Night		ADENOSINE_c_Root_Night + Pi_c_Root_Night --> ADENINE_c_Root_Night + RIBOSE-1P_c_Root_Night					0	0	10000	0
ADENPRIBOSYLTRAN-RXN_c_Leaf_Day		ADENINE_c_Leaf_Day + PRPP_c_Leaf_Day --> AMP_c_Leaf_Day + PPI_c_Leaf_Day					0	0	10000	0
ADENPRIBOSYLTRAN-RXN_c_Leaf_Night		ADENINE_c_Leaf_Night + PRPP_c_Leaf_Night --> AMP_c_Leaf_Night + PPI_c_Leaf_Night					0	0	10000	0
ADENPRIBOSYLTRAN-RXN_c_Root_Day		ADENINE_c_Root_Day + PRPP_c_Root_Day --> AMP_c_Root_Day + PPI_c_Root_Day					0	0	10000	0
ADENPRIBOSYLTRAN-RXN_c_Root_Night		ADENINE_c_Root_Night + PRPP_c_Root_Night --> AMP_c_Root_Night + PPI_c_Root_Night					0	0	10000	0
ADENYL-KIN-RXN_c_Leaf_Day		AMP_c_Leaf_Day + ATP_c_Leaf_Day <=> 2.0 ADP_c_Leaf_Day					1	-10000	10000	0
ADENYL-KIN-RXN_c_Leaf_Night		AMP_c_Leaf_Night + ATP_c_Leaf_Night <=> 2.0 ADP_c_Leaf_Night					1	-10000	10000	0
ADENYL-KIN-RXN_c_Root_Day		AMP_c_Root_Day + ATP_c_Root_Day <=> 2.0 ADP_c_Root_Day					1	-10000	10000	0
ADENYL-KIN-RXN_c_Root_Night		AMP_c_Root_Night + ATP_c_Root_Night <=> 2.0 ADP_c_Root_Night					1	-10000	10000	0
ADENYL-KIN-RXN_m_Leaf_Day		AMP_m_Leaf_Day + ATP_m_Leaf_Day <=> 2.0 ADP_m_Leaf_Day					1	-10000	10000	0
ADENYL-KIN-RXN_m_Leaf_Night		AMP_m_Leaf_Night + ATP_m_Leaf_Night <=> 2.0 ADP_m_Leaf_Night					1	-10000	10000	0
ADENYL-KIN-RXN_m_Root_Day		AMP_m_Root_Day + ATP_m_Root_Day <=> 2.0 ADP_m_Root_Day					1	-10000	10000	0
ADENYL-KIN-RXN_m_Root_Night		AMP_m_Root_Night + ATP_m_Root_Night <=> 2.0 ADP_m_Root_Night					1	-10000	10000	0
ADENYL-KIN-RXN_p_Leaf_Day		AMP_p_Leaf_Day + ATP_p_Leaf_Day <=> 2.0 ADP_p_Leaf_Day					1	-10000	10000	0
ADENYL-KIN-RXN_p_Leaf_Night		AMP_p_Leaf_Night + ATP_p_Leaf_Night <=> 2.0 ADP_p_Leaf_Night					1	-10000	10000	0
ADENYL-KIN-RXN_p_Root_Day		AMP_p_Root_Day + ATP_p_Root_Day <=> 2.0 ADP_p_Root_Day					1	-10000	10000	0
ADENYL-KIN-RXN_p_Root_Night		AMP_p_Root_Night + ATP_p_Root_Night <=> 2.0 ADP_p_Root_Night					1	-10000	10000	0
ADENYLATECYC-RXN_c_Leaf_Day		ATP_c_Leaf_Day --> CAMP_c_Leaf_Day + PPI_c_Leaf_Day					0	0	10000	0
ADENYLATECYC-RXN_c_Leaf_Night		ATP_c_Leaf_Night --> CAMP_c_Leaf_Night + PPI_c_Leaf_Night					0	0	10000	0
ADENYLATECYC-RXN_c_Root_Day		ATP_c_Root_Day --> CAMP_c_Root_Day + PPI_c_Root_Day					0	0	10000	0
ADENYLATECYC-RXN_c_Root_Night		ATP_c_Root_Night --> CAMP_c_Root_Night + PPI_c_Root_Night					0	0	10000	0
ADENYLOSUCCINATE-SYNTHASE-RXN_p_Leaf_Day		GTP_p_Leaf_Day + IMP_p_Leaf_Day + L-ASPARTATE_p_Leaf_Day --> ADENYLOSUCC_p_Leaf_Day + GDP_p_Leaf_Day + Pi_p_Leaf_Day					0	0	10000	0
ADENYLOSUCCINATE-SYNTHASE-RXN_p_Leaf_Night		GTP_p_Leaf_Night + IMP_p_Leaf_Night + L-ASPARTATE_p_Leaf_Night --> ADENYLOSUCC_p_Leaf_Night + GDP_p_Leaf_Night + Pi_p_Leaf_Night					0	0	10000	0
ADENYLOSUCCINATE-SYNTHASE-RXN_p_Root_Day		GTP_p_Root_Day + IMP_p_Root_Day + L-ASPARTATE_p_Root_Day --> ADENYLOSUCC_p_Root_Day + GDP_p_Root_Day + Pi_p_Root_Day					0	0	10000	0
ADENYLOSUCCINATE-SYNTHASE-RXN_p_Root_Night		GTP_p_Root_Night + IMP_p_Root_Night + L-ASPARTATE_p_Root_Night --> ADENYLOSUCC_p_Root_Night + GDP_p_Root_Night + Pi_p_Root_Night					0	0	10000	0
ADENYLYLSULFATASE-RXN_c_Leaf_Day		APS_c_Leaf_Day --> AMP_c_Leaf_Day + SULFATE_c_Leaf_Day					0	0	10000	0
ADENYLYLSULFATASE-RXN_c_Leaf_Night		APS_c_Leaf_Night --> AMP_c_Leaf_Night + SULFATE_c_Leaf_Night					0	0	10000	0
ADENYLYLSULFATASE-RXN_c_Root_Day		APS_c_Root_Day --> AMP_c_Root_Day + SULFATE_c_Root_Day					0	0	10000	0
ADENYLYLSULFATASE-RXN_c_Root_Night		APS_c_Root_Night --> AMP_c_Root_Night + SULFATE_c_Root_Night					0	0	10000	0
ADENYLYLSULFKIN-RXN_c_Leaf_Day		APS_c_Leaf_Day + ATP_c_Leaf_Day --> ADP_c_Leaf_Day + PAPS_c_Leaf_Day					0	0	10000	0
ADENYLYLSULFKIN-RXN_c_Leaf_Night		APS_c_Leaf_Night + ATP_c_Leaf_Night --> ADP_c_Leaf_Night + PAPS_c_Leaf_Night					0	0	10000	0
ADENYLYLSULFKIN-RXN_c_Root_Day		APS_c_Root_Day + ATP_c_Root_Day --> ADP_c_Root_Day + PAPS_c_Root_Day					0	0	10000	0
ADENYLYLSULFKIN-RXN_c_Root_Night		APS_c_Root_Night + ATP_c_Root_Night --> ADP_c_Root_Night + PAPS_c_Root_Night					0	0	10000	0
ADENYLYLSULFKIN-RXN_p_Leaf_Day		APS_p_Leaf_Day + ATP_p_Leaf_Day --> ADP_p_Leaf_Day + PAPS_p_Leaf_Day					0	0	10000	0
ADENYLYLSULFKIN-RXN_p_Leaf_Night		APS_p_Leaf_Night + ATP_p_Leaf_Night --> ADP_p_Leaf_Night + PAPS_p_Leaf_Night					0	0	10000	0
ADENYLYLSULFKIN-RXN_p_Root_Day		APS_p_Root_Day + ATP_p_Root_Day --> ADP_p_Root_Day + PAPS_p_Root_Day					0	0	10000	0
ADENYLYLSULFKIN-RXN_p_Root_Night		APS_p_Root_Night + ATP_p_Root_Night --> ADP_p_Root_Night + PAPS_p_Root_Night					0	0	10000	0
ADPREDUCT-RXN_c_Leaf_Day		ADP_c_Leaf_Day + Red-Thioredoxin_c_Leaf_Day --> DADP_c_Leaf_Day + Ox-Thioredoxin_c_Leaf_Day					0	0	10000	0
ADPREDUCT-RXN_c_Leaf_Night		ADP_c_Leaf_Night + Red-Thioredoxin_c_Leaf_Night --> DADP_c_Leaf_Night + Ox-Thioredoxin_c_Leaf_Night					0	0	10000	0
ADPREDUCT-RXN_c_Root_Day		ADP_c_Root_Day + Red-Thioredoxin_c_Root_Day --> DADP_c_Root_Day + Ox-Thioredoxin_c_Root_Day					0	0	10000	0
ADPREDUCT-RXN_c_Root_Night		ADP_c_Root_Night + Red-Thioredoxin_c_Root_Night --> DADP_c_Root_Night + Ox-Thioredoxin_c_Root_Night					0	0	10000	0
ADP_pc_Leaf_Day		ADP_p_Leaf_Day <=> ADP_c_Leaf_Day					1	-10000	10000	0
ADP_pc_Leaf_Night		ADP_p_Leaf_Night <=> ADP_c_Leaf_Night					1	-10000	10000	0
ADP_pc_Root_Day		ADP_p_Root_Day <=> ADP_c_Root_Day					1	-10000	10000	0
ADP_pc_Root_Night		ADP_p_Root_Night <=> ADP_c_Root_Night					1	-10000	10000	0
AGMATIN-RXN_c_Leaf_Day		AGMATHINE_c_Leaf_Day --> PUTRESCINE_c_Leaf_Day + UREA_c_Leaf_Day					0	0	10000	0
AGMATIN-RXN_c_Leaf_Night		AGMATHINE_c_Leaf_Night --> PUTRESCINE_c_Leaf_Night + UREA_c_Leaf_Night					0	0	10000	0
AGMATIN-RXN_c_Root_Day		AGMATHINE_c_Root_Day --> PUTRESCINE_c_Root_Day + UREA_c_Root_Day					0	0	10000	0
AGMATIN-RXN_c_Root_Night		AGMATHINE_c_Root_Night --> PUTRESCINE_c_Root_Night + UREA_c_Root_Night					0	0	10000	0
AGMATINE-DEIMINASE-RXN_c_Leaf_Day		AGMATHINE_c_Leaf_Day --> AMMONIA_c_Leaf_Day + CPD-597_c_Leaf_Day					0	0	10000	0
AGMATINE-DEIMINASE-RXN_c_Leaf_Night		AGMATHINE_c_Leaf_Night --> AMMONIA_c_Leaf_Night + CPD-597_c_Leaf_Night					0	0	10000	0
AGMATINE-DEIMINASE-RXN_c_Root_Day		AGMATHINE_c_Root_Day --> AMMONIA_c_Root_Day + CPD-597_c_Root_Day					0	0	10000	0
AGMATINE-DEIMINASE-RXN_c_Root_Night		AGMATHINE_c_Root_Night --> AMMONIA_c_Root_Night + CPD-597_c_Root_Night					0	0	10000	0
AICARSYN-RXN_p_Leaf_Day		P-RIBOSYL-4-SUCCCARB-AMINOIMIDAZOLE_p_Leaf_Day --> AICAR_p_Leaf_Day + FUM_p_Leaf_Day					0	0	10000	0
AICARSYN-RXN_p_Leaf_Night		P-RIBOSYL-4-SUCCCARB-AMINOIMIDAZOLE_p_Leaf_Night --> AICAR_p_Leaf_Night + FUM_p_Leaf_Night					0	0	10000	0
AICARSYN-RXN_p_Root_Day		P-RIBOSYL-4-SUCCCARB-AMINOIMIDAZOLE_p_Root_Day --> AICAR_p_Root_Day + FUM_p_Root_Day					0	0	10000	0
AICARSYN-RXN_p_Root_Night		P-RIBOSYL-4-SUCCCARB-AMINOIMIDAZOLE_p_Root_Night --> AICAR_p_Root_Night + FUM_p_Root_Night					0	0	10000	0
AICARTRANSFORM-RXN_p_Leaf_Day		10-FORMYL-THF_p_Leaf_Day + AICAR_p_Leaf_Day --> PHOSPHORIBOSYL-FORMAMIDO-CARBOXAMIDE_p_Leaf_Day + THF_p_Leaf_Day					0	0	10000	0
AICARTRANSFORM-RXN_p_Leaf_Night		10-FORMYL-THF_p_Leaf_Night + AICAR_p_Leaf_Night --> PHOSPHORIBOSYL-FORMAMIDO-CARBOXAMIDE_p_Leaf_Night + THF_p_Leaf_Night					0	0	10000	0
AICARTRANSFORM-RXN_p_Root_Day		10-FORMYL-THF_p_Root_Day + AICAR_p_Root_Day --> PHOSPHORIBOSYL-FORMAMIDO-CARBOXAMIDE_p_Root_Day + THF_p_Root_Day					0	0	10000	0
AICARTRANSFORM-RXN_p_Root_Night		10-FORMYL-THF_p_Root_Night + AICAR_p_Root_Night --> PHOSPHORIBOSYL-FORMAMIDO-CARBOXAMIDE_p_Root_Night + THF_p_Root_Night					0	0	10000	0
AIRCARBOXY-RXN_p_Leaf_Day		5-PHOSPHORIBOSYL-5-AMINOIMIDAZOLE_p_Leaf_Day + CARBON-DIOXIDE_p_Leaf_Day --> PHOSPHORIBOSYL-CARBOXY-AMINOIMIDAZOLE_p_Leaf_Day					0	0	10000	0
AIRCARBOXY-RXN_p_Leaf_Night		5-PHOSPHORIBOSYL-5-AMINOIMIDAZOLE_p_Leaf_Night + CARBON-DIOXIDE_p_Leaf_Night --> PHOSPHORIBOSYL-CARBOXY-AMINOIMIDAZOLE_p_Leaf_Night					0	0	10000	0
AIRCARBOXY-RXN_p_Root_Day		5-PHOSPHORIBOSYL-5-AMINOIMIDAZOLE_p_Root_Day + CARBON-DIOXIDE_p_Root_Day --> PHOSPHORIBOSYL-CARBOXY-AMINOIMIDAZOLE_p_Root_Day					0	0	10000	0
AIRCARBOXY-RXN_p_Root_Night		5-PHOSPHORIBOSYL-5-AMINOIMIDAZOLE_p_Root_Night + CARBON-DIOXIDE_p_Root_Night --> PHOSPHORIBOSYL-CARBOXY-AMINOIMIDAZOLE_p_Root_Night					0	0	10000	0
AIRS-RXN_p_Leaf_Day		5-PHOSPHORIBOSYL-N-FORMYLGLYCINEAMIDINE_p_Leaf_Day + ATP_p_Leaf_Day --> 5-PHOSPHORIBOSYL-5-AMINOIMIDAZOLE_p_Leaf_Day + ADP_p_Leaf_Day + Pi_p_Leaf_Day					0	0	10000	0
AIRS-RXN_p_Leaf_Night		5-PHOSPHORIBOSYL-N-FORMYLGLYCINEAMIDINE_p_Leaf_Night + ATP_p_Leaf_Night --> 5-PHOSPHORIBOSYL-5-AMINOIMIDAZOLE_p_Leaf_Night + ADP_p_Leaf_Night + Pi_p_Leaf_Night					0	0	10000	0
AIRS-RXN_p_Root_Day		5-PHOSPHORIBOSYL-N-FORMYLGLYCINEAMIDINE_p_Root_Day + ATP_p_Root_Day --> 5-PHOSPHORIBOSYL-5-AMINOIMIDAZOLE_p_Root_Day + ADP_p_Root_Day + Pi_p_Root_Day					0	0	10000	0
AIRS-RXN_p_Root_Night		5-PHOSPHORIBOSYL-N-FORMYLGLYCINEAMIDINE_p_Root_Night + ATP_p_Root_Night --> 5-PHOSPHORIBOSYL-5-AMINOIMIDAZOLE_p_Root_Night + ADP_p_Root_Night + Pi_p_Root_Night					0	0	10000	0
ALANINE--GLYOXYLATE-AMINOTRANSFERASE-RXN_x_Leaf_Day		GLYOX_x_Leaf_Day + L-ALPHA-ALANINE_x_Leaf_Day --> GLY_x_Leaf_Day + PYRUVATE_x_Leaf_Day					0	0	10000	0
ALANINE--GLYOXYLATE-AMINOTRANSFERASE-RXN_x_Leaf_Night		GLYOX_x_Leaf_Night + L-ALPHA-ALANINE_x_Leaf_Night --> GLY_x_Leaf_Night + PYRUVATE_x_Leaf_Night					0	0	10000	0
ALANINE--GLYOXYLATE-AMINOTRANSFERASE-RXN_x_Root_Day		GLYOX_x_Root_Day + L-ALPHA-ALANINE_x_Root_Day --> GLY_x_Root_Day + PYRUVATE_x_Root_Day					0	0	10000	0
ALANINE--GLYOXYLATE-AMINOTRANSFERASE-RXN_x_Root_Night		GLYOX_x_Root_Night + L-ALPHA-ALANINE_x_Root_Night --> GLY_x_Root_Night + PYRUVATE_x_Root_Night					0	0	10000	0
ALANINE--TRNA-LIGASE-RXN_c_Leaf_Day		ALA-tRNAs_c_Leaf_Day + ATP_c_Leaf_Day + L-ALPHA-ALANINE_c_Leaf_Day --> AMP_c_Leaf_Day + Charged-ALA-tRNAs_c_Leaf_Day + PPI_c_Leaf_Day					0	0	10000	0
ALANINE--TRNA-LIGASE-RXN_c_Leaf_Night		ALA-tRNAs_c_Leaf_Night + ATP_c_Leaf_Night + L-ALPHA-ALANINE_c_Leaf_Night --> AMP_c_Leaf_Night + Charged-ALA-tRNAs_c_Leaf_Night + PPI_c_Leaf_Night					0	0	10000	0
ALANINE--TRNA-LIGASE-RXN_c_Root_Day		ALA-tRNAs_c_Root_Day + ATP_c_Root_Day + L-ALPHA-ALANINE_c_Root_Day --> AMP_c_Root_Day + Charged-ALA-tRNAs_c_Root_Day + PPI_c_Root_Day					0	0	10000	0
ALANINE--TRNA-LIGASE-RXN_c_Root_Night		ALA-tRNAs_c_Root_Night + ATP_c_Root_Night + L-ALPHA-ALANINE_c_Root_Night --> AMP_c_Root_Night + Charged-ALA-tRNAs_c_Root_Night + PPI_c_Root_Night					0	0	10000	0
ALANINE-AMINOTRANSFERASE-RXN_c_Leaf_Day		2-KETOGLUTARATE_c_Leaf_Day + L-ALPHA-ALANINE_c_Leaf_Day <=> GLT_c_Leaf_Day + PYRUVATE_c_Leaf_Day					1	-10000	10000	0
ALANINE-AMINOTRANSFERASE-RXN_c_Leaf_Night		2-KETOGLUTARATE_c_Leaf_Night + L-ALPHA-ALANINE_c_Leaf_Night <=> GLT_c_Leaf_Night + PYRUVATE_c_Leaf_Night					1	-10000	10000	0
ALANINE-AMINOTRANSFERASE-RXN_c_Root_Day		2-KETOGLUTARATE_c_Root_Day + L-ALPHA-ALANINE_c_Root_Day <=> GLT_c_Root_Day + PYRUVATE_c_Root_Day					1	-10000	10000	0
ALANINE-AMINOTRANSFERASE-RXN_c_Root_Night		2-KETOGLUTARATE_c_Root_Night + L-ALPHA-ALANINE_c_Root_Night <=> GLT_c_Root_Night + PYRUVATE_c_Root_Night					1	-10000	10000	0
ALANINE-AMINOTRANSFERASE-RXN_m_Leaf_Day		2-KETOGLUTARATE_m_Leaf_Day + L-ALPHA-ALANINE_m_Leaf_Day <=> GLT_m_Leaf_Day + PYRUVATE_m_Leaf_Day					1	-10000	10000	0
ALANINE-AMINOTRANSFERASE-RXN_m_Leaf_Night		2-KETOGLUTARATE_m_Leaf_Night + L-ALPHA-ALANINE_m_Leaf_Night <=> GLT_m_Leaf_Night + PYRUVATE_m_Leaf_Night					1	-10000	10000	0
ALANINE-AMINOTRANSFERASE-RXN_m_Root_Day		2-KETOGLUTARATE_m_Root_Day + L-ALPHA-ALANINE_m_Root_Day <=> GLT_m_Root_Day + PYRUVATE_m_Root_Day					1	-10000	10000	0
ALANINE-AMINOTRANSFERASE-RXN_m_Root_Night		2-KETOGLUTARATE_m_Root_Night + L-ALPHA-ALANINE_m_Root_Night <=> GLT_m_Root_Night + PYRUVATE_m_Root_Night					1	-10000	10000	0
ALANINE-AMINOTRANSFERASE-RXN_x_Leaf_Day		2-KETOGLUTARATE_x_Leaf_Day + L-ALPHA-ALANINE_x_Leaf_Day <=> GLT_x_Leaf_Day + PYRUVATE_x_Leaf_Day					1	-10000	10000	0
ALANINE-AMINOTRANSFERASE-RXN_x_Leaf_Night		2-KETOGLUTARATE_x_Leaf_Night + L-ALPHA-ALANINE_x_Leaf_Night <=> GLT_x_Leaf_Night + PYRUVATE_x_Leaf_Night					1	-10000	10000	0
ALANINE-AMINOTRANSFERASE-RXN_x_Root_Day		2-KETOGLUTARATE_x_Root_Day + L-ALPHA-ALANINE_x_Root_Day <=> GLT_x_Root_Day + PYRUVATE_x_Root_Day					1	-10000	10000	0
ALANINE-AMINOTRANSFERASE-RXN_x_Root_Night		2-KETOGLUTARATE_x_Root_Night + L-ALPHA-ALANINE_x_Root_Night <=> GLT_x_Root_Night + PYRUVATE_x_Root_Night					1	-10000	10000	0
ALA_CP_Leaf_Day_rev_transport		L-ALPHA-ALANINE_c_Leaf_Day + Pumped-PROTON_c_Leaf_Day --> L-ALPHA-ALANINE_CP_Day					0	0	10000	0
ALA_CP_Leaf_Day_transport		L-ALPHA-ALANINE_CP_Day + Pumped-PROTON_c_Leaf_Day --> L-ALPHA-ALANINE_c_Leaf_Day					0	0	10000	0
ALA_CP_Leaf_Night_rev_transport		L-ALPHA-ALANINE_c_Leaf_Night + Pumped-PROTON_c_Leaf_Night --> L-ALPHA-ALANINE_CP_Night					0	0	10000	0
ALA_CP_Leaf_Night_transport		L-ALPHA-ALANINE_CP_Night + Pumped-PROTON_c_Leaf_Night --> L-ALPHA-ALANINE_c_Leaf_Night					0	0	10000	0
ALA_CP_Root_Day_rev_transport		L-ALPHA-ALANINE_c_Root_Day + Pumped-PROTON_c_Root_Day --> L-ALPHA-ALANINE_CP_Day					0	0	10000	0
ALA_CP_Root_Day_transport		L-ALPHA-ALANINE_CP_Day + Pumped-PROTON_c_Root_Day --> L-ALPHA-ALANINE_c_Root_Day					0	0	10000	0
ALA_CP_Root_Night_rev_transport		L-ALPHA-ALANINE_c_Root_Night + Pumped-PROTON_c_Root_Night --> L-ALPHA-ALANINE_CP_Night					0	0	10000	0
ALA_CP_Root_Night_transport		L-ALPHA-ALANINE_CP_Night + Pumped-PROTON_c_Root_Night --> L-ALPHA-ALANINE_c_Root_Night					0	0	10000	0
ALA_Leaf_Day_Night_storage		L-ALPHA-ALANINE_c_Leaf_Day <=> L-ALPHA-ALANINE_c_Leaf_Night					1	-10000	10000	0
ALA_Root_Day_Night_storage		L-ALPHA-ALANINE_c_Root_Day <=> L-ALPHA-ALANINE_c_Root_Night					1	-10000	10000	0
ALCOHOL-DEHYDROG-RXN_c_Leaf_Day		ETOH_c_Leaf_Day + NAD_c_Leaf_Day <=> ACETALD_c_Leaf_Day + NADH_c_Leaf_Day					1	-10000	10000	0
ALCOHOL-DEHYDROG-RXN_c_Leaf_Night		ETOH_c_Leaf_Night + NAD_c_Leaf_Night <=> ACETALD_c_Leaf_Night + NADH_c_Leaf_Night					1	-10000	10000	0
ALCOHOL-DEHYDROG-RXN_c_Root_Day		ETOH_c_Root_Day + NAD_c_Root_Day <=> ACETALD_c_Root_Day + NADH_c_Root_Day					1	-10000	10000	0
ALCOHOL-DEHYDROG-RXN_c_Root_Night		ETOH_c_Root_Night + NAD_c_Root_Night <=> ACETALD_c_Root_Night + NADH_c_Root_Night					1	-10000	10000	0
ALDOSE-6-PHOSPHATE-REDUCTASE-NADPH-RXN_c_Leaf_Day		D-SORBITOL-6-P_c_Leaf_Day + NADP_c_Leaf_Day --> GLC-6-P_c_Leaf_Day + NADPH_c_Leaf_Day					0	0	10000	0
ALDOSE-6-PHOSPHATE-REDUCTASE-NADPH-RXN_c_Leaf_Night		D-SORBITOL-6-P_c_Leaf_Night + NADP_c_Leaf_Night --> GLC-6-P_c_Leaf_Night + NADPH_c_Leaf_Night					0	0	10000	0
ALDOSE-6-PHOSPHATE-REDUCTASE-NADPH-RXN_c_Root_Day		D-SORBITOL-6-P_c_Root_Day + NADP_c_Root_Day --> GLC-6-P_c_Root_Day + NADPH_c_Root_Day					0	0	10000	0
ALDOSE-6-PHOSPHATE-REDUCTASE-NADPH-RXN_c_Root_Night		D-SORBITOL-6-P_c_Root_Night + NADP_c_Root_Night --> GLC-6-P_c_Root_Night + NADPH_c_Root_Night					0	0	10000	0
ALDOSE1EPIM-RXN_c_Leaf_Day		GALACTOSE_c_Leaf_Day --> ALPHA-D-GALACTOSE_c_Leaf_Day					0	0	10000	0
ALDOSE1EPIM-RXN_c_Leaf_Night		GALACTOSE_c_Leaf_Night --> ALPHA-D-GALACTOSE_c_Leaf_Night					0	0	10000	0
ALDOSE1EPIM-RXN_c_Root_Day		GALACTOSE_c_Root_Day --> ALPHA-D-GALACTOSE_c_Root_Day					0	0	10000	0
ALDOSE1EPIM-RXN_c_Root_Night		GALACTOSE_c_Root_Night --> ALPHA-D-GALACTOSE_c_Root_Night					0	0	10000	0
ALLANTOATE-DEIMINASE-RXN_c_Leaf_Day		ALLANTOATE_c_Leaf_Day --> AMMONIA_c_Leaf_Day + CARBON-DIOXIDE_c_Leaf_Day + CPD0-2298_c_Leaf_Day					0	0	10000	0
ALLANTOATE-DEIMINASE-RXN_c_Leaf_Night		ALLANTOATE_c_Leaf_Night --> AMMONIA_c_Leaf_Night + CARBON-DIOXIDE_c_Leaf_Night + CPD0-2298_c_Leaf_Night					0	0	10000	0
ALLANTOATE-DEIMINASE-RXN_c_Root_Day		ALLANTOATE_c_Root_Day --> AMMONIA_c_Root_Day + CARBON-DIOXIDE_c_Root_Day + CPD0-2298_c_Root_Day					0	0	10000	0
ALLANTOATE-DEIMINASE-RXN_c_Root_Night		ALLANTOATE_c_Root_Night --> AMMONIA_c_Root_Night + CARBON-DIOXIDE_c_Root_Night + CPD0-2298_c_Root_Night					0	0	10000	0
ALLANTOICASE-RXN_c_Leaf_Day		ALLANTOATE_c_Leaf_Day --> CPD-1091_c_Leaf_Day + UREA_c_Leaf_Day					0	0	10000	0
ALLANTOICASE-RXN_c_Leaf_Night		ALLANTOATE_c_Leaf_Night --> CPD-1091_c_Leaf_Night + UREA_c_Leaf_Night					0	0	10000	0
ALLANTOICASE-RXN_c_Root_Day		ALLANTOATE_c_Root_Day --> CPD-1091_c_Root_Day + UREA_c_Root_Day					0	0	10000	0
ALLANTOICASE-RXN_c_Root_Night		ALLANTOATE_c_Root_Night --> CPD-1091_c_Root_Night + UREA_c_Root_Night					0	0	10000	0
ALLANTOINASE-RXN_c_Leaf_Day		S-ALLANTOIN_c_Leaf_Day --> ALLANTOATE_c_Leaf_Day					0	0	10000	0
ALLANTOINASE-RXN_c_Leaf_Night		S-ALLANTOIN_c_Leaf_Night --> ALLANTOATE_c_Leaf_Night					0	0	10000	0
ALLANTOINASE-RXN_c_Root_Day		S-ALLANTOIN_c_Root_Day --> ALLANTOATE_c_Root_Day					0	0	10000	0
ALLANTOINASE-RXN_c_Root_Night		S-ALLANTOIN_c_Root_Night --> ALLANTOATE_c_Root_Night					0	0	10000	0
ALLENE-OXIDE-CYCLASE-RXN_c_Leaf_Day		CPD-728_c_Leaf_Day --> CPD-729_c_Leaf_Day					0	0	10000	0
ALLENE-OXIDE-CYCLASE-RXN_c_Leaf_Night		CPD-728_c_Leaf_Night --> CPD-729_c_Leaf_Night					0	0	10000	0
ALLENE-OXIDE-CYCLASE-RXN_c_Root_Day		CPD-728_c_Root_Day --> CPD-729_c_Root_Day					0	0	10000	0
ALLENE-OXIDE-CYCLASE-RXN_c_Root_Night		CPD-728_c_Root_Night --> CPD-729_c_Root_Night					0	0	10000	0
ALLYL-ALCOHOL-DEHYDROGENASE-RXN_c_Leaf_Day		ALLYL-ALCOHOL_c_Leaf_Day + NADP_c_Leaf_Day --> ACROLEIN_c_Leaf_Day + NADPH_c_Leaf_Day					0	0	10000	0
ALLYL-ALCOHOL-DEHYDROGENASE-RXN_c_Leaf_Night		ALLYL-ALCOHOL_c_Leaf_Night + NADP_c_Leaf_Night --> ACROLEIN_c_Leaf_Night + NADPH_c_Leaf_Night					0	0	10000	0
ALLYL-ALCOHOL-DEHYDROGENASE-RXN_c_Root_Day		ALLYL-ALCOHOL_c_Root_Day + NADP_c_Root_Day --> ACROLEIN_c_Root_Day + NADPH_c_Root_Day					0	0	10000	0
ALLYL-ALCOHOL-DEHYDROGENASE-RXN_c_Root_Night		ALLYL-ALCOHOL_c_Root_Night + NADP_c_Root_Night --> ACROLEIN_c_Root_Night + NADPH_c_Root_Night					0	0	10000	0
ALLYSINE-DEHYDROG-RXN_c_Leaf_Day		ALLYSINE_c_Leaf_Day + NAD_c_Leaf_Day --> CPD-468_c_Leaf_Day + NADH_c_Leaf_Day					0	0	10000	0
ALLYSINE-DEHYDROG-RXN_c_Leaf_Night		ALLYSINE_c_Leaf_Night + NAD_c_Leaf_Night --> CPD-468_c_Leaf_Night + NADH_c_Leaf_Night					0	0	10000	0
ALLYSINE-DEHYDROG-RXN_c_Root_Day		ALLYSINE_c_Root_Day + NAD_c_Root_Day --> CPD-468_c_Root_Day + NADH_c_Root_Day					0	0	10000	0
ALLYSINE-DEHYDROG-RXN_c_Root_Night		ALLYSINE_c_Root_Night + NAD_c_Root_Night --> CPD-468_c_Root_Night + NADH_c_Root_Night					0	0	10000	0
ALPHA-AMYL-RXN_p_Leaf_Day		5.0 STARCH_p_Leaf_Day --> MALTOPENTAOSE_p_Leaf_Day					0	0	10000	0
ALPHA-AMYL-RXN_p_Leaf_Night		5.0 STARCH_p_Leaf_Night --> MALTOPENTAOSE_p_Leaf_Night					0	0	10000	0
ALPHA-AMYL-RXN_p_Root_Day		5.0 STARCH_p_Root_Day --> MALTOPENTAOSE_p_Root_Day					0	0	10000	0
ALPHA-AMYL-RXN_p_Root_Night		5.0 STARCH_p_Root_Night --> MALTOPENTAOSE_p_Root_Night					0	0	10000	0
ALPHAGALACTOSID-RXN_c_Leaf_Day		MELIBIOSE_c_Leaf_Day --> ALPHA-D-GALACTOSE_c_Leaf_Day + GLC_c_Leaf_Day					0	0	10000	0
ALPHAGALACTOSID-RXN_c_Leaf_Night		MELIBIOSE_c_Leaf_Night --> ALPHA-D-GALACTOSE_c_Leaf_Night + GLC_c_Leaf_Night					0	0	10000	0
ALPHAGALACTOSID-RXN_c_Root_Day		MELIBIOSE_c_Root_Day --> ALPHA-D-GALACTOSE_c_Root_Day + GLC_c_Root_Day					0	0	10000	0
ALPHAGALACTOSID-RXN_c_Root_Night		MELIBIOSE_c_Root_Night --> ALPHA-D-GALACTOSE_c_Root_Night + GLC_c_Root_Night					0	0	10000	0
AMACETOXID-RXN_c_Leaf_Day		AMINO-ACETONE_c_Leaf_Day + OXYGEN-MOLECULE_c_Leaf_Day --> AMMONIA_c_Leaf_Day + HYDROGEN-PEROXIDE_c_Leaf_Day + METHYL-GLYOXAL_c_Leaf_Day					0	0	10000	0
AMACETOXID-RXN_c_Leaf_Night		AMINO-ACETONE_c_Leaf_Night + OXYGEN-MOLECULE_c_Leaf_Night --> AMMONIA_c_Leaf_Night + HYDROGEN-PEROXIDE_c_Leaf_Night + METHYL-GLYOXAL_c_Leaf_Night					0	0	10000	0
AMACETOXID-RXN_c_Root_Day		AMINO-ACETONE_c_Root_Day + OXYGEN-MOLECULE_c_Root_Day --> AMMONIA_c_Root_Day + HYDROGEN-PEROXIDE_c_Root_Day + METHYL-GLYOXAL_c_Root_Day					0	0	10000	0
AMACETOXID-RXN_c_Root_Night		AMINO-ACETONE_c_Root_Night + OXYGEN-MOLECULE_c_Root_Night --> AMMONIA_c_Root_Night + HYDROGEN-PEROXIDE_c_Root_Night + METHYL-GLYOXAL_c_Root_Night					0	0	10000	0
AMINEPHEN-RXN_c_Leaf_Day		OXYGEN-MOLECULE_c_Leaf_Day + PHENYLETHYLAMINE_c_Leaf_Day --> AMMONIA_c_Leaf_Day + HYDROGEN-PEROXIDE_c_Leaf_Day + PHENYLACETALDEHYDE_c_Leaf_Day					0	0	10000	0
AMINEPHEN-RXN_c_Leaf_Night		OXYGEN-MOLECULE_c_Leaf_Night + PHENYLETHYLAMINE_c_Leaf_Night --> AMMONIA_c_Leaf_Night + HYDROGEN-PEROXIDE_c_Leaf_Night + PHENYLACETALDEHYDE_c_Leaf_Night					0	0	10000	0
AMINEPHEN-RXN_c_Root_Day		OXYGEN-MOLECULE_c_Root_Day + PHENYLETHYLAMINE_c_Root_Day --> AMMONIA_c_Root_Day + HYDROGEN-PEROXIDE_c_Root_Day + PHENYLACETALDEHYDE_c_Root_Day					0	0	10000	0
AMINEPHEN-RXN_c_Root_Night		OXYGEN-MOLECULE_c_Root_Night + PHENYLETHYLAMINE_c_Root_Night --> AMMONIA_c_Root_Night + HYDROGEN-PEROXIDE_c_Root_Night + PHENYLACETALDEHYDE_c_Root_Night					0	0	10000	0
AMINO-OH-HYDROXYMETHYL-DIHYDROPTERIDINE_mc_Leaf_Day		AMINO-OH-HYDROXYMETHYL-DIHYDROPTERIDINE_m_Leaf_Day <=> AMINO-OH-HYDROXYMETHYL-DIHYDROPTERIDINE_c_Leaf_Day					1	-10000	10000	0
AMINO-OH-HYDROXYMETHYL-DIHYDROPTERIDINE_mc_Leaf_Night		AMINO-OH-HYDROXYMETHYL-DIHYDROPTERIDINE_m_Leaf_Night <=> AMINO-OH-HYDROXYMETHYL-DIHYDROPTERIDINE_c_Leaf_Night					1	-10000	10000	0
AMINO-OH-HYDROXYMETHYL-DIHYDROPTERIDINE_mc_Root_Day		AMINO-OH-HYDROXYMETHYL-DIHYDROPTERIDINE_m_Root_Day <=> AMINO-OH-HYDROXYMETHYL-DIHYDROPTERIDINE_c_Root_Day					1	-10000	10000	0
AMINO-OH-HYDROXYMETHYL-DIHYDROPTERIDINE_mc_Root_Night		AMINO-OH-HYDROXYMETHYL-DIHYDROPTERIDINE_m_Root_Night <=> AMINO-OH-HYDROXYMETHYL-DIHYDROPTERIDINE_c_Root_Night					1	-10000	10000	0
AMINOBUTDEHYDROG-RXN_c_Leaf_Day		4-AMINO-BUTYRALDEHYDE_c_Leaf_Day + NAD_c_Leaf_Day --> 4-AMINO-BUTYRATE_c_Leaf_Day + NADH_c_Leaf_Day					0	0	10000	0
AMINOBUTDEHYDROG-RXN_c_Leaf_Night		4-AMINO-BUTYRALDEHYDE_c_Leaf_Night + NAD_c_Leaf_Night --> 4-AMINO-BUTYRATE_c_Leaf_Night + NADH_c_Leaf_Night					0	0	10000	0
AMINOBUTDEHYDROG-RXN_c_Root_Day		4-AMINO-BUTYRALDEHYDE_c_Root_Day + NAD_c_Root_Day --> 4-AMINO-BUTYRATE_c_Root_Day + NADH_c_Root_Day					0	0	10000	0
AMINOBUTDEHYDROG-RXN_c_Root_Night		4-AMINO-BUTYRALDEHYDE_c_Root_Night + NAD_c_Root_Night --> 4-AMINO-BUTYRATE_c_Root_Night + NADH_c_Root_Night					0	0	10000	0
AMMONIA_vc_Leaf_Day		AMMONIA_c_Leaf_Day <=> AMMONIA_v_Leaf_Day					1	-10000	10000	0
AMMONIA_vc_Leaf_Night		AMMONIA_c_Leaf_Night <=> AMMONIA_v_Leaf_Night					1	-10000	10000	0
AMMONIA_vc_Root_Day		AMMONIA_c_Root_Day <=> AMMONIA_v_Root_Day					1	-10000	10000	0
AMMONIA_vc_Root_Night		AMMONIA_c_Root_Night <=> AMMONIA_v_Root_Night					1	-10000	10000	0
AMP-DEAMINASE-RXN_c_Leaf_Day		AMP_c_Leaf_Day --> AMMONIA_c_Leaf_Day + IMP_c_Leaf_Day					0	0	10000	0
AMP-DEAMINASE-RXN_c_Leaf_Night		AMP_c_Leaf_Night --> AMMONIA_c_Leaf_Night + IMP_c_Leaf_Night					0	0	10000	0
AMP-DEAMINASE-RXN_c_Root_Day		AMP_c_Root_Day --> AMMONIA_c_Root_Day + IMP_c_Root_Day					0	0	10000	0
AMP-DEAMINASE-RXN_c_Root_Night		AMP_c_Root_Night --> AMMONIA_c_Root_Night + IMP_c_Root_Night					0	0	10000	0
AMP-DEPHOSPHORYLATION-RXN_c_Leaf_Day		AMP_c_Leaf_Day --> ADENOSINE_c_Leaf_Day + Pi_c_Leaf_Day					0	0	10000	0
AMP-DEPHOSPHORYLATION-RXN_c_Leaf_Night		AMP_c_Leaf_Night --> ADENOSINE_c_Leaf_Night + Pi_c_Leaf_Night					0	0	10000	0
AMP-DEPHOSPHORYLATION-RXN_c_Root_Day		AMP_c_Root_Day --> ADENOSINE_c_Root_Day + Pi_c_Root_Day					0	0	10000	0
AMP-DEPHOSPHORYLATION-RXN_c_Root_Night		AMP_c_Root_Night --> ADENOSINE_c_Root_Night + Pi_c_Root_Night					0	0	10000	0
AMPSYN-RXN_p_Leaf_Day		ADENYLOSUCC_p_Leaf_Day --> AMP_p_Leaf_Day + FUM_p_Leaf_Day					0	0	10000	0
AMPSYN-RXN_p_Leaf_Night		ADENYLOSUCC_p_Leaf_Night --> AMP_p_Leaf_Night + FUM_p_Leaf_Night					0	0	10000	0
AMPSYN-RXN_p_Root_Day		ADENYLOSUCC_p_Root_Day --> AMP_p_Root_Day + FUM_p_Root_Day					0	0	10000	0
AMPSYN-RXN_p_Root_Night		ADENYLOSUCC_p_Root_Night --> AMP_p_Root_Night + FUM_p_Root_Night					0	0	10000	0
AMP_ATP_xc_Leaf_Day		AMP_x_Leaf_Day + ATP_c_Leaf_Day <=> AMP_c_Leaf_Day + ATP_x_Leaf_Day					1	-10000	10000	0
AMP_ATP_xc_Leaf_Night		AMP_x_Leaf_Night + ATP_c_Leaf_Night <=> AMP_c_Leaf_Night + ATP_x_Leaf_Night					1	-10000	10000	0
AMP_ATP_xc_Root_Day		AMP_x_Root_Day + ATP_c_Root_Day <=> AMP_c_Root_Day + ATP_x_Root_Day					1	-10000	10000	0
AMP_ATP_xc_Root_Night		AMP_x_Root_Night + ATP_c_Root_Night <=> AMP_c_Root_Night + ATP_x_Root_Night					1	-10000	10000	0
AMP_biomass_Leaf_Day		AMP_b_Leaf_Day + PPI_c_Leaf_Day <=> ATP_c_Leaf_Day + RNA-processing-cost_c_Leaf_Day					0	-10000	0	0
AMP_biomass_Leaf_Night		AMP_b_Leaf_Night + PPI_c_Leaf_Night <=> ATP_c_Leaf_Night + RNA-processing-cost_c_Leaf_Night					0	-10000	0	0
AMP_biomass_Root_Day		AMP_b_Root_Day + PPI_c_Root_Day <=> ATP_c_Root_Day + RNA-processing-cost_c_Root_Day					0	-10000	0	0
AMP_biomass_Root_Night		AMP_b_Root_Night + PPI_c_Root_Night <=> ATP_c_Root_Night + RNA-processing-cost_c_Root_Night					0	-10000	0	0
AMP_pc_Leaf_Day		AMP_p_Leaf_Day <=> AMP_c_Leaf_Day					1	-10000	10000	0
AMP_pc_Leaf_Night		AMP_p_Leaf_Night <=> AMP_c_Leaf_Night					1	-10000	10000	0
AMP_pc_Root_Day		AMP_p_Root_Day <=> AMP_c_Root_Day					1	-10000	10000	0
AMP_pc_Root_Night		AMP_p_Root_Night <=> AMP_c_Root_Night					1	-10000	10000	0
AMYLOMALT-RXN_c_Leaf_Day		MALTOSE_c_Leaf_Day + MALTOTRIOSE_c_Leaf_Day <=> GLC_c_Leaf_Day + MALTOTETRAOSE_c_Leaf_Day					1	-10000	10000	0
AMYLOMALT-RXN_c_Leaf_Night		MALTOSE_c_Leaf_Night + MALTOTRIOSE_c_Leaf_Night <=> GLC_c_Leaf_Night + MALTOTETRAOSE_c_Leaf_Night					1	-10000	10000	0
AMYLOMALT-RXN_c_Root_Day		MALTOSE_c_Root_Day + MALTOTRIOSE_c_Root_Day <=> GLC_c_Root_Day + MALTOTETRAOSE_c_Root_Day					1	-10000	10000	0
AMYLOMALT-RXN_c_Root_Night		MALTOSE_c_Root_Night + MALTOTRIOSE_c_Root_Night <=> GLC_c_Root_Night + MALTOTETRAOSE_c_Root_Night					1	-10000	10000	0
AMYLOMALT-RXN_p_Leaf_Day		MALTOSE_p_Leaf_Day + MALTOTRIOSE_p_Leaf_Day <=> GLC_p_Leaf_Day + MALTOTETRAOSE_p_Leaf_Day					1	-10000	10000	0
AMYLOMALT-RXN_p_Leaf_Night		MALTOSE_p_Leaf_Night + MALTOTRIOSE_p_Leaf_Night <=> GLC_p_Leaf_Night + MALTOTETRAOSE_p_Leaf_Night					1	-10000	10000	0
AMYLOMALT-RXN_p_Root_Day		MALTOSE_p_Root_Day + MALTOTRIOSE_p_Root_Day <=> GLC_p_Root_Day + MALTOTETRAOSE_p_Root_Day					1	-10000	10000	0
AMYLOMALT-RXN_p_Root_Night		MALTOSE_p_Root_Night + MALTOTRIOSE_p_Root_Night <=> GLC_p_Root_Night + MALTOTETRAOSE_p_Root_Night					1	-10000	10000	0
ANTHRANILATE-N-BENZOYLTRANSFERASE-RXN_c_Leaf_Day		ANTHRANILATE_c_Leaf_Day + BENZOYLCOA_c_Leaf_Day --> CO-A_c_Leaf_Day + CPD-423_c_Leaf_Day					0	0	10000	0
ANTHRANILATE-N-BENZOYLTRANSFERASE-RXN_c_Leaf_Night		ANTHRANILATE_c_Leaf_Night + BENZOYLCOA_c_Leaf_Night --> CO-A_c_Leaf_Night + CPD-423_c_Leaf_Night					0	0	10000	0
ANTHRANILATE-N-BENZOYLTRANSFERASE-RXN_c_Root_Day		ANTHRANILATE_c_Root_Day + BENZOYLCOA_c_Root_Day --> CO-A_c_Root_Day + CPD-423_c_Root_Day					0	0	10000	0
ANTHRANILATE-N-BENZOYLTRANSFERASE-RXN_c_Root_Night		ANTHRANILATE_c_Root_Night + BENZOYLCOA_c_Root_Night --> CO-A_c_Root_Night + CPD-423_c_Root_Night					0	0	10000	0
ANTHRANSYN-RXN_p_Leaf_Day		CHORISMATE_p_Leaf_Day + GLN_p_Leaf_Day --> ANTHRANILATE_p_Leaf_Day + GLT_p_Leaf_Day + PYRUVATE_p_Leaf_Day					0	0	10000	0
ANTHRANSYN-RXN_p_Leaf_Night		CHORISMATE_p_Leaf_Night + GLN_p_Leaf_Night --> ANTHRANILATE_p_Leaf_Night + GLT_p_Leaf_Night + PYRUVATE_p_Leaf_Night					0	0	10000	0
ANTHRANSYN-RXN_p_Root_Day		CHORISMATE_p_Root_Day + GLN_p_Root_Day --> ANTHRANILATE_p_Root_Day + GLT_p_Root_Day + PYRUVATE_p_Root_Day					0	0	10000	0
ANTHRANSYN-RXN_p_Root_Night		CHORISMATE_p_Root_Night + GLN_p_Root_Night --> ANTHRANILATE_p_Root_Night + GLT_p_Root_Night + PYRUVATE_p_Root_Night					0	0	10000	0
APIGNAR-RXN_c_Leaf_Day		APIGENIN_c_Leaf_Day --> NARINGENIN-CMPD_c_Leaf_Day					0	0	10000	0
APIGNAR-RXN_c_Leaf_Night		APIGENIN_c_Leaf_Night --> NARINGENIN-CMPD_c_Leaf_Night					0	0	10000	0
APIGNAR-RXN_c_Root_Day		APIGENIN_c_Root_Day --> NARINGENIN-CMPD_c_Root_Day					0	0	10000	0
APIGNAR-RXN_c_Root_Night		APIGENIN_c_Root_Night --> NARINGENIN-CMPD_c_Root_Night					0	0	10000	0
APYRASE-RXN_c_Leaf_Day		ATP_c_Leaf_Day --> AMP_c_Leaf_Day + 2.0 Pi_c_Leaf_Day					0	0	10000	0
APYRASE-RXN_c_Leaf_Night		ATP_c_Leaf_Night --> AMP_c_Leaf_Night + 2.0 Pi_c_Leaf_Night					0	0	10000	0
APYRASE-RXN_c_Root_Day		ATP_c_Root_Day --> AMP_c_Root_Day + 2.0 Pi_c_Root_Day					0	0	10000	0
APYRASE-RXN_c_Root_Night		ATP_c_Root_Night --> AMP_c_Root_Night + 2.0 Pi_c_Root_Night					0	0	10000	0
ARACHIDONATE--COA-LIGASE-RXN_c_Leaf_Day		ARACHIDONIC_ACID_c_Leaf_Day + ATP_c_Leaf_Day + CO-A_c_Leaf_Day --> AMP_c_Leaf_Day + ARACHIDONYL-COA_c_Leaf_Day + PPI_c_Leaf_Day					0	0	10000	0
ARACHIDONATE--COA-LIGASE-RXN_c_Leaf_Night		ARACHIDONIC_ACID_c_Leaf_Night + ATP_c_Leaf_Night + CO-A_c_Leaf_Night --> AMP_c_Leaf_Night + ARACHIDONYL-COA_c_Leaf_Night + PPI_c_Leaf_Night					0	0	10000	0
ARACHIDONATE--COA-LIGASE-RXN_c_Root_Day		ARACHIDONIC_ACID_c_Root_Day + ATP_c_Root_Day + CO-A_c_Root_Day --> AMP_c_Root_Day + ARACHIDONYL-COA_c_Root_Day + PPI_c_Root_Day					0	0	10000	0
ARACHIDONATE--COA-LIGASE-RXN_c_Root_Night		ARACHIDONIC_ACID_c_Root_Night + ATP_c_Root_Night + CO-A_c_Root_Night --> AMP_c_Root_Night + ARACHIDONYL-COA_c_Root_Night + PPI_c_Root_Night					0	0	10000	0
ARGDECARBOX-RXN_c_Leaf_Day		ARG_c_Leaf_Day --> AGMATHINE_c_Leaf_Day + CARBON-DIOXIDE_c_Leaf_Day					0	0	10000	0
ARGDECARBOX-RXN_c_Leaf_Night		ARG_c_Leaf_Night --> AGMATHINE_c_Leaf_Night + CARBON-DIOXIDE_c_Leaf_Night					0	0	10000	0
ARGDECARBOX-RXN_c_Root_Day		ARG_c_Root_Day --> AGMATHINE_c_Root_Day + CARBON-DIOXIDE_c_Root_Day					0	0	10000	0
ARGDECARBOX-RXN_c_Root_Night		ARG_c_Root_Night --> AGMATHINE_c_Root_Night + CARBON-DIOXIDE_c_Root_Night					0	0	10000	0
ARGINASE-RXN_m_Leaf_Day		ARG_m_Leaf_Day --> L-ORNITHINE_m_Leaf_Day + UREA_m_Leaf_Day					0	0	10000	0
ARGINASE-RXN_m_Leaf_Night		ARG_m_Leaf_Night --> L-ORNITHINE_m_Leaf_Night + UREA_m_Leaf_Night					0	0	10000	0
ARGINASE-RXN_m_Root_Day		ARG_m_Root_Day --> L-ORNITHINE_m_Root_Day + UREA_m_Root_Day					0	0	10000	0
ARGINASE-RXN_m_Root_Night		ARG_m_Root_Night --> L-ORNITHINE_m_Root_Night + UREA_m_Root_Night					0	0	10000	0
ARGININE--TRNA-LIGASE-RXN_c_Leaf_Day		ARG-tRNAs_c_Leaf_Day + ARG_c_Leaf_Day + ATP_c_Leaf_Day --> AMP_c_Leaf_Day + Charged-ARG-tRNAs_c_Leaf_Day + PPI_c_Leaf_Day					0	0	10000	0
ARGININE--TRNA-LIGASE-RXN_c_Leaf_Night		ARG-tRNAs_c_Leaf_Night + ARG_c_Leaf_Night + ATP_c_Leaf_Night --> AMP_c_Leaf_Night + Charged-ARG-tRNAs_c_Leaf_Night + PPI_c_Leaf_Night					0	0	10000	0
ARGININE--TRNA-LIGASE-RXN_c_Root_Day		ARG-tRNAs_c_Root_Day + ARG_c_Root_Day + ATP_c_Root_Day --> AMP_c_Root_Day + Charged-ARG-tRNAs_c_Root_Day + PPI_c_Root_Day					0	0	10000	0
ARGININE--TRNA-LIGASE-RXN_c_Root_Night		ARG-tRNAs_c_Root_Night + ARG_c_Root_Night + ATP_c_Root_Night --> AMP_c_Root_Night + Charged-ARG-tRNAs_c_Root_Night + PPI_c_Root_Night					0	0	10000	0
ARGININE-2-MONOOXYGENASE-RXN_c_Leaf_Day		ARG_c_Leaf_Day + OXYGEN-MOLECULE_c_Leaf_Day --> 4-GUANIDO-BUTYRAMIDE_c_Leaf_Day + CARBON-DIOXIDE_c_Leaf_Day					0	0	10000	0
ARGININE-2-MONOOXYGENASE-RXN_c_Leaf_Night		ARG_c_Leaf_Night + OXYGEN-MOLECULE_c_Leaf_Night --> 4-GUANIDO-BUTYRAMIDE_c_Leaf_Night + CARBON-DIOXIDE_c_Leaf_Night					0	0	10000	0
ARGININE-2-MONOOXYGENASE-RXN_c_Root_Day		ARG_c_Root_Day + OXYGEN-MOLECULE_c_Root_Day --> 4-GUANIDO-BUTYRAMIDE_c_Root_Day + CARBON-DIOXIDE_c_Root_Day					0	0	10000	0
ARGININE-2-MONOOXYGENASE-RXN_c_Root_Night		ARG_c_Root_Night + OXYGEN-MOLECULE_c_Root_Night --> 4-GUANIDO-BUTYRAMIDE_c_Root_Night + CARBON-DIOXIDE_c_Root_Night					0	0	10000	0
ARGSUCCINLYA-RXN_c_Leaf_Day		L-ARGININO-SUCCINATE_c_Leaf_Day --> ARG_c_Leaf_Day + FUM_c_Leaf_Day					0	0	10000	0
ARGSUCCINLYA-RXN_c_Leaf_Night		L-ARGININO-SUCCINATE_c_Leaf_Night --> ARG_c_Leaf_Night + FUM_c_Leaf_Night					0	0	10000	0
ARGSUCCINLYA-RXN_c_Root_Day		L-ARGININO-SUCCINATE_c_Root_Day --> ARG_c_Root_Day + FUM_c_Root_Day					0	0	10000	0
ARGSUCCINLYA-RXN_c_Root_Night		L-ARGININO-SUCCINATE_c_Root_Night --> ARG_c_Root_Night + FUM_c_Root_Night					0	0	10000	0
ARGSUCCINSYN-RXN_c_Leaf_Day		ATP_c_Leaf_Day + L-ASPARTATE_c_Leaf_Day + L-CITRULLINE_c_Leaf_Day --> AMP_c_Leaf_Day + L-ARGININO-SUCCINATE_c_Leaf_Day + PPI_c_Leaf_Day					0	0	10000	0
ARGSUCCINSYN-RXN_c_Leaf_Night		ATP_c_Leaf_Night + L-ASPARTATE_c_Leaf_Night + L-CITRULLINE_c_Leaf_Night --> AMP_c_Leaf_Night + L-ARGININO-SUCCINATE_c_Leaf_Night + PPI_c_Leaf_Night					0	0	10000	0
ARGSUCCINSYN-RXN_c_Root_Day		ATP_c_Root_Day + L-ASPARTATE_c_Root_Day + L-CITRULLINE_c_Root_Day --> AMP_c_Root_Day + L-ARGININO-SUCCINATE_c_Root_Day + PPI_c_Root_Day					0	0	10000	0
ARGSUCCINSYN-RXN_c_Root_Night		ATP_c_Root_Night + L-ASPARTATE_c_Root_Night + L-CITRULLINE_c_Root_Night --> AMP_c_Root_Night + L-ARGININO-SUCCINATE_c_Root_Night + PPI_c_Root_Night					0	0	10000	0
ARG_CITRULLINE_mc_Leaf_Day		ARG_m_Leaf_Day + L-CITRULLINE_c_Leaf_Day <=> ARG_c_Leaf_Day + L-CITRULLINE_m_Leaf_Day					1	-10000	10000	0
ARG_CITRULLINE_mc_Leaf_Night		ARG_m_Leaf_Night + L-CITRULLINE_c_Leaf_Night <=> ARG_c_Leaf_Night + L-CITRULLINE_m_Leaf_Night					1	-10000	10000	0
ARG_CITRULLINE_mc_Root_Day		ARG_m_Root_Day + L-CITRULLINE_c_Root_Day <=> ARG_c_Root_Day + L-CITRULLINE_m_Root_Day					1	-10000	10000	0
ARG_CITRULLINE_mc_Root_Night		ARG_m_Root_Night + L-CITRULLINE_c_Root_Night <=> ARG_c_Root_Night + L-CITRULLINE_m_Root_Night					1	-10000	10000	0
ARG_CP_Leaf_Day_rev_transport		ARG_c_Leaf_Day + Pumped-PROTON_c_Leaf_Day --> ARG_CP_Day					0	0	10000	0
ARG_CP_Leaf_Day_transport		ARG_CP_Day + Pumped-PROTON_c_Leaf_Day --> ARG_c_Leaf_Day					0	0	10000	0
ARG_CP_Leaf_Night_rev_transport		ARG_c_Leaf_Night + Pumped-PROTON_c_Leaf_Night --> ARG_CP_Night					0	0	10000	0
ARG_CP_Leaf_Night_transport		ARG_CP_Night + Pumped-PROTON_c_Leaf_Night --> ARG_c_Leaf_Night					0	0	10000	0
ARG_CP_Root_Day_rev_transport		ARG_c_Root_Day + Pumped-PROTON_c_Root_Day --> ARG_CP_Day					0	0	10000	0
ARG_CP_Root_Day_transport		ARG_CP_Day + Pumped-PROTON_c_Root_Day --> ARG_c_Root_Day					0	0	10000	0
ARG_CP_Root_Night_rev_transport		ARG_c_Root_Night + Pumped-PROTON_c_Root_Night --> ARG_CP_Night					0	0	10000	0
ARG_CP_Root_Night_transport		ARG_CP_Night + Pumped-PROTON_c_Root_Night --> ARG_c_Root_Night					0	0	10000	0
ARG_HIS_mc_Leaf_Day		ARG_m_Leaf_Day + HIS_c_Leaf_Day <=> ARG_c_Leaf_Day + HIS_m_Leaf_Day					1	-10000	10000	0
ARG_HIS_mc_Leaf_Night		ARG_m_Leaf_Night + HIS_c_Leaf_Night <=> ARG_c_Leaf_Night + HIS_m_Leaf_Night					1	-10000	10000	0
ARG_HIS_mc_Root_Day		ARG_m_Root_Day + HIS_c_Root_Day <=> ARG_c_Root_Day + HIS_m_Root_Day					1	-10000	10000	0
ARG_HIS_mc_Root_Night		ARG_m_Root_Night + HIS_c_Root_Night <=> ARG_c_Root_Night + HIS_m_Root_Night					1	-10000	10000	0
ARG_LYS_mc_Leaf_Day		ARG_m_Leaf_Day + LYS_c_Leaf_Day <=> ARG_c_Leaf_Day + LYS_m_Leaf_Day					1	-10000	10000	0
ARG_LYS_mc_Leaf_Night		ARG_m_Leaf_Night + LYS_c_Leaf_Night <=> ARG_c_Leaf_Night + LYS_m_Leaf_Night					1	-10000	10000	0
ARG_LYS_mc_Root_Day		ARG_m_Root_Day + LYS_c_Root_Day <=> ARG_c_Root_Day + LYS_m_Root_Day					1	-10000	10000	0
ARG_LYS_mc_Root_Night		ARG_m_Root_Night + LYS_c_Root_Night <=> ARG_c_Root_Night + LYS_m_Root_Night					1	-10000	10000	0
ARG_Leaf_Day_Night_storage		ARG_c_Leaf_Day <=> ARG_c_Leaf_Night					1	-10000	10000	0
ARG_ORNITHINE_mc_Leaf_Day		ARG_m_Leaf_Day + L-ORNITHINE_c_Leaf_Day <=> ARG_c_Leaf_Day + L-ORNITHINE_m_Leaf_Day					1	-10000	10000	0
ARG_ORNITHINE_mc_Leaf_Night		ARG_m_Leaf_Night + L-ORNITHINE_c_Leaf_Night <=> ARG_c_Leaf_Night + L-ORNITHINE_m_Leaf_Night					1	-10000	10000	0
ARG_ORNITHINE_mc_Root_Day		ARG_m_Root_Day + L-ORNITHINE_c_Root_Day <=> ARG_c_Root_Day + L-ORNITHINE_m_Root_Day					1	-10000	10000	0
ARG_ORNITHINE_mc_Root_Night		ARG_m_Root_Night + L-ORNITHINE_c_Root_Night <=> ARG_c_Root_Night + L-ORNITHINE_m_Root_Night					1	-10000	10000	0
ARG_Root_Day_Night_storage		ARG_c_Root_Day <=> ARG_c_Root_Night					1	-10000	10000	0
ARG_mc_Leaf_Day		ARG_m_Leaf_Day <=> ARG_c_Leaf_Day					1	-10000	10000	0
ARG_mc_Leaf_Night		ARG_m_Leaf_Night <=> ARG_c_Leaf_Night					1	-10000	10000	0
ARG_mc_Root_Day		ARG_m_Root_Day <=> ARG_c_Root_Day					1	-10000	10000	0
ARG_mc_Root_Night		ARG_m_Root_Night <=> ARG_c_Root_Night					1	-10000	10000	0
AROMATIC-L-AMINO-ACID-DECARBOXYLASE-RXN_c_Leaf_Day		TRP_c_Leaf_Day --> CARBON-DIOXIDE_c_Leaf_Day + TRYPTAMINE_c_Leaf_Day					0	0	10000	0
AROMATIC-L-AMINO-ACID-DECARBOXYLASE-RXN_c_Leaf_Night		TRP_c_Leaf_Night --> CARBON-DIOXIDE_c_Leaf_Night + TRYPTAMINE_c_Leaf_Night					0	0	10000	0
AROMATIC-L-AMINO-ACID-DECARBOXYLASE-RXN_c_Root_Day		TRP_c_Root_Day --> CARBON-DIOXIDE_c_Root_Day + TRYPTAMINE_c_Root_Day					0	0	10000	0
AROMATIC-L-AMINO-ACID-DECARBOXYLASE-RXN_c_Root_Night		TRP_c_Root_Night --> CARBON-DIOXIDE_c_Root_Night + TRYPTAMINE_c_Root_Night					0	0	10000	0
ASCORBATE-23-DIOXYGENASE-RXN_c_Leaf_Day		ASCORBATE_c_Leaf_Day + OXYGEN-MOLECULE_c_Leaf_Day --> L-THREONATE_c_Leaf_Day + OXALATE_c_Leaf_Day					0	0	10000	0
ASCORBATE-23-DIOXYGENASE-RXN_c_Leaf_Night		ASCORBATE_c_Leaf_Night + OXYGEN-MOLECULE_c_Leaf_Night --> L-THREONATE_c_Leaf_Night + OXALATE_c_Leaf_Night					0	0	10000	0
ASCORBATE-23-DIOXYGENASE-RXN_c_Root_Day		ASCORBATE_c_Root_Day + OXYGEN-MOLECULE_c_Root_Day --> L-THREONATE_c_Root_Day + OXALATE_c_Root_Day					0	0	10000	0
ASCORBATE-23-DIOXYGENASE-RXN_c_Root_Night		ASCORBATE_c_Root_Night + OXYGEN-MOLECULE_c_Root_Night --> L-THREONATE_c_Root_Night + OXALATE_c_Root_Night					0	0	10000	0
ASCORBATE_CPD-330_mc_Leaf_Day		ASCORBATE_m_Leaf_Day + CPD-330_c_Leaf_Day <=> ASCORBATE_c_Leaf_Day + CPD-330_m_Leaf_Day					1	-10000	10000	0
ASCORBATE_CPD-330_mc_Leaf_Night		ASCORBATE_m_Leaf_Night + CPD-330_c_Leaf_Night <=> ASCORBATE_c_Leaf_Night + CPD-330_m_Leaf_Night					1	-10000	10000	0
ASCORBATE_CPD-330_mc_Root_Day		ASCORBATE_m_Root_Day + CPD-330_c_Root_Day <=> ASCORBATE_c_Root_Day + CPD-330_m_Root_Day					1	-10000	10000	0
ASCORBATE_CPD-330_mc_Root_Night		ASCORBATE_m_Root_Night + CPD-330_c_Root_Night <=> ASCORBATE_c_Root_Night + CPD-330_m_Root_Night					1	-10000	10000	0
ASCORBATE_biomass_Leaf_Day		<=> ASCORBATE_c_Leaf_Day					0	-10000	0	0
ASCORBATE_biomass_Leaf_Night		<=> ASCORBATE_c_Leaf_Night					0	-10000	0	0
ASCORBATE_biomass_Root_Day		<=> ASCORBATE_c_Root_Day					0	-10000	0	0
ASCORBATE_biomass_Root_Night		<=> ASCORBATE_c_Root_Night					0	-10000	0	0
ASNSYNA-RXN_c_Leaf_Day		AMMONIA_c_Leaf_Day + ATP_c_Leaf_Day + L-ASPARTATE_c_Leaf_Day --> AMP_c_Leaf_Day + ASN_c_Leaf_Day + PPI_c_Leaf_Day					0	0	10000	0
ASNSYNA-RXN_c_Leaf_Night		AMMONIA_c_Leaf_Night + ATP_c_Leaf_Night + L-ASPARTATE_c_Leaf_Night --> AMP_c_Leaf_Night + ASN_c_Leaf_Night + PPI_c_Leaf_Night					0	0	10000	0
ASNSYNA-RXN_c_Root_Day		AMMONIA_c_Root_Day + ATP_c_Root_Day + L-ASPARTATE_c_Root_Day --> AMP_c_Root_Day + ASN_c_Root_Day + PPI_c_Root_Day					0	0	10000	0
ASNSYNA-RXN_c_Root_Night		AMMONIA_c_Root_Night + ATP_c_Root_Night + L-ASPARTATE_c_Root_Night --> AMP_c_Root_Night + ASN_c_Root_Night + PPI_c_Root_Night					0	0	10000	0
ASNSYNB-RXN_c_Leaf_Day		ATP_c_Leaf_Day + GLN_c_Leaf_Day + L-ASPARTATE_c_Leaf_Day --> AMP_c_Leaf_Day + ASN_c_Leaf_Day + GLT_c_Leaf_Day + PPI_c_Leaf_Day					0	0	10000	0
ASNSYNB-RXN_c_Leaf_Night		ATP_c_Leaf_Night + GLN_c_Leaf_Night + L-ASPARTATE_c_Leaf_Night --> AMP_c_Leaf_Night + ASN_c_Leaf_Night + GLT_c_Leaf_Night + PPI_c_Leaf_Night					0	0	10000	0
ASNSYNB-RXN_c_Root_Day		ATP_c_Root_Day + GLN_c_Root_Day + L-ASPARTATE_c_Root_Day --> AMP_c_Root_Day + ASN_c_Root_Day + GLT_c_Root_Day + PPI_c_Root_Day					0	0	10000	0
ASNSYNB-RXN_c_Root_Night		ATP_c_Root_Night + GLN_c_Root_Night + L-ASPARTATE_c_Root_Night --> AMP_c_Root_Night + ASN_c_Root_Night + GLT_c_Root_Night + PPI_c_Root_Night					0	0	10000	0
ASN_CP_Leaf_Day_rev_transport		ASN_c_Leaf_Day + Pumped-PROTON_c_Leaf_Day --> ASN_CP_Day					0	0	10000	0
ASN_CP_Leaf_Day_transport		ASN_CP_Day + Pumped-PROTON_c_Leaf_Day --> ASN_c_Leaf_Day					0	0	10000	0
ASN_CP_Leaf_Night_rev_transport		ASN_c_Leaf_Night + Pumped-PROTON_c_Leaf_Night --> ASN_CP_Night					0	0	10000	0
ASN_CP_Leaf_Night_transport		ASN_CP_Night + Pumped-PROTON_c_Leaf_Night --> ASN_c_Leaf_Night					0	0	10000	0
ASN_CP_Root_Day_rev_transport		ASN_c_Root_Day + Pumped-PROTON_c_Root_Day --> ASN_CP_Day					0	0	10000	0
ASN_CP_Root_Day_transport		ASN_CP_Day + Pumped-PROTON_c_Root_Day --> ASN_c_Root_Day					0	0	10000	0
ASN_CP_Root_Night_rev_transport		ASN_c_Root_Night + Pumped-PROTON_c_Root_Night --> ASN_CP_Night					0	0	10000	0
ASN_CP_Root_Night_transport		ASN_CP_Night + Pumped-PROTON_c_Root_Night --> ASN_c_Root_Night					0	0	10000	0
ASN_Leaf_Day_Night_storage		ASN_c_Leaf_Day <=> ASN_c_Leaf_Night					1	-10000	10000	0
ASN_Root_Day_Night_storage		ASN_c_Root_Day <=> ASN_c_Root_Night					1	-10000	10000	0
ASPAMINOTRANS-RXN_c_Leaf_Day		2-KETOGLUTARATE_c_Leaf_Day + L-ASPARTATE_c_Leaf_Day <=> GLT_c_Leaf_Day + OXALACETIC_ACID_c_Leaf_Day					1	-10000	10000	0
ASPAMINOTRANS-RXN_c_Leaf_Night		2-KETOGLUTARATE_c_Leaf_Night + L-ASPARTATE_c_Leaf_Night <=> GLT_c_Leaf_Night + OXALACETIC_ACID_c_Leaf_Night					1	-10000	10000	0
ASPAMINOTRANS-RXN_c_Root_Day		2-KETOGLUTARATE_c_Root_Day + L-ASPARTATE_c_Root_Day <=> GLT_c_Root_Day + OXALACETIC_ACID_c_Root_Day					1	-10000	10000	0
ASPAMINOTRANS-RXN_c_Root_Night		2-KETOGLUTARATE_c_Root_Night + L-ASPARTATE_c_Root_Night <=> GLT_c_Root_Night + OXALACETIC_ACID_c_Root_Night					1	-10000	10000	0
ASPAMINOTRANS-RXN_m_Leaf_Day		2-KETOGLUTARATE_m_Leaf_Day + L-ASPARTATE_m_Leaf_Day <=> GLT_m_Leaf_Day + OXALACETIC_ACID_m_Leaf_Day					1	-10000	10000	0
ASPAMINOTRANS-RXN_m_Leaf_Night		2-KETOGLUTARATE_m_Leaf_Night + L-ASPARTATE_m_Leaf_Night <=> GLT_m_Leaf_Night + OXALACETIC_ACID_m_Leaf_Night					1	-10000	10000	0
ASPAMINOTRANS-RXN_m_Root_Day		2-KETOGLUTARATE_m_Root_Day + L-ASPARTATE_m_Root_Day <=> GLT_m_Root_Day + OXALACETIC_ACID_m_Root_Day					1	-10000	10000	0
ASPAMINOTRANS-RXN_m_Root_Night		2-KETOGLUTARATE_m_Root_Night + L-ASPARTATE_m_Root_Night <=> GLT_m_Root_Night + OXALACETIC_ACID_m_Root_Night					1	-10000	10000	0
ASPAMINOTRANS-RXN_p_Leaf_Day		2-KETOGLUTARATE_p_Leaf_Day + L-ASPARTATE_p_Leaf_Day <=> GLT_p_Leaf_Day + OXALACETIC_ACID_p_Leaf_Day					1	-10000	10000	0
ASPAMINOTRANS-RXN_p_Leaf_Night		2-KETOGLUTARATE_p_Leaf_Night + L-ASPARTATE_p_Leaf_Night <=> GLT_p_Leaf_Night + OXALACETIC_ACID_p_Leaf_Night					1	-10000	10000	0
ASPAMINOTRANS-RXN_p_Root_Day		2-KETOGLUTARATE_p_Root_Day + L-ASPARTATE_p_Root_Day <=> GLT_p_Root_Day + OXALACETIC_ACID_p_Root_Day					1	-10000	10000	0
ASPAMINOTRANS-RXN_p_Root_Night		2-KETOGLUTARATE_p_Root_Night + L-ASPARTATE_p_Root_Night <=> GLT_p_Root_Night + OXALACETIC_ACID_p_Root_Night					1	-10000	10000	0
ASPAMINOTRANS-RXN_x_Leaf_Day		2-KETOGLUTARATE_x_Leaf_Day + L-ASPARTATE_x_Leaf_Day <=> GLT_x_Leaf_Day + OXALACETIC_ACID_x_Leaf_Day					1	-10000	10000	0
ASPAMINOTRANS-RXN_x_Leaf_Night		2-KETOGLUTARATE_x_Leaf_Night + L-ASPARTATE_x_Leaf_Night <=> GLT_x_Leaf_Night + OXALACETIC_ACID_x_Leaf_Night					1	-10000	10000	0
ASPAMINOTRANS-RXN_x_Root_Day		2-KETOGLUTARATE_x_Root_Day + L-ASPARTATE_x_Root_Day <=> GLT_x_Root_Day + OXALACETIC_ACID_x_Root_Day					1	-10000	10000	0
ASPAMINOTRANS-RXN_x_Root_Night		2-KETOGLUTARATE_x_Root_Night + L-ASPARTATE_x_Root_Night <=> GLT_x_Root_Night + OXALACETIC_ACID_x_Root_Night					1	-10000	10000	0
ASPARAGHYD-RXN_c_Leaf_Day		ASN_c_Leaf_Day --> AMMONIA_c_Leaf_Day + L-ASPARTATE_c_Leaf_Day					0	0	10000	0
ASPARAGHYD-RXN_c_Leaf_Night		ASN_c_Leaf_Night --> AMMONIA_c_Leaf_Night + L-ASPARTATE_c_Leaf_Night					0	0	10000	0
ASPARAGHYD-RXN_c_Root_Day		ASN_c_Root_Day --> AMMONIA_c_Root_Day + L-ASPARTATE_c_Root_Day					0	0	10000	0
ASPARAGHYD-RXN_c_Root_Night		ASN_c_Root_Night --> AMMONIA_c_Root_Night + L-ASPARTATE_c_Root_Night					0	0	10000	0
ASPARAGINE--TRNA-LIGASE-RXN_c_Leaf_Day		ASN-tRNAs_c_Leaf_Day + ASN_c_Leaf_Day + ATP_c_Leaf_Day --> AMP_c_Leaf_Day + Charged-ASN-tRNAs_c_Leaf_Day + PPI_c_Leaf_Day					0	0	10000	0
ASPARAGINE--TRNA-LIGASE-RXN_c_Leaf_Night		ASN-tRNAs_c_Leaf_Night + ASN_c_Leaf_Night + ATP_c_Leaf_Night --> AMP_c_Leaf_Night + Charged-ASN-tRNAs_c_Leaf_Night + PPI_c_Leaf_Night					0	0	10000	0
ASPARAGINE--TRNA-LIGASE-RXN_c_Root_Day		ASN-tRNAs_c_Root_Day + ASN_c_Root_Day + ATP_c_Root_Day --> AMP_c_Root_Day + Charged-ASN-tRNAs_c_Root_Day + PPI_c_Root_Day					0	0	10000	0
ASPARAGINE--TRNA-LIGASE-RXN_c_Root_Night		ASN-tRNAs_c_Root_Night + ASN_c_Root_Night + ATP_c_Root_Night --> AMP_c_Root_Night + Charged-ASN-tRNAs_c_Root_Night + PPI_c_Root_Night					0	0	10000	0
ASPARTATE--TRNA-LIGASE-RXN_c_Leaf_Day		ASP-tRNAs_c_Leaf_Day + ATP_c_Leaf_Day + L-ASPARTATE_c_Leaf_Day --> AMP_c_Leaf_Day + Charged-ASP-tRNAs_c_Leaf_Day + PPI_c_Leaf_Day					0	0	10000	0
ASPARTATE--TRNA-LIGASE-RXN_c_Leaf_Night		ASP-tRNAs_c_Leaf_Night + ATP_c_Leaf_Night + L-ASPARTATE_c_Leaf_Night --> AMP_c_Leaf_Night + Charged-ASP-tRNAs_c_Leaf_Night + PPI_c_Leaf_Night					0	0	10000	0
ASPARTATE--TRNA-LIGASE-RXN_c_Root_Day		ASP-tRNAs_c_Root_Day + ATP_c_Root_Day + L-ASPARTATE_c_Root_Day --> AMP_c_Root_Day + Charged-ASP-tRNAs_c_Root_Day + PPI_c_Root_Day					0	0	10000	0
ASPARTATE--TRNA-LIGASE-RXN_c_Root_Night		ASP-tRNAs_c_Root_Night + ATP_c_Root_Night + L-ASPARTATE_c_Root_Night --> AMP_c_Root_Night + Charged-ASP-tRNAs_c_Root_Night + PPI_c_Root_Night					0	0	10000	0
ASPARTATE-SEMIALDEHYDE-DEHYDROGENASE-RXN_p_Leaf_Day		L-BETA-ASPARTYL-P_p_Leaf_Day + NADPH_p_Leaf_Day --> L-ASPARTATE-SEMIALDEHYDE_p_Leaf_Day + NADP_p_Leaf_Day + Pi_p_Leaf_Day					0	0	10000	0
ASPARTATE-SEMIALDEHYDE-DEHYDROGENASE-RXN_p_Leaf_Night		L-BETA-ASPARTYL-P_p_Leaf_Night + NADPH_p_Leaf_Night --> L-ASPARTATE-SEMIALDEHYDE_p_Leaf_Night + NADP_p_Leaf_Night + Pi_p_Leaf_Night					0	0	10000	0
ASPARTATE-SEMIALDEHYDE-DEHYDROGENASE-RXN_p_Root_Day		L-BETA-ASPARTYL-P_p_Root_Day + NADPH_p_Root_Day --> L-ASPARTATE-SEMIALDEHYDE_p_Root_Day + NADP_p_Root_Day + Pi_p_Root_Day					0	0	10000	0
ASPARTATE-SEMIALDEHYDE-DEHYDROGENASE-RXN_p_Root_Night		L-BETA-ASPARTYL-P_p_Root_Night + NADPH_p_Root_Night --> L-ASPARTATE-SEMIALDEHYDE_p_Root_Night + NADP_p_Root_Night + Pi_p_Root_Night					0	0	10000	0
ASPARTATEKIN-RXN_p_Leaf_Day		ATP_p_Leaf_Day + L-ASPARTATE_p_Leaf_Day --> ADP_p_Leaf_Day + L-BETA-ASPARTYL-P_p_Leaf_Day					0	0	10000	0
ASPARTATEKIN-RXN_p_Leaf_Night		ATP_p_Leaf_Night + L-ASPARTATE_p_Leaf_Night --> ADP_p_Leaf_Night + L-BETA-ASPARTYL-P_p_Leaf_Night					0	0	10000	0
ASPARTATEKIN-RXN_p_Root_Day		ATP_p_Root_Day + L-ASPARTATE_p_Root_Day --> ADP_p_Root_Day + L-BETA-ASPARTYL-P_p_Root_Day					0	0	10000	0
ASPARTATEKIN-RXN_p_Root_Night		ATP_p_Root_Night + L-ASPARTATE_p_Root_Night --> ADP_p_Root_Night + L-BETA-ASPARTYL-P_p_Root_Night					0	0	10000	0
ASPCARBTRANS-RXN_p_Leaf_Day		CARBAMOYL-P_p_Leaf_Day + L-ASPARTATE_p_Leaf_Day --> CARBAMYUL-L-ASPARTATE_p_Leaf_Day + Pi_p_Leaf_Day					0	0	10000	0
ASPCARBTRANS-RXN_p_Leaf_Night		CARBAMOYL-P_p_Leaf_Night + L-ASPARTATE_p_Leaf_Night --> CARBAMYUL-L-ASPARTATE_p_Leaf_Night + Pi_p_Leaf_Night					0	0	10000	0
ASPCARBTRANS-RXN_p_Root_Day		CARBAMOYL-P_p_Root_Day + L-ASPARTATE_p_Root_Day --> CARBAMYUL-L-ASPARTATE_p_Root_Day + Pi_p_Root_Day					0	0	10000	0
ASPCARBTRANS-RXN_p_Root_Night		CARBAMOYL-P_p_Root_Night + L-ASPARTATE_p_Root_Night --> CARBAMYUL-L-ASPARTATE_p_Root_Night + Pi_p_Root_Night					0	0	10000	0
ASP_CP_Leaf_Day_rev_transport		L-ASPARTATE_c_Leaf_Day + Pumped-PROTON_c_Leaf_Day --> L-ASPARTATE_CP_Day					0	0	10000	0
ASP_CP_Leaf_Day_transport		L-ASPARTATE_CP_Day + Pumped-PROTON_c_Leaf_Day --> L-ASPARTATE_c_Leaf_Day					0	0	10000	0
ASP_CP_Leaf_Night_rev_transport		L-ASPARTATE_c_Leaf_Night + Pumped-PROTON_c_Leaf_Night --> L-ASPARTATE_CP_Night					0	0	10000	0
ASP_CP_Leaf_Night_transport		L-ASPARTATE_CP_Night + Pumped-PROTON_c_Leaf_Night --> L-ASPARTATE_c_Leaf_Night					0	0	10000	0
ASP_CP_Root_Day_rev_transport		L-ASPARTATE_c_Root_Day + Pumped-PROTON_c_Root_Day --> L-ASPARTATE_CP_Day					0	0	10000	0
ASP_CP_Root_Day_transport		L-ASPARTATE_CP_Day + Pumped-PROTON_c_Root_Day --> L-ASPARTATE_c_Root_Day					0	0	10000	0
ASP_CP_Root_Night_rev_transport		L-ASPARTATE_c_Root_Night + Pumped-PROTON_c_Root_Night --> L-ASPARTATE_CP_Night					0	0	10000	0
ASP_CP_Root_Night_transport		L-ASPARTATE_CP_Night + Pumped-PROTON_c_Root_Night --> L-ASPARTATE_c_Root_Night					0	0	10000	0
ASP_Leaf_Day_Night_storage		L-ASPARTATE_c_Leaf_Day <=> L-ASPARTATE_c_Leaf_Night					1	-10000	10000	0
ASP_Root_Day_Night_storage		L-ASPARTATE_c_Root_Day <=> L-ASPARTATE_c_Root_Night					1	-10000	10000	0
ATP-CITRATE-PRO-S--LYASE-RXN_c_Leaf_Day		ATP_c_Leaf_Day + CIT_c_Leaf_Day + CO-A_c_Leaf_Day --> ACETYL-COA_c_Leaf_Day + ADP_c_Leaf_Day + OXALACETIC_ACID_c_Leaf_Day + Pi_c_Leaf_Day					0	0	10000	0
ATP-CITRATE-PRO-S--LYASE-RXN_c_Leaf_Night		ATP_c_Leaf_Night + CIT_c_Leaf_Night + CO-A_c_Leaf_Night --> ACETYL-COA_c_Leaf_Night + ADP_c_Leaf_Night + OXALACETIC_ACID_c_Leaf_Night + Pi_c_Leaf_Night					0	0	10000	0
ATP-CITRATE-PRO-S--LYASE-RXN_c_Root_Day		ATP_c_Root_Day + CIT_c_Root_Day + CO-A_c_Root_Day --> ACETYL-COA_c_Root_Day + ADP_c_Root_Day + OXALACETIC_ACID_c_Root_Day + Pi_c_Root_Day					0	0	10000	0
ATP-CITRATE-PRO-S--LYASE-RXN_c_Root_Night		ATP_c_Root_Night + CIT_c_Root_Night + CO-A_c_Root_Night --> ACETYL-COA_c_Root_Night + ADP_c_Root_Night + OXALACETIC_ACID_c_Root_Night + Pi_c_Root_Night					0	0	10000	0
ATPPHOSPHORIBOSYLTRANS-RXN_p_Leaf_Day		ATP_p_Leaf_Day + PRPP_p_Leaf_Day --> PHOSPHORIBOSYL-ATP_p_Leaf_Day + PPI_p_Leaf_Day					0	0	10000	0
ATPPHOSPHORIBOSYLTRANS-RXN_p_Leaf_Night		ATP_p_Leaf_Night + PRPP_p_Leaf_Night --> PHOSPHORIBOSYL-ATP_p_Leaf_Night + PPI_p_Leaf_Night					0	0	10000	0
ATPPHOSPHORIBOSYLTRANS-RXN_p_Root_Day		ATP_p_Root_Day + PRPP_p_Root_Day --> PHOSPHORIBOSYL-ATP_p_Root_Day + PPI_p_Root_Day					0	0	10000	0
ATPPHOSPHORIBOSYLTRANS-RXN_p_Root_Night		ATP_p_Root_Night + PRPP_p_Root_Night --> PHOSPHORIBOSYL-ATP_p_Root_Night + PPI_p_Root_Night					0	0	10000	0
ATP_ADP_Pi_pc_Leaf_Day		ADP_c_Leaf_Day + ATP_p_Leaf_Day + Pi_c_Leaf_Day <=> ADP_p_Leaf_Day + ATP_c_Leaf_Day + Pi_p_Leaf_Day					1	-10000	10000	0
ATP_ADP_Pi_pc_Leaf_Night		ADP_c_Leaf_Night + ATP_p_Leaf_Night + Pi_c_Leaf_Night <=> ADP_p_Leaf_Night + ATP_c_Leaf_Night + Pi_p_Leaf_Night					1	-10000	10000	0
ATP_ADP_Pi_pc_Root_Day		ADP_c_Root_Day + ATP_p_Root_Day + Pi_c_Root_Day <=> ADP_p_Root_Day + ATP_c_Root_Day + Pi_p_Root_Day					1	-10000	10000	0
ATP_ADP_Pi_pc_Root_Night		ADP_c_Root_Night + ATP_p_Root_Night + Pi_c_Root_Night <=> ADP_p_Root_Night + ATP_c_Root_Night + Pi_p_Root_Night					1	-10000	10000	0
ATP_ADP_mc_Leaf_Day		ADP_c_Leaf_Day + ATP_m_Leaf_Day <=> ADP_m_Leaf_Day + ATP_c_Leaf_Day					1	-10000	10000	0
ATP_ADP_mc_Leaf_Night		ADP_c_Leaf_Night + ATP_m_Leaf_Night <=> ADP_m_Leaf_Night + ATP_c_Leaf_Night					1	-10000	10000	0
ATP_ADP_mc_Root_Day		ADP_c_Root_Day + ATP_m_Root_Day <=> ADP_m_Root_Day + ATP_c_Root_Day					1	-10000	10000	0
ATP_ADP_mc_Root_Night		ADP_c_Root_Night + ATP_m_Root_Night <=> ADP_m_Root_Night + ATP_c_Root_Night					1	-10000	10000	0
ATP_ADP_xc_Leaf_Day		ADP_c_Leaf_Day + ATP_x_Leaf_Day <=> ADP_x_Leaf_Day + ATP_c_Leaf_Day					1	-10000	10000	0
ATP_ADP_xc_Leaf_Night		ADP_c_Leaf_Night + ATP_x_Leaf_Night <=> ADP_x_Leaf_Night + ATP_c_Leaf_Night					1	-10000	10000	0
ATP_ADP_xc_Root_Day		ADP_c_Root_Day + ATP_x_Root_Day <=> ADP_x_Root_Day + ATP_c_Root_Day					1	-10000	10000	0
ATP_ADP_xc_Root_Night		ADP_c_Root_Night + ATP_x_Root_Night <=> ADP_x_Root_Night + ATP_c_Root_Night					1	-10000	10000	0
ATP_AMP_mc_Leaf_Day		AMP_c_Leaf_Day + ATP_m_Leaf_Day <=> AMP_m_Leaf_Day + ATP_c_Leaf_Day					1	-10000	10000	0
ATP_AMP_mc_Leaf_Night		AMP_c_Leaf_Night + ATP_m_Leaf_Night <=> AMP_m_Leaf_Night + ATP_c_Leaf_Night					1	-10000	10000	0
ATP_AMP_mc_Root_Day		AMP_c_Root_Day + ATP_m_Root_Day <=> AMP_m_Root_Day + ATP_c_Root_Day					1	-10000	10000	0
ATP_AMP_mc_Root_Night		AMP_c_Root_Night + ATP_m_Root_Night <=> AMP_m_Root_Night + ATP_c_Root_Night					1	-10000	10000	0
ATP_pc_Leaf_Day		ATP_p_Leaf_Day <=> ATP_c_Leaf_Day					1	-10000	10000	0
ATP_pc_Leaf_Night		ATP_p_Leaf_Night <=> ATP_c_Leaf_Night					1	-10000	10000	0
ATP_pc_Root_Day		ATP_p_Root_Day <=> ATP_c_Root_Day					1	-10000	10000	0
ATP_pc_Root_Night		ATP_p_Root_Night <=> ATP_c_Root_Night					1	-10000	10000	0
ATPase_tx_Leaf_Day		ADP_c_Leaf_Day + Pi_c_Leaf_Day --> ATP_c_Leaf_Day					0	0	0	0
ATPase_tx_Leaf_Night		ADP_c_Leaf_Night + Pi_c_Leaf_Night --> ATP_c_Leaf_Night					0	0	0	0
ATPase_tx_Root_Day		ADP_c_Root_Day + Pi_c_Root_Day --> ATP_c_Root_Day					0	0	0	0
ATPase_tx_Root_Night		ADP_c_Root_Night + Pi_c_Root_Night --> ATP_c_Root_Night					0	0	0	0
BADH-RXN_c_Leaf_Day		BETAINE_ALDEHYDE_c_Leaf_Day + NAD_c_Leaf_Day --> BETAINE_c_Leaf_Day + NADH_c_Leaf_Day					0	0	10000	0
BADH-RXN_c_Leaf_Night		BETAINE_ALDEHYDE_c_Leaf_Night + NAD_c_Leaf_Night --> BETAINE_c_Leaf_Night + NADH_c_Leaf_Night					0	0	10000	0
BADH-RXN_c_Root_Day		BETAINE_ALDEHYDE_c_Root_Day + NAD_c_Root_Day --> BETAINE_c_Root_Day + NADH_c_Root_Day					0	0	10000	0
BADH-RXN_c_Root_Night		BETAINE_ALDEHYDE_c_Root_Night + NAD_c_Root_Night --> BETAINE_c_Root_Night + NADH_c_Root_Night					0	0	10000	0
BENZALDEHYDE-DEHYDROGENASE-NAD+-RXN_c_Leaf_Day		BENZALDEHYDE_c_Leaf_Day + NAD_c_Leaf_Day --> BENZOATE_c_Leaf_Day + NADH_c_Leaf_Day					0	0	10000	0
BENZALDEHYDE-DEHYDROGENASE-NAD+-RXN_c_Leaf_Night		BENZALDEHYDE_c_Leaf_Night + NAD_c_Leaf_Night --> BENZOATE_c_Leaf_Night + NADH_c_Leaf_Night					0	0	10000	0
BENZALDEHYDE-DEHYDROGENASE-NAD+-RXN_c_Root_Day		BENZALDEHYDE_c_Root_Day + NAD_c_Root_Day --> BENZOATE_c_Root_Day + NADH_c_Root_Day					0	0	10000	0
BENZALDEHYDE-DEHYDROGENASE-NAD+-RXN_c_Root_Night		BENZALDEHYDE_c_Root_Night + NAD_c_Root_Night --> BENZOATE_c_Root_Night + NADH_c_Root_Night					0	0	10000	0
BENZALDEHYDE-DEHYDROGENASE-NADP+-RXN_c_Leaf_Day		BENZALDEHYDE_c_Leaf_Day + NADP_c_Leaf_Day --> BENZOATE_c_Leaf_Day + NADPH_c_Leaf_Day					0	0	10000	0
BENZALDEHYDE-DEHYDROGENASE-NADP+-RXN_c_Leaf_Night		BENZALDEHYDE_c_Leaf_Night + NADP_c_Leaf_Night --> BENZOATE_c_Leaf_Night + NADPH_c_Leaf_Night					0	0	10000	0
BENZALDEHYDE-DEHYDROGENASE-NADP+-RXN_c_Root_Day		BENZALDEHYDE_c_Root_Day + NADP_c_Root_Day --> BENZOATE_c_Root_Day + NADPH_c_Root_Day					0	0	10000	0
BENZALDEHYDE-DEHYDROGENASE-NADP+-RXN_c_Root_Night		BENZALDEHYDE_c_Root_Night + NADP_c_Root_Night --> BENZOATE_c_Root_Night + NADPH_c_Root_Night					0	0	10000	0
BENZOATE--COA-LIGASE-RXN_c_Leaf_Day		ATP_c_Leaf_Day + BENZOATE_c_Leaf_Day + CO-A_c_Leaf_Day --> AMP_c_Leaf_Day + BENZOYLCOA_c_Leaf_Day + PPI_c_Leaf_Day					0	0	10000	0
BENZOATE--COA-LIGASE-RXN_c_Leaf_Night		ATP_c_Leaf_Night + BENZOATE_c_Leaf_Night + CO-A_c_Leaf_Night --> AMP_c_Leaf_Night + BENZOYLCOA_c_Leaf_Night + PPI_c_Leaf_Night					0	0	10000	0
BENZOATE--COA-LIGASE-RXN_c_Root_Day		ATP_c_Root_Day + BENZOATE_c_Root_Day + CO-A_c_Root_Day --> AMP_c_Root_Day + BENZOYLCOA_c_Root_Day + PPI_c_Root_Day					0	0	10000	0
BENZOATE--COA-LIGASE-RXN_c_Root_Night		ATP_c_Root_Night + BENZOATE_c_Root_Night + CO-A_c_Root_Night --> AMP_c_Root_Night + BENZOYLCOA_c_Root_Night + PPI_c_Root_Night					0	0	10000	0
BENZYL-ALC-DEHYDROGENASE-RXN_c_Leaf_Day		BENZYL-ALCOHOL_c_Leaf_Day + NAD_c_Leaf_Day --> BENZALDEHYDE_c_Leaf_Day + NADH_c_Leaf_Day					0	0	10000	0
BENZYL-ALC-DEHYDROGENASE-RXN_c_Leaf_Night		BENZYL-ALCOHOL_c_Leaf_Night + NAD_c_Leaf_Night --> BENZALDEHYDE_c_Leaf_Night + NADH_c_Leaf_Night					0	0	10000	0
BENZYL-ALC-DEHYDROGENASE-RXN_c_Root_Day		BENZYL-ALCOHOL_c_Root_Day + NAD_c_Root_Day --> BENZALDEHYDE_c_Root_Day + NADH_c_Root_Day					0	0	10000	0
BENZYL-ALC-DEHYDROGENASE-RXN_c_Root_Night		BENZYL-ALCOHOL_c_Root_Night + NAD_c_Root_Night --> BENZALDEHYDE_c_Root_Night + NADH_c_Root_Night					0	0	10000	0
BENZYL-ALCOHOL-DEHYDROGENASE-RXN_c_Leaf_Day		3-OH-BENZYL-ALCOHOL_c_Leaf_Day + NAD_c_Leaf_Day --> 3-OH-BENZALDEHYDE_c_Leaf_Day + NADH_c_Leaf_Day					0	0	10000	0
BENZYL-ALCOHOL-DEHYDROGENASE-RXN_c_Leaf_Night		3-OH-BENZYL-ALCOHOL_c_Leaf_Night + NAD_c_Leaf_Night --> 3-OH-BENZALDEHYDE_c_Leaf_Night + NADH_c_Leaf_Night					0	0	10000	0
BENZYL-ALCOHOL-DEHYDROGENASE-RXN_c_Root_Day		3-OH-BENZYL-ALCOHOL_c_Root_Day + NAD_c_Root_Day --> 3-OH-BENZALDEHYDE_c_Root_Day + NADH_c_Root_Day					0	0	10000	0
BENZYL-ALCOHOL-DEHYDROGENASE-RXN_c_Root_Night		3-OH-BENZYL-ALCOHOL_c_Root_Night + NAD_c_Root_Night --> 3-OH-BENZALDEHYDE_c_Root_Night + NADH_c_Root_Night					0	0	10000	0
BETA-CAROTENE-1515-DIOXYGENASE-RXN_c_Leaf_Day		CPD1F-129_c_Leaf_Day + OXYGEN-MOLECULE_c_Leaf_Day --> 2.0 RETINAL_c_Leaf_Day					0	0	10000	0
BETA-CAROTENE-1515-DIOXYGENASE-RXN_c_Leaf_Night		CPD1F-129_c_Leaf_Night + OXYGEN-MOLECULE_c_Leaf_Night --> 2.0 RETINAL_c_Leaf_Night					0	0	10000	0
BETA-CAROTENE-1515-DIOXYGENASE-RXN_c_Root_Day		CPD1F-129_c_Root_Day + OXYGEN-MOLECULE_c_Root_Day --> 2.0 RETINAL_c_Root_Day					0	0	10000	0
BETA-CAROTENE-1515-DIOXYGENASE-RXN_c_Root_Night		CPD1F-129_c_Root_Night + OXYGEN-MOLECULE_c_Root_Night --> 2.0 RETINAL_c_Root_Night					0	0	10000	0
BETA-UREIDOPROPIONASE-RXN_c_Leaf_Day		3-UREIDO-PROPIONATE_c_Leaf_Day --> AMMONIA_c_Leaf_Day + B-ALANINE_c_Leaf_Day + CARBON-DIOXIDE_c_Leaf_Day					0	0	10000	0
BETA-UREIDOPROPIONASE-RXN_c_Leaf_Night		3-UREIDO-PROPIONATE_c_Leaf_Night --> AMMONIA_c_Leaf_Night + B-ALANINE_c_Leaf_Night + CARBON-DIOXIDE_c_Leaf_Night					0	0	10000	0
BETA-UREIDOPROPIONASE-RXN_c_Root_Day		3-UREIDO-PROPIONATE_c_Root_Day --> AMMONIA_c_Root_Day + B-ALANINE_c_Root_Day + CARBON-DIOXIDE_c_Root_Day					0	0	10000	0
BETA-UREIDOPROPIONASE-RXN_c_Root_Night		3-UREIDO-PROPIONATE_c_Root_Night --> AMMONIA_c_Root_Night + B-ALANINE_c_Root_Night + CARBON-DIOXIDE_c_Root_Night					0	0	10000	0
BETAGALACTOSID-RXN_c_Leaf_Day		LACTOSE_c_Leaf_Day --> GALACTOSE_c_Leaf_Day + GLC_c_Leaf_Day					0	0	10000	0
BETAGALACTOSID-RXN_c_Leaf_Night		LACTOSE_c_Leaf_Night --> GALACTOSE_c_Leaf_Night + GLC_c_Leaf_Night					0	0	10000	0
BETAGALACTOSID-RXN_c_Root_Day		LACTOSE_c_Root_Day --> GALACTOSE_c_Root_Day + GLC_c_Root_Day					0	0	10000	0
BETAGALACTOSID-RXN_c_Root_Night		LACTOSE_c_Root_Night --> GALACTOSE_c_Root_Night + GLC_c_Root_Night					0	0	10000	0
BHBDCLOS-RXN_x_Leaf_Day		CPD-650_x_Leaf_Day + NAD_x_Leaf_Day --> ACETOACETYL-COA_x_Leaf_Day + NADH_x_Leaf_Day					0	0	10000	0
BHBDCLOS-RXN_x_Leaf_Night		CPD-650_x_Leaf_Night + NAD_x_Leaf_Night --> ACETOACETYL-COA_x_Leaf_Night + NADH_x_Leaf_Night					0	0	10000	0
BHBDCLOS-RXN_x_Root_Day		CPD-650_x_Root_Day + NAD_x_Root_Day --> ACETOACETYL-COA_x_Root_Day + NADH_x_Root_Day					0	0	10000	0
BHBDCLOS-RXN_x_Root_Night		CPD-650_x_Root_Night + NAD_x_Root_Night --> ACETOACETYL-COA_x_Root_Night + NADH_x_Root_Night					0	0	10000	0
BIS5-ADENOSYL-TRIPHOSPHATASE-RXN_c_Leaf_Day		ADENOSINE5TRIPHOSPHO5ADENOSINE_c_Leaf_Day --> ADP_c_Leaf_Day + AMP_c_Leaf_Day					0	0	10000	0
BIS5-ADENOSYL-TRIPHOSPHATASE-RXN_c_Leaf_Night		ADENOSINE5TRIPHOSPHO5ADENOSINE_c_Leaf_Night --> ADP_c_Leaf_Night + AMP_c_Leaf_Night					0	0	10000	0
BIS5-ADENOSYL-TRIPHOSPHATASE-RXN_c_Root_Day		ADENOSINE5TRIPHOSPHO5ADENOSINE_c_Root_Day --> ADP_c_Root_Day + AMP_c_Root_Day					0	0	10000	0
BIS5-ADENOSYL-TRIPHOSPHATASE-RXN_c_Root_Night		ADENOSINE5TRIPHOSPHO5ADENOSINE_c_Root_Night --> ADP_c_Root_Night + AMP_c_Root_Night					0	0	10000	0
BRANCHED-CHAINAMINOTRANSFERILEU-RXN_c_Leaf_Day		2-KETOGLUTARATE_c_Leaf_Day + ILE_c_Leaf_Day <=> 2-KETO-3-METHYL-VALERATE_c_Leaf_Day + GLT_c_Leaf_Day					1	-10000	10000	0
BRANCHED-CHAINAMINOTRANSFERILEU-RXN_c_Leaf_Night		2-KETOGLUTARATE_c_Leaf_Night + ILE_c_Leaf_Night <=> 2-KETO-3-METHYL-VALERATE_c_Leaf_Night + GLT_c_Leaf_Night					1	-10000	10000	0
BRANCHED-CHAINAMINOTRANSFERILEU-RXN_c_Root_Day		2-KETOGLUTARATE_c_Root_Day + ILE_c_Root_Day <=> 2-KETO-3-METHYL-VALERATE_c_Root_Day + GLT_c_Root_Day					1	-10000	10000	0
BRANCHED-CHAINAMINOTRANSFERILEU-RXN_c_Root_Night		2-KETOGLUTARATE_c_Root_Night + ILE_c_Root_Night <=> 2-KETO-3-METHYL-VALERATE_c_Root_Night + GLT_c_Root_Night					1	-10000	10000	0
BRANCHED-CHAINAMINOTRANSFERILEU-RXN_m_Leaf_Day		2-KETOGLUTARATE_m_Leaf_Day + ILE_m_Leaf_Day <=> 2-KETO-3-METHYL-VALERATE_m_Leaf_Day + GLT_m_Leaf_Day					1	-10000	10000	0
BRANCHED-CHAINAMINOTRANSFERILEU-RXN_m_Leaf_Night		2-KETOGLUTARATE_m_Leaf_Night + ILE_m_Leaf_Night <=> 2-KETO-3-METHYL-VALERATE_m_Leaf_Night + GLT_m_Leaf_Night					1	-10000	10000	0
BRANCHED-CHAINAMINOTRANSFERILEU-RXN_m_Root_Day		2-KETOGLUTARATE_m_Root_Day + ILE_m_Root_Day <=> 2-KETO-3-METHYL-VALERATE_m_Root_Day + GLT_m_Root_Day					1	-10000	10000	0
BRANCHED-CHAINAMINOTRANSFERILEU-RXN_m_Root_Night		2-KETOGLUTARATE_m_Root_Night + ILE_m_Root_Night <=> 2-KETO-3-METHYL-VALERATE_m_Root_Night + GLT_m_Root_Night					1	-10000	10000	0
BRANCHED-CHAINAMINOTRANSFERILEU-RXN_p_Leaf_Day		2-KETOGLUTARATE_p_Leaf_Day + ILE_p_Leaf_Day <=> 2-KETO-3-METHYL-VALERATE_p_Leaf_Day + GLT_p_Leaf_Day					1	-10000	10000	0
BRANCHED-CHAINAMINOTRANSFERILEU-RXN_p_Leaf_Night		2-KETOGLUTARATE_p_Leaf_Night + ILE_p_Leaf_Night <=> 2-KETO-3-METHYL-VALERATE_p_Leaf_Night + GLT_p_Leaf_Night					1	-10000	10000	0
BRANCHED-CHAINAMINOTRANSFERILEU-RXN_p_Root_Day		2-KETOGLUTARATE_p_Root_Day + ILE_p_Root_Day <=> 2-KETO-3-METHYL-VALERATE_p_Root_Day + GLT_p_Root_Day					1	-10000	10000	0
BRANCHED-CHAINAMINOTRANSFERILEU-RXN_p_Root_Night		2-KETOGLUTARATE_p_Root_Night + ILE_p_Root_Night <=> 2-KETO-3-METHYL-VALERATE_p_Root_Night + GLT_p_Root_Night					1	-10000	10000	0
BRANCHED-CHAINAMINOTRANSFERLEU-RXN_c_Leaf_Day		2-KETOGLUTARATE_c_Leaf_Day + LEU_c_Leaf_Day <=> 2K-4CH3-PENTANOATE_c_Leaf_Day + GLT_c_Leaf_Day					1	-10000	10000	0
BRANCHED-CHAINAMINOTRANSFERLEU-RXN_c_Leaf_Night		2-KETOGLUTARATE_c_Leaf_Night + LEU_c_Leaf_Night <=> 2K-4CH3-PENTANOATE_c_Leaf_Night + GLT_c_Leaf_Night					1	-10000	10000	0
BRANCHED-CHAINAMINOTRANSFERLEU-RXN_c_Root_Day		2-KETOGLUTARATE_c_Root_Day + LEU_c_Root_Day <=> 2K-4CH3-PENTANOATE_c_Root_Day + GLT_c_Root_Day					1	-10000	10000	0
BRANCHED-CHAINAMINOTRANSFERLEU-RXN_c_Root_Night		2-KETOGLUTARATE_c_Root_Night + LEU_c_Root_Night <=> 2K-4CH3-PENTANOATE_c_Root_Night + GLT_c_Root_Night					1	-10000	10000	0
BRANCHED-CHAINAMINOTRANSFERLEU-RXN_m_Leaf_Day		2-KETOGLUTARATE_m_Leaf_Day + LEU_m_Leaf_Day <=> 2K-4CH3-PENTANOATE_m_Leaf_Day + GLT_m_Leaf_Day					1	-10000	10000	0
BRANCHED-CHAINAMINOTRANSFERLEU-RXN_m_Leaf_Night		2-KETOGLUTARATE_m_Leaf_Night + LEU_m_Leaf_Night <=> 2K-4CH3-PENTANOATE_m_Leaf_Night + GLT_m_Leaf_Night					1	-10000	10000	0
BRANCHED-CHAINAMINOTRANSFERLEU-RXN_m_Root_Day		2-KETOGLUTARATE_m_Root_Day + LEU_m_Root_Day <=> 2K-4CH3-PENTANOATE_m_Root_Day + GLT_m_Root_Day					1	-10000	10000	0
BRANCHED-CHAINAMINOTRANSFERLEU-RXN_m_Root_Night		2-KETOGLUTARATE_m_Root_Night + LEU_m_Root_Night <=> 2K-4CH3-PENTANOATE_m_Root_Night + GLT_m_Root_Night					1	-10000	10000	0
BRANCHED-CHAINAMINOTRANSFERLEU-RXN_p_Leaf_Day		2-KETOGLUTARATE_p_Leaf_Day + LEU_p_Leaf_Day <=> 2K-4CH3-PENTANOATE_p_Leaf_Day + GLT_p_Leaf_Day					1	-10000	10000	0
BRANCHED-CHAINAMINOTRANSFERLEU-RXN_p_Leaf_Night		2-KETOGLUTARATE_p_Leaf_Night + LEU_p_Leaf_Night <=> 2K-4CH3-PENTANOATE_p_Leaf_Night + GLT_p_Leaf_Night					1	-10000	10000	0
BRANCHED-CHAINAMINOTRANSFERLEU-RXN_p_Root_Day		2-KETOGLUTARATE_p_Root_Day + LEU_p_Root_Day <=> 2K-4CH3-PENTANOATE_p_Root_Day + GLT_p_Root_Day					1	-10000	10000	0
BRANCHED-CHAINAMINOTRANSFERLEU-RXN_p_Root_Night		2-KETOGLUTARATE_p_Root_Night + LEU_p_Root_Night <=> 2K-4CH3-PENTANOATE_p_Root_Night + GLT_p_Root_Night					1	-10000	10000	0
BRANCHED-CHAINAMINOTRANSFERVAL-RXN_c_Leaf_Day		2-KETOGLUTARATE_c_Leaf_Day + VAL_c_Leaf_Day <=> 2-KETO-ISOVALERATE_c_Leaf_Day + GLT_c_Leaf_Day					1	-10000	10000	0
BRANCHED-CHAINAMINOTRANSFERVAL-RXN_c_Leaf_Night		2-KETOGLUTARATE_c_Leaf_Night + VAL_c_Leaf_Night <=> 2-KETO-ISOVALERATE_c_Leaf_Night + GLT_c_Leaf_Night					1	-10000	10000	0
BRANCHED-CHAINAMINOTRANSFERVAL-RXN_c_Root_Day		2-KETOGLUTARATE_c_Root_Day + VAL_c_Root_Day <=> 2-KETO-ISOVALERATE_c_Root_Day + GLT_c_Root_Day					1	-10000	10000	0
BRANCHED-CHAINAMINOTRANSFERVAL-RXN_c_Root_Night		2-KETOGLUTARATE_c_Root_Night + VAL_c_Root_Night <=> 2-KETO-ISOVALERATE_c_Root_Night + GLT_c_Root_Night					1	-10000	10000	0
BRANCHED-CHAINAMINOTRANSFERVAL-RXN_m_Leaf_Day		2-KETOGLUTARATE_m_Leaf_Day + VAL_m_Leaf_Day <=> 2-KETO-ISOVALERATE_m_Leaf_Day + GLT_m_Leaf_Day					1	-10000	10000	0
BRANCHED-CHAINAMINOTRANSFERVAL-RXN_m_Leaf_Night		2-KETOGLUTARATE_m_Leaf_Night + VAL_m_Leaf_Night <=> 2-KETO-ISOVALERATE_m_Leaf_Night + GLT_m_Leaf_Night					1	-10000	10000	0
BRANCHED-CHAINAMINOTRANSFERVAL-RXN_m_Root_Day		2-KETOGLUTARATE_m_Root_Day + VAL_m_Root_Day <=> 2-KETO-ISOVALERATE_m_Root_Day + GLT_m_Root_Day					1	-10000	10000	0
BRANCHED-CHAINAMINOTRANSFERVAL-RXN_m_Root_Night		2-KETOGLUTARATE_m_Root_Night + VAL_m_Root_Night <=> 2-KETO-ISOVALERATE_m_Root_Night + GLT_m_Root_Night					1	-10000	10000	0
BRANCHED-CHAINAMINOTRANSFERVAL-RXN_p_Leaf_Day		2-KETOGLUTARATE_p_Leaf_Day + VAL_p_Leaf_Day <=> 2-KETO-ISOVALERATE_p_Leaf_Day + GLT_p_Leaf_Day					1	-10000	10000	0
BRANCHED-CHAINAMINOTRANSFERVAL-RXN_p_Leaf_Night		2-KETOGLUTARATE_p_Leaf_Night + VAL_p_Leaf_Night <=> 2-KETO-ISOVALERATE_p_Leaf_Night + GLT_p_Leaf_Night					1	-10000	10000	0
BRANCHED-CHAINAMINOTRANSFERVAL-RXN_p_Root_Day		2-KETOGLUTARATE_p_Root_Day + VAL_p_Root_Day <=> 2-KETO-ISOVALERATE_p_Root_Day + GLT_p_Root_Day					1	-10000	10000	0
BRANCHED-CHAINAMINOTRANSFERVAL-RXN_p_Root_Night		2-KETOGLUTARATE_p_Root_Night + VAL_p_Root_Night <=> 2-KETO-ISOVALERATE_p_Root_Night + GLT_p_Root_Night					1	-10000	10000	0
Beta_Oxidation_x_Leaf_Day		ATP_x_Leaf_Day + 8.0 CO-A_x_Leaf_Day + 7.0 NAD_x_Leaf_Day + 7.0 OXYGEN-MOLECULE_x_Leaf_Day + PALMITATE_x_Leaf_Day --> 8.0 ACETYL-COA_x_Leaf_Day + AMP_x_Leaf_Day + 7.0 HYDROGEN-PEROXIDE_x_Leaf_Day + 7.0 NADH_x_Leaf_Day + PPI_x_Leaf_Day					0	0	10000	0
Beta_Oxidation_x_Leaf_Night		ATP_x_Leaf_Night + 8.0 CO-A_x_Leaf_Night + 7.0 NAD_x_Leaf_Night + 7.0 OXYGEN-MOLECULE_x_Leaf_Night + PALMITATE_x_Leaf_Night --> 8.0 ACETYL-COA_x_Leaf_Night + AMP_x_Leaf_Night + 7.0 HYDROGEN-PEROXIDE_x_Leaf_Night + 7.0 NADH_x_Leaf_Night + PPI_x_Leaf_Night					0	0	10000	0
Beta_Oxidation_x_Root_Day		ATP_x_Root_Day + 8.0 CO-A_x_Root_Day + 7.0 NAD_x_Root_Day + 7.0 OXYGEN-MOLECULE_x_Root_Day + PALMITATE_x_Root_Day --> 8.0 ACETYL-COA_x_Root_Day + AMP_x_Root_Day + 7.0 HYDROGEN-PEROXIDE_x_Root_Day + 7.0 NADH_x_Root_Day + PPI_x_Root_Day					0	0	10000	0
Beta_Oxidation_x_Root_Night		ATP_x_Root_Night + 8.0 CO-A_x_Root_Night + 7.0 NAD_x_Root_Night + 7.0 OXYGEN-MOLECULE_x_Root_Night + PALMITATE_x_Root_Night --> 8.0 ACETYL-COA_x_Root_Night + AMP_x_Root_Night + 7.0 HYDROGEN-PEROXIDE_x_Root_Night + 7.0 NADH_x_Root_Night + PPI_x_Root_Night					0	0	10000	0
Biomass_Leaf_Day_tx		1.0844224894e-05 AMP_b_Leaf_Day + 0.000472498370383 CELLULOSE_b_Leaf_Day + 1.0844224894e-05 CMP_b_Leaf_Day + 7.43603992734e-05 CONIFERYL-ALCOHOL_b_Leaf_Day + 8.52046241675e-05 COUMARATE_b_Leaf_Day + 6.19669993945e-05 COUMARYL-ALCOHOL_b_Leaf_Day + 8.21062741978e-05 FRU_b_Leaf_Day + 0.000356310246519 FattyAcid_b_Leaf_Day + 8.21062741978e-05 GLC_b_Leaf_Day + 1.39425748638e-05 GMP_b_Leaf_Day + 8.6753…					0	0	10000	0
Biomass_Leaf_Night_tx		1.0844224894e-05 AMP_b_Leaf_Night + 0.000472498370383 CELLULOSE_b_Leaf_Night + 1.0844224894e-05 CMP_b_Leaf_Night + 7.43603992734e-05 CONIFERYL-ALCOHOL_b_Leaf_Night + 8.52046241675e-05 COUMARATE_b_Leaf_Night + 6.19669993945e-05 COUMARYL-ALCOHOL_b_Leaf_Night + 8.21062741978e-05 FRU_b_Leaf_Night + 0.000356310246519 FattyAcid_b_Leaf_Night + 8.21062741978e-05 GLC_b_Leaf_Night + 1.39425748638e-05 GMP_b…					0	0	10000	0
Biomass_Root_Day_tx		8.32066694626e-05 AMP_b_Root_Day + 0.000661274057308 CELLULOSE_b_Root_Day + 7.7367604939e-05 CMP_b_Root_Day + 0.000108022693688 CONIFERYL-ALCOHOL_b_Root_Day + 2.62757903566e-05 COUMARATE_b_Root_Day + 9.05055001173e-05 COUMARYL-ALCOHOL_b_Root_Day + 6.56894758916e-05 FRU_b_Root_Day + 9.34250323791e-05 FattyAcid_b_Root_Day + 6.56894758916e-05 GLC_b_Root_Day + 8.75859678554e-05 GMP_b_Root_Day + 0.000…					0	0	10000	0
Biomass_Root_Night_tx		8.32066694626e-05 AMP_b_Root_Night + 0.000661274057308 CELLULOSE_b_Root_Night + 7.7367604939e-05 CMP_b_Root_Night + 0.000108022693688 CONIFERYL-ALCOHOL_b_Root_Night + 2.62757903566e-05 COUMARATE_b_Root_Night + 9.05055001173e-05 COUMARYL-ALCOHOL_b_Root_Night + 6.56894758916e-05 FRU_b_Root_Night + 9.34250323791e-05 FattyAcid_b_Root_Night + 6.56894758916e-05 GLC_b_Root_Night + 8.75859678554e-05 GMP_…					0	0	10000	0
CA+2_rev_vc_Leaf_Day		CA+2_c_Leaf_Day + 3.0 Pumped-PROTON_v_Leaf_Day --> CA+2_v_Leaf_Day					0	0	10000	0
CA+2_rev_vc_Leaf_Night		CA+2_c_Leaf_Night + 3.0 Pumped-PROTON_v_Leaf_Night --> CA+2_v_Leaf_Night					0	0	10000	0
CA+2_rev_vc_Root_Day		CA+2_c_Root_Day + 3.0 Pumped-PROTON_v_Root_Day --> CA+2_v_Root_Day					0	0	10000	0
CA+2_rev_vc_Root_Night		CA+2_c_Root_Night + 3.0 Pumped-PROTON_v_Root_Night --> CA+2_v_Root_Night					0	0	10000	0
CAFFEOYL-COA-O-METHYLTRANSFERASE-RXN_c_Leaf_Day		CAFFEOYL-COA_c_Leaf_Day + S-ADENOSYLMETHIONINE_c_Leaf_Day --> ADENOSYL-HOMO-CYS_c_Leaf_Day + FERULOYL-COA_c_Leaf_Day					0	0	10000	0
CAFFEOYL-COA-O-METHYLTRANSFERASE-RXN_c_Leaf_Night		CAFFEOYL-COA_c_Leaf_Night + S-ADENOSYLMETHIONINE_c_Leaf_Night --> ADENOSYL-HOMO-CYS_c_Leaf_Night + FERULOYL-COA_c_Leaf_Night					0	0	10000	0
CAFFEOYL-COA-O-METHYLTRANSFERASE-RXN_c_Root_Day		CAFFEOYL-COA_c_Root_Day + S-ADENOSYLMETHIONINE_c_Root_Day --> ADENOSYL-HOMO-CYS_c_Root_Day + FERULOYL-COA_c_Root_Day					0	0	10000	0
CAFFEOYL-COA-O-METHYLTRANSFERASE-RXN_c_Root_Night		CAFFEOYL-COA_c_Root_Night + S-ADENOSYLMETHIONINE_c_Root_Night --> ADENOSYL-HOMO-CYS_c_Root_Night + FERULOYL-COA_c_Root_Night					0	0	10000	0
CARBAMATE-KINASE-RXN_m_Leaf_Day		ADP_m_Leaf_Day + CARBAMOYL-P_m_Leaf_Day --> AMMONIA_m_Leaf_Day + ATP_m_Leaf_Day + CARBON-DIOXIDE_m_Leaf_Day					0	0	10000	0
CARBAMATE-KINASE-RXN_m_Leaf_Night		ADP_m_Leaf_Night + CARBAMOYL-P_m_Leaf_Night --> AMMONIA_m_Leaf_Night + ATP_m_Leaf_Night + CARBON-DIOXIDE_m_Leaf_Night					0	0	10000	0
CARBAMATE-KINASE-RXN_m_Root_Day		ADP_m_Root_Day + CARBAMOYL-P_m_Root_Day --> AMMONIA_m_Root_Day + ATP_m_Root_Day + CARBON-DIOXIDE_m_Root_Day					0	0	10000	0
CARBAMATE-KINASE-RXN_m_Root_Night		ADP_m_Root_Night + CARBAMOYL-P_m_Root_Night --> AMMONIA_m_Root_Night + ATP_m_Root_Night + CARBON-DIOXIDE_m_Root_Night					0	0	10000	0
CARBAMATE-KINASE-RXN_p_Leaf_Day		ADP_p_Leaf_Day + CARBAMOYL-P_p_Leaf_Day --> AMMONIA_p_Leaf_Day + ATP_p_Leaf_Day + CARBON-DIOXIDE_p_Leaf_Day					0	0	10000	0
CARBAMATE-KINASE-RXN_p_Leaf_Night		ADP_p_Leaf_Night + CARBAMOYL-P_p_Leaf_Night --> AMMONIA_p_Leaf_Night + ATP_p_Leaf_Night + CARBON-DIOXIDE_p_Leaf_Night					0	0	10000	0
CARBAMATE-KINASE-RXN_p_Root_Day		ADP_p_Root_Day + CARBAMOYL-P_p_Root_Day --> AMMONIA_p_Root_Day + ATP_p_Root_Day + CARBON-DIOXIDE_p_Root_Day					0	0	10000	0
CARBAMATE-KINASE-RXN_p_Root_Night		ADP_p_Root_Night + CARBAMOYL-P_p_Root_Night --> AMMONIA_p_Root_Night + ATP_p_Root_Night + CARBON-DIOXIDE_p_Root_Night					0	0	10000	0
CARBODEHYDRAT-RXN_c_Leaf_Day		H2CO3_c_Leaf_Day <=> CARBON-DIOXIDE_c_Leaf_Day					1	-10000	10000	0
CARBODEHYDRAT-RXN_c_Leaf_Night		H2CO3_c_Leaf_Night <=> CARBON-DIOXIDE_c_Leaf_Night					1	-10000	10000	0
CARBODEHYDRAT-RXN_c_Root_Day		H2CO3_c_Root_Day <=> CARBON-DIOXIDE_c_Root_Day					1	-10000	10000	0
CARBODEHYDRAT-RXN_c_Root_Night		H2CO3_c_Root_Night <=> CARBON-DIOXIDE_c_Root_Night					1	-10000	10000	0
CARBOXYCYCLOHEXADIENYL-DEHYDRATASE-RXN_p_Leaf_Day		CPD-659_p_Leaf_Day --> CARBON-DIOXIDE_p_Leaf_Day + PHE_p_Leaf_Day					0	0	10000	0
CARBOXYCYCLOHEXADIENYL-DEHYDRATASE-RXN_p_Leaf_Night		CPD-659_p_Leaf_Night --> CARBON-DIOXIDE_p_Leaf_Night + PHE_p_Leaf_Night					0	0	10000	0
CARBOXYCYCLOHEXADIENYL-DEHYDRATASE-RXN_p_Root_Day		CPD-659_p_Root_Day --> CARBON-DIOXIDE_p_Root_Day + PHE_p_Root_Day					0	0	10000	0
CARBOXYCYCLOHEXADIENYL-DEHYDRATASE-RXN_p_Root_Night		CPD-659_p_Root_Night --> CARBON-DIOXIDE_p_Root_Night + PHE_p_Root_Night					0	0	10000	0
CARBPSYN-RXN_p_Leaf_Day		2.0 ATP_p_Leaf_Day + GLN_p_Leaf_Day + HCO3_p_Leaf_Day --> 2.0 ADP_p_Leaf_Day + CARBAMOYL-P_p_Leaf_Day + GLT_p_Leaf_Day + Pi_p_Leaf_Day					0	0	10000	0
CARBPSYN-RXN_p_Leaf_Night		2.0 ATP_p_Leaf_Night + GLN_p_Leaf_Night + HCO3_p_Leaf_Night --> 2.0 ADP_p_Leaf_Night + CARBAMOYL-P_p_Leaf_Night + GLT_p_Leaf_Night + Pi_p_Leaf_Night					0	0	10000	0
CARBPSYN-RXN_p_Root_Day		2.0 ATP_p_Root_Day + GLN_p_Root_Day + HCO3_p_Root_Day --> 2.0 ADP_p_Root_Day + CARBAMOYL-P_p_Root_Day + GLT_p_Root_Day + Pi_p_Root_Day					0	0	10000	0
CARBPSYN-RXN_p_Root_Night		2.0 ATP_p_Root_Night + GLN_p_Root_Night + HCO3_p_Root_Night --> 2.0 ADP_p_Root_Night + CARBAMOYL-P_p_Root_Night + GLT_p_Root_Night + Pi_p_Root_Night					0	0	10000	0
CARNCOARACE-RXN_c_Leaf_Day		D-CARNITINYL-COA_c_Leaf_Day --> L-CARNITINYL-COA_c_Leaf_Day					0	0	10000	0
CARNCOARACE-RXN_c_Leaf_Night		D-CARNITINYL-COA_c_Leaf_Night --> L-CARNITINYL-COA_c_Leaf_Night					0	0	10000	0
CARNCOARACE-RXN_c_Root_Day		D-CARNITINYL-COA_c_Root_Day --> L-CARNITINYL-COA_c_Root_Day					0	0	10000	0
CARNCOARACE-RXN_c_Root_Night		D-CARNITINYL-COA_c_Root_Night --> L-CARNITINYL-COA_c_Root_Night					0	0	10000	0
CARNRACE-RXN_c_Leaf_Day		D-CARNITINE_c_Leaf_Day --> CARNITINE_c_Leaf_Day					0	0	10000	0
CARNRACE-RXN_c_Leaf_Night		D-CARNITINE_c_Leaf_Night --> CARNITINE_c_Leaf_Night					0	0	10000	0
CARNRACE-RXN_c_Root_Day		D-CARNITINE_c_Root_Day --> CARNITINE_c_Root_Day					0	0	10000	0
CARNRACE-RXN_c_Root_Night		D-CARNITINE_c_Root_Night --> CARNITINE_c_Root_Night					0	0	10000	0
CASBENE-SYNTHASE-RXN_c_Leaf_Day		GERANYLGERANYL-PP_c_Leaf_Day --> CPD-684_c_Leaf_Day + PPI_c_Leaf_Day					0	0	10000	0
CASBENE-SYNTHASE-RXN_c_Leaf_Night		GERANYLGERANYL-PP_c_Leaf_Night --> CPD-684_c_Leaf_Night + PPI_c_Leaf_Night					0	0	10000	0
CASBENE-SYNTHASE-RXN_c_Root_Day		GERANYLGERANYL-PP_c_Root_Day --> CPD-684_c_Root_Day + PPI_c_Root_Day					0	0	10000	0
CASBENE-SYNTHASE-RXN_c_Root_Night		GERANYLGERANYL-PP_c_Root_Night --> CPD-684_c_Root_Night + PPI_c_Root_Night					0	0	10000	0
CATAL-RXN_x_Leaf_Day		2.0 HYDROGEN-PEROXIDE_x_Leaf_Day --> OXYGEN-MOLECULE_x_Leaf_Day					0	0	10000	0
CATAL-RXN_x_Leaf_Night		2.0 HYDROGEN-PEROXIDE_x_Leaf_Night --> OXYGEN-MOLECULE_x_Leaf_Night					0	0	10000	0
CATAL-RXN_x_Root_Day		2.0 HYDROGEN-PEROXIDE_x_Root_Day --> OXYGEN-MOLECULE_x_Root_Day					0	0	10000	0
CATAL-RXN_x_Root_Night		2.0 HYDROGEN-PEROXIDE_x_Root_Night --> OXYGEN-MOLECULE_x_Root_Night					0	0	10000	0
CDP-GLYCEROL-PYROPHOSPHATASE-RXN_c_Leaf_Day		CPD-606_c_Leaf_Day --> CMP_c_Leaf_Day + GLYCEROL-3P_c_Leaf_Day					0	0	10000	0
CDP-GLYCEROL-PYROPHOSPHATASE-RXN_c_Leaf_Night		CPD-606_c_Leaf_Night --> CMP_c_Leaf_Night + GLYCEROL-3P_c_Leaf_Night					0	0	10000	0
CDP-GLYCEROL-PYROPHOSPHATASE-RXN_c_Root_Day		CPD-606_c_Root_Day --> CMP_c_Root_Day + GLYCEROL-3P_c_Root_Day					0	0	10000	0
CDP-GLYCEROL-PYROPHOSPHATASE-RXN_c_Root_Night		CPD-606_c_Root_Night --> CMP_c_Root_Night + GLYCEROL-3P_c_Root_Night					0	0	10000	0
CDPKIN-RXN_c_Leaf_Day		ADP_c_Leaf_Day + CTP_c_Leaf_Day <=> ATP_c_Leaf_Day + CDP_c_Leaf_Day					1	-10000	10000	0
CDPKIN-RXN_c_Leaf_Night		ADP_c_Leaf_Night + CTP_c_Leaf_Night <=> ATP_c_Leaf_Night + CDP_c_Leaf_Night					1	-10000	10000	0
CDPKIN-RXN_c_Root_Day		ADP_c_Root_Day + CTP_c_Root_Day <=> ATP_c_Root_Day + CDP_c_Root_Day					1	-10000	10000	0
CDPKIN-RXN_c_Root_Night		ADP_c_Root_Night + CTP_c_Root_Night <=> ATP_c_Root_Night + CDP_c_Root_Night					1	-10000	10000	0
CDPKIN-RXN_m_Leaf_Day		ADP_m_Leaf_Day + CTP_m_Leaf_Day <=> ATP_m_Leaf_Day + CDP_m_Leaf_Day					1	-10000	10000	0
CDPKIN-RXN_m_Leaf_Night		ADP_m_Leaf_Night + CTP_m_Leaf_Night <=> ATP_m_Leaf_Night + CDP_m_Leaf_Night					1	-10000	10000	0
CDPKIN-RXN_m_Root_Day		ADP_m_Root_Day + CTP_m_Root_Day <=> ATP_m_Root_Day + CDP_m_Root_Day					1	-10000	10000	0
CDPKIN-RXN_m_Root_Night		ADP_m_Root_Night + CTP_m_Root_Night <=> ATP_m_Root_Night + CDP_m_Root_Night					1	-10000	10000	0
CDPKIN-RXN_p_Leaf_Day		ADP_p_Leaf_Day + CTP_p_Leaf_Day <=> ATP_p_Leaf_Day + CDP_p_Leaf_Day					1	-10000	10000	0
CDPKIN-RXN_p_Leaf_Night		ADP_p_Leaf_Night + CTP_p_Leaf_Night <=> ATP_p_Leaf_Night + CDP_p_Leaf_Night					1	-10000	10000	0
CDPKIN-RXN_p_Root_Day		ADP_p_Root_Day + CTP_p_Root_Day <=> ATP_p_Root_Day + CDP_p_Root_Day					1	-10000	10000	0
CDPKIN-RXN_p_Root_Night		ADP_p_Root_Night + CTP_p_Root_Night <=> ATP_p_Root_Night + CDP_p_Root_Night					1	-10000	10000	0
CDPREDUCT-RXN_c_Leaf_Day		CDP_c_Leaf_Day + Red-Thioredoxin_c_Leaf_Day --> DCDP_c_Leaf_Day + Ox-Thioredoxin_c_Leaf_Day					0	0	10000	0
CDPREDUCT-RXN_c_Leaf_Night		CDP_c_Leaf_Night + Red-Thioredoxin_c_Leaf_Night --> DCDP_c_Leaf_Night + Ox-Thioredoxin_c_Leaf_Night					0	0	10000	0
CDPREDUCT-RXN_c_Root_Day		CDP_c_Root_Day + Red-Thioredoxin_c_Root_Day --> DCDP_c_Root_Day + Ox-Thioredoxin_c_Root_Day					0	0	10000	0
CDPREDUCT-RXN_c_Root_Night		CDP_c_Root_Night + Red-Thioredoxin_c_Root_Night --> DCDP_c_Root_Night + Ox-Thioredoxin_c_Root_Night					0	0	10000	0
CELLULOSE-SYNTHASE-GDP-FORMING-RXN_c_Leaf_Day		GDP-D-GLUCOSE_c_Leaf_Day --> CELLULOSE_c_Leaf_Day + GDP_c_Leaf_Day					0	0	10000	0
CELLULOSE-SYNTHASE-GDP-FORMING-RXN_c_Leaf_Night		GDP-D-GLUCOSE_c_Leaf_Night --> CELLULOSE_c_Leaf_Night + GDP_c_Leaf_Night					0	0	10000	0
CELLULOSE-SYNTHASE-GDP-FORMING-RXN_c_Root_Day		GDP-D-GLUCOSE_c_Root_Day --> CELLULOSE_c_Root_Day + GDP_c_Root_Day					0	0	10000	0
CELLULOSE-SYNTHASE-GDP-FORMING-RXN_c_Root_Night		GDP-D-GLUCOSE_c_Root_Night --> CELLULOSE_c_Root_Night + GDP_c_Root_Night					0	0	10000	0
CELLULOSE-SYNTHASE-UDP-FORMING-RXN_c_Leaf_Day		UDP-GLUCOSE_c_Leaf_Day --> CELLULOSE_c_Leaf_Day + UDP_c_Leaf_Day					0	0	10000	0
CELLULOSE-SYNTHASE-UDP-FORMING-RXN_c_Leaf_Night		UDP-GLUCOSE_c_Leaf_Night --> CELLULOSE_c_Leaf_Night + UDP_c_Leaf_Night					0	0	10000	0
CELLULOSE-SYNTHASE-UDP-FORMING-RXN_c_Root_Day		UDP-GLUCOSE_c_Root_Day --> CELLULOSE_c_Root_Day + UDP_c_Root_Day					0	0	10000	0
CELLULOSE-SYNTHASE-UDP-FORMING-RXN_c_Root_Night		UDP-GLUCOSE_c_Root_Night --> CELLULOSE_c_Root_Night + UDP_c_Root_Night					0	0	10000	0
CHLOROPHYLL-A_biomass_Leaf_Day		<=> CHLOROPHYLL-A_p_Leaf_Day					0	-10000	0	0
CHLOROPHYLL-A_biomass_Leaf_Night		<=> CHLOROPHYLL-A_p_Leaf_Night					0	-10000	0	0
CHLOROPHYLL-A_biomass_Root_Day		<=> CHLOROPHYLL-A_p_Root_Day					0	-10000	0	0
CHLOROPHYLL-A_biomass_Root_Night		<=> CHLOROPHYLL-A_p_Root_Night					0	-10000	0	0
CHLOROPHYLL-B_biomass_Leaf_Day		<=> CHLOROPHYLL-B_p_Leaf_Day					0	-10000	0	0
CHLOROPHYLL-B_biomass_Leaf_Night		<=> CHLOROPHYLL-B_p_Leaf_Night					0	-10000	0	0
CHLOROPHYLL-B_biomass_Root_Day		<=> CHLOROPHYLL-B_p_Root_Day					0	-10000	0	0
CHLOROPHYLL-B_biomass_Root_Night		<=> CHLOROPHYLL-B_p_Root_Night					0	-10000	0	0
CHOLINE-KINASE-RXN_c_Leaf_Day		ATP_c_Leaf_Day + CHOLINE_c_Leaf_Day --> ADP_c_Leaf_Day + PHOSPHORYL-CHOLINE_c_Leaf_Day					0	0	10000	0
CHOLINE-KINASE-RXN_c_Leaf_Night		ATP_c_Leaf_Night + CHOLINE_c_Leaf_Night --> ADP_c_Leaf_Night + PHOSPHORYL-CHOLINE_c_Leaf_Night					0	0	10000	0
CHOLINE-KINASE-RXN_c_Root_Day		ATP_c_Root_Day + CHOLINE_c_Root_Day --> ADP_c_Root_Day + PHOSPHORYL-CHOLINE_c_Root_Day					0	0	10000	0
CHOLINE-KINASE-RXN_c_Root_Night		ATP_c_Root_Night + CHOLINE_c_Root_Night --> ADP_c_Root_Night + PHOSPHORYL-CHOLINE_c_Root_Night					0	0	10000	0
CHORISMATE-SYNTHASE-RXN_p_Leaf_Day		3-ENOLPYRUVYL-SHIKIMATE-5P_p_Leaf_Day --> CHORISMATE_p_Leaf_Day + Pi_p_Leaf_Day					0	0	10000	0
CHORISMATE-SYNTHASE-RXN_p_Leaf_Night		3-ENOLPYRUVYL-SHIKIMATE-5P_p_Leaf_Night --> CHORISMATE_p_Leaf_Night + Pi_p_Leaf_Night					0	0	10000	0
CHORISMATE-SYNTHASE-RXN_p_Root_Day		3-ENOLPYRUVYL-SHIKIMATE-5P_p_Root_Day --> CHORISMATE_p_Root_Day + Pi_p_Root_Day					0	0	10000	0
CHORISMATE-SYNTHASE-RXN_p_Root_Night		3-ENOLPYRUVYL-SHIKIMATE-5P_p_Root_Night --> CHORISMATE_p_Root_Night + Pi_p_Root_Night					0	0	10000	0
CHORISMATEMUT-RXN_c_Leaf_Day		CHORISMATE_c_Leaf_Day --> PREPHENATE_c_Leaf_Day					0	0	10000	0
CHORISMATEMUT-RXN_c_Leaf_Night		CHORISMATE_c_Leaf_Night --> PREPHENATE_c_Leaf_Night					0	0	10000	0
CHORISMATEMUT-RXN_c_Root_Day		CHORISMATE_c_Root_Day --> PREPHENATE_c_Root_Day					0	0	10000	0
CHORISMATEMUT-RXN_c_Root_Night		CHORISMATE_c_Root_Night --> PREPHENATE_c_Root_Night					0	0	10000	0
CHORISMATEMUT-RXN_p_Leaf_Day		CHORISMATE_p_Leaf_Day --> PREPHENATE_p_Leaf_Day					0	0	10000	0
CHORISMATEMUT-RXN_p_Leaf_Night		CHORISMATE_p_Leaf_Night --> PREPHENATE_p_Leaf_Night					0	0	10000	0
CHORISMATEMUT-RXN_p_Root_Day		CHORISMATE_p_Root_Day --> PREPHENATE_p_Root_Day					0	0	10000	0
CHORISMATEMUT-RXN_p_Root_Night		CHORISMATE_p_Root_Night --> PREPHENATE_p_Root_Night					0	0	10000	0
CINNAMOYL-COA-REDUCTASE-RXN_c_Leaf_Day		CINNAMOYL-COA_c_Leaf_Day + NADPH_c_Leaf_Day --> CINNAMALDEHYDE_c_Leaf_Day + CO-A_c_Leaf_Day + NADP_c_Leaf_Day					0	0	10000	0
CINNAMOYL-COA-REDUCTASE-RXN_c_Leaf_Night		CINNAMOYL-COA_c_Leaf_Night + NADPH_c_Leaf_Night --> CINNAMALDEHYDE_c_Leaf_Night + CO-A_c_Leaf_Night + NADP_c_Leaf_Night					0	0	10000	0
CINNAMOYL-COA-REDUCTASE-RXN_c_Root_Day		CINNAMOYL-COA_c_Root_Day + NADPH_c_Root_Day --> CINNAMALDEHYDE_c_Root_Day + CO-A_c_Root_Day + NADP_c_Root_Day					0	0	10000	0
CINNAMOYL-COA-REDUCTASE-RXN_c_Root_Night		CINNAMOYL-COA_c_Root_Night + NADPH_c_Root_Night --> CINNAMALDEHYDE_c_Root_Night + CO-A_c_Root_Night + NADP_c_Root_Night					0	0	10000	0
CINNAMYL-ALCOHOL-DEHYDROGENASE-RXN_c_Leaf_Day		CINNAMYL-ALC_c_Leaf_Day + NADP_c_Leaf_Day --> CINNAMALDEHYDE_c_Leaf_Day + NADPH_c_Leaf_Day					0	0	10000	0
CINNAMYL-ALCOHOL-DEHYDROGENASE-RXN_c_Leaf_Night		CINNAMYL-ALC_c_Leaf_Night + NADP_c_Leaf_Night --> CINNAMALDEHYDE_c_Leaf_Night + NADPH_c_Leaf_Night					0	0	10000	0
CINNAMYL-ALCOHOL-DEHYDROGENASE-RXN_c_Root_Day		CINNAMYL-ALC_c_Root_Day + NADP_c_Root_Day --> CINNAMALDEHYDE_c_Root_Day + NADPH_c_Root_Day					0	0	10000	0
CINNAMYL-ALCOHOL-DEHYDROGENASE-RXN_c_Root_Night		CINNAMYL-ALC_c_Root_Night + NADP_c_Root_Night --> CINNAMALDEHYDE_c_Root_Night + NADPH_c_Root_Night					0	0	10000	0
CITSYN-RXN_m_Leaf_Day		ACETYL-COA_m_Leaf_Day + OXALACETIC_ACID_m_Leaf_Day --> CIT_m_Leaf_Day + CO-A_m_Leaf_Day					0	0	10000	0
CITSYN-RXN_m_Leaf_Night		ACETYL-COA_m_Leaf_Night + OXALACETIC_ACID_m_Leaf_Night --> CIT_m_Leaf_Night + CO-A_m_Leaf_Night					0	0	10000	0
CITSYN-RXN_m_Root_Day		ACETYL-COA_m_Root_Day + OXALACETIC_ACID_m_Root_Day --> CIT_m_Root_Day + CO-A_m_Root_Day					0	0	10000	0
CITSYN-RXN_m_Root_Night		ACETYL-COA_m_Root_Night + OXALACETIC_ACID_m_Root_Night --> CIT_m_Root_Night + CO-A_m_Root_Night					0	0	10000	0
CITSYN-RXN_x_Leaf_Day		ACETYL-COA_x_Leaf_Day + OXALACETIC_ACID_x_Leaf_Day --> CIT_x_Leaf_Day + CO-A_x_Leaf_Day					0	0	10000	0
CITSYN-RXN_x_Leaf_Night		ACETYL-COA_x_Leaf_Night + OXALACETIC_ACID_x_Leaf_Night --> CIT_x_Leaf_Night + CO-A_x_Leaf_Night					0	0	10000	0
CITSYN-RXN_x_Root_Day		ACETYL-COA_x_Root_Day + OXALACETIC_ACID_x_Root_Day --> CIT_x_Root_Day + CO-A_x_Root_Day					0	0	10000	0
CITSYN-RXN_x_Root_Night		ACETYL-COA_x_Root_Night + OXALACETIC_ACID_x_Root_Night --> CIT_x_Root_Night + CO-A_x_Root_Night					0	0	10000	0
CIT_ACONITATE_mc_Leaf_Day		CIS-ACONITATE_c_Leaf_Day + CIT_m_Leaf_Day <=> CIS-ACONITATE_m_Leaf_Day + CIT_c_Leaf_Day					1	-10000	10000	0
CIT_ACONITATE_mc_Leaf_Night		CIS-ACONITATE_c_Leaf_Night + CIT_m_Leaf_Night <=> CIS-ACONITATE_m_Leaf_Night + CIT_c_Leaf_Night					1	-10000	10000	0
CIT_ACONITATE_mc_Root_Day		CIS-ACONITATE_c_Root_Day + CIT_m_Root_Day <=> CIS-ACONITATE_m_Root_Day + CIT_c_Root_Day					1	-10000	10000	0
CIT_ACONITATE_mc_Root_Night		CIS-ACONITATE_c_Root_Night + CIT_m_Root_Night <=> CIS-ACONITATE_m_Root_Night + CIT_c_Root_Night					1	-10000	10000	0
CIT_H+_rev_vc_Leaf_Day		CIT_c_Leaf_Day + 3.0 Pumped-PROTON_v_Leaf_Day --> CIT_v_Leaf_Day					0	0	10000	0
CIT_H+_rev_vc_Leaf_Night		CIT_c_Leaf_Night + 3.0 Pumped-PROTON_v_Leaf_Night --> CIT_v_Leaf_Night					0	0	10000	0
CIT_H+_rev_vc_Root_Day		CIT_c_Root_Day + 3.0 Pumped-PROTON_v_Root_Day --> CIT_v_Root_Day					0	0	10000	0
CIT_H+_rev_vc_Root_Night		CIT_c_Root_Night + 3.0 Pumped-PROTON_v_Root_Night --> CIT_v_Root_Night					0	0	10000	0
CIT_H+_vc_Leaf_Day		CIT_v_Leaf_Day --> CIT_c_Leaf_Day					0	0	10000	0
CIT_H+_vc_Leaf_Night		CIT_v_Leaf_Night --> CIT_c_Leaf_Night					0	0	10000	0
CIT_H+_vc_Root_Day		CIT_v_Root_Day --> CIT_c_Root_Day					0	0	10000	0
CIT_H+_vc_Root_Night		CIT_v_Root_Night --> CIT_c_Root_Night					0	0	10000	0
CIT_ISOCITRATE_mc_Leaf_Day		CIT_m_Leaf_Day + THREO-DS-ISO-CITRATE_c_Leaf_Day <=> CIT_c_Leaf_Day + THREO-DS-ISO-CITRATE_m_Leaf_Day					1	-10000	10000	0
CIT_ISOCITRATE_mc_Leaf_Night		CIT_m_Leaf_Night + THREO-DS-ISO-CITRATE_c_Leaf_Night <=> CIT_c_Leaf_Night + THREO-DS-ISO-CITRATE_m_Leaf_Night					1	-10000	10000	0
CIT_ISOCITRATE_mc_Root_Day		CIT_m_Root_Day + THREO-DS-ISO-CITRATE_c_Root_Day <=> CIT_c_Root_Day + THREO-DS-ISO-CITRATE_m_Root_Day					1	-10000	10000	0
CIT_ISOCITRATE_mc_Root_Night		CIT_m_Root_Night + THREO-DS-ISO-CITRATE_c_Root_Night <=> CIT_c_Root_Night + THREO-DS-ISO-CITRATE_m_Root_Night					1	-10000	10000	0
CIT_xc_Leaf_Day		CIT_x_Leaf_Day <=> CIT_c_Leaf_Day					1	-10000	10000	0
CIT_xc_Leaf_Night		CIT_x_Leaf_Night <=> CIT_c_Leaf_Night					1	-10000	10000	0
CIT_xc_Root_Day		CIT_x_Root_Day <=> CIT_c_Root_Day					1	-10000	10000	0
CIT_xc_Root_Night		CIT_x_Root_Night <=> CIT_c_Root_Night					1	-10000	10000	0
CMPKI-RXN_c_Leaf_Day		ATP_c_Leaf_Day + CMP_c_Leaf_Day <=> ADP_c_Leaf_Day + CDP_c_Leaf_Day					1	-10000	10000	0
CMPKI-RXN_c_Leaf_Night		ATP_c_Leaf_Night + CMP_c_Leaf_Night <=> ADP_c_Leaf_Night + CDP_c_Leaf_Night					1	-10000	10000	0
CMPKI-RXN_c_Root_Day		ATP_c_Root_Day + CMP_c_Root_Day <=> ADP_c_Root_Day + CDP_c_Root_Day					1	-10000	10000	0
CMPKI-RXN_c_Root_Night		ATP_c_Root_Night + CMP_c_Root_Night <=> ADP_c_Root_Night + CDP_c_Root_Night					1	-10000	10000	0
CMPKI-RXN_p_Leaf_Day		ATP_p_Leaf_Day + CMP_p_Leaf_Day <=> ADP_p_Leaf_Day + CDP_p_Leaf_Day					1	-10000	10000	0
CMPKI-RXN_p_Leaf_Night		ATP_p_Leaf_Night + CMP_p_Leaf_Night <=> ADP_p_Leaf_Night + CDP_p_Leaf_Night					1	-10000	10000	0
CMPKI-RXN_p_Root_Day		ATP_p_Root_Day + CMP_p_Root_Day <=> ADP_p_Root_Day + CDP_p_Root_Day					1	-10000	10000	0
CMPKI-RXN_p_Root_Night		ATP_p_Root_Night + CMP_p_Root_Night <=> ADP_p_Root_Night + CDP_p_Root_Night					1	-10000	10000	0
CMP_biomass_Leaf_Day		CMP_b_Leaf_Day + PPI_c_Leaf_Day <=> CTP_c_Leaf_Day + RNA-processing-cost_c_Leaf_Day					0	-10000	0	0
CMP_biomass_Leaf_Night		CMP_b_Leaf_Night + PPI_c_Leaf_Night <=> CTP_c_Leaf_Night + RNA-processing-cost_c_Leaf_Night					0	-10000	0	0
CMP_biomass_Root_Day		CMP_b_Root_Day + PPI_c_Root_Day <=> CTP_c_Root_Day + RNA-processing-cost_c_Root_Day					0	-10000	0	0
CMP_biomass_Root_Night		CMP_b_Root_Night + PPI_c_Root_Night <=> CTP_c_Root_Night + RNA-processing-cost_c_Root_Night					0	-10000	0	0
CO-A_biomass_Leaf_Day		<=> CO-A_c_Leaf_Day					0	-10000	0	0
CO-A_biomass_Leaf_Night		<=> CO-A_c_Leaf_Night					0	-10000	0	0
CO-A_biomass_Root_Day		<=> CO-A_c_Root_Day					0	-10000	0	0
CO-A_biomass_Root_Night		<=> CO-A_c_Root_Night					0	-10000	0	0
CO2_mc_Leaf_Day		CARBON-DIOXIDE_m_Leaf_Day <=> CARBON-DIOXIDE_c_Leaf_Day					1	-10000	10000	0
CO2_mc_Leaf_Night		CARBON-DIOXIDE_m_Leaf_Night <=> CARBON-DIOXIDE_c_Leaf_Night					1	-10000	10000	0
CO2_mc_Root_Day		CARBON-DIOXIDE_m_Root_Day <=> CARBON-DIOXIDE_c_Root_Day					1	-10000	10000	0
CO2_mc_Root_Night		CARBON-DIOXIDE_m_Root_Night <=> CARBON-DIOXIDE_c_Root_Night					1	-10000	10000	0
CO2_pc_Leaf_Day		CARBON-DIOXIDE_p_Leaf_Day <=> CARBON-DIOXIDE_c_Leaf_Day					1	-10000	10000	0
CO2_pc_Leaf_Night		CARBON-DIOXIDE_p_Leaf_Night <=> CARBON-DIOXIDE_c_Leaf_Night					1	-10000	10000	0
CO2_pc_Root_Day		CARBON-DIOXIDE_p_Root_Day <=> CARBON-DIOXIDE_c_Root_Day					1	-10000	10000	0
CO2_pc_Root_Night		CARBON-DIOXIDE_p_Root_Night <=> CARBON-DIOXIDE_c_Root_Night					1	-10000	10000	0
CO2_tx_Leaf_Day		<=> CARBON-DIOXIDE_c_Leaf_Day					1	-100000000	100000000	0
CO2_tx_Leaf_Night		<=> CARBON-DIOXIDE_c_Leaf_Night					1	-100000000	100000000	0
CO2_tx_Root_Day		<=> CARBON-DIOXIDE_c_Root_Day					1	-100000000	100000000	0
CO2_tx_Root_Night		<=> CARBON-DIOXIDE_c_Root_Night					1	-100000000	100000000	0
CO2_xc_Leaf_Day		CARBON-DIOXIDE_x_Leaf_Day <=> CARBON-DIOXIDE_c_Leaf_Day					1	-10000	10000	0
CO2_xc_Leaf_Night		CARBON-DIOXIDE_x_Leaf_Night <=> CARBON-DIOXIDE_c_Leaf_Night					1	-10000	10000	0
CO2_xc_Root_Day		CARBON-DIOXIDE_x_Root_Day <=> CARBON-DIOXIDE_c_Root_Day					1	-10000	10000	0
CO2_xc_Root_Night		CARBON-DIOXIDE_x_Root_Night <=> CARBON-DIOXIDE_c_Root_Night					1	-10000	10000	0
COENZYME-F420-HYDROGENASE-RXN_c_Leaf_Day		HYDROGEN-MOLECULE_c_Leaf_Day + OX-COENZYME-F420_c_Leaf_Day --> RED-COENZYME-F420_c_Leaf_Day					0	0	10000	0
COENZYME-F420-HYDROGENASE-RXN_c_Leaf_Night		HYDROGEN-MOLECULE_c_Leaf_Night + OX-COENZYME-F420_c_Leaf_Night --> RED-COENZYME-F420_c_Leaf_Night					0	0	10000	0
COENZYME-F420-HYDROGENASE-RXN_c_Root_Day		HYDROGEN-MOLECULE_c_Root_Day + OX-COENZYME-F420_c_Root_Day --> RED-COENZYME-F420_c_Root_Day					0	0	10000	0
COENZYME-F420-HYDROGENASE-RXN_c_Root_Night		HYDROGEN-MOLECULE_c_Root_Night + OX-COENZYME-F420_c_Root_Night --> RED-COENZYME-F420_c_Root_Night					0	0	10000	0
CONIFERIN-BETA-GLUCOSIDASE-RXN_c_Leaf_Day		CPD-1777_c_Leaf_Day --> CONIFERYL-ALCOHOL_c_Leaf_Day + GLC_c_Leaf_Day					0	0	10000	0
CONIFERIN-BETA-GLUCOSIDASE-RXN_c_Leaf_Night		CPD-1777_c_Leaf_Night --> CONIFERYL-ALCOHOL_c_Leaf_Night + GLC_c_Leaf_Night					0	0	10000	0
CONIFERIN-BETA-GLUCOSIDASE-RXN_c_Root_Day		CPD-1777_c_Root_Day --> CONIFERYL-ALCOHOL_c_Root_Day + GLC_c_Root_Day					0	0	10000	0
CONIFERIN-BETA-GLUCOSIDASE-RXN_c_Root_Night		CPD-1777_c_Root_Night --> CONIFERYL-ALCOHOL_c_Root_Night + GLC_c_Root_Night					0	0	10000	0
CPD-4211_xc_Leaf_Day		CPD-4211_x_Leaf_Day <=> CPD-4211_c_Leaf_Day					1	-10000	10000	0
CPD-4211_xc_Leaf_Night		CPD-4211_x_Leaf_Night <=> CPD-4211_c_Leaf_Night					1	-10000	10000	0
CPD-4211_xc_Root_Day		CPD-4211_x_Root_Day <=> CPD-4211_c_Root_Day					1	-10000	10000	0
CPD-4211_xc_Root_Night		CPD-4211_x_Root_Night <=> CPD-4211_c_Root_Night					1	-10000	10000	0
CPD-499_xc_Leaf_Day		CPD-499_x_Leaf_Day <=> CPD-499_c_Leaf_Day					1	-10000	10000	0
CPD-499_xc_Leaf_Night		CPD-499_x_Leaf_Night <=> CPD-499_c_Leaf_Night					1	-10000	10000	0
CPD-499_xc_Root_Day		CPD-499_x_Root_Day <=> CPD-499_c_Root_Day					1	-10000	10000	0
CPD-499_xc_Root_Night		CPD-499_x_Root_Night <=> CPD-499_c_Root_Night					1	-10000	10000	0
CPM-KDOSYNTH-RXN_c_Leaf_Day		CTP_c_Leaf_Day + KDO_c_Leaf_Day --> CMP-KDO_c_Leaf_Day + PPI_c_Leaf_Day					0	0	10000	0
CPM-KDOSYNTH-RXN_c_Leaf_Night		CTP_c_Leaf_Night + KDO_c_Leaf_Night --> CMP-KDO_c_Leaf_Night + PPI_c_Leaf_Night					0	0	10000	0
CPM-KDOSYNTH-RXN_c_Root_Day		CTP_c_Root_Day + KDO_c_Root_Day --> CMP-KDO_c_Root_Day + PPI_c_Root_Day					0	0	10000	0
CPM-KDOSYNTH-RXN_c_Root_Night		CTP_c_Root_Night + KDO_c_Root_Night --> CMP-KDO_c_Root_Night + PPI_c_Root_Night					0	0	10000	0
CTPSYN-RXN_c_Leaf_Day		ATP_c_Leaf_Day + GLN_c_Leaf_Day + UTP_c_Leaf_Day --> ADP_c_Leaf_Day + CTP_c_Leaf_Day + GLT_c_Leaf_Day + Pi_c_Leaf_Day					0	0	10000	0
CTPSYN-RXN_c_Leaf_Night		ATP_c_Leaf_Night + GLN_c_Leaf_Night + UTP_c_Leaf_Night --> ADP_c_Leaf_Night + CTP_c_Leaf_Night + GLT_c_Leaf_Night + Pi_c_Leaf_Night					0	0	10000	0
CTPSYN-RXN_c_Root_Day		ATP_c_Root_Day + GLN_c_Root_Day + UTP_c_Root_Day --> ADP_c_Root_Day + CTP_c_Root_Day + GLT_c_Root_Day + Pi_c_Root_Day					0	0	10000	0
CTPSYN-RXN_c_Root_Night		ATP_c_Root_Night + GLN_c_Root_Night + UTP_c_Root_Night --> ADP_c_Root_Night + CTP_c_Root_Night + GLT_c_Root_Night + Pi_c_Root_Night					0	0	10000	0
CYCLOARTENOL-SYNTHASE-RXN_c_Leaf_Day		EPOXYSQUALENE_c_Leaf_Day --> CYCLOARTENOL_c_Leaf_Day					0	0	10000	0
CYCLOARTENOL-SYNTHASE-RXN_c_Leaf_Night		EPOXYSQUALENE_c_Leaf_Night --> CYCLOARTENOL_c_Leaf_Night					0	0	10000	0
CYCLOARTENOL-SYNTHASE-RXN_c_Root_Day		EPOXYSQUALENE_c_Root_Day --> CYCLOARTENOL_c_Root_Day					0	0	10000	0
CYCLOARTENOL-SYNTHASE-RXN_c_Root_Night		EPOXYSQUALENE_c_Root_Night --> CYCLOARTENOL_c_Root_Night					0	0	10000	0
CYCLOEUCALENOL-CYCLOISOMERASE-RXN_c_Leaf_Day		CYCLOEUCALENOL_c_Leaf_Day --> OBTUSIFOLIOL_c_Leaf_Day					0	0	10000	0
CYCLOEUCALENOL-CYCLOISOMERASE-RXN_c_Leaf_Night		CYCLOEUCALENOL_c_Leaf_Night --> OBTUSIFOLIOL_c_Leaf_Night					0	0	10000	0
CYCLOEUCALENOL-CYCLOISOMERASE-RXN_c_Root_Day		CYCLOEUCALENOL_c_Root_Day --> OBTUSIFOLIOL_c_Root_Day					0	0	10000	0
CYCLOEUCALENOL-CYCLOISOMERASE-RXN_c_Root_Night		CYCLOEUCALENOL_c_Root_Night --> OBTUSIFOLIOL_c_Root_Night					0	0	10000	0
CYSPH-RXN_p_Leaf_Day		CYS_p_Leaf_Day + O-PHOSPHO-L-HOMOSERINE_p_Leaf_Day --> L-CYSTATHIONINE_p_Leaf_Day + Pi_p_Leaf_Day					0	0	10000	0
CYSPH-RXN_p_Leaf_Night		CYS_p_Leaf_Night + O-PHOSPHO-L-HOMOSERINE_p_Leaf_Night --> L-CYSTATHIONINE_p_Leaf_Night + Pi_p_Leaf_Night					0	0	10000	0
CYSPH-RXN_p_Root_Day		CYS_p_Root_Day + O-PHOSPHO-L-HOMOSERINE_p_Root_Day --> L-CYSTATHIONINE_p_Root_Day + Pi_p_Root_Day					0	0	10000	0
CYSPH-RXN_p_Root_Night		CYS_p_Root_Night + O-PHOSPHO-L-HOMOSERINE_p_Root_Night --> L-CYSTATHIONINE_p_Root_Night + Pi_p_Root_Night					0	0	10000	0
CYSTAGLY-RXN_p_Leaf_Day		L-CYSTATHIONINE_p_Leaf_Day --> 2-OXOBUTANOATE_p_Leaf_Day + AMMONIA_p_Leaf_Day + CYS_p_Leaf_Day					0	0	10000	0
CYSTAGLY-RXN_p_Leaf_Night		L-CYSTATHIONINE_p_Leaf_Night --> 2-OXOBUTANOATE_p_Leaf_Night + AMMONIA_p_Leaf_Night + CYS_p_Leaf_Night					0	0	10000	0
CYSTAGLY-RXN_p_Root_Day		L-CYSTATHIONINE_p_Root_Day --> 2-OXOBUTANOATE_p_Root_Day + AMMONIA_p_Root_Day + CYS_p_Root_Day					0	0	10000	0
CYSTAGLY-RXN_p_Root_Night		L-CYSTATHIONINE_p_Root_Night --> 2-OXOBUTANOATE_p_Root_Night + AMMONIA_p_Root_Night + CYS_p_Root_Night					0	0	10000	0
CYSTATHIONINE-BETA-LYASE-RXN_p_Leaf_Day		L-CYSTATHIONINE_p_Leaf_Day --> AMMONIA_p_Leaf_Day + HOMO-CYS_p_Leaf_Day + PYRUVATE_p_Leaf_Day					0	0	10000	0
CYSTATHIONINE-BETA-LYASE-RXN_p_Leaf_Night		L-CYSTATHIONINE_p_Leaf_Night --> AMMONIA_p_Leaf_Night + HOMO-CYS_p_Leaf_Night + PYRUVATE_p_Leaf_Night					0	0	10000	0
CYSTATHIONINE-BETA-LYASE-RXN_p_Root_Day		L-CYSTATHIONINE_p_Root_Day --> AMMONIA_p_Root_Day + HOMO-CYS_p_Root_Day + PYRUVATE_p_Root_Day					0	0	10000	0
CYSTATHIONINE-BETA-LYASE-RXN_p_Root_Night		L-CYSTATHIONINE_p_Root_Night --> AMMONIA_p_Root_Night + HOMO-CYS_p_Root_Night + PYRUVATE_p_Root_Night					0	0	10000	0
CYSTATHIONINE-BETA-SYNTHASE-RXN_p_Leaf_Day		HOMO-CYS_p_Leaf_Day + SER_p_Leaf_Day --> L-CYSTATHIONINE_p_Leaf_Day					0	0	10000	0
CYSTATHIONINE-BETA-SYNTHASE-RXN_p_Leaf_Night		HOMO-CYS_p_Leaf_Night + SER_p_Leaf_Night --> L-CYSTATHIONINE_p_Leaf_Night					0	0	10000	0
CYSTATHIONINE-BETA-SYNTHASE-RXN_p_Root_Day		HOMO-CYS_p_Root_Day + SER_p_Root_Day --> L-CYSTATHIONINE_p_Root_Day					0	0	10000	0
CYSTATHIONINE-BETA-SYNTHASE-RXN_p_Root_Night		HOMO-CYS_p_Root_Night + SER_p_Root_Night --> L-CYSTATHIONINE_p_Root_Night					0	0	10000	0
CYSTEINE--TRNA-LIGASE-RXN_c_Leaf_Day		ATP_c_Leaf_Day + CYS-tRNAs_c_Leaf_Day + CYS_c_Leaf_Day --> AMP_c_Leaf_Day + Charged-CYS-tRNAs_c_Leaf_Day + PPI_c_Leaf_Day					0	0	10000	0
CYSTEINE--TRNA-LIGASE-RXN_c_Leaf_Night		ATP_c_Leaf_Night + CYS-tRNAs_c_Leaf_Night + CYS_c_Leaf_Night --> AMP_c_Leaf_Night + Charged-CYS-tRNAs_c_Leaf_Night + PPI_c_Leaf_Night					0	0	10000	0
CYSTEINE--TRNA-LIGASE-RXN_c_Root_Day		ATP_c_Root_Day + CYS-tRNAs_c_Root_Day + CYS_c_Root_Day --> AMP_c_Root_Day + Charged-CYS-tRNAs_c_Root_Day + PPI_c_Root_Day					0	0	10000	0
CYSTEINE--TRNA-LIGASE-RXN_c_Root_Night		ATP_c_Root_Night + CYS-tRNAs_c_Root_Night + CYS_c_Root_Night --> AMP_c_Root_Night + Charged-CYS-tRNAs_c_Root_Night + PPI_c_Root_Night					0	0	10000	0
CYS_mc_Leaf_Day		CYS_m_Leaf_Day <=> CYS_c_Leaf_Day					1	-10000	10000	0
CYS_mc_Leaf_Night		CYS_m_Leaf_Night <=> CYS_c_Leaf_Night					1	-10000	10000	0
CYS_mc_Root_Day		CYS_m_Root_Day <=> CYS_c_Root_Day					1	-10000	10000	0
CYS_mc_Root_Night		CYS_m_Root_Night <=> CYS_c_Root_Night					1	-10000	10000	0
CYS_pc_Leaf_Day		CYS_p_Leaf_Day <=> CYS_c_Leaf_Day					1	-10000	10000	0
CYS_pc_Leaf_Night		CYS_p_Leaf_Night <=> CYS_c_Leaf_Night					1	-10000	10000	0
CYS_pc_Root_Day		CYS_p_Root_Day <=> CYS_c_Root_Day					1	-10000	10000	0
CYS_pc_Root_Night		CYS_p_Root_Night <=> CYS_c_Root_Night					1	-10000	10000	0
CYTIDEAM-RXN_c_Leaf_Day		DEOXYCYTIDINE_c_Leaf_Day --> AMMONIA_c_Leaf_Day + DEOXYURIDINE_c_Leaf_Day					0	0	10000	0
CYTIDEAM-RXN_c_Leaf_Night		DEOXYCYTIDINE_c_Leaf_Night --> AMMONIA_c_Leaf_Night + DEOXYURIDINE_c_Leaf_Night					0	0	10000	0
CYTIDEAM-RXN_c_Root_Day		DEOXYCYTIDINE_c_Root_Day --> AMMONIA_c_Root_Day + DEOXYURIDINE_c_Root_Day					0	0	10000	0
CYTIDEAM-RXN_c_Root_Night		DEOXYCYTIDINE_c_Root_Night --> AMMONIA_c_Root_Night + DEOXYURIDINE_c_Root_Night					0	0	10000	0
CYTIDEAM2-RXN_c_Leaf_Day		CYTIDINE_c_Leaf_Day --> AMMONIA_c_Leaf_Day + URIDINE_c_Leaf_Day					0	0	10000	0
CYTIDEAM2-RXN_c_Leaf_Night		CYTIDINE_c_Leaf_Night --> AMMONIA_c_Leaf_Night + URIDINE_c_Leaf_Night					0	0	10000	0
CYTIDEAM2-RXN_c_Root_Day		CYTIDINE_c_Root_Day --> AMMONIA_c_Root_Day + URIDINE_c_Root_Day					0	0	10000	0
CYTIDEAM2-RXN_c_Root_Night		CYTIDINE_c_Root_Night --> AMMONIA_c_Root_Night + URIDINE_c_Root_Night					0	0	10000	0
CYTOCHROME-B5-REDUCTASE-RXN_c_Leaf_Day		2.0 FERRICYTOCHROME-B5_c_Leaf_Day + NADH_c_Leaf_Day --> 2.0 FERROCYTOCHROME-B5_c_Leaf_Day + NAD_c_Leaf_Day					0	0	10000	0
CYTOCHROME-B5-REDUCTASE-RXN_c_Leaf_Night		2.0 FERRICYTOCHROME-B5_c_Leaf_Night + NADH_c_Leaf_Night --> 2.0 FERROCYTOCHROME-B5_c_Leaf_Night + NAD_c_Leaf_Night					0	0	10000	0
CYTOCHROME-B5-REDUCTASE-RXN_c_Root_Day		2.0 FERRICYTOCHROME-B5_c_Root_Day + NADH_c_Root_Day --> 2.0 FERROCYTOCHROME-B5_c_Root_Day + NAD_c_Root_Day					0	0	10000	0
CYTOCHROME-B5-REDUCTASE-RXN_c_Root_Night		2.0 FERRICYTOCHROME-B5_c_Root_Night + NADH_c_Root_Night --> 2.0 FERROCYTOCHROME-B5_c_Root_Night + NAD_c_Root_Night					0	0	10000	0
CYTOCHROME-C-OXIDASE-RXN_m_Leaf_Day		4.0 Cytochromes-C-Reduced_m_Leaf_Day + OXYGEN-MOLECULE_m_Leaf_Day --> 4.0 Cytochromes-C-Oxidized_m_Leaf_Day + 4.0 Pumped-PROTON_m_Leaf_Day					0	0	10000	0
CYTOCHROME-C-OXIDASE-RXN_m_Leaf_Night		4.0 Cytochromes-C-Reduced_m_Leaf_Night + OXYGEN-MOLECULE_m_Leaf_Night --> 4.0 Cytochromes-C-Oxidized_m_Leaf_Night + 4.0 Pumped-PROTON_m_Leaf_Night					0	0	10000	0
CYTOCHROME-C-OXIDASE-RXN_m_Root_Day		4.0 Cytochromes-C-Reduced_m_Root_Day + OXYGEN-MOLECULE_m_Root_Day --> 4.0 Cytochromes-C-Oxidized_m_Root_Day + 4.0 Pumped-PROTON_m_Root_Day					0	0	10000	0
CYTOCHROME-C-OXIDASE-RXN_m_Root_Night		4.0 Cytochromes-C-Reduced_m_Root_Night + OXYGEN-MOLECULE_m_Root_Night --> 4.0 Cytochromes-C-Oxidized_m_Root_Night + 4.0 Pumped-PROTON_m_Root_Night					0	0	10000	0
Ca_biomass_Leaf_Day		<=> CA+2_v_Leaf_Day					0	-10000	0	0
Ca_biomass_Leaf_Night		<=> CA+2_v_Leaf_Night					0	-10000	0	0
Ca_biomass_Root_Day		<=> CA+2_v_Root_Day					0	-10000	0	0
Ca_biomass_Root_Night		<=> CA+2_v_Root_Night					0	-10000	0	0
Ca_tx_Leaf_Day		Pumped-PROTON_c_Leaf_Day --> CA+2_c_Leaf_Day					0	0	0	0
Ca_tx_Leaf_Night		Pumped-PROTON_c_Leaf_Night --> CA+2_c_Leaf_Night					0	0	0	0
Ca_tx_Root_Day		Pumped-PROTON_c_Root_Day <=> CA+2_c_Root_Day					1	-10000	10000	0
Ca_tx_Root_Night		Pumped-PROTON_c_Root_Night <=> CA+2_c_Root_Night					1	-10000	10000	0
Cellulose_biomass_Leaf_Day		CELLULOSE_b_Leaf_Day <=> CELLULOSE_c_Leaf_Day					0	-10000	0	0
Cellulose_biomass_Leaf_Night		CELLULOSE_b_Leaf_Night <=> CELLULOSE_c_Leaf_Night					0	-10000	0	0
Cellulose_biomass_Root_Day		CELLULOSE_b_Root_Day <=> CELLULOSE_c_Root_Day					0	-10000	0	0
Cellulose_biomass_Root_Night		CELLULOSE_b_Root_Night <=> CELLULOSE_c_Root_Night					0	-10000	0	0
Citrate_Leaf_Day_Night_storage		CIT_v_Leaf_Day <=> CIT_v_Leaf_Night					1	-10000	10000	0
Citrate_Root_Day_Night_storage		CIT_v_Root_Day <=> CIT_v_Root_Night					1	-10000	10000	0
ConOL_biomass_Leaf_Day		CONIFERYL-ALCOHOL_b_Leaf_Day <=> CONIFERYL-ALCOHOL_c_Leaf_Day					0	-10000	0	0
ConOL_biomass_Leaf_Night		CONIFERYL-ALCOHOL_b_Leaf_Night <=> CONIFERYL-ALCOHOL_c_Leaf_Night					0	-10000	0	0
ConOL_biomass_Root_Day		CONIFERYL-ALCOHOL_b_Root_Day <=> CONIFERYL-ALCOHOL_c_Root_Day					0	-10000	0	0
ConOL_biomass_Root_Night		CONIFERYL-ALCOHOL_b_Root_Night <=> CONIFERYL-ALCOHOL_c_Root_Night					0	-10000	0	0
CoumOL_biomass_Leaf_Day		COUMARYL-ALCOHOL_b_Leaf_Day <=> COUMARYL-ALCOHOL_c_Leaf_Day					0	-10000	0	0
CoumOL_biomass_Leaf_Night		COUMARYL-ALCOHOL_b_Leaf_Night <=> COUMARYL-ALCOHOL_c_Leaf_Night					0	-10000	0	0
CoumOL_biomass_Root_Day		COUMARYL-ALCOHOL_b_Root_Day <=> COUMARYL-ALCOHOL_c_Root_Day					0	-10000	0	0
CoumOL_biomass_Root_Night		COUMARYL-ALCOHOL_b_Root_Night <=> COUMARYL-ALCOHOL_c_Root_Night					0	-10000	0	0
Coumarate_biomass_Leaf_Day		COUMARATE_b_Leaf_Day <=> COUMARATE_c_Leaf_Day					0	-10000	0	0
Coumarate_biomass_Leaf_Night		COUMARATE_b_Leaf_Night <=> COUMARATE_c_Leaf_Night					0	-10000	0	0
Coumarate_biomass_Root_Day		COUMARATE_b_Root_Day <=> COUMARATE_c_Root_Day					0	-10000	0	0
Coumarate_biomass_Root_Night		COUMARATE_b_Root_Night <=> COUMARATE_c_Root_Night					0	-10000	0	0
D-ALANINE-AMINOTRANSFERASE-RXN_c_Leaf_Day		2-KETOGLUTARATE_c_Leaf_Day + D-ALANINE_c_Leaf_Day --> D-GLT_c_Leaf_Day + PYRUVATE_c_Leaf_Day					0	0	10000	0
D-ALANINE-AMINOTRANSFERASE-RXN_c_Leaf_Night		2-KETOGLUTARATE_c_Leaf_Night + D-ALANINE_c_Leaf_Night --> D-GLT_c_Leaf_Night + PYRUVATE_c_Leaf_Night					0	0	10000	0
D-ALANINE-AMINOTRANSFERASE-RXN_c_Root_Day		2-KETOGLUTARATE_c_Root_Day + D-ALANINE_c_Root_Day --> D-GLT_c_Root_Day + PYRUVATE_c_Root_Day					0	0	10000	0
D-ALANINE-AMINOTRANSFERASE-RXN_c_Root_Night		2-KETOGLUTARATE_c_Root_Night + D-ALANINE_c_Root_Night --> D-GLT_c_Root_Night + PYRUVATE_c_Root_Night					0	0	10000	0
D-LACTALDEHYDE-DEHYDROGENASE-RXN_c_Leaf_Day		CPD-358_c_Leaf_Day + NAD_c_Leaf_Day --> METHYL-GLYOXAL_c_Leaf_Day + NADH_c_Leaf_Day					0	0	10000	0
D-LACTALDEHYDE-DEHYDROGENASE-RXN_c_Leaf_Night		CPD-358_c_Leaf_Night + NAD_c_Leaf_Night --> METHYL-GLYOXAL_c_Leaf_Night + NADH_c_Leaf_Night					0	0	10000	0
D-LACTALDEHYDE-DEHYDROGENASE-RXN_c_Root_Day		CPD-358_c_Root_Day + NAD_c_Root_Day --> METHYL-GLYOXAL_c_Root_Day + NADH_c_Root_Day					0	0	10000	0
D-LACTALDEHYDE-DEHYDROGENASE-RXN_c_Root_Night		CPD-358_c_Root_Night + NAD_c_Root_Night --> METHYL-GLYOXAL_c_Root_Night + NADH_c_Root_Night					0	0	10000	0
D-LACTATE-DEHYDROGENASE-CYTOCHROME-RXN_c_Leaf_Day		2.0 Cytochromes-C-Oxidized_c_Leaf_Day + D-LACTATE_c_Leaf_Day --> 2.0 Cytochromes-C-Reduced_c_Leaf_Day + PYRUVATE_c_Leaf_Day					0	0	10000	0
D-LACTATE-DEHYDROGENASE-CYTOCHROME-RXN_c_Leaf_Night		2.0 Cytochromes-C-Oxidized_c_Leaf_Night + D-LACTATE_c_Leaf_Night --> 2.0 Cytochromes-C-Reduced_c_Leaf_Night + PYRUVATE_c_Leaf_Night					0	0	10000	0
D-LACTATE-DEHYDROGENASE-CYTOCHROME-RXN_c_Root_Day		2.0 Cytochromes-C-Oxidized_c_Root_Day + D-LACTATE_c_Root_Day --> 2.0 Cytochromes-C-Reduced_c_Root_Day + PYRUVATE_c_Root_Day					0	0	10000	0
D-LACTATE-DEHYDROGENASE-CYTOCHROME-RXN_c_Root_Night		2.0 Cytochromes-C-Oxidized_c_Root_Night + D-LACTATE_c_Root_Night --> 2.0 Cytochromes-C-Reduced_c_Root_Night + PYRUVATE_c_Root_Night					0	0	10000	0
DADPKIN-RXN_c_Leaf_Day		ATP_c_Leaf_Day + DADP_c_Leaf_Day <=> ADP_c_Leaf_Day + DATP_c_Leaf_Day					1	-10000	10000	0
DADPKIN-RXN_c_Leaf_Night		ATP_c_Leaf_Night + DADP_c_Leaf_Night <=> ADP_c_Leaf_Night + DATP_c_Leaf_Night					1	-10000	10000	0
DADPKIN-RXN_c_Root_Day		ATP_c_Root_Day + DADP_c_Root_Day <=> ADP_c_Root_Day + DATP_c_Root_Day					1	-10000	10000	0
DADPKIN-RXN_c_Root_Night		ATP_c_Root_Night + DADP_c_Root_Night <=> ADP_c_Root_Night + DATP_c_Root_Night					1	-10000	10000	0
DADPKIN-RXN_m_Leaf_Day		ATP_m_Leaf_Day + DADP_m_Leaf_Day <=> ADP_m_Leaf_Day + DATP_m_Leaf_Day					1	-10000	10000	0
DADPKIN-RXN_m_Leaf_Night		ATP_m_Leaf_Night + DADP_m_Leaf_Night <=> ADP_m_Leaf_Night + DATP_m_Leaf_Night					1	-10000	10000	0
DADPKIN-RXN_m_Root_Day		ATP_m_Root_Day + DADP_m_Root_Day <=> ADP_m_Root_Day + DATP_m_Root_Day					1	-10000	10000	0
DADPKIN-RXN_m_Root_Night		ATP_m_Root_Night + DADP_m_Root_Night <=> ADP_m_Root_Night + DATP_m_Root_Night					1	-10000	10000	0
DADPKIN-RXN_p_Leaf_Day		ATP_p_Leaf_Day + DADP_p_Leaf_Day <=> ADP_p_Leaf_Day + DATP_p_Leaf_Day					1	-10000	10000	0
DADPKIN-RXN_p_Leaf_Night		ATP_p_Leaf_Night + DADP_p_Leaf_Night <=> ADP_p_Leaf_Night + DATP_p_Leaf_Night					1	-10000	10000	0
DADPKIN-RXN_p_Root_Day		ATP_p_Root_Day + DADP_p_Root_Day <=> ADP_p_Root_Day + DATP_p_Root_Day					1	-10000	10000	0
DADPKIN-RXN_p_Root_Night		ATP_p_Root_Night + DADP_p_Root_Night <=> ADP_p_Root_Night + DATP_p_Root_Night					1	-10000	10000	0
DAHPSYN-RXN_p_Leaf_Day		ERYTHROSE-4P_p_Leaf_Day + PHOSPHO-ENOL-PYRUVATE_p_Leaf_Day --> 3-DEOXY-D-ARABINO-HEPTULOSONATE-7-P_p_Leaf_Day + Pi_p_Leaf_Day					0	0	10000	0
DAHPSYN-RXN_p_Leaf_Night		ERYTHROSE-4P_p_Leaf_Night + PHOSPHO-ENOL-PYRUVATE_p_Leaf_Night --> 3-DEOXY-D-ARABINO-HEPTULOSONATE-7-P_p_Leaf_Night + Pi_p_Leaf_Night					0	0	10000	0
DAHPSYN-RXN_p_Root_Day		ERYTHROSE-4P_p_Root_Day + PHOSPHO-ENOL-PYRUVATE_p_Root_Day --> 3-DEOXY-D-ARABINO-HEPTULOSONATE-7-P_p_Root_Day + Pi_p_Root_Day					0	0	10000	0
DAHPSYN-RXN_p_Root_Night		ERYTHROSE-4P_p_Root_Night + PHOSPHO-ENOL-PYRUVATE_p_Root_Night --> 3-DEOXY-D-ARABINO-HEPTULOSONATE-7-P_p_Root_Night + Pi_p_Root_Night					0	0	10000	0
DALADALALIG-RXN_c_Leaf_Day		ATP_c_Leaf_Day + 2.0 D-ALANINE_c_Leaf_Day --> ADP_c_Leaf_Day + D-ALA-D-ALA_c_Leaf_Day + Pi_c_Leaf_Day					0	0	10000	0
DALADALALIG-RXN_c_Leaf_Night		ATP_c_Leaf_Night + 2.0 D-ALANINE_c_Leaf_Night --> ADP_c_Leaf_Night + D-ALA-D-ALA_c_Leaf_Night + Pi_c_Leaf_Night					0	0	10000	0
DALADALALIG-RXN_c_Root_Day		ATP_c_Root_Day + 2.0 D-ALANINE_c_Root_Day --> ADP_c_Root_Day + D-ALA-D-ALA_c_Root_Day + Pi_c_Root_Day					0	0	10000	0
DALADALALIG-RXN_c_Root_Night		ATP_c_Root_Night + 2.0 D-ALANINE_c_Root_Night --> ADP_c_Root_Night + D-ALA-D-ALA_c_Root_Night + Pi_c_Root_Night					0	0	10000	0
DAPASYN-RXN_c_Leaf_Day		8-AMINO-7-OXONONANOATE_c_Leaf_Day + S-ADENOSYLMETHIONINE_c_Leaf_Day --> DIAMINONONANOATE_c_Leaf_Day + S-ADENOSYL-4-METHYLTHIO-2-OXOBUTANOATE_c_Leaf_Day					0	0	10000	0
DAPASYN-RXN_c_Leaf_Night		8-AMINO-7-OXONONANOATE_c_Leaf_Night + S-ADENOSYLMETHIONINE_c_Leaf_Night --> DIAMINONONANOATE_c_Leaf_Night + S-ADENOSYL-4-METHYLTHIO-2-OXOBUTANOATE_c_Leaf_Night					0	0	10000	0
DAPASYN-RXN_c_Root_Day		8-AMINO-7-OXONONANOATE_c_Root_Day + S-ADENOSYLMETHIONINE_c_Root_Day --> DIAMINONONANOATE_c_Root_Day + S-ADENOSYL-4-METHYLTHIO-2-OXOBUTANOATE_c_Root_Day					0	0	10000	0
DAPASYN-RXN_c_Root_Night		8-AMINO-7-OXONONANOATE_c_Root_Night + S-ADENOSYLMETHIONINE_c_Root_Night --> DIAMINONONANOATE_c_Root_Night + S-ADENOSYL-4-METHYLTHIO-2-OXOBUTANOATE_c_Root_Night					0	0	10000	0
DARAB5PISOM-RXN_c_Leaf_Day		RIBULOSE-5P_c_Leaf_Day --> ARABINOSE-5P_c_Leaf_Day					0	0	10000	0
DARAB5PISOM-RXN_c_Leaf_Night		RIBULOSE-5P_c_Leaf_Night --> ARABINOSE-5P_c_Leaf_Night					0	0	10000	0
DARAB5PISOM-RXN_c_Root_Day		RIBULOSE-5P_c_Root_Day --> ARABINOSE-5P_c_Root_Day					0	0	10000	0
DARAB5PISOM-RXN_c_Root_Night		RIBULOSE-5P_c_Root_Night --> ARABINOSE-5P_c_Root_Night					0	0	10000	0
DCDPKIN-RXN_c_Leaf_Day		ATP_c_Leaf_Day + DCDP_c_Leaf_Day <=> ADP_c_Leaf_Day + DCTP_c_Leaf_Day					1	-10000	10000	0
DCDPKIN-RXN_c_Leaf_Night		ATP_c_Leaf_Night + DCDP_c_Leaf_Night <=> ADP_c_Leaf_Night + DCTP_c_Leaf_Night					1	-10000	10000	0
DCDPKIN-RXN_c_Root_Day		ATP_c_Root_Day + DCDP_c_Root_Day <=> ADP_c_Root_Day + DCTP_c_Root_Day					1	-10000	10000	0
DCDPKIN-RXN_c_Root_Night		ATP_c_Root_Night + DCDP_c_Root_Night <=> ADP_c_Root_Night + DCTP_c_Root_Night					1	-10000	10000	0
DCDPKIN-RXN_m_Leaf_Day		ATP_m_Leaf_Day + DCDP_m_Leaf_Day <=> ADP_m_Leaf_Day + DCTP_m_Leaf_Day					1	-10000	10000	0
DCDPKIN-RXN_m_Leaf_Night		ATP_m_Leaf_Night + DCDP_m_Leaf_Night <=> ADP_m_Leaf_Night + DCTP_m_Leaf_Night					1	-10000	10000	0
DCDPKIN-RXN_m_Root_Day		ATP_m_Root_Day + DCDP_m_Root_Day <=> ADP_m_Root_Day + DCTP_m_Root_Day					1	-10000	10000	0
DCDPKIN-RXN_m_Root_Night		ATP_m_Root_Night + DCDP_m_Root_Night <=> ADP_m_Root_Night + DCTP_m_Root_Night					1	-10000	10000	0
DCDPKIN-RXN_p_Leaf_Day		ATP_p_Leaf_Day + DCDP_p_Leaf_Day <=> ADP_p_Leaf_Day + DCTP_p_Leaf_Day					1	-10000	10000	0
DCDPKIN-RXN_p_Leaf_Night		ATP_p_Leaf_Night + DCDP_p_Leaf_Night <=> ADP_p_Leaf_Night + DCTP_p_Leaf_Night					1	-10000	10000	0
DCDPKIN-RXN_p_Root_Day		ATP_p_Root_Day + DCDP_p_Root_Day <=> ADP_p_Root_Day + DCTP_p_Root_Day					1	-10000	10000	0
DCDPKIN-RXN_p_Root_Night		ATP_p_Root_Night + DCDP_p_Root_Night <=> ADP_p_Root_Night + DCTP_p_Root_Night					1	-10000	10000	0
DCMP-DEAMINASE-RXN_c_Leaf_Day		DCMP_c_Leaf_Day --> AMMONIA_c_Leaf_Day + DUMP_c_Leaf_Day					0	0	10000	0
DCMP-DEAMINASE-RXN_c_Leaf_Night		DCMP_c_Leaf_Night --> AMMONIA_c_Leaf_Night + DUMP_c_Leaf_Night					0	0	10000	0
DCMP-DEAMINASE-RXN_c_Root_Day		DCMP_c_Root_Day --> AMMONIA_c_Root_Day + DUMP_c_Root_Day					0	0	10000	0
DCMP-DEAMINASE-RXN_c_Root_Night		DCMP_c_Root_Night --> AMMONIA_c_Root_Night + DUMP_c_Root_Night					0	0	10000	0
DCTP-DEAM-RXN_c_Leaf_Day		DCTP_c_Leaf_Day --> AMMONIA_c_Leaf_Day + DUTP_c_Leaf_Day					0	0	10000	0
DCTP-DEAM-RXN_c_Leaf_Night		DCTP_c_Leaf_Night --> AMMONIA_c_Leaf_Night + DUTP_c_Leaf_Night					0	0	10000	0
DCTP-DEAM-RXN_c_Root_Day		DCTP_c_Root_Day --> AMMONIA_c_Root_Day + DUTP_c_Root_Day					0	0	10000	0
DCTP-DEAM-RXN_c_Root_Night		DCTP_c_Root_Night --> AMMONIA_c_Root_Night + DUTP_c_Root_Night					0	0	10000	0
DCYSDESULF-RXN_c_Leaf_Day		D-CYSTEINE_c_Leaf_Day --> AMMONIA_c_Leaf_Day + HS_c_Leaf_Day + PYRUVATE_c_Leaf_Day					0	0	10000	0
DCYSDESULF-RXN_c_Leaf_Night		D-CYSTEINE_c_Leaf_Night --> AMMONIA_c_Leaf_Night + HS_c_Leaf_Night + PYRUVATE_c_Leaf_Night					0	0	10000	0
DCYSDESULF-RXN_c_Root_Day		D-CYSTEINE_c_Root_Day --> AMMONIA_c_Root_Day + HS_c_Root_Day + PYRUVATE_c_Root_Day					0	0	10000	0
DCYSDESULF-RXN_c_Root_Night		D-CYSTEINE_c_Root_Night --> AMMONIA_c_Root_Night + HS_c_Root_Night + PYRUVATE_c_Root_Night					0	0	10000	0
DELTA3-ISOPENTENYL-PP_pc_Leaf_Day		DELTA3-ISOPENTENYL-PP_p_Leaf_Day <=> DELTA3-ISOPENTENYL-PP_c_Leaf_Day					1	-10000	10000	0
DELTA3-ISOPENTENYL-PP_pc_Leaf_Night		DELTA3-ISOPENTENYL-PP_p_Leaf_Night <=> DELTA3-ISOPENTENYL-PP_c_Leaf_Night					1	-10000	10000	0
DELTA3-ISOPENTENYL-PP_pc_Root_Day		DELTA3-ISOPENTENYL-PP_p_Root_Day <=> DELTA3-ISOPENTENYL-PP_c_Root_Day					1	-10000	10000	0
DELTA3-ISOPENTENYL-PP_pc_Root_Night		DELTA3-ISOPENTENYL-PP_p_Root_Night <=> DELTA3-ISOPENTENYL-PP_c_Root_Night					1	-10000	10000	0
DELTA3-ISOPENTENYL-PP_xc_Leaf_Day		DELTA3-ISOPENTENYL-PP_x_Leaf_Day <=> DELTA3-ISOPENTENYL-PP_c_Leaf_Day					1	-10000	10000	0
DELTA3-ISOPENTENYL-PP_xc_Leaf_Night		DELTA3-ISOPENTENYL-PP_x_Leaf_Night <=> DELTA3-ISOPENTENYL-PP_c_Leaf_Night					1	-10000	10000	0
DELTA3-ISOPENTENYL-PP_xc_Root_Day		DELTA3-ISOPENTENYL-PP_x_Root_Day <=> DELTA3-ISOPENTENYL-PP_c_Root_Day					1	-10000	10000	0
DELTA3-ISOPENTENYL-PP_xc_Root_Night		DELTA3-ISOPENTENYL-PP_x_Root_Night <=> DELTA3-ISOPENTENYL-PP_c_Root_Night					1	-10000	10000	0
DEPHOSPHOCOAKIN-RXN_c_Leaf_Day		ATP_c_Leaf_Day + DEPHOSPHO-COA_c_Leaf_Day --> ADP_c_Leaf_Day + CO-A_c_Leaf_Day					0	0	10000	0
DEPHOSPHOCOAKIN-RXN_c_Leaf_Night		ATP_c_Leaf_Night + DEPHOSPHO-COA_c_Leaf_Night --> ADP_c_Leaf_Night + CO-A_c_Leaf_Night					0	0	10000	0
DEPHOSPHOCOAKIN-RXN_c_Root_Day		ATP_c_Root_Day + DEPHOSPHO-COA_c_Root_Day --> ADP_c_Root_Day + CO-A_c_Root_Day					0	0	10000	0
DEPHOSPHOCOAKIN-RXN_c_Root_Night		ATP_c_Root_Night + DEPHOSPHO-COA_c_Root_Night --> ADP_c_Root_Night + CO-A_c_Root_Night					0	0	10000	0
DETHIOBIOTIN-SYN-RXN_c_Leaf_Day		ATP_c_Leaf_Day + CARBON-DIOXIDE_c_Leaf_Day + DIAMINONONANOATE_c_Leaf_Day --> ADP_c_Leaf_Day + DETHIOBIOTIN_c_Leaf_Day + Pi_c_Leaf_Day					0	0	10000	0
DETHIOBIOTIN-SYN-RXN_c_Leaf_Night		ATP_c_Leaf_Night + CARBON-DIOXIDE_c_Leaf_Night + DIAMINONONANOATE_c_Leaf_Night --> ADP_c_Leaf_Night + DETHIOBIOTIN_c_Leaf_Night + Pi_c_Leaf_Night					0	0	10000	0
DETHIOBIOTIN-SYN-RXN_c_Root_Day		ATP_c_Root_Day + CARBON-DIOXIDE_c_Root_Day + DIAMINONONANOATE_c_Root_Day --> ADP_c_Root_Day + DETHIOBIOTIN_c_Root_Day + Pi_c_Root_Day					0	0	10000	0
DETHIOBIOTIN-SYN-RXN_c_Root_Night		ATP_c_Root_Night + CARBON-DIOXIDE_c_Root_Night + DIAMINONONANOATE_c_Root_Night --> ADP_c_Root_Night + DETHIOBIOTIN_c_Root_Night + Pi_c_Root_Night					0	0	10000	0
DGDPKIN-RXN_c_Leaf_Day		ATP_c_Leaf_Day + DGDP_c_Leaf_Day <=> ADP_c_Leaf_Day + DGTP_c_Leaf_Day					1	-10000	10000	0
DGDPKIN-RXN_c_Leaf_Night		ATP_c_Leaf_Night + DGDP_c_Leaf_Night <=> ADP_c_Leaf_Night + DGTP_c_Leaf_Night					1	-10000	10000	0
DGDPKIN-RXN_c_Root_Day		ATP_c_Root_Day + DGDP_c_Root_Day <=> ADP_c_Root_Day + DGTP_c_Root_Day					1	-10000	10000	0
DGDPKIN-RXN_c_Root_Night		ATP_c_Root_Night + DGDP_c_Root_Night <=> ADP_c_Root_Night + DGTP_c_Root_Night					1	-10000	10000	0
DGDPKIN-RXN_m_Leaf_Day		ATP_m_Leaf_Day + DGDP_m_Leaf_Day <=> ADP_m_Leaf_Day + DGTP_m_Leaf_Day					1	-10000	10000	0
DGDPKIN-RXN_m_Leaf_Night		ATP_m_Leaf_Night + DGDP_m_Leaf_Night <=> ADP_m_Leaf_Night + DGTP_m_Leaf_Night					1	-10000	10000	0
DGDPKIN-RXN_m_Root_Day		ATP_m_Root_Day + DGDP_m_Root_Day <=> ADP_m_Root_Day + DGTP_m_Root_Day					1	-10000	10000	0
DGDPKIN-RXN_m_Root_Night		ATP_m_Root_Night + DGDP_m_Root_Night <=> ADP_m_Root_Night + DGTP_m_Root_Night					1	-10000	10000	0
DGDPKIN-RXN_p_Leaf_Day		ATP_p_Leaf_Day + DGDP_p_Leaf_Day <=> ADP_p_Leaf_Day + DGTP_p_Leaf_Day					1	-10000	10000	0
DGDPKIN-RXN_p_Leaf_Night		ATP_p_Leaf_Night + DGDP_p_Leaf_Night <=> ADP_p_Leaf_Night + DGTP_p_Leaf_Night					1	-10000	10000	0
DGDPKIN-RXN_p_Root_Day		ATP_p_Root_Day + DGDP_p_Root_Day <=> ADP_p_Root_Day + DGTP_p_Root_Day					1	-10000	10000	0
DGDPKIN-RXN_p_Root_Night		ATP_p_Root_Night + DGDP_p_Root_Night <=> ADP_p_Root_Night + DGTP_p_Root_Night					1	-10000	10000	0
DHAP_3PGA_pc_Leaf_Day		DIHYDROXY-ACETONE-PHOSPHATE_p_Leaf_Day + G3P_c_Leaf_Day <=> DIHYDROXY-ACETONE-PHOSPHATE_c_Leaf_Day + G3P_p_Leaf_Day					1	-10000	10000	0
DHAP_3PGA_pc_Leaf_Night		DIHYDROXY-ACETONE-PHOSPHATE_p_Leaf_Night + G3P_c_Leaf_Night <=> DIHYDROXY-ACETONE-PHOSPHATE_c_Leaf_Night + G3P_p_Leaf_Night					1	-10000	10000	0
DHAP_3PGA_pc_Root_Day		DIHYDROXY-ACETONE-PHOSPHATE_p_Root_Day + G3P_c_Root_Day <=> DIHYDROXY-ACETONE-PHOSPHATE_c_Root_Day + G3P_p_Root_Day					1	-10000	10000	0
DHAP_3PGA_pc_Root_Night		DIHYDROXY-ACETONE-PHOSPHATE_p_Root_Night + G3P_c_Root_Night <=> DIHYDROXY-ACETONE-PHOSPHATE_c_Root_Night + G3P_p_Root_Night					1	-10000	10000	0
DHAP_Pi_pc_Leaf_Day		DIHYDROXY-ACETONE-PHOSPHATE_p_Leaf_Day + Pi_c_Leaf_Day <=> DIHYDROXY-ACETONE-PHOSPHATE_c_Leaf_Day + Pi_p_Leaf_Day					1	-10000	10000	0
DHAP_Pi_pc_Leaf_Night		DIHYDROXY-ACETONE-PHOSPHATE_p_Leaf_Night + Pi_c_Leaf_Night <=> DIHYDROXY-ACETONE-PHOSPHATE_c_Leaf_Night + Pi_p_Leaf_Night					1	-10000	10000	0
DHAP_Pi_pc_Root_Day		DIHYDROXY-ACETONE-PHOSPHATE_p_Root_Day + Pi_c_Root_Day <=> DIHYDROXY-ACETONE-PHOSPHATE_c_Root_Day + Pi_p_Root_Day					1	-10000	10000	0
DHAP_Pi_pc_Root_Night		DIHYDROXY-ACETONE-PHOSPHATE_p_Root_Night + Pi_c_Root_Night <=> DIHYDROXY-ACETONE-PHOSPHATE_c_Root_Night + Pi_p_Root_Night					1	-10000	10000	0
DI-H-OROTATE_pc_Leaf_Day		DI-H-OROTATE_p_Leaf_Day <=> DI-H-OROTATE_c_Leaf_Day					1	-10000	10000	0
DI-H-OROTATE_pc_Leaf_Night		DI-H-OROTATE_p_Leaf_Night <=> DI-H-OROTATE_c_Leaf_Night					1	-10000	10000	0
DI-H-OROTATE_pc_Root_Day		DI-H-OROTATE_p_Root_Day <=> DI-H-OROTATE_c_Root_Day					1	-10000	10000	0
DI-H-OROTATE_pc_Root_Night		DI-H-OROTATE_p_Root_Night <=> DI-H-OROTATE_c_Root_Night					1	-10000	10000	0
DIAMINOPIMDECARB-RXN_p_Leaf_Day		MESO-DIAMINOPIMELATE_p_Leaf_Day --> CARBON-DIOXIDE_p_Leaf_Day + LYS_p_Leaf_Day					0	0	10000	0
DIAMINOPIMDECARB-RXN_p_Leaf_Night		MESO-DIAMINOPIMELATE_p_Leaf_Night --> CARBON-DIOXIDE_p_Leaf_Night + LYS_p_Leaf_Night					0	0	10000	0
DIAMINOPIMDECARB-RXN_p_Root_Day		MESO-DIAMINOPIMELATE_p_Root_Day --> CARBON-DIOXIDE_p_Root_Day + LYS_p_Root_Day					0	0	10000	0
DIAMINOPIMDECARB-RXN_p_Root_Night		MESO-DIAMINOPIMELATE_p_Root_Night --> CARBON-DIOXIDE_p_Root_Night + LYS_p_Root_Night					0	0	10000	0
DIAMINOPIMEPIM-RXN_p_Leaf_Day		LL-DIAMINOPIMELATE_p_Leaf_Day --> MESO-DIAMINOPIMELATE_p_Leaf_Day					0	0	10000	0
DIAMINOPIMEPIM-RXN_p_Leaf_Night		LL-DIAMINOPIMELATE_p_Leaf_Night --> MESO-DIAMINOPIMELATE_p_Leaf_Night					0	0	10000	0
DIAMINOPIMEPIM-RXN_p_Root_Day		LL-DIAMINOPIMELATE_p_Root_Day --> MESO-DIAMINOPIMELATE_p_Root_Day					0	0	10000	0
DIAMINOPIMEPIM-RXN_p_Root_Night		LL-DIAMINOPIMELATE_p_Root_Night --> MESO-DIAMINOPIMELATE_p_Root_Night					0	0	10000	0
DIENOYLCOAREDUCT-RXN_c_Leaf_Day		NADP_c_Leaf_Day + T2-DECENOYL-COA_c_Leaf_Day --> NADPH_c_Leaf_Day + T2-C4-DECADIENYL-COA_c_Leaf_Day					0	0	10000	0
DIENOYLCOAREDUCT-RXN_c_Leaf_Night		NADP_c_Leaf_Night + T2-DECENOYL-COA_c_Leaf_Night --> NADPH_c_Leaf_Night + T2-C4-DECADIENYL-COA_c_Leaf_Night					0	0	10000	0
DIENOYLCOAREDUCT-RXN_c_Root_Day		NADP_c_Root_Day + T2-DECENOYL-COA_c_Root_Day --> NADPH_c_Root_Day + T2-C4-DECADIENYL-COA_c_Root_Day					0	0	10000	0
DIENOYLCOAREDUCT-RXN_c_Root_Night		NADP_c_Root_Night + T2-DECENOYL-COA_c_Root_Night --> NADPH_c_Root_Night + T2-C4-DECADIENYL-COA_c_Root_Night					0	0	10000	0
DIHYDLIPACETRANS-RXN_c_Leaf_Day		ACETYL-COA_c_Leaf_Day + DIHYDROLIPOAMIDE_c_Leaf_Day --> CO-A_c_Leaf_Day + S-ACETYLDIHYDROLIPOAMIDE_c_Leaf_Day					0	0	10000	0
DIHYDLIPACETRANS-RXN_c_Leaf_Night		ACETYL-COA_c_Leaf_Night + DIHYDROLIPOAMIDE_c_Leaf_Night --> CO-A_c_Leaf_Night + S-ACETYLDIHYDROLIPOAMIDE_c_Leaf_Night					0	0	10000	0
DIHYDLIPACETRANS-RXN_c_Root_Day		ACETYL-COA_c_Root_Day + DIHYDROLIPOAMIDE_c_Root_Day --> CO-A_c_Root_Day + S-ACETYLDIHYDROLIPOAMIDE_c_Root_Day					0	0	10000	0
DIHYDLIPACETRANS-RXN_c_Root_Night		ACETYL-COA_c_Root_Night + DIHYDROLIPOAMIDE_c_Root_Night --> CO-A_c_Root_Night + S-ACETYLDIHYDROLIPOAMIDE_c_Root_Night					0	0	10000	0
DIHYDLIPOXN-RXN_c_Leaf_Day		DIHYDROLIPOAMIDE_c_Leaf_Day + NAD_c_Leaf_Day --> LIPOAMIDE_c_Leaf_Day + NADH_c_Leaf_Day					0	0	10000	0
DIHYDLIPOXN-RXN_c_Leaf_Night		DIHYDROLIPOAMIDE_c_Leaf_Night + NAD_c_Leaf_Night --> LIPOAMIDE_c_Leaf_Night + NADH_c_Leaf_Night					0	0	10000	0
DIHYDLIPOXN-RXN_c_Root_Day		DIHYDROLIPOAMIDE_c_Root_Day + NAD_c_Root_Day --> LIPOAMIDE_c_Root_Day + NADH_c_Root_Day					0	0	10000	0
DIHYDLIPOXN-RXN_c_Root_Night		DIHYDROLIPOAMIDE_c_Root_Night + NAD_c_Root_Night --> LIPOAMIDE_c_Root_Night + NADH_c_Root_Night					0	0	10000	0
DIHYDRODIPICSYN-RXN_p_Leaf_Day		L-ASPARTATE-SEMIALDEHYDE_p_Leaf_Day + PYRUVATE_p_Leaf_Day --> 2-3-DIHYDRODIPICOLINATE_p_Leaf_Day					0	0	10000	0
DIHYDRODIPICSYN-RXN_p_Leaf_Night		L-ASPARTATE-SEMIALDEHYDE_p_Leaf_Night + PYRUVATE_p_Leaf_Night --> 2-3-DIHYDRODIPICOLINATE_p_Leaf_Night					0	0	10000	0
DIHYDRODIPICSYN-RXN_p_Root_Day		L-ASPARTATE-SEMIALDEHYDE_p_Root_Day + PYRUVATE_p_Root_Day --> 2-3-DIHYDRODIPICOLINATE_p_Root_Day					0	0	10000	0
DIHYDRODIPICSYN-RXN_p_Root_Night		L-ASPARTATE-SEMIALDEHYDE_p_Root_Night + PYRUVATE_p_Root_Night --> 2-3-DIHYDRODIPICOLINATE_p_Root_Night					0	0	10000	0
DIHYDROFOLATEREDUCT-RXN_m_Leaf_Day		DIHYDROFOLATE_m_Leaf_Day + NADPH_m_Leaf_Day --> NADP_m_Leaf_Day + THF_m_Leaf_Day					0	0	10000	0
DIHYDROFOLATEREDUCT-RXN_m_Leaf_Night		DIHYDROFOLATE_m_Leaf_Night + NADPH_m_Leaf_Night --> NADP_m_Leaf_Night + THF_m_Leaf_Night					0	0	10000	0
DIHYDROFOLATEREDUCT-RXN_m_Root_Day		DIHYDROFOLATE_m_Root_Day + NADPH_m_Root_Day --> NADP_m_Root_Day + THF_m_Root_Day					0	0	10000	0
DIHYDROFOLATEREDUCT-RXN_m_Root_Night		DIHYDROFOLATE_m_Root_Night + NADPH_m_Root_Night --> NADP_m_Root_Night + THF_m_Root_Night					0	0	10000	0
DIHYDROFOLATESYNTH-RXN_m_Leaf_Day		7-8-DIHYDROPTEROATE_m_Leaf_Day + ATP_m_Leaf_Day + GLT_m_Leaf_Day --> ADP_m_Leaf_Day + DIHYDROFOLATE_m_Leaf_Day + Pi_m_Leaf_Day					0	0	10000	0
DIHYDROFOLATESYNTH-RXN_m_Leaf_Night		7-8-DIHYDROPTEROATE_m_Leaf_Night + ATP_m_Leaf_Night + GLT_m_Leaf_Night --> ADP_m_Leaf_Night + DIHYDROFOLATE_m_Leaf_Night + Pi_m_Leaf_Night					0	0	10000	0
DIHYDROFOLATESYNTH-RXN_m_Root_Day		7-8-DIHYDROPTEROATE_m_Root_Day + ATP_m_Root_Day + GLT_m_Root_Day --> ADP_m_Root_Day + DIHYDROFOLATE_m_Root_Day + Pi_m_Root_Day					0	0	10000	0
DIHYDROFOLATESYNTH-RXN_m_Root_Night		7-8-DIHYDROPTEROATE_m_Root_Night + ATP_m_Root_Night + GLT_m_Root_Night --> ADP_m_Root_Night + DIHYDROFOLATE_m_Root_Night + Pi_m_Root_Night					0	0	10000	0
DIHYDROKAEMPFEROL-4-REDUCTASE-RXN_c_Leaf_Day		DIHYDROKAEMPFEROL-CMPD_c_Leaf_Day + NADPH_c_Leaf_Day --> LEUCOPELARGONIDIN-CMPD_c_Leaf_Day + NADP_c_Leaf_Day					0	0	10000	0
DIHYDROKAEMPFEROL-4-REDUCTASE-RXN_c_Leaf_Night		DIHYDROKAEMPFEROL-CMPD_c_Leaf_Night + NADPH_c_Leaf_Night --> LEUCOPELARGONIDIN-CMPD_c_Leaf_Night + NADP_c_Leaf_Night					0	0	10000	0
DIHYDROKAEMPFEROL-4-REDUCTASE-RXN_c_Root_Day		DIHYDROKAEMPFEROL-CMPD_c_Root_Day + NADPH_c_Root_Day --> LEUCOPELARGONIDIN-CMPD_c_Root_Day + NADP_c_Root_Day					0	0	10000	0
DIHYDROKAEMPFEROL-4-REDUCTASE-RXN_c_Root_Night		DIHYDROKAEMPFEROL-CMPD_c_Root_Night + NADPH_c_Root_Night --> LEUCOPELARGONIDIN-CMPD_c_Root_Night + NADP_c_Root_Night					0	0	10000	0
DIHYDRONEOPTERIN-MONO-P-DEPHOS-RXN_c_Leaf_Day		DIHYDRONEOPTERIN-P_c_Leaf_Day --> DIHYDRO-NEO-PTERIN_c_Leaf_Day + Pi_c_Leaf_Day					0	0	10000	0
DIHYDRONEOPTERIN-MONO-P-DEPHOS-RXN_c_Leaf_Night		DIHYDRONEOPTERIN-P_c_Leaf_Night --> DIHYDRO-NEO-PTERIN_c_Leaf_Night + Pi_c_Leaf_Night					0	0	10000	0
DIHYDRONEOPTERIN-MONO-P-DEPHOS-RXN_c_Root_Day		DIHYDRONEOPTERIN-P_c_Root_Day --> DIHYDRO-NEO-PTERIN_c_Root_Day + Pi_c_Root_Day					0	0	10000	0
DIHYDRONEOPTERIN-MONO-P-DEPHOS-RXN_c_Root_Night		DIHYDRONEOPTERIN-P_c_Root_Night --> DIHYDRO-NEO-PTERIN_c_Root_Night + Pi_c_Root_Night					0	0	10000	0
DIHYDROOROT-RXN_p_Leaf_Day		CARBAMYUL-L-ASPARTATE_p_Leaf_Day --> DI-H-OROTATE_p_Leaf_Day					0	0	10000	0
DIHYDROOROT-RXN_p_Leaf_Night		CARBAMYUL-L-ASPARTATE_p_Leaf_Night --> DI-H-OROTATE_p_Leaf_Night					0	0	10000	0
DIHYDROOROT-RXN_p_Root_Day		CARBAMYUL-L-ASPARTATE_p_Root_Day --> DI-H-OROTATE_p_Root_Day					0	0	10000	0
DIHYDROOROT-RXN_p_Root_Night		CARBAMYUL-L-ASPARTATE_p_Root_Night --> DI-H-OROTATE_p_Root_Night					0	0	10000	0
DIHYDROOROTOX-RXN_c_Leaf_Day		DI-H-OROTATE_c_Leaf_Day + OXYGEN-MOLECULE_c_Leaf_Day --> HYDROGEN-PEROXIDE_c_Leaf_Day + OROTATE_c_Leaf_Day					0	0	10000	0
DIHYDROOROTOX-RXN_c_Leaf_Night		DI-H-OROTATE_c_Leaf_Night + OXYGEN-MOLECULE_c_Leaf_Night --> HYDROGEN-PEROXIDE_c_Leaf_Night + OROTATE_c_Leaf_Night					0	0	10000	0
DIHYDROOROTOX-RXN_c_Root_Day		DI-H-OROTATE_c_Root_Day + OXYGEN-MOLECULE_c_Root_Day --> HYDROGEN-PEROXIDE_c_Root_Day + OROTATE_c_Root_Day					0	0	10000	0
DIHYDROOROTOX-RXN_c_Root_Night		DI-H-OROTATE_c_Root_Night + OXYGEN-MOLECULE_c_Root_Night --> HYDROGEN-PEROXIDE_c_Root_Night + OROTATE_c_Root_Night					0	0	10000	0
DIHYDROPICRED-RXN-(NAD)_p_Leaf_Day		2-3-DIHYDRODIPICOLINATE_p_Leaf_Day + NADH_p_Leaf_Day --> DELTA1-PIPERIDEINE-2-6-DICARBOXYLATE_p_Leaf_Day + NAD_p_Leaf_Day					0	0	10000	0
DIHYDROPICRED-RXN-(NAD)_p_Leaf_Night		2-3-DIHYDRODIPICOLINATE_p_Leaf_Night + NADH_p_Leaf_Night --> DELTA1-PIPERIDEINE-2-6-DICARBOXYLATE_p_Leaf_Night + NAD_p_Leaf_Night					0	0	10000	0
DIHYDROPICRED-RXN-(NAD)_p_Root_Day		2-3-DIHYDRODIPICOLINATE_p_Root_Day + NADH_p_Root_Day --> DELTA1-PIPERIDEINE-2-6-DICARBOXYLATE_p_Root_Day + NAD_p_Root_Day					0	0	10000	0
DIHYDROPICRED-RXN-(NAD)_p_Root_Night		2-3-DIHYDRODIPICOLINATE_p_Root_Night + NADH_p_Root_Night --> DELTA1-PIPERIDEINE-2-6-DICARBOXYLATE_p_Root_Night + NAD_p_Root_Night					0	0	10000	0
DIHYDROPICRED-RXN-(NADP)_p_Leaf_Day		2-3-DIHYDRODIPICOLINATE_p_Leaf_Day + NADPH_p_Leaf_Day --> DELTA1-PIPERIDEINE-2-6-DICARBOXYLATE_p_Leaf_Day + NADP_p_Leaf_Day					0	0	10000	0
DIHYDROPICRED-RXN-(NADP)_p_Leaf_Night		2-3-DIHYDRODIPICOLINATE_p_Leaf_Night + NADPH_p_Leaf_Night --> DELTA1-PIPERIDEINE-2-6-DICARBOXYLATE_p_Leaf_Night + NADP_p_Leaf_Night					0	0	10000	0
DIHYDROPICRED-RXN-(NADP)_p_Root_Day		2-3-DIHYDRODIPICOLINATE_p_Root_Day + NADPH_p_Root_Day --> DELTA1-PIPERIDEINE-2-6-DICARBOXYLATE_p_Root_Day + NADP_p_Root_Day					0	0	10000	0
DIHYDROPICRED-RXN-(NADP)_p_Root_Night		2-3-DIHYDRODIPICOLINATE_p_Root_Night + NADPH_p_Root_Night --> DELTA1-PIPERIDEINE-2-6-DICARBOXYLATE_p_Root_Night + NADP_p_Root_Night					0	0	10000	0
DIHYDROPYRIMIDINASE-RXN_c_Leaf_Day		DI-H-URACIL_c_Leaf_Day --> 3-UREIDO-PROPIONATE_c_Leaf_Day					0	0	10000	0
DIHYDROPYRIMIDINASE-RXN_c_Leaf_Night		DI-H-URACIL_c_Leaf_Night --> 3-UREIDO-PROPIONATE_c_Leaf_Night					0	0	10000	0
DIHYDROPYRIMIDINASE-RXN_c_Root_Day		DI-H-URACIL_c_Root_Day --> 3-UREIDO-PROPIONATE_c_Root_Day					0	0	10000	0
DIHYDROPYRIMIDINASE-RXN_c_Root_Night		DI-H-URACIL_c_Root_Night --> 3-UREIDO-PROPIONATE_c_Root_Night					0	0	10000	0
DIHYDROXYISOVALDEHYDRAT-RXN_p_Leaf_Day		DIOH-ISOVALERATE_p_Leaf_Day --> 2-KETO-ISOVALERATE_p_Leaf_Day					0	0	10000	0
DIHYDROXYISOVALDEHYDRAT-RXN_p_Leaf_Night		DIOH-ISOVALERATE_p_Leaf_Night --> 2-KETO-ISOVALERATE_p_Leaf_Night					0	0	10000	0
DIHYDROXYISOVALDEHYDRAT-RXN_p_Root_Day		DIOH-ISOVALERATE_p_Root_Day --> 2-KETO-ISOVALERATE_p_Root_Day					0	0	10000	0
DIHYDROXYISOVALDEHYDRAT-RXN_p_Root_Night		DIOH-ISOVALERATE_p_Root_Night --> 2-KETO-ISOVALERATE_p_Root_Night					0	0	10000	0
DIHYDROXYMETVALDEHYDRAT-RXN_p_Leaf_Day		1-KETO-2-METHYLVALERATE_p_Leaf_Day --> 2-KETO-3-METHYL-VALERATE_p_Leaf_Day					0	0	10000	0
DIHYDROXYMETVALDEHYDRAT-RXN_p_Leaf_Night		1-KETO-2-METHYLVALERATE_p_Leaf_Night --> 2-KETO-3-METHYL-VALERATE_p_Leaf_Night					0	0	10000	0
DIHYDROXYMETVALDEHYDRAT-RXN_p_Root_Day		1-KETO-2-METHYLVALERATE_p_Root_Day --> 2-KETO-3-METHYL-VALERATE_p_Root_Day					0	0	10000	0
DIHYDROXYMETVALDEHYDRAT-RXN_p_Root_Night		1-KETO-2-METHYLVALERATE_p_Root_Night --> 2-KETO-3-METHYL-VALERATE_p_Root_Night					0	0	10000	0
DIMETHUROPORDEHYDROG-RXN_c_Leaf_Day		DIHYDROSIROHYDROCHLORIN_c_Leaf_Day + NAD_c_Leaf_Day --> NADH_c_Leaf_Day + SIROHYDROCHLORIN_c_Leaf_Day					0	0	10000	0
DIMETHUROPORDEHYDROG-RXN_c_Leaf_Night		DIHYDROSIROHYDROCHLORIN_c_Leaf_Night + NAD_c_Leaf_Night --> NADH_c_Leaf_Night + SIROHYDROCHLORIN_c_Leaf_Night					0	0	10000	0
DIMETHUROPORDEHYDROG-RXN_c_Root_Day		DIHYDROSIROHYDROCHLORIN_c_Root_Day + NAD_c_Root_Day --> NADH_c_Root_Day + SIROHYDROCHLORIN_c_Root_Day					0	0	10000	0
DIMETHUROPORDEHYDROG-RXN_c_Root_Night		DIHYDROSIROHYDROCHLORIN_c_Root_Night + NAD_c_Root_Night --> NADH_c_Root_Night + SIROHYDROCHLORIN_c_Root_Night					0	0	10000	0
DIOHBUTANONEPSYN-RXN_c_Leaf_Day		RIBULOSE-5P_c_Leaf_Day --> DIHYDROXY-BUTANONE-P_c_Leaf_Day + FORMATE_c_Leaf_Day					0	0	10000	0
DIOHBUTANONEPSYN-RXN_c_Leaf_Night		RIBULOSE-5P_c_Leaf_Night --> DIHYDROXY-BUTANONE-P_c_Leaf_Night + FORMATE_c_Leaf_Night					0	0	10000	0
DIOHBUTANONEPSYN-RXN_c_Root_Day		RIBULOSE-5P_c_Root_Day --> DIHYDROXY-BUTANONE-P_c_Root_Day + FORMATE_c_Root_Day					0	0	10000	0
DIOHBUTANONEPSYN-RXN_c_Root_Night		RIBULOSE-5P_c_Root_Night --> DIHYDROXY-BUTANONE-P_c_Root_Night + FORMATE_c_Root_Night					0	0	10000	0
DIPHOSPHOMEVALONTE-DECARBOXYLASE-RXN_x_Leaf_Day		ATP_x_Leaf_Day + CPD-641_x_Leaf_Day --> ADP_x_Leaf_Day + CARBON-DIOXIDE_x_Leaf_Day + DELTA3-ISOPENTENYL-PP_x_Leaf_Day + Pi_x_Leaf_Day					0	0	10000	0
DIPHOSPHOMEVALONTE-DECARBOXYLASE-RXN_x_Leaf_Night		ATP_x_Leaf_Night + CPD-641_x_Leaf_Night --> ADP_x_Leaf_Night + CARBON-DIOXIDE_x_Leaf_Night + DELTA3-ISOPENTENYL-PP_x_Leaf_Night + Pi_x_Leaf_Night					0	0	10000	0
DIPHOSPHOMEVALONTE-DECARBOXYLASE-RXN_x_Root_Day		ATP_x_Root_Day + CPD-641_x_Root_Day --> ADP_x_Root_Day + CARBON-DIOXIDE_x_Root_Day + DELTA3-ISOPENTENYL-PP_x_Root_Day + Pi_x_Root_Day					0	0	10000	0
DIPHOSPHOMEVALONTE-DECARBOXYLASE-RXN_x_Root_Night		ATP_x_Root_Night + CPD-641_x_Root_Night --> ADP_x_Root_Night + CARBON-DIOXIDE_x_Root_Night + DELTA3-ISOPENTENYL-PP_x_Root_Night + Pi_x_Root_Night					0	0	10000	0
DLACTDEHYDROGFAD-RXN_c_Leaf_Day		D-LACTATE_c_Leaf_Day + UBIQUINONE_c_Leaf_Day --> PYRUVATE_c_Leaf_Day + UBIQUINOL_c_Leaf_Day					0	0	10000	0
DLACTDEHYDROGFAD-RXN_c_Leaf_Night		D-LACTATE_c_Leaf_Night + UBIQUINONE_c_Leaf_Night --> PYRUVATE_c_Leaf_Night + UBIQUINOL_c_Leaf_Night					0	0	10000	0
DLACTDEHYDROGFAD-RXN_c_Root_Day		D-LACTATE_c_Root_Day + UBIQUINONE_c_Root_Day --> PYRUVATE_c_Root_Day + UBIQUINOL_c_Root_Day					0	0	10000	0
DLACTDEHYDROGFAD-RXN_c_Root_Night		D-LACTATE_c_Root_Night + UBIQUINONE_c_Root_Night --> PYRUVATE_c_Root_Night + UBIQUINOL_c_Root_Night					0	0	10000	0
DLACTDEHYDROGNAD-RXN_c_Leaf_Day		NADH_c_Leaf_Day + PYRUVATE_c_Leaf_Day --> D-LACTATE_c_Leaf_Day + NAD_c_Leaf_Day					0	0	10000	0
DLACTDEHYDROGNAD-RXN_c_Leaf_Night		NADH_c_Leaf_Night + PYRUVATE_c_Leaf_Night --> D-LACTATE_c_Leaf_Night + NAD_c_Leaf_Night					0	0	10000	0
DLACTDEHYDROGNAD-RXN_c_Root_Day		NADH_c_Root_Day + PYRUVATE_c_Root_Day --> D-LACTATE_c_Root_Day + NAD_c_Root_Day					0	0	10000	0
DLACTDEHYDROGNAD-RXN_c_Root_Night		NADH_c_Root_Night + PYRUVATE_c_Root_Night --> D-LACTATE_c_Root_Night + NAD_c_Root_Night					0	0	10000	0
DMK-RXN_c_Leaf_Day		DIHYDROXYNAPHTHOATE_c_Leaf_Day + OCTAPRENYL-DIPHOSPHATE_c_Leaf_Day --> CARBON-DIOXIDE_c_Leaf_Day + CPD-12115_c_Leaf_Day + PPI_c_Leaf_Day					0	0	10000	0
[truncated: 9,321 more rows]

## Sheet: Metabolite List
Abbreviation	Description	Neutral formula	Charged formula	Charge	Compartment	KEGG ID	PubChem ID	ChEBI ID	InChI string	SMILES	HMDB ID
--MENTHOL_c_Leaf_Day
--MENTHOL_c_Leaf_Night
--MENTHOL_c_Root_Day
--MENTHOL_c_Root_Night
1-183-2-183-SN-GLYCEROL-PHOSPHOCHOLINE_c_Leaf_Day
1-183-2-183-SN-GLYCEROL-PHOSPHOCHOLINE_c_Leaf_Night
1-183-2-183-SN-GLYCEROL-PHOSPHOCHOLINE_c_Root_Day
1-183-2-183-SN-GLYCEROL-PHOSPHOCHOLINE_c_Root_Night
1-CARBOXYVINYL-CARBOXYPHOSPHONATE_c_Leaf_Day
1-CARBOXYVINYL-CARBOXYPHOSPHONATE_c_Leaf_Night
1-CARBOXYVINYL-CARBOXYPHOSPHONATE_c_Root_Day
1-CARBOXYVINYL-CARBOXYPHOSPHONATE_c_Root_Night
1-CHLORO-24-DINITROBENZENE_c_Leaf_Day
1-CHLORO-24-DINITROBENZENE_c_Leaf_Night
1-CHLORO-24-DINITROBENZENE_c_Root_Day
1-CHLORO-24-DINITROBENZENE_c_Root_Night
1-KESTOTRIOSE_c_Leaf_Day
1-KESTOTRIOSE_c_Leaf_Night
1-KESTOTRIOSE_c_Root_Day
1-KESTOTRIOSE_c_Root_Night
1-KETO-2-METHYLVALERATE_p_Leaf_Day
1-KETO-2-METHYLVALERATE_p_Leaf_Night
1-KETO-2-METHYLVALERATE_p_Root_Day
1-KETO-2-METHYLVALERATE_p_Root_Night
1-L-MYO-INOSITOL-1-P_c_Leaf_Day
1-L-MYO-INOSITOL-1-P_c_Leaf_Night
1-L-MYO-INOSITOL-1-P_c_Root_Day
1-L-MYO-INOSITOL-1-P_c_Root_Night
1-O-SINAPOYL-BETA-D-GLUCOSE_c_Leaf_Day
1-O-SINAPOYL-BETA-D-GLUCOSE_c_Leaf_Night
1-O-SINAPOYL-BETA-D-GLUCOSE_c_Root_Day
1-O-SINAPOYL-BETA-D-GLUCOSE_c_Root_Night
1-PALMITOYLGLYCEROL-3-PHOSPHATE_c_Leaf_Day
1-PALMITOYLGLYCEROL-3-PHOSPHATE_c_Leaf_Night
1-PALMITOYLGLYCEROL-3-PHOSPHATE_c_Root_Day
1-PALMITOYLGLYCEROL-3-PHOSPHATE_c_Root_Night
10-DEACETYLBACCATIN-III_c_Leaf_Day
10-DEACETYLBACCATIN-III_c_Leaf_Night
10-DEACETYLBACCATIN-III_c_Root_Day
10-DEACETYLBACCATIN-III_c_Root_Night
10-FORMYL-THF_c_Leaf_Day
10-FORMYL-THF_c_Leaf_Night
10-FORMYL-THF_c_Root_Day
10-FORMYL-THF_c_Root_Night
10-FORMYL-THF_m_Leaf_Day
10-FORMYL-THF_m_Leaf_Night
10-FORMYL-THF_m_Root_Day
10-FORMYL-THF_m_Root_Night
10-FORMYL-THF_p_Leaf_Day
10-FORMYL-THF_p_Leaf_Night
10-FORMYL-THF_p_Root_Day
10-FORMYL-THF_p_Root_Night
12-BIS-O-SINAPOYL-BETA-D-GLUCOSIDE_c_Leaf_Day
12-BIS-O-SINAPOYL-BETA-D-GLUCOSIDE_c_Leaf_Night
12-BIS-O-SINAPOYL-BETA-D-GLUCOSIDE_c_Root_Day
12-BIS-O-SINAPOYL-BETA-D-GLUCOSIDE_c_Root_Night
12-OXO-CIS-9-DODECENOATE_c_Leaf_Day
12-OXO-CIS-9-DODECENOATE_c_Leaf_Night
12-OXO-CIS-9-DODECENOATE_c_Root_Day
12-OXO-CIS-9-DODECENOATE_c_Root_Night
12-OXO-TRANS-10-DODECENOATE_c_Leaf_Day
12-OXO-TRANS-10-DODECENOATE_c_Leaf_Night
12-OXO-TRANS-10-DODECENOATE_c_Root_Day
12-OXO-TRANS-10-DODECENOATE_c_Root_Night
13-HYDROPEROXYOCTADECA-911-DIENOATE_c_Leaf_Day
13-HYDROPEROXYOCTADECA-911-DIENOATE_c_Leaf_Night
13-HYDROPEROXYOCTADECA-911-DIENOATE_c_Root_Day
13-HYDROPEROXYOCTADECA-911-DIENOATE_c_Root_Night
13-HYDROXY-MAGNESIUM-PROTOPORP_p_Leaf_Day
13-HYDROXY-MAGNESIUM-PROTOPORP_p_Leaf_Night
13-HYDROXY-MAGNESIUM-PROTOPORP_p_Root_Day
13-HYDROXY-MAGNESIUM-PROTOPORP_p_Root_Night
131-OXO-MAGNESIUM-PROTOPORPHYRIN-IX-13-M_p_Leaf_Day
131-OXO-MAGNESIUM-PROTOPORPHYRIN-IX-13-M_p_Leaf_Night
131-OXO-MAGNESIUM-PROTOPORPHYRIN-IX-13-M_p_Root_Day
131-OXO-MAGNESIUM-PROTOPORPHYRIN-IX-13-M_p_Root_Night
16-EPIVELLOSIMINE_c_Leaf_Day
16-EPIVELLOSIMINE_c_Leaf_Night
16-EPIVELLOSIMINE_c_Root_Day
16-EPIVELLOSIMINE_c_Root_Night
16-HYDROXYPALMITATE_c_Leaf_Day
16-HYDROXYPALMITATE_c_Leaf_Night
16-HYDROXYPALMITATE_c_Root_Day
16-HYDROXYPALMITATE_c_Root_Night
16-HYDROXYTABERSONINE_c_Leaf_Day
16-HYDROXYTABERSONINE_c_Leaf_Night
16-HYDROXYTABERSONINE_c_Root_Day
16-HYDROXYTABERSONINE_c_Root_Night
17-BETA-HYDROXY-5ALPHA-ANDROSTAN-3-O_c_Leaf_Day
17-BETA-HYDROXY-5ALPHA-ANDROSTAN-3-O_c_Leaf_Night
17-BETA-HYDROXY-5ALPHA-ANDROSTAN-3-O_c_Root_Day
17-BETA-HYDROXY-5ALPHA-ANDROSTAN-3-O_c_Root_Night
17-O-DEACETYLVINDOLINE_c_Leaf_Day
17-O-DEACETYLVINDOLINE_c_Leaf_Night
17-O-DEACETYLVINDOLINE_c_Root_Day
17-O-DEACETYLVINDOLINE_c_Root_Night
18-HYDROXYOLEATE_c_Leaf_Day
18-HYDROXYOLEATE_c_Leaf_Night
18-HYDROXYOLEATE_c_Root_Day
18-HYDROXYOLEATE_c_Root_Night
18-OXOOLEATE_c_Leaf_Day
18-OXOOLEATE_c_Leaf_Night
18-OXOOLEATE_c_Root_Day
18-OXOOLEATE_c_Root_Night
2-2-METHYLTHIOETHYLMALIC-ACID_c_Leaf_Day
2-2-METHYLTHIOETHYLMALIC-ACID_c_Leaf_Night
2-2-METHYLTHIOETHYLMALIC-ACID_c_Root_Day
2-2-METHYLTHIOETHYLMALIC-ACID_c_Root_Night
2-3-DIHYDRODIPICOLINATE_p_Leaf_Day
2-3-DIHYDRODIPICOLINATE_p_Leaf_Night
2-3-DIHYDRODIPICOLINATE_p_Root_Day
2-3-DIHYDRODIPICOLINATE_p_Root_Night
2-ACETO-2-HYDROXY-BUTYRATE_p_Leaf_Day
2-ACETO-2-HYDROXY-BUTYRATE_p_Leaf_Night
2-ACETO-2-HYDROXY-BUTYRATE_p_Root_Day
2-ACETO-2-HYDROXY-BUTYRATE_p_Root_Night
2-ACETO-LACTATE_p_Leaf_Day
2-ACETO-LACTATE_p_Leaf_Night
2-ACETO-LACTATE_p_Root_Day
2-ACETO-LACTATE_p_Root_Night
2-ALPHA-HYDROXYETHYL-THPP_c_Leaf_Day
2-ALPHA-HYDROXYETHYL-THPP_c_Leaf_Night
2-ALPHA-HYDROXYETHYL-THPP_c_Root_Day
2-ALPHA-HYDROXYETHYL-THPP_c_Root_Night
2-AMINOACRYLATE_c_Leaf_Day
2-AMINOACRYLATE_c_Leaf_Night
2-AMINOACRYLATE_c_Root_Day
2-AMINOACRYLATE_c_Root_Night
2-AMINOMUCONATE_SEMIALDEHYDE_c_Leaf_Day
2-AMINOMUCONATE_SEMIALDEHYDE_c_Leaf_Night
2-AMINOMUCONATE_SEMIALDEHYDE_c_Root_Day
2-AMINOMUCONATE_SEMIALDEHYDE_c_Root_Night
2-C-METHYL-D-ERYTHRITOL-4-PHOSPHATE_p_Leaf_Day
2-C-METHYL-D-ERYTHRITOL-4-PHOSPHATE_p_Leaf_Night
2-C-METHYL-D-ERYTHRITOL-4-PHOSPHATE_p_Root_Day
2-C-METHYL-D-ERYTHRITOL-4-PHOSPHATE_p_Root_Night
2-COUMARATE_c_Leaf_Day
2-COUMARATE_c_Leaf_Night
2-COUMARATE_c_Root_Day
2-COUMARATE_c_Root_Night
2-D-THREO-HYDROXY-3-CARBOXY-ISOCAPROATE_p_Leaf_Day
2-D-THREO-HYDROXY-3-CARBOXY-ISOCAPROATE_p_Leaf_Night
2-D-THREO-HYDROXY-3-CARBOXY-ISOCAPROATE_p_Root_Day
2-D-THREO-HYDROXY-3-CARBOXY-ISOCAPROATE_p_Root_Night
2-DEHYDROPANTOATE_c_Leaf_Day
2-DEHYDROPANTOATE_c_Leaf_Night
2-DEHYDROPANTOATE_c_Root_Day
2-DEHYDROPANTOATE_c_Root_Night
2-HEXAPRENYL-3-METHYL-5-HYDROXY-6-METHOX_c_Leaf_Day
2-HEXAPRENYL-3-METHYL-5-HYDROXY-6-METHOX_c_Leaf_Night
2-HEXAPRENYL-3-METHYL-5-HYDROXY-6-METHOX_c_Root_Day
2-HEXAPRENYL-3-METHYL-5-HYDROXY-6-METHOX_c_Root_Night
2-HYDROXY-2-METHYLPROPANENITRILE_c_Leaf_Day
2-HYDROXY-2-METHYLPROPANENITRILE_c_Leaf_Night
2-HYDROXY-2-METHYLPROPANENITRILE_c_Root_Day
2-HYDROXY-2-METHYLPROPANENITRILE_c_Root_Night
2-HYDROXY-23-DIHYDRODAIDZEIN_c_Leaf_Day
2-HYDROXY-23-DIHYDRODAIDZEIN_c_Leaf_Night
2-HYDROXY-23-DIHYDRODAIDZEIN_c_Root_Day
2-HYDROXY-23-DIHYDRODAIDZEIN_c_Root_Night
2-HYDROXY-3-KETO-5-METHYLTHIO-1-PHOSPHOP_c_Leaf_Day
2-HYDROXY-3-KETO-5-METHYLTHIO-1-PHOSPHOP_c_Leaf_Night
2-HYDROXY-3-KETO-5-METHYLTHIO-1-PHOSPHOP_c_Root_Day
2-HYDROXY-3-KETO-5-METHYLTHIO-1-PHOSPHOP_c_Root_Night
2-HYDROXYDAIDZEIN_c_Leaf_Day
2-HYDROXYDAIDZEIN_c_Leaf_Night
2-HYDROXYDAIDZEIN_c_Root_Day
2-HYDROXYDAIDZEIN_c_Root_Night
2-HYDROXYFORMONONETIN_c_Leaf_Day
2-HYDROXYFORMONONETIN_c_Leaf_Night
2-HYDROXYFORMONONETIN_c_Root_Day
2-HYDROXYFORMONONETIN_c_Root_Night
2-HYDROXYISOFLAVANONE_c_Leaf_Day
2-HYDROXYISOFLAVANONE_c_Leaf_Night
2-HYDROXYISOFLAVANONE_c_Root_Day
2-HYDROXYISOFLAVANONE_c_Root_Night
2-HYDROXYPHYTANOYL-COA_c_Leaf_Day
2-HYDROXYPHYTANOYL-COA_c_Leaf_Night
2-HYDROXYPHYTANOYL-COA_c_Root_Day
2-HYDROXYPHYTANOYL-COA_c_Root_Night
2-Hexadecenoyl-ACPs_p_Leaf_Day
2-Hexadecenoyl-ACPs_p_Leaf_Night
2-Hexadecenoyl-ACPs_p_Root_Day
2-Hexadecenoyl-ACPs_p_Root_Night
2-KETO-3-METHYL-VALERATE_c_Leaf_Day
2-KETO-3-METHYL-VALERATE_c_Leaf_Night
2-KETO-3-METHYL-VALERATE_c_Root_Day
2-KETO-3-METHYL-VALERATE_c_Root_Night
2-KETO-3-METHYL-VALERATE_m_Leaf_Day
2-KETO-3-METHYL-VALERATE_m_Leaf_Night
2-KETO-3-METHYL-VALERATE_m_Root_Day
2-KETO-3-METHYL-VALERATE_m_Root_Night
2-KETO-3-METHYL-VALERATE_p_Leaf_Day
2-KETO-3-METHYL-VALERATE_p_Leaf_Night
2-KETO-3-METHYL-VALERATE_p_Root_Day
2-KETO-3-METHYL-VALERATE_p_Root_Night
2-KETO-ISOVALERATE_c_Leaf_Day
2-KETO-ISOVALERATE_c_Leaf_Night
2-KETO-ISOVALERATE_c_Root_Day
2-KETO-ISOVALERATE_c_Root_Night
2-KETO-ISOVALERATE_m_Leaf_Day
2-KETO-ISOVALERATE_m_Leaf_Night
2-KETO-ISOVALERATE_m_Root_Day
2-KETO-ISOVALERATE_m_Root_Night
2-KETO-ISOVALERATE_p_Leaf_Day
2-KETO-ISOVALERATE_p_Leaf_Night
2-KETO-ISOVALERATE_p_Root_Day
2-KETO-ISOVALERATE_p_Root_Night
2-KETOGLUTARATE_c_Leaf_Day
2-KETOGLUTARATE_c_Leaf_Night
2-KETOGLUTARATE_c_Root_Day
2-KETOGLUTARATE_c_Root_Night
2-KETOGLUTARATE_m_Leaf_Day
2-KETOGLUTARATE_m_Leaf_Night
2-KETOGLUTARATE_m_Root_Day
2-KETOGLUTARATE_m_Root_Night
2-KETOGLUTARATE_p_Leaf_Day
2-KETOGLUTARATE_p_Leaf_Night
2-KETOGLUTARATE_p_Root_Day
2-KETOGLUTARATE_p_Root_Night
2-KETOGLUTARATE_x_Leaf_Day
2-KETOGLUTARATE_x_Leaf_Night
2-KETOGLUTARATE_x_Root_Day
2-KETOGLUTARATE_x_Root_Night
2-METHYL-3-HYDROXY-BUTYRYL-COA_m_Leaf_Day
2-METHYL-3-HYDROXY-BUTYRYL-COA_m_Leaf_Night
2-METHYL-3-HYDROXY-BUTYRYL-COA_m_Root_Day
2-METHYL-3-HYDROXY-BUTYRYL-COA_m_Root_Night
2-METHYL-6-SOLANYL-14-BENZOQUINONE_c_Leaf_Day
2-METHYL-6-SOLANYL-14-BENZOQUINONE_c_Leaf_Night
2-METHYL-6-SOLANYL-14-BENZOQUINONE_c_Root_Day
2-METHYL-6-SOLANYL-14-BENZOQUINONE_c_Root_Night
2-METHYL-ACETO-ACETYL-COA_m_Leaf_Day
2-METHYL-ACETO-ACETYL-COA_m_Leaf_Night
2-METHYL-ACETO-ACETYL-COA_m_Root_Day
2-METHYL-ACETO-ACETYL-COA_m_Root_Night
2-METHYL-BUTYRYL-COA_m_Leaf_Day
2-METHYL-BUTYRYL-COA_m_Leaf_Night
2-METHYL-BUTYRYL-COA_m_Root_Day
2-METHYL-BUTYRYL-COA_m_Root_Night
2-OXINDOLE-3-ACETIC-ACID_c_Leaf_Day
2-OXINDOLE-3-ACETIC-ACID_c_Leaf_Night
2-OXINDOLE-3-ACETIC-ACID_c_Root_Day
2-OXINDOLE-3-ACETIC-ACID_c_Root_Night
2-OXO-5-METHYLTHIOPENTANOIC-ACID_c_Leaf_Day
2-OXO-5-METHYLTHIOPENTANOIC-ACID_c_Leaf_Night
2-OXO-5-METHYLTHIOPENTANOIC-ACID_c_Root_Day
2-OXO-5-METHYLTHIOPENTANOIC-ACID_c_Root_Night
2-OXOBUTANOATE_c_Leaf_Day
2-OXOBUTANOATE_c_Leaf_Night
2-OXOBUTANOATE_c_Root_Day
2-OXOBUTANOATE_c_Root_Night
2-OXOBUTANOATE_p_Leaf_Day
2-OXOBUTANOATE_p_Leaf_Night
2-OXOBUTANOATE_p_Root_Day
2-OXOBUTANOATE_p_Root_Night
2-Octenoyl-ACPs_p_Leaf_Day
2-Octenoyl-ACPs_p_Leaf_Night
2-Octenoyl-ACPs_p_Root_Day
2-Octenoyl-ACPs_p_Root_Night
2-PG_c_Leaf_Day
2-PG_c_Leaf_Night
2-PG_c_Root_Day
2-PG_c_Root_Night
2-PG_p_Leaf_Day
2-PG_p_Leaf_Night
2-PG_p_Root_Day
2-PG_p_Root_Night
2-PHOSPHO-4-CYTIDINE-5-DIPHOSPHO-2-C-MET_p_Leaf_Day
2-PHOSPHO-4-CYTIDINE-5-DIPHOSPHO-2-C-MET_p_Leaf_Night
2-PHOSPHO-4-CYTIDINE-5-DIPHOSPHO-2-C-MET_p_Root_Day
2-PHOSPHO-4-CYTIDINE-5-DIPHOSPHO-2-C-MET_p_Root_Night
2-PROPENYL-GLUCOSINOLATE_c_Leaf_Day
2-PROPENYL-GLUCOSINOLATE_c_Leaf_Night
2-PROPENYL-GLUCOSINOLATE_c_Root_Day
2-PROPENYL-GLUCOSINOLATE_c_Root_Night
2-THIOURIDINE_c_Leaf_Day
2-THIOURIDINE_c_Leaf_Night
2-THIOURIDINE_c_Root_Day
2-THIOURIDINE_c_Root_Night
2-TRANS6-TRANS-FARNESAL_c_Leaf_Day
2-TRANS6-TRANS-FARNESAL_c_Leaf_Night
2-TRANS6-TRANS-FARNESAL_c_Root_Day
2-TRANS6-TRANS-FARNESAL_c_Root_Night
2-TRANS6-TRANS-FARNESOL_c_Leaf_Day
2-TRANS6-TRANS-FARNESOL_c_Leaf_Night
2-TRANS6-TRANS-FARNESOL_c_Root_Day
2-TRANS6-TRANS-FARNESOL_c_Root_Night
24-DICHLOROPHENOL_c_Leaf_Day
24-DICHLOROPHENOL_c_Leaf_Night
24-DICHLOROPHENOL_c_Root_Day
24-DICHLOROPHENOL_c_Root_Night
2C-METH-D-ERYTHRITOL-CYCLODIPHOSPHATE_p_Leaf_Day
2C-METH-D-ERYTHRITOL-CYCLODIPHOSPHATE_p_Leaf_Night
2C-METH-D-ERYTHRITOL-CYCLODIPHOSPHATE_p_Root_Day
2C-METH-D-ERYTHRITOL-CYCLODIPHOSPHATE_p_Root_Night
2H6OH2-4DIENOATE_c_Leaf_Day
2H6OH2-4DIENOATE_c_Leaf_Night
2H6OH2-4DIENOATE_c_Root_Day
2H6OH2-4DIENOATE_c_Root_Night
2K-4CH3-PENTANOATE_c_Leaf_Day
2K-4CH3-PENTANOATE_c_Leaf_Night
2K-4CH3-PENTANOATE_c_Root_Day
2K-4CH3-PENTANOATE_c_Root_Night
2K-4CH3-PENTANOATE_m_Leaf_Day
2K-4CH3-PENTANOATE_m_Leaf_Night
2K-4CH3-PENTANOATE_m_Root_Day
2K-4CH3-PENTANOATE_m_Root_Night
2K-4CH3-PENTANOATE_p_Leaf_Day
2K-4CH3-PENTANOATE_p_Leaf_Night
2K-4CH3-PENTANOATE_p_Root_Day
2K-4CH3-PENTANOATE_p_Root_Night
2K-ADIPATE_c_Leaf_Day
2K-ADIPATE_c_Leaf_Night
2K-ADIPATE_c_Root_Day
2K-ADIPATE_c_Root_Night
3-2-METHYLTHIOETHYLMALIC-ACID_c_Leaf_Day
3-2-METHYLTHIOETHYLMALIC-ACID_c_Leaf_Night
3-2-METHYLTHIOETHYLMALIC-ACID_c_Root_Day
3-2-METHYLTHIOETHYLMALIC-ACID_c_Root_Night
3-4-DIHYDROXYBENZOATE_c_Leaf_Day
3-4-DIHYDROXYBENZOATE_c_Leaf_Night
3-4-DIHYDROXYBENZOATE_c_Root_Day
3-4-DIHYDROXYBENZOATE_c_Root_Night
3-5-ADP_c_Leaf_Day
3-5-ADP_c_Leaf_Night
3-5-ADP_c_Root_Day
3-5-ADP_c_Root_Night
3-BENZOYLOXYPROPYL-GLUCOSINOLATE_c_Leaf_Day
3-BENZOYLOXYPROPYL-GLUCOSINOLATE_c_Leaf_Night
3-BENZOYLOXYPROPYL-GLUCOSINOLATE_c_Root_Day
3-BENZOYLOXYPROPYL-GLUCOSINOLATE_c_Root_Night
3-CARBOXY-3-HYDROXY-ISOCAPROATE_p_Leaf_Day
3-CARBOXY-3-HYDROXY-ISOCAPROATE_p_Leaf_Night
3-CARBOXY-3-HYDROXY-ISOCAPROATE_p_Root_Day
3-CARBOXY-3-HYDROXY-ISOCAPROATE_p_Root_Night
3-CYANOPYRIDINE_c_Leaf_Day
3-CYANOPYRIDINE_c_Leaf_Night
3-CYANOPYRIDINE_c_Root_Day
3-CYANOPYRIDINE_c_Root_Night
3-DEHYDRO-SHIKIMATE_c_Leaf_Day
3-DEHYDRO-SHIKIMATE_c_Leaf_Night
3-DEHYDRO-SHIKIMATE_c_Root_Day
3-DEHYDRO-SHIKIMATE_c_Root_Night
3-DEHYDRO-SHIKIMATE_p_Leaf_Day
3-DEHYDRO-SHIKIMATE_p_Leaf_Night
3-DEHYDRO-SHIKIMATE_p_Root_Day
3-DEHYDRO-SHIKIMATE_p_Root_Night
3-DEOXY-D-ARABINO-HEPTULOSONATE-7-P_p_Leaf_Day
3-DEOXY-D-ARABINO-HEPTULOSONATE-7-P_p_Leaf_Night
3-DEOXY-D-ARABINO-HEPTULOSONATE-7-P_p_Root_Day
3-DEOXY-D-ARABINO-HEPTULOSONATE-7-P_p_Root_Night
3-ENOLPYRUVYL-SHIKIMATE-5P_p_Leaf_Day
3-ENOLPYRUVYL-SHIKIMATE-5P_p_Leaf_Night
3-ENOLPYRUVYL-SHIKIMATE-5P_p_Root_Day
3-ENOLPYRUVYL-SHIKIMATE-5P_p_Root_Night
3-HEXAPRENYL-4-HYDROXY-5-METHOXYBENZOATE_c_Leaf_Day
3-HEXAPRENYL-4-HYDROXY-5-METHOXYBENZOATE_c_Leaf_Night
3-HEXAPRENYL-4-HYDROXY-5-METHOXYBENZOATE_c_Root_Day
3-HEXAPRENYL-4-HYDROXY-5-METHOXYBENZOATE_c_Root_Night
3-HEXAPRENYL-45-DIHYDROXYBENZOATE_c_Leaf_Day
3-HEXAPRENYL-45-DIHYDROXYBENZOATE_c_Leaf_Night
3-HEXAPRENYL-45-DIHYDROXYBENZOATE_c_Root_Day
3-HEXAPRENYL-45-DIHYDROXYBENZOATE_c_Root_Night
3-HYDROHYDROXYPHOSPHORYLPYRUVATE_c_Leaf_Day
3-HYDROHYDROXYPHOSPHORYLPYRUVATE_c_Leaf_Night
3-HYDROHYDROXYPHOSPHORYLPYRUVATE_c_Root_Day
3-HYDROHYDROXYPHOSPHORYLPYRUVATE_c_Root_Night
3-HYDROXY-3-METHYL-GLUTARYL-COA_c_Leaf_Day
3-HYDROXY-3-METHYL-GLUTARYL-COA_c_Leaf_Night
3-HYDROXY-3-METHYL-GLUTARYL-COA_c_Root_Day
3-HYDROXY-3-METHYL-GLUTARYL-COA_c_Root_Night
3-HYDROXY-3-METHYL-GLUTARYL-COA_m_Leaf_Day
3-HYDROXY-3-METHYL-GLUTARYL-COA_m_Leaf_Night
3-HYDROXY-3-METHYL-GLUTARYL-COA_m_Root_Day
3-HYDROXY-3-METHYL-GLUTARYL-COA_m_Root_Night
3-HYDROXY-L-KYNURENINE_c_Leaf_Day
3-HYDROXY-L-KYNURENINE_c_Leaf_Night
3-HYDROXY-L-KYNURENINE_c_Root_Day
3-HYDROXY-L-KYNURENINE_c_Root_Night
3-HYDROXY-N-METHYL-S-COCLAURINE_c_Leaf_Day
3-HYDROXY-N-METHYL-S-COCLAURINE_c_Leaf_Night
3-HYDROXY-N-METHYL-S-COCLAURINE_c_Root_Day
3-HYDROXY-N-METHYL-S-COCLAURINE_c_Root_Night
3-HYDROXY-PROPIONATE_c_Leaf_Day
3-HYDROXY-PROPIONATE_c_Leaf_Night
3-HYDROXY-PROPIONATE_c_Root_Day
3-HYDROXY-PROPIONATE_c_Root_Night
3-HYDROXY-PROPIONATE_m_Leaf_Day
3-HYDROXY-PROPIONATE_m_Leaf_Night
3-HYDROXY-PROPIONATE_m_Root_Day
3-HYDROXY-PROPIONATE_m_Root_Night
3-HYDROXY-PROPIONYL-COA_m_Leaf_Day
3-HYDROXY-PROPIONYL-COA_m_Leaf_Night
3-HYDROXY-PROPIONYL-COA_m_Root_Day
3-HYDROXY-PROPIONYL-COA_m_Root_Night
3-HYDROXYADIPYL-COA_c_Leaf_Day
3-HYDROXYADIPYL-COA_c_Leaf_Night
3-HYDROXYADIPYL-COA_c_Root_Day
3-HYDROXYADIPYL-COA_c_Root_Night
3-HYDROXYPROPYL-GLUCOSINOLATE_c_Leaf_Day
3-HYDROXYPROPYL-GLUCOSINOLATE_c_Leaf_Night
3-HYDROXYPROPYL-GLUCOSINOLATE_c_Root_Day
3-HYDROXYPROPYL-GLUCOSINOLATE_c_Root_Night
3-Hydroxy-octanoyl-ACPs_p_Leaf_Day
3-Hydroxy-octanoyl-ACPs_p_Leaf_Night
3-Hydroxy-octanoyl-ACPs_p_Root_Day
3-Hydroxy-octanoyl-ACPs_p_Root_Night
3-INDOLEGLYOXAL_c_Leaf_Day
3-INDOLEGLYOXAL_c_Leaf_Night
3-INDOLEGLYOXAL_c_Root_Day
3-INDOLEGLYOXAL_c_Root_Night
3-INDOLYLGLYCOLALDEHYDE_c_Leaf_Day
3-INDOLYLGLYCOLALDEHYDE_c_Leaf_Night
3-INDOLYLGLYCOLALDEHYDE_c_Root_Day
3-INDOLYLGLYCOLALDEHYDE_c_Root_Night
3-KETO-ADIPYL-COA_c_Leaf_Day
3-KETO-ADIPYL-COA_c_Leaf_Night
3-KETO-ADIPYL-COA_c_Root_Day
3-KETO-ADIPYL-COA_c_Root_Night
3-KETOBUTYRATE_c_Leaf_Day
3-KETOBUTYRATE_c_Leaf_Night
3-KETOBUTYRATE_c_Root_Day
3-KETOBUTYRATE_c_Root_Night
3-KETOLACTOSE_c_Leaf_Day
3-KETOLACTOSE_c_Leaf_Night
3-KETOLACTOSE_c_Root_Day
3-KETOLACTOSE_c_Root_Night
3-MERCAPTO-PYRUVATE_c_Leaf_Day
3-MERCAPTO-PYRUVATE_c_Leaf_Night
3-MERCAPTO-PYRUVATE_c_Root_Day
3-MERCAPTO-PYRUVATE_c_Root_Night
3-METHYL-1-246-TRIHYDROXYPHENYLBUTAN_c_Leaf_Day
3-METHYL-1-246-TRIHYDROXYPHENYLBUTAN_c_Leaf_Night
3-METHYL-1-246-TRIHYDROXYPHENYLBUTAN_c_Root_Day
3-METHYL-1-246-TRIHYDROXYPHENYLBUTAN_c_Root_Night
3-METHYL-CROTONYL-COA_m_Leaf_Day
3-METHYL-CROTONYL-COA_m_Leaf_Night
3-METHYL-CROTONYL-COA_m_Root_Day
3-METHYL-CROTONYL-COA_m_Root_Night
3-METHYLBENZYL-ALCOHOL_c_Leaf_Day
3-METHYLBENZYL-ALCOHOL_c_Leaf_Night
3-METHYLBENZYL-ALCOHOL_c_Root_Day
3-METHYLBENZYL-ALCOHOL_c_Root_Night
3-METHYLSULFINYLPROPYL-GLUCOSINOLATE_c_Leaf_Day
3-METHYLSULFINYLPROPYL-GLUCOSINOLATE_c_Leaf_Night
3-METHYLSULFINYLPROPYL-GLUCOSINOLATE_c_Root_Day
3-METHYLSULFINYLPROPYL-GLUCOSINOLATE_c_Root_Night
3-METHYLTHIOPROPANALDOXIME_c_Leaf_Day
3-METHYLTHIOPROPANALDOXIME_c_Leaf_Night
3-METHYLTHIOPROPANALDOXIME_c_Root_Day
3-METHYLTHIOPROPANALDOXIME_c_Root_Night
3-METHYLTHIOPROPYL-DESULFO-GLUCOSINOLATE_c_Leaf_Day
3-METHYLTHIOPROPYL-DESULFO-GLUCOSINOLATE_c_Leaf_Night
3-METHYLTHIOPROPYL-DESULFO-GLUCOSINOLATE_c_Root_Day
3-METHYLTHIOPROPYL-DESULFO-GLUCOSINOLATE_c_Root_Night
3-METHYLTHIOPROPYL-GLUCOSINOLATE_c_Leaf_Day
3-METHYLTHIOPROPYL-GLUCOSINOLATE_c_Leaf_Night
3-METHYLTHIOPROPYL-GLUCOSINOLATE_c_Root_Day
3-METHYLTHIOPROPYL-GLUCOSINOLATE_c_Root_Night
3-METHYLTHIOPROPYLHYDROXAMIC-ACID_c_Leaf_Day
3-METHYLTHIOPROPYLHYDROXAMIC-ACID_c_Leaf_Night
3-METHYLTHIOPROPYLHYDROXAMIC-ACID_c_Root_Day
3-METHYLTHIOPROPYLHYDROXAMIC-ACID_c_Root_Night
3-OCTAPRENYL-4-HYDROXYBENZOATE_c_Leaf_Day
3-OCTAPRENYL-4-HYDROXYBENZOATE_c_Leaf_Night
3-OCTAPRENYL-4-HYDROXYBENZOATE_c_Root_Day
3-OCTAPRENYL-4-HYDROXYBENZOATE_c_Root_Night
3-OH-BENZALDEHYDE_c_Leaf_Day
3-OH-BENZALDEHYDE_c_Leaf_Night
3-OH-BENZALDEHYDE_c_Root_Day
3-OH-BENZALDEHYDE_c_Root_Night
3-OH-BENZYL-ALCOHOL_c_Leaf_Day
3-OH-BENZYL-ALCOHOL_c_Leaf_Night
3-OH-BENZYL-ALCOHOL_c_Root_Day
3-OH-BENZYL-ALCOHOL_c_Root_Night
3-OXOPALMITOYL-COA_c_Leaf_Day
3-OXOPALMITOYL-COA_c_Leaf_Night
3-OXOPALMITOYL-COA_c_Root_Day
3-OXOPALMITOYL-COA_c_Root_Night
3-Oxo-octanoyl-ACPs_p_Leaf_Day
3-Oxo-octanoyl-ACPs_p_Leaf_Night
3-Oxo-octanoyl-ACPs_p_Root_Day
3-Oxo-octanoyl-ACPs_p_Root_Night
3-P-HYDROXYPYRUVATE_p_Leaf_Day
3-P-HYDROXYPYRUVATE_p_Leaf_Night
3-P-HYDROXYPYRUVATE_p_Root_Day
3-P-HYDROXYPYRUVATE_p_Root_Night
3-P-SERINE_p_Leaf_Day
3-P-SERINE_p_Leaf_Night
3-P-SERINE_p_Root_Day
3-P-SERINE_p_Root_Night
3-SULFINOALANINE_c_Leaf_Day
3-SULFINOALANINE_c_Leaf_Night
3-SULFINOALANINE_c_Root_Day
3-SULFINOALANINE_c_Root_Night
3-SULFINYL-PYRUVATE_c_Leaf_Day
3-SULFINYL-PYRUVATE_c_Leaf_Night
3-SULFINYL-PYRUVATE_c_Root_Day
3-SULFINYL-PYRUVATE_c_Root_Night
3-UREIDO-ISOBUTYRATE_c_Leaf_Day
3-UREIDO-ISOBUTYRATE_c_Leaf_Night
3-UREIDO-ISOBUTYRATE_c_Root_Day
3-UREIDO-ISOBUTYRATE_c_Root_Night
3-UREIDO-PROPIONATE_c_Leaf_Day
3-UREIDO-PROPIONATE_c_Leaf_Night
3-UREIDO-PROPIONATE_c_Root_Day
3-UREIDO-PROPIONATE_c_Root_Night
3-oxo-behenoyl-ACPs_c_Leaf_Day
3-oxo-behenoyl-ACPs_c_Leaf_Night
3-oxo-behenoyl-ACPs_c_Root_Day
3-oxo-behenoyl-ACPs_c_Root_Night
3-oxo-cis-vaccenoyl-ACPs_c_Leaf_Day
3-oxo-cis-vaccenoyl-ACPs_c_Leaf_Night
3-oxo-cis-vaccenoyl-ACPs_c_Root_Day
3-oxo-cis-vaccenoyl-ACPs_c_Root_Night
3-oxo-decanoyl-ACPs_p_Leaf_Day
3-oxo-decanoyl-ACPs_p_Leaf_Night
3-oxo-decanoyl-ACPs_p_Root_Day
3-oxo-decanoyl-ACPs_p_Root_Night
3-oxo-dodecanoyl-ACPs_p_Leaf_Day
3-oxo-dodecanoyl-ACPs_p_Leaf_Night
3-oxo-dodecanoyl-ACPs_p_Root_Day
3-oxo-dodecanoyl-ACPs_p_Root_Night
3-oxo-hexanoyl-ACPs_p_Leaf_Day
3-oxo-hexanoyl-ACPs_p_Leaf_Night
3-oxo-hexanoyl-ACPs_p_Root_Day
3-oxo-hexanoyl-ACPs_p_Root_Night
3-oxo-myristoyl-ACPs_p_Leaf_Day
3-oxo-myristoyl-ACPs_p_Leaf_Night
3-oxo-myristoyl-ACPs_p_Root_Day
3-oxo-myristoyl-ACPs_p_Root_Night
3-oxo-palmitoyl-ACPs_p_Leaf_Day
3-oxo-palmitoyl-ACPs_p_Leaf_Night
3-oxo-palmitoyl-ACPs_p_Root_Day
3-oxo-palmitoyl-ACPs_p_Root_Night
3-oxo-stearoyl-ACPs_c_Leaf_Day
3-oxo-stearoyl-ACPs_c_Leaf_Night
3-oxo-stearoyl-ACPs_c_Root_Day
3-oxo-stearoyl-ACPs_c_Root_Night
34-DIHYDROXYPHENYLACETALDEHYDE_c_Leaf_Day
34-DIHYDROXYPHENYLACETALDEHYDE_c_Leaf_Night
34-DIHYDROXYPHENYLACETALDEHYDE_c_Root_Day
34-DIHYDROXYPHENYLACETALDEHYDE_c_Root_Night
34-DIHYDROXYPHENYLPYRUVATE_c_Leaf_Day
34-DIHYDROXYPHENYLPYRUVATE_c_Leaf_Night
34-DIHYDROXYPHENYLPYRUVATE_c_Root_Day
34-DIHYDROXYPHENYLPYRUVATE_c_Root_Night
345-TRIHYDROXY-37-DIMETHOXYFLAVONE_c_Leaf_Day
345-TRIHYDROXY-37-DIMETHOXYFLAVONE_c_Leaf_Night
345-TRIHYDROXY-37-DIMETHOXYFLAVONE_c_Root_Day
345-TRIHYDROXY-37-DIMETHOXYFLAVONE_c_Root_Night
3457-TETRAHYDROXY-3-METHOXYFLAVONE_c_Leaf_Day
3457-TETRAHYDROXY-3-METHOXYFLAVONE_c_Leaf_Night
3457-TETRAHYDROXY-3-METHOXYFLAVONE_c_Root_Day
3457-TETRAHYDROXY-3-METHOXYFLAVONE_c_Root_Night
35-DICHLOROCATECHOL_c_Leaf_Day
35-DICHLOROCATECHOL_c_Leaf_Night
35-DICHLOROCATECHOL_c_Root_Day
35-DICHLOROCATECHOL_c_Root_Night
3OH-4P-OH-ALPHA-KETOBUTYRATE_c_Leaf_Day
3OH-4P-OH-ALPHA-KETOBUTYRATE_c_Leaf_Night
3OH-4P-OH-ALPHA-KETOBUTYRATE_c_Root_Day
3OH-4P-OH-ALPHA-KETOBUTYRATE_c_Root_Night
3Z-PHYTOCHROMOBILIN_c_Leaf_Day
3Z-PHYTOCHROMOBILIN_c_Leaf_Night
3Z-PHYTOCHROMOBILIN_c_Root_Day
3Z-PHYTOCHROMOBILIN_c_Root_Night
4-ALPHA-METHYL-5-ALPHA-CHOLEST-7-EN-3-ON_c_Leaf_Day
4-ALPHA-METHYL-5-ALPHA-CHOLEST-7-EN-3-ON_c_Leaf_Night
4-ALPHA-METHYL-5-ALPHA-CHOLEST-7-EN-3-ON_c_Root_Day
4-ALPHA-METHYL-5-ALPHA-CHOLEST-7-EN-3-ON_c_Root_Night
4-AMINO-4-DEOXYCHORISMATE_p_Leaf_Day
4-AMINO-4-DEOXYCHORISMATE_p_Leaf_Night
4-AMINO-4-DEOXYCHORISMATE_p_Root_Day
4-AMINO-4-DEOXYCHORISMATE_p_Root_Night
4-AMINO-BUTYRALDEHYDE_c_Leaf_Day
4-AMINO-BUTYRALDEHYDE_c_Leaf_Night
4-AMINO-BUTYRALDEHYDE_c_Root_Day
4-AMINO-BUTYRALDEHYDE_c_Root_Night
4-AMINO-BUTYRATE_c_Leaf_Day
4-AMINO-BUTYRATE_c_Leaf_Night
4-AMINO-BUTYRATE_c_Root_Day
4-AMINO-BUTYRATE_c_Root_Night
4-AMINO-BUTYRATE_m_Leaf_Day
4-AMINO-BUTYRATE_m_Leaf_Night
4-AMINO-BUTYRATE_m_Root_Day
4-AMINO-BUTYRATE_m_Root_Night
4-COUMAROYLQUINATE_c_Leaf_Day
4-COUMAROYLQUINATE_c_Leaf_Night
4-COUMAROYLQUINATE_c_Root_Day
4-COUMAROYLQUINATE_c_Root_Night
4-CYTIDINE-5-DIPHOSPHO-2-C_p_Leaf_Day
4-CYTIDINE-5-DIPHOSPHO-2-C_p_Leaf_Night
4-CYTIDINE-5-DIPHOSPHO-2-C_p_Root_Day
4-CYTIDINE-5-DIPHOSPHO-2-C_p_Root_Night
4-FUMARYL-ACETOACETATE_c_Leaf_Day
4-FUMARYL-ACETOACETATE_c_Leaf_Night
4-FUMARYL-ACETOACETATE_c_Root_Day
4-FUMARYL-ACETOACETATE_c_Root_Night
4-GUANIDO-BUTYRAMIDE_c_Leaf_Day
4-GUANIDO-BUTYRAMIDE_c_Leaf_Night
4-GUANIDO-BUTYRAMIDE_c_Root_Day
4-GUANIDO-BUTYRAMIDE_c_Root_Night
4-HYDROXY-BUTYRATE_c_Leaf_Day
4-HYDROXY-BUTYRATE_c_Leaf_Night
4-HYDROXY-BUTYRATE_c_Root_Day
4-HYDROXY-BUTYRATE_c_Root_Night
4-HYDROXY-BUTYRATE_p_Leaf_Day
4-HYDROXY-BUTYRATE_p_Leaf_Night
4-HYDROXY-BUTYRATE_p_Root_Day
4-HYDROXY-BUTYRATE_p_Root_Night
4-HYDROXY-L-PROLINE_c_Leaf_Day
4-HYDROXY-L-PROLINE_c_Leaf_Night
4-HYDROXY-L-PROLINE_c_Root_Day
4-HYDROXY-L-PROLINE_c_Root_Night
4-HYDROXYPHENYLLACTATE_c_Leaf_Day
4-HYDROXYPHENYLLACTATE_c_Leaf_Night
4-HYDROXYPHENYLLACTATE_c_Root_Day
4-HYDROXYPHENYLLACTATE_c_Root_Night
4-IMIDAZOLEACETATE_c_Leaf_Day
4-IMIDAZOLEACETATE_c_Leaf_Night
4-IMIDAZOLEACETATE_c_Root_Day
4-IMIDAZOLEACETATE_c_Root_Night
4-MALEYL-ACETOACETATE_c_Leaf_Day
4-MALEYL-ACETOACETATE_c_Leaf_Night
4-MALEYL-ACETOACETATE_c_Root_Day
4-MALEYL-ACETOACETATE_c_Root_Night
4-METHOXY-3-INDOLYLMETHYL-GLUCOSINOLATE_c_Leaf_Day
4-METHOXY-3-INDOLYLMETHYL-GLUCOSINOLATE_c_Leaf_Night
4-METHOXY-3-INDOLYLMETHYL-GLUCOSINOLATE_c_Root_Day
4-METHOXY-3-INDOLYLMETHYL-GLUCOSINOLATE_c_Root_Night
4-METHYL-824-CHOLESTADIENOL_c_Leaf_Day
4-METHYL-824-CHOLESTADIENOL_c_Leaf_Night
4-METHYL-824-CHOLESTADIENOL_c_Root_Day
4-METHYL-824-CHOLESTADIENOL_c_Root_Night
4-METHYL-MYO-INOSITOL_c_Leaf_Day
4-METHYL-MYO-INOSITOL_c_Leaf_Night
4-METHYL-MYO-INOSITOL_c_Root_Day
4-METHYL-MYO-INOSITOL_c_Root_Night
4-METHYLBENZYL-ALCOHOL_c_Leaf_Day
4-METHYLBENZYL-ALCOHOL_c_Leaf_Night
4-METHYLBENZYL-ALCOHOL_c_Root_Day
4-METHYLBENZYL-ALCOHOL_c_Root_Night
4-METHYLCATECHOL_c_Leaf_Day
4-METHYLCATECHOL_c_Leaf_Night
4-METHYLCATECHOL_c_Root_Day
4-METHYLCATECHOL_c_Root_Night
4-P-PANTOTHENATE_c_Leaf_Day
4-P-PANTOTHENATE_c_Leaf_Night
4-P-PANTOTHENATE_c_Root_Day
4-P-PANTOTHENATE_c_Root_Night
4-PHOSPHONOOXY-THREONINE_c_Leaf_Day
4-PHOSPHONOOXY-THREONINE_c_Leaf_Night
4-PHOSPHONOOXY-THREONINE_c_Root_Day
4-PHOSPHONOOXY-THREONINE_c_Root_Night
4-PRENYLPHLORISOBUTYROPHENONE_c_Leaf_Day
4-PRENYLPHLORISOBUTYROPHENONE_c_Leaf_Night
4-PRENYLPHLORISOBUTYROPHENONE_c_Root_Day
4-PRENYLPHLORISOBUTYROPHENONE_c_Root_Night
4-hydroxybenzoate_c_Leaf_Day
4-hydroxybenzoate_c_Leaf_Night
4-hydroxybenzoate_c_Root_Day
4-hydroxybenzoate_c_Root_Night
44-DIMETHYL-5ALPHA-CHOLEST-7-EN-3BET_c_Leaf_Day
44-DIMETHYL-5ALPHA-CHOLEST-7-EN-3BET_c_Leaf_Night
44-DIMETHYL-5ALPHA-CHOLEST-7-EN-3BET_c_Root_Day
44-DIMETHYL-5ALPHA-CHOLEST-7-EN-3BET_c_Root_Night
44-DIMETHYL-824-CHOLESTADIENOL_c_Leaf_Day
44-DIMETHYL-824-CHOLESTADIENOL_c_Leaf_Night
44-DIMETHYL-824-CHOLESTADIENOL_c_Root_Day
44-DIMETHYL-824-CHOLESTADIENOL_c_Root_Night
44-DIMETHYL-CHOLESTA-812-24-TRIENOL_c_Leaf_Day
44-DIMETHYL-CHOLESTA-812-24-TRIENOL_c_Leaf_Night
44-DIMETHYL-CHOLESTA-812-24-TRIENOL_c_Root_Day
44-DIMETHYL-CHOLESTA-812-24-TRIENOL_c_Root_Night
5-10-METHENYL-THF_c_Leaf_Day
5-10-METHENYL-THF_c_Leaf_Night
5-10-METHENYL-THF_c_Root_Day
5-10-METHENYL-THF_c_Root_Night
5-10-METHENYL-THF_m_Leaf_Day
5-10-METHENYL-THF_m_Leaf_Night
5-10-METHENYL-THF_m_Root_Day
5-10-METHENYL-THF_m_Root_Night
5-10-METHENYL-THF_p_Leaf_Day
5-10-METHENYL-THF_p_Leaf_Night
5-10-METHENYL-THF_p_Root_Day
5-10-METHENYL-THF_p_Root_Night
5-ALPHA-CHOLESTA-724-DIEN-3-BETA-OL_c_Leaf_Day
5-ALPHA-CHOLESTA-724-DIEN-3-BETA-OL_c_Leaf_Night
5-ALPHA-CHOLESTA-724-DIEN-3-BETA-OL_c_Root_Day
5-ALPHA-CHOLESTA-724-DIEN-3-BETA-OL_c_Root_Night
5-AMINO-LEVULINATE_p_Leaf_Day
5-AMINO-LEVULINATE_p_Leaf_Night
5-AMINO-LEVULINATE_p_Root_Day
5-AMINO-LEVULINATE_p_Root_Night
5-DIPHOSPHO-1D-MYO-INOSITOL-12346P_c_Leaf_Day
5-DIPHOSPHO-1D-MYO-INOSITOL-12346P_c_Leaf_Night
5-DIPHOSPHO-1D-MYO-INOSITOL-12346P_c_Root_Day
5-DIPHOSPHO-1D-MYO-INOSITOL-12346P_c_Root_Night
5-FORMYL-THF_c_Leaf_Day
5-FORMYL-THF_c_Leaf_Night
5-FORMYL-THF_c_Root_Day
5-FORMYL-THF_c_Root_Night
5-HYDROXY-CONIFERALDEHYDE_c_Leaf_Day
5-HYDROXY-CONIFERALDEHYDE_c_Leaf_Night
5-HYDROXY-CONIFERALDEHYDE_c_Root_Day
5-HYDROXY-CONIFERALDEHYDE_c_Root_Night
5-HYDROXY-FERULIC-ACID_c_Leaf_Day
5-HYDROXY-FERULIC-ACID_c_Leaf_Night
5-HYDROXY-FERULIC-ACID_c_Root_Day
5-HYDROXY-FERULIC-ACID_c_Root_Night
5-HYDROXY-FERULOYL-COA_c_Leaf_Day
5-HYDROXY-FERULOYL-COA_c_Leaf_Night
5-HYDROXY-FERULOYL-COA_c_Root_Day
5-HYDROXY-FERULOYL-COA_c_Root_Night
5-HYDROXYINDOLE_ACETALDEHYDE_c_Leaf_Day
5-HYDROXYINDOLE_ACETALDEHYDE_c_Leaf_Night
5-HYDROXYINDOLE_ACETALDEHYDE_c_Root_Day
5-HYDROXYINDOLE_ACETALDEHYDE_c_Root_Night
5-HYDROXYINDOLE_ACETATE_c_Leaf_Day
5-HYDROXYINDOLE_ACETATE_c_Leaf_Night
5-HYDROXYINDOLE_ACETATE_c_Root_Day
5-HYDROXYINDOLE_ACETATE_c_Root_Night
5-HYDROXYISOURATE_x_Leaf_Day
5-HYDROXYISOURATE_x_Leaf_Night
5-HYDROXYISOURATE_x_Root_Day
5-HYDROXYISOURATE_x_Root_Night
5-METHYL-THF_c_Leaf_Day
5-METHYL-THF_c_Leaf_Night
5-METHYL-THF_c_Root_Day
5-METHYL-THF_c_Root_Night
5-METHYL-THF_p_Leaf_Day
5-METHYL-THF_p_Leaf_Night
5-METHYL-THF_p_Root_Day
5-METHYL-THF_p_Root_Night
5-METHYLTHIOADENOSINE_c_Leaf_Day
5-METHYLTHIOADENOSINE_c_Leaf_Night
5-METHYLTHIOADENOSINE_c_Root_Day
5-METHYLTHIOADENOSINE_c_Root_Night
5-O-METHYL-MYO-INOSITOL_c_Leaf_Day
5-O-METHYL-MYO-INOSITOL_c_Leaf_Night
5-O-METHYL-MYO-INOSITOL_c_Root_Day
5-O-METHYL-MYO-INOSITOL_c_Root_Night
5-OXOPROLINE_c_Leaf_Day
5-OXOPROLINE_c_Leaf_Night
5-OXOPROLINE_c_Root_Day
5-OXOPROLINE_c_Root_Night
5-P-BETA-D-RIBOSYL-AMINE_p_Leaf_Day
5-P-BETA-D-RIBOSYL-AMINE_p_Leaf_Night
5-P-BETA-D-RIBOSYL-AMINE_p_Root_Day
5-P-BETA-D-RIBOSYL-AMINE_p_Root_Night
5-P-RIBOSYL-N-FORMYLGLYCINEAMIDE_p_Leaf_Day
5-P-RIBOSYL-N-FORMYLGLYCINEAMIDE_p_Leaf_Night
5-P-RIBOSYL-N-FORMYLGLYCINEAMIDE_p_Root_Day
5-P-RIBOSYL-N-FORMYLGLYCINEAMIDE_p_Root_Night
5-PHOSPHO-RIBOSYL-GLYCINEAMIDE_p_Leaf_Day
5-PHOSPHO-RIBOSYL-GLYCINEAMIDE_p_Leaf_Night
5-PHOSPHO-RIBOSYL-GLYCINEAMIDE_p_Root_Day
5-PHOSPHO-RIBOSYL-GLYCINEAMIDE_p_Root_Night
5-PHOSPHORIBOSYL-5-AMINOIMIDAZOLE_p_Leaf_Day
5-PHOSPHORIBOSYL-5-AMINOIMIDAZOLE_p_Leaf_Night
5-PHOSPHORIBOSYL-5-AMINOIMIDAZOLE_p_Root_Day
5-PHOSPHORIBOSYL-5-AMINOIMIDAZOLE_p_Root_Night
5-PHOSPHORIBOSYL-N-FORMYLGLYCINEAMIDINE_p_Leaf_Day
5-PHOSPHORIBOSYL-N-FORMYLGLYCINEAMIDINE_p_Leaf_Night
5-PHOSPHORIBOSYL-N-FORMYLGLYCINEAMIDINE_p_Root_Day
5-PHOSPHORIBOSYL-N-FORMYLGLYCINEAMIDINE_p_Root_Night
57222428-ERGOSTATETRAENOL_c_Leaf_Day
57222428-ERGOSTATETRAENOL_c_Leaf_Night
57222428-ERGOSTATETRAENOL_c_Root_Day
57222428-ERGOSTATETRAENOL_c_Root_Night
572428-ERGOSTATRIENOL_c_Leaf_Day
572428-ERGOSTATRIENOL_c_Leaf_Night
572428-ERGOSTATRIENOL_c_Root_Day
572428-ERGOSTATRIENOL_c_Root_Night
5734-TETRAHYDROXYFLAVONE_c_Leaf_Day
5734-TETRAHYDROXYFLAVONE_c_Leaf_Night
5734-TETRAHYDROXYFLAVONE_c_Root_Day
5734-TETRAHYDROXYFLAVONE_c_Root_Night
5Z13E-15S-1115-DIHYDROXY-9-OXOPROS_c_Leaf_Day
5Z13E-15S-1115-DIHYDROXY-9-OXOPROS_c_Leaf_Night
5Z13E-15S-1115-DIHYDROXY-9-OXOPROS_c_Root_Day
5Z13E-15S-1115-DIHYDROXY-9-OXOPROS_c_Root_Night
6G-KESTOTETRAOSE_c_Leaf_Day
6G-KESTOTETRAOSE_c_Leaf_Night
6G-KESTOTETRAOSE_c_Root_Day
6G-KESTOTETRAOSE_c_Root_Night
6Z8E10E14Z-5S12R-512-DIHYDROXYI_c_Leaf_Day
6Z8E10E14Z-5S12R-512-DIHYDROXYI_c_Leaf_Night
6Z8E10E14Z-5S12R-512-DIHYDROXYI_c_Root_Day
6Z8E10E14Z-5S12R-512-DIHYDROXYI_c_Root_Night
7-8-DIHYDROPTEROATE_m_Leaf_Day
7-8-DIHYDROPTEROATE_m_Leaf_Night
7-8-DIHYDROPTEROATE_m_Root_Day
7-8-DIHYDROPTEROATE_m_Root_Night
7-O-ACETYLSALUTARIDINOL_c_Leaf_Day
7-O-ACETYLSALUTARIDINOL_c_Leaf_Night
7-O-ACETYLSALUTARIDINOL_c_Root_Day
7-O-ACETYLSALUTARIDINOL_c_Root_Night
799-TRI-CIS-NEUROSPORENE_c_Leaf_Day
799-TRI-CIS-NEUROSPORENE_c_Leaf_Night
799-TRI-CIS-NEUROSPORENE_c_Root_Day
799-TRI-CIS-NEUROSPORENE_c_Root_Night
7997-TETRA-CIS-LYCOPENE_c_Leaf_Day
7997-TETRA-CIS-LYCOPENE_c_Leaf_Night
7997-TETRA-CIS-LYCOPENE_c_Root_Day
7997-TETRA-CIS-LYCOPENE_c_Root_Night
8-AMINO-7-OXONONANOATE_c_Leaf_Day
8-AMINO-7-OXONONANOATE_c_Leaf_Night
8-AMINO-7-OXONONANOATE_c_Root_Day
8-AMINO-7-OXONONANOATE_c_Root_Night
9--OR-1016-DIHYDROXYPALMITATE_c_Leaf_Day
9--OR-1016-DIHYDROXYPALMITATE_c_Leaf_Night
9--OR-1016-DIHYDROXYPALMITATE_c_Root_Day
9--OR-1016-DIHYDROXYPALMITATE_c_Root_Night
910-EPOXY-18-HYDROXYSTEARATE_c_Leaf_Day
910-EPOXY-18-HYDROXYSTEARATE_c_Leaf_Night
910-EPOXY-18-HYDROXYSTEARATE_c_Root_Day
910-EPOXY-18-HYDROXYSTEARATE_c_Root_Night
91018-TRIHYDROXYSTEARATE_c_Leaf_Day
91018-TRIHYDROXYSTEARATE_c_Leaf_Night
91018-TRIHYDROXYSTEARATE_c_Root_Day
91018-TRIHYDROXYSTEARATE_c_Root_Night
99-DI-CIS-ZETA-CAROTENE_c_Leaf_Day
99-DI-CIS-ZETA-CAROTENE_c_Leaf_Night
99-DI-CIS-ZETA-CAROTENE_c_Root_Day
99-DI-CIS-ZETA-CAROTENE_c_Root_Night
ACETALD_c_Leaf_Day
ACETALD_c_Leaf_Night
ACETALD_c_Root_Day
ACETALD_c_Root_Night
ACETALD_m_Leaf_Day
ACETALD_m_Leaf_Night
ACETALD_m_Root_Day
ACETALD_m_Root_Night
ACETOACETYL-COA_c_Leaf_Day
ACETOACETYL-COA_c_Leaf_Night
ACETOACETYL-COA_c_Root_Day
ACETOACETYL-COA_c_Root_Night
ACETOACETYL-COA_x_Leaf_Day
ACETOACETYL-COA_x_Leaf_Night
ACETOACETYL-COA_x_Root_Day
ACETOACETYL-COA_x_Root_Night
ACETOL_c_Leaf_Day
ACETOL_c_Leaf_Night
ACETOL_c_Root_Day
ACETOL_c_Root_Night
ACETONE_c_Leaf_Day
ACETONE_c_Leaf_Night
ACETONE_c_Root_Day
ACETONE_c_Root_Night
ACETYL-ACP_c_Leaf_Day
ACETYL-ACP_c_Leaf_Night
ACETYL-ACP_c_Root_Day
ACETYL-ACP_c_Root_Night
ACETYL-COA_c_Leaf_Day
ACETYL-COA_c_Leaf_Night
ACETYL-COA_c_Root_Day
ACETYL-COA_c_Root_Night
ACETYL-COA_m_Leaf_Day
ACETYL-COA_m_Leaf_Night
ACETYL-COA_m_Root_Day
ACETYL-COA_m_Root_Night
ACETYL-COA_p_Leaf_Day
ACETYL-COA_p_Leaf_Night
ACETYL-COA_p_Root_Day
ACETYL-COA_p_Root_Night
ACETYL-COA_x_Leaf_Day
ACETYL-COA_x_Leaf_Night
ACETYL-COA_x_Root_Day
ACETYL-COA_x_Root_Night
ACETYL-ETCETERA-L-ASPARAGINE_c_Leaf_Day
ACETYL-ETCETERA-L-ASPARAGINE_c_Leaf_Night
ACETYL-ETCETERA-L-ASPARAGINE_c_Root_Day
ACETYL-ETCETERA-L-ASPARAGINE_c_Root_Night
ACETYL-GLU_p_Leaf_Day
ACETYL-GLU_p_Leaf_Night
ACETYL-GLU_p_Root_Day
ACETYL-GLU_p_Root_Night
ACETYLSERINE_c_Leaf_Day
ACETYLSERINE_c_Leaf_Night
ACETYLSERINE_c_Root_Day
ACETYLSERINE_c_Root_Night
ACETYLSERINE_m_Leaf_Day
ACETYLSERINE_m_Leaf_Night
ACETYLSERINE_m_Root_Day
ACETYLSERINE_m_Root_Night
ACETYLSERINE_p_Leaf_Day
ACETYLSERINE_p_Leaf_Night
ACETYLSERINE_p_Root_Day
ACETYLSERINE_p_Root_Night
ACET_c_Leaf_Day
ACET_c_Leaf_Night
ACET_c_Root_Day
ACET_c_Root_Night
ACET_m_Leaf_Day
ACET_m_Leaf_Night
ACET_m_Root_Day
ACET_m_Root_Night
ACET_p_Leaf_Day
ACET_p_Leaf_Night
ACET_p_Root_Day
ACET_p_Root_Night
ACET_x_Leaf_Day
ACET_x_Leaf_Night
ACET_x_Root_Day
ACET_x_Root_Night
ACP_c_Leaf_Day
ACP_c_Leaf_Night
ACP_c_Root_Day
ACP_c_Root_Night
ACP_p_Leaf_Day
ACP_p_Leaf_Night
ACP_p_Root_Day
ACP_p_Root_Night
ACROLEIN_c_Leaf_Day
ACROLEIN_c_Leaf_Night
ACROLEIN_c_Root_Day
ACROLEIN_c_Root_Night
ACRYLAMIDE_c_Leaf_Day
ACRYLAMIDE_c_Leaf_Night
ACRYLAMIDE_c_Root_Day
ACRYLAMIDE_c_Root_Night
ACRYLATE_c_Leaf_Day
ACRYLATE_c_Leaf_Night
ACRYLATE_c_Root_Day
ACRYLATE_c_Root_Night
ACRYLONITRILE_c_Leaf_Day
ACRYLONITRILE_c_Leaf_Night
ACRYLONITRILE_c_Root_Day
ACRYLONITRILE_c_Root_Night
ACRYLYL-COA_m_Leaf_Day
ACRYLYL-COA_m_Leaf_Night
ACRYLYL-COA_m_Root_Day
ACRYLYL-COA_m_Root_Night
ADENINE_c_Leaf_Day
ADENINE_c_Leaf_Night
ADENINE_c_Root_Day
ADENINE_c_Root_Night
ADENOSINE5TRIPHOSPHO5ADENOSINE_c_Leaf_Day
ADENOSINE5TRIPHOSPHO5ADENOSINE_c_Leaf_Night
ADENOSINE5TRIPHOSPHO5ADENOSINE_c_Root_Day
ADENOSINE5TRIPHOSPHO5ADENOSINE_c_Root_Night
ADENOSINE_DIPHOSPHATE_RIBOSE_c_Leaf_Day
ADENOSINE_DIPHOSPHATE_RIBOSE_c_Leaf_Night
ADENOSINE_DIPHOSPHATE_RIBOSE_c_Root_Day
ADENOSINE_DIPHOSPHATE_RIBOSE_c_Root_Night
ADENOSINE_c_Leaf_Day
ADENOSINE_c_Leaf_Night
ADENOSINE_c_Root_Day
ADENOSINE_c_Root_Night
ADENOSYL-HOMO-CYS_c_Leaf_Day
ADENOSYL-HOMO-CYS_c_Leaf_Night
ADENOSYL-HOMO-CYS_c_Root_Day
ADENOSYL-HOMO-CYS_c_Root_Night
ADENOSYL-HOMO-CYS_p_Leaf_Day
ADENOSYL-HOMO-CYS_p_Leaf_Night
ADENOSYL-HOMO-CYS_p_Root_Day
ADENOSYL-HOMO-CYS_p_Root_Night
ADENYLOSUCC_p_Leaf_Day
ADENYLOSUCC_p_Leaf_Night
ADENYLOSUCC_p_Root_Day
ADENYLOSUCC_p_Root_Night
ADP-D-GLUCOSE_p_Leaf_Day
ADP-D-GLUCOSE_p_Leaf_Night
ADP-D-GLUCOSE_p_Root_Day
ADP-D-GLUCOSE_p_Root_Night
ADP_c_Leaf_Day
ADP_c_Leaf_Night
ADP_c_Root_Day
ADP_c_Root_Night
ADP_m_Leaf_Day
ADP_m_Leaf_Night
ADP_m_Root_Day
ADP_m_Root_Night
ADP_p_Leaf_Day
ADP_p_Leaf_Night
ADP_p_Root_Day
ADP_p_Root_Night
ADP_x_Leaf_Day
ADP_x_Leaf_Night
ADP_x_Root_Day
ADP_x_Root_Night
AGMATHINE_c_Leaf_Day
AGMATHINE_c_Leaf_Night
AGMATHINE_c_Root_Day
AGMATHINE_c_Root_Night
AICAR_p_Leaf_Day
AICAR_p_Leaf_Night
AICAR_p_Root_Day
AICAR_p_Root_Night
ALA-tRNAs_c_Leaf_Day
ALA-tRNAs_c_Leaf_Night
ALA-tRNAs_c_Root_Day
ALA-tRNAs_c_Root_Night
ALL-TRANS-HEPTAPRENYL-DIPHOSPHATE_c_Leaf_Day
ALL-TRANS-HEPTAPRENYL-DIPHOSPHATE_c_Leaf_Night
ALL-TRANS-HEPTAPRENYL-DIPHOSPHATE_c_Root_Day
ALL-TRANS-HEPTAPRENYL-DIPHOSPHATE_c_Root_Night
ALL-TRANS-HEXAPRENYL-DIPHOSPHATE_c_Leaf_Day
ALL-TRANS-HEXAPRENYL-DIPHOSPHATE_c_Leaf_Night
ALL-TRANS-HEXAPRENYL-DIPHOSPHATE_c_Root_Day
ALL-TRANS-HEXAPRENYL-DIPHOSPHATE_c_Root_Night
ALL-TRANS-PENTAPRENYL-DIPHOSPHATE_c_Leaf_Day
ALL-TRANS-PENTAPRENYL-DIPHOSPHATE_c_Leaf_Night
ALL-TRANS-PENTAPRENYL-DIPHOSPHATE_c_Root_Day
ALL-TRANS-PENTAPRENYL-DIPHOSPHATE_c_Root_Night
ALLANTOATE_c_Leaf_Day
ALLANTOATE_c_Leaf_Night
ALLANTOATE_c_Root_Day
ALLANTOATE_c_Root_Night
ALLANTOIN_c_Leaf_Day
ALLANTOIN_c_Leaf_Night
ALLANTOIN_c_Root_Day
ALLANTOIN_c_Root_Night
ALLOLACTOSE_c_Leaf_Day
ALLOLACTOSE_c_Leaf_Night
ALLOLACTOSE_c_Root_Day
ALLOLACTOSE_c_Root_Night
ALLYL-ALCOHOL_c_Leaf_Day
ALLYL-ALCOHOL_c_Leaf_Night
ALLYL-ALCOHOL_c_Root_Day
ALLYL-ALCOHOL_c_Root_Night
ALLYSINE_c_Leaf_Day
ALLYSINE_c_Leaf_Night
ALLYSINE_c_Root_Day
ALLYSINE_c_Root_Night
ALPHA-D-GALACTOSE_c_Leaf_Day
ALPHA-D-GALACTOSE_c_Leaf_Night
ALPHA-D-GALACTOSE_c_Root_Day
ALPHA-D-GALACTOSE_c_Root_Night
ALPHA-HYDROXY-915-DIOXOPROSTANOATE_c_Leaf_Day
ALPHA-HYDROXY-915-DIOXOPROSTANOATE_c_Leaf_Night
ALPHA-HYDROXY-915-DIOXOPROSTANOATE_c_Root_Day
ALPHA-HYDROXY-915-DIOXOPROSTANOATE_c_Root_Night
ALPHA-METHYL-5-ALPHA-ERGOSTA_c_Leaf_Day
ALPHA-METHYL-5-ALPHA-ERGOSTA_c_Leaf_Night
ALPHA-METHYL-5-ALPHA-ERGOSTA_c_Root_Day
ALPHA-METHYL-5-ALPHA-ERGOSTA_c_Root_Night
ALPHA-TOCOPHEROL_c_Leaf_Day
ALPHA-TOCOPHEROL_c_Leaf_Night
ALPHA-TOCOPHEROL_c_Root_Day
ALPHA-TOCOPHEROL_c_Root_Night
ALPHA11-ALPHA-EPOXY-15-HYDROXYTHROMBA_c_Leaf_Day
ALPHA11-ALPHA-EPOXY-15-HYDROXYTHROMBA_c_Leaf_Night
ALPHA11-ALPHA-EPOXY-15-HYDROXYTHROMBA_c_Root_Day
ALPHA11-ALPHA-EPOXY-15-HYDROXYTHROMBA_c_Root_Night
AMINO-ACETONE_c_Leaf_Day
AMINO-ACETONE_c_Leaf_Night
AMINO-ACETONE_c_Root_Day
AMINO-ACETONE_c_Root_Night
AMINO-HYDROXYMETHYL-METHYL-PYR-P_c_Leaf_Day
AMINO-HYDROXYMETHYL-METHYL-PYR-P_c_Leaf_Night
AMINO-HYDROXYMETHYL-METHYL-PYR-P_c_Root_Day
AMINO-HYDROXYMETHYL-METHYL-PYR-P_c_Root_Night
AMINO-HYDROXYMETHYL-METHYLPYRIMIDINE-PP_c_Leaf_Day
AMINO-HYDROXYMETHYL-METHYLPYRIMIDINE-PP_c_Leaf_Night
AMINO-HYDROXYMETHYL-METHYLPYRIMIDINE-PP_c_Root_Day
AMINO-HYDROXYMETHYL-METHYLPYRIMIDINE-PP_c_Root_Night
AMINO-OH-HYDROXYMETHYL-DIHYDROPTERIDINE_c_Leaf_Day
AMINO-OH-HYDROXYMETHYL-DIHYDROPTERIDINE_c_Leaf_Night
AMINO-OH-HYDROXYMETHYL-DIHYDROPTERIDINE_c_Root_Day
AMINO-OH-HYDROXYMETHYL-DIHYDROPTERIDINE_c_Root_Night
AMINO-OH-HYDROXYMETHYL-DIHYDROPTERIDINE_m_Leaf_Day
AMINO-OH-HYDROXYMETHYL-DIHYDROPTERIDINE_m_Leaf_Night
AMINO-OH-HYDROXYMETHYL-DIHYDROPTERIDINE_m_Root_Day
AMINO-OH-HYDROXYMETHYL-DIHYDROPTERIDINE_m_Root_Night
AMINO-RIBOSYLAMINO-1H-3H-PYR-DIONE_c_Leaf_Day
AMINO-RIBOSYLAMINO-1H-3H-PYR-DIONE_c_Leaf_Night
AMINO-RIBOSYLAMINO-1H-3H-PYR-DIONE_c_Root_Day
AMINO-RIBOSYLAMINO-1H-3H-PYR-DIONE_c_Root_Night
AMMONIA_c_Leaf_Day
AMMONIA_c_Leaf_Night
AMMONIA_c_Root_Day
AMMONIA_c_Root_Night
AMMONIA_m_Leaf_Day
AMMONIA_m_Leaf_Night
AMMONIA_m_Root_Day
AMMONIA_m_Root_Night
AMMONIA_p_Leaf_Day
AMMONIA_p_Leaf_Night
AMMONIA_p_Root_Day
AMMONIA_p_Root_Night
AMMONIA_v_Leaf_Day
AMMONIA_v_Leaf_Night
AMMONIA_v_Root_Day
AMMONIA_v_Root_Night
AMMONIA_x_Leaf_Day
AMMONIA_x_Leaf_Night
AMMONIA_x_Root_Day
AMMONIA_x_Root_Night
AMMONIUM_c_Leaf_Day
AMMONIUM_c_Leaf_Night
AMMONIUM_c_Root_Day
AMMONIUM_c_Root_Night
AMP_b_Leaf_Day			-1
AMP_b_Leaf_Night			-1
AMP_b_Root_Day			-1
AMP_b_Root_Night			-1
AMP_c_Leaf_Day
AMP_c_Leaf_Night
AMP_c_Root_Day
AMP_c_Root_Night
AMP_m_Leaf_Day
AMP_m_Leaf_Night
AMP_m_Root_Day
AMP_m_Root_Night
AMP_p_Leaf_Day
AMP_p_Leaf_Night
AMP_p_Root_Day
AMP_p_Root_Night
AMP_x_Leaf_Day
AMP_x_Leaf_Night
AMP_x_Root_Day
AMP_x_Root_Night
ANDROST4ENE_c_Leaf_Day
ANDROST4ENE_c_Leaf_Night
ANDROST4ENE_c_Root_Day
ANDROST4ENE_c_Root_Night
ANTHRANILATE_c_Leaf_Day
ANTHRANILATE_c_Leaf_Night
ANTHRANILATE_c_Root_Day
ANTHRANILATE_c_Root_Night
ANTHRANILATE_p_Leaf_Day
ANTHRANILATE_p_Leaf_Night
ANTHRANILATE_p_Root_Day
ANTHRANILATE_p_Root_Night
APIGENIN_c_Leaf_Day
APIGENIN_c_Leaf_Night
APIGENIN_c_Root_Day
APIGENIN_c_Root_Night
APS_c_Leaf_Day
APS_c_Leaf_Night
APS_c_Root_Day
APS_c_Root_Night
APS_p_Leaf_Day
APS_p_Leaf_Night
APS_p_Root_Day
APS_p_Root_Night
ARABINOSE-5P_c_Leaf_Day
ARABINOSE-5P_c_Leaf_Night
ARABINOSE-5P_c_Root_Day
ARABINOSE-5P_c_Root_Night
ARACHIDONIC_ACID_c_Leaf_Day
ARACHIDONIC_ACID_c_Leaf_Night
ARACHIDONIC_ACID_c_Root_Day
ARACHIDONIC_ACID_c_Root_Night
ARACHIDONYL-COA_c_Leaf_Day
ARACHIDONYL-COA_c_Leaf_Night
ARACHIDONYL-COA_c_Root_Day
ARACHIDONYL-COA_c_Root_Night
ARG-tRNAs_c_Leaf_Day
ARG-tRNAs_c_Leaf_Night
ARG-tRNAs_c_Root_Day
ARG-tRNAs_c_Root_Night
ARG_CP_Day
ARG_CP_Night
ARG_c_Leaf_Day
ARG_c_Leaf_Night
ARG_c_Root_Day
ARG_c_Root_Night
ARG_m_Leaf_Day
ARG_m_Leaf_Night
ARG_m_Root_Day
ARG_m_Root_Night
ARSENATE_c_Leaf_Day
ARSENATE_c_Leaf_Night
ARSENATE_c_Root_Day
ARSENATE_c_Root_Night
ASCORBATE_c_Leaf_Day
ASCORBATE_c_Leaf_Night
ASCORBATE_c_Root_Day
ASCORBATE_c_Root_Night
ASCORBATE_m_Leaf_Day
ASCORBATE_m_Leaf_Night
ASCORBATE_m_Root_Day
ASCORBATE_m_Root_Night
ASCORBATE_p_Leaf_Day
ASCORBATE_p_Leaf_Night
ASCORBATE_p_Root_Day
ASCORBATE_p_Root_Night
ASCORBATE_x_Leaf_Day
ASCORBATE_x_Leaf_Night
ASCORBATE_x_Root_Day
ASCORBATE_x_Root_Night
ASN-tRNAs_c_Leaf_Day
ASN-tRNAs_c_Leaf_Night
ASN-tRNAs_c_Root_Day
ASN-tRNAs_c_Root_Night
ASN_CP_Day
ASN_CP_Night
ASN_c_Leaf_Day
ASN_c_Leaf_Night
ASN_c_Root_Day
ASN_c_Root_Night
ASP-tRNAs_c_Leaf_Day
ASP-tRNAs_c_Leaf_Night
ASP-tRNAs_c_Root_Day
ASP-tRNAs_c_Root_Night
ATP_c_Leaf_Day
ATP_c_Leaf_Night
ATP_c_Root_Day
ATP_c_Root_Night
ATP_m_Leaf_Day
ATP_m_Leaf_Night
ATP_m_Root_Day
ATP_m_Root_Night
ATP_p_Leaf_Day
ATP_p_Leaf_Night
ATP_p_Root_Day
ATP_p_Root_Night
ATP_x_Leaf_Day
ATP_x_Leaf_Night
ATP_x_Root_Day
ATP_x_Root_Night
Acetoacetyl-ACPs_c_Leaf_Day
Acetoacetyl-ACPs_c_Leaf_Night
Acetoacetyl-ACPs_c_Root_Day
Acetoacetyl-ACPs_c_Root_Night
Acetoacetyl-ACPs_p_Leaf_Day
Acetoacetyl-ACPs_p_Leaf_Night
Acetoacetyl-ACPs_p_Root_Day
Acetoacetyl-ACPs_p_Root_Night
B-ALANINE_c_Leaf_Day
B-ALANINE_c_Leaf_Night
B-ALANINE_c_Root_Day
B-ALANINE_c_Root_Night
BACCATIN-III_c_Leaf_Day
BACCATIN-III_c_Leaf_Night
BACCATIN-III_c_Root_Day
BACCATIN-III_c_Root_Night
BENZALDEHYDE_c_Leaf_Day
BENZALDEHYDE_c_Leaf_Night
BENZALDEHYDE_c_Root_Day
BENZALDEHYDE_c_Root_Night
BENZOATE_c_Leaf_Day
BENZOATE_c_Leaf_Night
BENZOATE_c_Root_Day
BENZOATE_c_Root_Night
BENZOYLCOA_c_Leaf_Day
BENZOYLCOA_c_Leaf_Night
BENZOYLCOA_c_Root_Day
BENZOYLCOA_c_Root_Night
BENZYL-ALCOHOL_c_Leaf_Day
BENZYL-ALCOHOL_c_Leaf_Night
BENZYL-ALCOHOL_c_Root_Day
BENZYL-ALCOHOL_c_Root_Night
BENZYL-DESULFOGLUCOSINOLATE_c_Leaf_Day
BENZYL-DESULFOGLUCOSINOLATE_c_Leaf_Night
BENZYL-DESULFOGLUCOSINOLATE_c_Root_Day
BENZYL-DESULFOGLUCOSINOLATE_c_Root_Night
BENZYL-ISOTHIOCYANATE_c_Leaf_Day
BENZYL-ISOTHIOCYANATE_c_Leaf_Night
BENZYL-ISOTHIOCYANATE_c_Root_Day
BENZYL-ISOTHIOCYANATE_c_Root_Night
BETA-TOCOPHEROL_c_Leaf_Day
BETA-TOCOPHEROL_c_Leaf_Night
BETA-TOCOPHEROL_c_Root_Day
BETA-TOCOPHEROL_c_Root_Night
BETAINE-ALDEHYDE-HYDRATE_c_Leaf_Day
BETAINE-ALDEHYDE-HYDRATE_c_Leaf_Night
BETAINE-ALDEHYDE-HYDRATE_c_Root_Day
BETAINE-ALDEHYDE-HYDRATE_c_Root_Night
BETAINE_ALDEHYDE_c_Leaf_Day
BETAINE_ALDEHYDE_c_Leaf_Night
BETAINE_ALDEHYDE_c_Root_Day
BETAINE_ALDEHYDE_c_Root_Night
BETAINE_c_Leaf_Day
BETAINE_c_Leaf_Night
BETAINE_c_Root_Day
BETAINE_c_Root_Night
BILIVERDINE_c_Leaf_Day
BILIVERDINE_c_Leaf_Night
BILIVERDINE_c_Root_Day
BILIVERDINE_c_Root_Night
BIOPTERIN_c_Leaf_Day
BIOPTERIN_c_Leaf_Night
BIOPTERIN_c_Root_Day
BIOPTERIN_c_Root_Night
BIOTIN_c_Leaf_Day
BIOTIN_c_Leaf_Night
BIOTIN_c_Root_Day
BIOTIN_c_Root_Night
BISOHMYR-GLC_c_Leaf_Day
BISOHMYR-GLC_c_Leaf_Night
BISOHMYR-GLC_c_Root_Day
BISOHMYR-GLC_c_Root_Night
BISOHMYR-GLUCOSAMINYL-1P_c_Leaf_Day
BISOHMYR-GLUCOSAMINYL-1P_c_Leaf_Night
BISOHMYR-GLUCOSAMINYL-1P_c_Root_Day
BISOHMYR-GLUCOSAMINYL-1P_c_Root_Night
BR-_c_Leaf_Day
BR-_c_Leaf_Night
BR-_c_Root_Day
BR-_c_Root_Night
BUTANAL_c_Leaf_Day
BUTANAL_c_Leaf_Night
BUTANAL_c_Root_Day
BUTANAL_c_Root_Night
BUTANOL_c_Leaf_Day
BUTANOL_c_Leaf_Night
BUTANOL_c_Root_Day
BUTANOL_c_Root_Night
BUTYRIC_ACID_c_Leaf_Day
BUTYRIC_ACID_c_Leaf_Night
BUTYRIC_ACID_c_Root_Day
BUTYRIC_ACID_c_Root_Night
BUTYRYL-COA_c_Leaf_Day
BUTYRYL-COA_c_Leaf_Night
BUTYRYL-COA_c_Root_Day
BUTYRYL-COA_c_Root_Night
Beta-3-hydroxybutyryl-ACPs_p_Leaf_Day
Beta-3-hydroxybutyryl-ACPs_p_Leaf_Night
Beta-3-hydroxybutyryl-ACPs_p_Root_Day
Beta-3-hydroxybutyryl-ACPs_p_Root_Night
Beta-hydroxydecanoyl-ACPs_p_Leaf_Day
Beta-hydroxydecanoyl-ACPs_p_Leaf_Night
Beta-hydroxydecanoyl-ACPs_p_Root_Day
Beta-hydroxydecanoyl-ACPs_p_Root_Night
Butanoyl-ACPs_p_Leaf_Day
Butanoyl-ACPs_p_Leaf_Night
Butanoyl-ACPs_p_Root_Day
Butanoyl-ACPs_p_Root_Night
C1_c_Leaf_Day
C1_c_Leaf_Night
C1_c_Root_Day
C1_c_Root_Night
C3_c_Leaf_Day
C3_c_Leaf_Night
C3_c_Root_Day
C3_c_Root_Night
C4_c_Leaf_Day
C4_c_Leaf_Night
C4_c_Root_Day
C4_c_Root_Night
C55-PP-GLCNAC-MANNACA-FUC4NAC_c_Leaf_Day
C55-PP-GLCNAC-MANNACA-FUC4NAC_c_Leaf_Night
C55-PP-GLCNAC-MANNACA-FUC4NAC_c_Root_Day
C55-PP-GLCNAC-MANNACA-FUC4NAC_c_Root_Night
C55-PP-GLCNAC-MANNACA_c_Leaf_Day
C55-PP-GLCNAC-MANNACA_c_Leaf_Night
C55-PP-GLCNAC-MANNACA_c_Root_Day
C55-PP-GLCNAC-MANNACA_c_Root_Night
C5_c_Leaf_Day
C5_c_Leaf_Night
C5_c_Root_Day
C5_c_Root_Night
C6_c_Leaf_Day
C6_c_Leaf_Night
C6_c_Root_Day
C6_c_Root_Night
CA+2_c_Leaf_Day
CA+2_c_Leaf_Night
CA+2_c_Root_Day
CA+2_c_Root_Night
CA+2_v_Leaf_Day
CA+2_v_Leaf_Night
CA+2_v_Root_Day
CA+2_v_Root_Night
CADAVERINE_c_Leaf_Day
CADAVERINE_c_Leaf_Night
CADAVERINE_c_Root_Day
CADAVERINE_c_Root_Night
CAFFEOYL-COA_c_Leaf_Day
CAFFEOYL-COA_c_Leaf_Night
CAFFEOYL-COA_c_Root_Day
CAFFEOYL-COA_c_Root_Night
CAFFEOYLQUINATE_c_Leaf_Day
CAFFEOYLQUINATE_c_Leaf_Night
CAFFEOYLQUINATE_c_Root_Day
CAFFEOYLQUINATE_c_Root_Night
CAFFEOYLSHIKIMATE_c_Leaf_Day
CAFFEOYLSHIKIMATE_c_Leaf_Night
CAFFEOYLSHIKIMATE_c_Root_Day
CAFFEOYLSHIKIMATE_c_Root_Night
CAMP_c_Leaf_Day
CAMP_c_Leaf_Night
CAMP_c_Root_Day
CAMP_c_Root_Night
CANAVANINE_c_Leaf_Day
CANAVANINE_c_Leaf_Night
CANAVANINE_c_Root_Day
CANAVANINE_c_Root_Night
CANAVANINOSUCCINATE_c_Leaf_Day
CANAVANINOSUCCINATE_c_Leaf_Night
CANAVANINOSUCCINATE_c_Root_Day
CANAVANINOSUCCINATE_c_Root_Night
CAPSANTHIN_c_Leaf_Day
CAPSANTHIN_c_Leaf_Night
CAPSANTHIN_c_Root_Day
CAPSANTHIN_c_Root_Night
CAPSORUBIN_c_Leaf_Day
CAPSORUBIN_c_Leaf_Night
CAPSORUBIN_c_Root_Day
CAPSORUBIN_c_Root_Night
CARBAMATE_c_Leaf_Day
CARBAMATE_c_Leaf_Night
CARBAMATE_c_Root_Day
CARBAMATE_c_Root_Night
CARBAMOYL-P_c_Leaf_Day
CARBAMOYL-P_c_Leaf_Night
CARBAMOYL-P_c_Root_Day
CARBAMOYL-P_c_Root_Night
CARBAMOYL-P_m_Leaf_Day
CARBAMOYL-P_m_Leaf_Night
CARBAMOYL-P_m_Root_Day
CARBAMOYL-P_m_Root_Night
CARBAMOYL-P_p_Leaf_Day
CARBAMOYL-P_p_Leaf_Night
CARBAMOYL-P_p_Root_Day
CARBAMOYL-P_p_Root_Night
CARBAMYUL-L-ASPARTATE_p_Leaf_Day
CARBAMYUL-L-ASPARTATE_p_Leaf_Night
CARBAMYUL-L-ASPARTATE_p_Root_Day
CARBAMYUL-L-ASPARTATE_p_Root_Night
CARBON-DIOXIDE_c_Leaf_Day
CARBON-DIOXIDE_c_Leaf_Night
CARBON-DIOXIDE_c_Root_Day
CARBON-DIOXIDE_c_Root_Night
CARBON-DIOXIDE_m_Leaf_Day
CARBON-DIOXIDE_m_Leaf_Night
CARBON-DIOXIDE_m_Root_Day
CARBON-DIOXIDE_m_Root_Night
CARBON-DIOXIDE_p_Leaf_Day
CARBON-DIOXIDE_p_Leaf_Night
CARBON-DIOXIDE_p_Root_Day
CARBON-DIOXIDE_p_Root_Night
CARBON-DIOXIDE_x_Leaf_Day
CARBON-DIOXIDE_x_Leaf_Night
CARBON-DIOXIDE_x_Root_Day
CARBON-DIOXIDE_x_Root_Night
CARBON-MONOXIDE_c_Leaf_Day
CARBON-MONOXIDE_c_Leaf_Night
CARBON-MONOXIDE_c_Root_Day
CARBON-MONOXIDE_c_Root_Night
CARBOXYMETHYL-HYDROXYPHENYLPROPCOA_c_Leaf_Day
CARBOXYMETHYL-HYDROXYPHENYLPROPCOA_c_Leaf_Night
CARBOXYMETHYL-HYDROXYPHENYLPROPCOA_c_Root_Day
CARBOXYMETHYL-HYDROXYPHENYLPROPCOA_c_Root_Night
CARBOXYPHENYLAMINO-DEOXYRIBULOSE-P_p_Leaf_Day
CARBOXYPHENYLAMINO-DEOXYRIBULOSE-P_p_Leaf_Night
CARBOXYPHENYLAMINO-DEOXYRIBULOSE-P_p_Root_Day
CARBOXYPHENYLAMINO-DEOXYRIBULOSE-P_p_Root_Night
CARNITINE_c_Leaf_Day
CARNITINE_c_Leaf_Night
CARNITINE_c_Root_Day
CARNITINE_c_Root_Night
CDP-CHOLINE_c_Leaf_Day
CDP-CHOLINE_c_Leaf_Night
CDP-CHOLINE_c_Root_Day
CDP-CHOLINE_c_Root_Night
CDP-ETHANOLAMINE_c_Leaf_Day
CDP-ETHANOLAMINE_c_Leaf_Night
CDP-ETHANOLAMINE_c_Root_Day
CDP-ETHANOLAMINE_c_Root_Night
CDP-N-METHYLETHANOLAMIN_c_Leaf_Day
CDP-N-METHYLETHANOLAMIN_c_Leaf_Night
CDP-N-METHYLETHANOLAMIN_c_Root_Day
CDP-N-METHYLETHANOLAMIN_c_Root_Night
CDP_c_Leaf_Day
CDP_c_Leaf_Night
CDP_c_Root_Day
CDP_c_Root_Night
CDP_m_Leaf_Day
CDP_m_Leaf_Night
CDP_m_Root_Day
CDP_m_Root_Night
CDP_p_Leaf_Day
CDP_p_Leaf_Night
CDP_p_Root_Day
CDP_p_Root_Night
CELLOBIOSE_c_Leaf_Day
CELLOBIOSE_c_Leaf_Night
CELLOBIOSE_c_Root_Day
CELLOBIOSE_c_Root_Night
CELLULOSE_b_Leaf_Day			-1
CELLULOSE_b_Leaf_Night			-1
CELLULOSE_b_Root_Day			-1
CELLULOSE_b_Root_Night			-1
CELLULOSE_c_Leaf_Day
CELLULOSE_c_Leaf_Night
CELLULOSE_c_Root_Day
CELLULOSE_c_Root_Night
CH3-MALONATE-S-ALD_m_Leaf_Day
CH3-MALONATE-S-ALD_m_Leaf_Night
CH3-MALONATE-S-ALD_m_Root_Day
CH3-MALONATE-S-ALD_m_Root_Night
CH33ADO_c_Leaf_Day
CH33ADO_c_Leaf_Night
CH33ADO_c_Root_Day
CH33ADO_c_Root_Night
CHLOROPHYLL-A_c_Leaf_Day
CHLOROPHYLL-A_c_Leaf_Night
CHLOROPHYLL-A_c_Root_Day
CHLOROPHYLL-A_c_Root_Night
CHLOROPHYLL-A_p_Leaf_Day
CHLOROPHYLL-A_p_Leaf_Night
CHLOROPHYLL-A_p_Root_Day
CHLOROPHYLL-A_p_Root_Night
CHLOROPHYLL-B_p_Leaf_Day
CHLOROPHYLL-B_p_Leaf_Night
CHLOROPHYLL-B_p_Root_Day
CHLOROPHYLL-B_p_Root_Night
CHLOROPHYLLIDE-A_c_Leaf_Day
CHLOROPHYLLIDE-A_c_Leaf_Night
CHLOROPHYLLIDE-A_c_Root_Day
CHLOROPHYLLIDE-A_c_Root_Night
CHLOROPHYLLIDE-A_p_Leaf_Day
CHLOROPHYLLIDE-A_p_Leaf_Night
CHLOROPHYLLIDE-A_p_Root_Day
CHLOROPHYLLIDE-A_p_Root_Night
CHOLATE_c_Leaf_Day
CHOLATE_c_Leaf_Night
CHOLATE_c_Root_Day
CHOLATE_c_Root_Night
CHOLESTEROL_c_Leaf_Day
CHOLESTEROL_c_Leaf_Night
CHOLESTEROL_c_Root_Day
CHOLESTEROL_c_Root_Night
CHOLINE_c_Leaf_Day
CHOLINE_c_Leaf_Night
CHOLINE_c_Root_Day
CHOLINE_c_Root_Night
CHORISMATE_c_Leaf_Day
CHORISMATE_c_Leaf_Night
CHORISMATE_c_Root_Day
CHORISMATE_c_Root_Night
CHORISMATE_p_Leaf_Day
CHORISMATE_p_Leaf_Night
CHORISMATE_p_Root_Day
CHORISMATE_p_Root_Night
CINNAMALDEHYDE_c_Leaf_Day
CINNAMALDEHYDE_c_Leaf_Night
CINNAMALDEHYDE_c_Root_Day
CINNAMALDEHYDE_c_Root_Night
CINNAMOYL-COA_c_Leaf_Day
CINNAMOYL-COA_c_Leaf_Night
CINNAMOYL-COA_c_Root_Day
CINNAMOYL-COA_c_Root_Night
CINNAMYL-ALC_c_Leaf_Day
CINNAMYL-ALC_c_Leaf_Night
CINNAMYL-ALC_c_Root_Day
CINNAMYL-ALC_c_Root_Night
CIS-3-HEXENAL_c_Leaf_Day
CIS-3-HEXENAL_c_Leaf_Night
CIS-3-HEXENAL_c_Root_Day
CIS-3-HEXENAL_c_Root_Night
CIS-3-HEXENOL_c_Leaf_Day
CIS-3-HEXENOL_c_Leaf_Night
CIS-3-HEXENOL_c_Root_Day
CIS-3-HEXENOL_c_Root_Night
CIS-ACONITATE_c_Leaf_Day
CIS-ACONITATE_c_Leaf_Night
CIS-ACONITATE_c_Root_Day
CIS-ACONITATE_c_Root_Night
CIS-ACONITATE_m_Leaf_Day
CIS-ACONITATE_m_Leaf_Night
CIS-ACONITATE_m_Root_Day
CIS-ACONITATE_m_Root_Night
CIT_c_Leaf_Day
CIT_c_Leaf_Night
CIT_c_Root_Day
CIT_c_Root_Night
CIT_m_Leaf_Day
CIT_m_Leaf_Night
CIT_m_Root_Day
CIT_m_Root_Night
CIT_v_Leaf_Day
CIT_v_Leaf_Night
CIT_v_Root_Day
CIT_v_Root_Night
CIT_x_Leaf_Day
CIT_x_Leaf_Night
CIT_x_Root_Day
CIT_x_Root_Night
CL-_c_Leaf_Day
CL-_c_Leaf_Night
CL-_c_Root_Day
CL-_c_Root_Night
CMP-KDO_c_Leaf_Day
CMP-KDO_c_Leaf_Night
CMP-KDO_c_Root_Day
CMP-KDO_c_Root_Night
CMP_b_Leaf_Day			-1
CMP_b_Leaf_Night			-1
CMP_b_Root_Day			-1
CMP_b_Root_Night			-1
CMP_c_Leaf_Day
CMP_c_Leaf_Night
CMP_c_Root_Day
CMP_c_Root_Night
CMP_p_Leaf_Day
CMP_p_Leaf_Night
CMP_p_Root_Day
CMP_p_Root_Night
CO+2_c_Leaf_Day
CO+2_c_Leaf_Night
CO+2_c_Root_Day
CO+2_c_Root_Night
CO-A_c_Leaf_Day
CO-A_c_Leaf_Night
CO-A_c_Root_Day
CO-A_c_Root_Night
CO-A_m_Leaf_Day
CO-A_m_Leaf_Night
CO-A_m_Root_Day
CO-A_m_Root_Night
CO-A_p_Leaf_Day
CO-A_p_Leaf_Night
CO-A_p_Root_Day
CO-A_p_Root_Night
CO-A_x_Leaf_Day
CO-A_x_Leaf_Night
CO-A_x_Root_Day
CO-A_x_Root_Night
COBALT-SIROHYDROCHLORIN_c_Leaf_Day
COBALT-SIROHYDROCHLORIN_c_Leaf_Night
COBALT-SIROHYDROCHLORIN_c_Root_Day
COBALT-SIROHYDROCHLORIN_c_Root_Night
CONIFERYL-ALCOHOL_b_Leaf_Day			-1
CONIFERYL-ALCOHOL_b_Leaf_Night			-1
CONIFERYL-ALCOHOL_b_Root_Day			-1
CONIFERYL-ALCOHOL_b_Root_Night			-1
CONIFERYL-ALCOHOL_c_Leaf_Day
CONIFERYL-ALCOHOL_c_Leaf_Night
CONIFERYL-ALCOHOL_c_Root_Day
CONIFERYL-ALCOHOL_c_Root_Night
CONIFERYL-ALDEHYDE_c_Leaf_Day
CONIFERYL-ALDEHYDE_c_Leaf_Night
CONIFERYL-ALDEHYDE_c_Root_Day
CONIFERYL-ALDEHYDE_c_Root_Night
COPROPORPHYRINOGEN_III_c_Leaf_Day
COPROPORPHYRINOGEN_III_c_Leaf_Night
COPROPORPHYRINOGEN_III_c_Root_Day
COPROPORPHYRINOGEN_III_c_Root_Night
COPROPORPHYRINOGEN_III_p_Leaf_Day
COPROPORPHYRINOGEN_III_p_Leaf_Night
COPROPORPHYRINOGEN_III_p_Root_Day
COPROPORPHYRINOGEN_III_p_Root_Night
COPROPORPHYRINOGEN_I_c_Leaf_Day
COPROPORPHYRINOGEN_I_c_Leaf_Night
COPROPORPHYRINOGEN_I_c_Root_Day
COPROPORPHYRINOGEN_I_c_Root_Night
CORTISOL_c_Leaf_Day
CORTISOL_c_Leaf_Night
CORTISOL_c_Root_Day
CORTISOL_c_Root_Night
CORTISONE_c_Leaf_Day
CORTISONE_c_Leaf_Night
CORTISONE_c_Root_Day
CORTISONE_c_Root_Night
COUMARALDEHYDE_c_Leaf_Day
COUMARALDEHYDE_c_Leaf_Night
COUMARALDEHYDE_c_Root_Day
COUMARALDEHYDE_c_Root_Night
COUMARATE_b_Leaf_Day			-1
COUMARATE_b_Leaf_Night			-1
COUMARATE_b_Root_Day			-1
COUMARATE_b_Root_Night			-1
COUMARATE_c_Leaf_Day
COUMARATE_c_Leaf_Night
COUMARATE_c_Root_Day
COUMARATE_c_Root_Night
COUMARIN_c_Leaf_Day
COUMARIN_c_Leaf_Night
COUMARIN_c_Root_Day
COUMARIN_c_Root_Night
COUMARYL-ALCOHOL_b_Leaf_Day			-1
COUMARYL-ALCOHOL_b_Leaf_Night			-1
COUMARYL-ALCOHOL_b_Root_Day			-1
COUMARYL-ALCOHOL_b_Root_Night			-1
COUMARYL-ALCOHOL_c_Leaf_Day
COUMARYL-ALCOHOL_c_Leaf_Night
COUMARYL-ALCOHOL_c_Root_Day
COUMARYL-ALCOHOL_c_Root_Night
CPD-1002_c_Leaf_Day
CPD-1002_c_Leaf_Night
CPD-1002_c_Root_Day
CPD-1002_c_Root_Night
CPD-1003_c_Leaf_Day
CPD-1003_c_Leaf_Night
CPD-1003_c_Root_Day
CPD-1003_c_Root_Night
CPD-10157_c_Leaf_Day
CPD-10157_c_Leaf_Night
CPD-10157_c_Root_Day
CPD-10157_c_Root_Night
CPD-10226_c_Leaf_Day
CPD-10226_c_Leaf_Night
CPD-10226_c_Root_Day
CPD-10226_c_Root_Night
CPD-10227_c_Leaf_Day
CPD-10227_c_Leaf_Night
CPD-10227_c_Root_Day
CPD-10227_c_Root_Night
CPD-10260_c_Leaf_Day
CPD-10260_c_Leaf_Night
CPD-10260_c_Root_Day
CPD-10260_c_Root_Night
CPD-10262_c_Leaf_Day
CPD-10262_c_Leaf_Night
CPD-10262_c_Root_Day
CPD-10262_c_Root_Night
CPD-10263_c_Leaf_Day
CPD-10263_c_Leaf_Night
CPD-10263_c_Root_Day
CPD-10263_c_Root_Night
CPD-10267_c_Leaf_Day
CPD-10267_c_Leaf_Night
CPD-10267_c_Root_Day
CPD-10267_c_Root_Night
CPD-10277_c_Leaf_Day
CPD-10277_c_Leaf_Night
CPD-10277_c_Root_Day
CPD-10277_c_Root_Night
CPD-10284_c_Leaf_Day
CPD-10284_c_Leaf_Night
CPD-10284_c_Root_Day
CPD-10284_c_Root_Night
CPD-10285_c_Leaf_Day
CPD-10285_c_Leaf_Night
CPD-10285_c_Root_Day
CPD-10285_c_Root_Night
CPD-10296_c_Leaf_Day
CPD-10296_c_Leaf_Night
CPD-10296_c_Root_Day
CPD-10296_c_Root_Night
CPD-10307_c_Leaf_Day
CPD-10307_c_Leaf_Night
CPD-10307_c_Root_Day
CPD-10307_c_Root_Night
CPD-10308_c_Leaf_Day
CPD-10308_c_Leaf_Night
CPD-10308_c_Root_Day
CPD-10308_c_Root_Night
CPD-10320_c_Leaf_Day
CPD-10320_c_Leaf_Night
CPD-10320_c_Root_Day
CPD-10320_c_Root_Night
CPD-10332_c_Leaf_Day
CPD-10332_c_Leaf_Night
CPD-10332_c_Root_Day
CPD-10332_c_Root_Night
CPD-10411_c_Leaf_Day
CPD-10411_c_Leaf_Night
CPD-10411_c_Root_Day
CPD-10411_c_Root_Night
CPD-10413_c_Leaf_Day
CPD-10413_c_Leaf_Night
CPD-10413_c_Root_Day
CPD-10413_c_Root_Night
CPD-1041_c_Leaf_Day
CPD-1041_c_Leaf_Night
CPD-1041_c_Root_Day
CPD-1041_c_Root_Night
CPD-1042_c_Leaf_Day
CPD-1042_c_Leaf_Night
CPD-1042_c_Root_Day
CPD-1042_c_Root_Night
CPD-10447_c_Leaf_Day
CPD-10447_c_Leaf_Night
CPD-10447_c_Root_Day
CPD-10447_c_Root_Night
CPD-10448_c_Leaf_Day
CPD-10448_c_Leaf_Night
CPD-10448_c_Root_Day
CPD-10448_c_Root_Night
CPD-10449_c_Leaf_Day
CPD-10449_c_Leaf_Night
CPD-10449_c_Root_Day
CPD-10449_c_Root_Night
CPD-10450_c_Leaf_Day
CPD-10450_c_Leaf_Night
CPD-10450_c_Root_Day
CPD-10450_c_Root_Night
CPD-10451_c_Leaf_Day
CPD-10451_c_Leaf_Night
CPD-10451_c_Root_Day
CPD-10451_c_Root_Night
CPD-10452_c_Leaf_Day
CPD-10452_c_Leaf_Night
CPD-10452_c_Root_Day
CPD-10452_c_Root_Night
CPD-10453_c_Leaf_Day
CPD-10453_c_Leaf_Night
CPD-10453_c_Root_Day
CPD-10453_c_Root_Night
CPD-10455_c_Leaf_Day
CPD-10455_c_Leaf_Night
CPD-10455_c_Root_Day
CPD-10455_c_Root_Night
CPD-10456_c_Leaf_Day
CPD-10456_c_Leaf_Night
CPD-10456_c_Root_Day
CPD-10456_c_Root_Night
CPD-10457_c_Leaf_Day
CPD-10457_c_Leaf_Night
CPD-10457_c_Root_Day
CPD-10457_c_Root_Night
CPD-10458_c_Leaf_Day
CPD-10458_c_Leaf_Night
CPD-10458_c_Root_Day
CPD-10458_c_Root_Night
CPD-10460_c_Leaf_Day
CPD-10460_c_Leaf_Night
CPD-10460_c_Root_Day
CPD-10460_c_Root_Night
CPD-10472_c_Leaf_Day
CPD-10472_c_Leaf_Night
CPD-10472_c_Root_Day
CPD-10472_c_Root_Night
CPD-10494_c_Leaf_Day
CPD-10494_c_Leaf_Night
CPD-10494_c_Root_Day
CPD-10494_c_Root_Night
CPD-10495_c_Leaf_Day
CPD-10495_c_Leaf_Night
CPD-10495_c_Root_Day
CPD-10495_c_Root_Night
CPD-10507_c_Leaf_Day
CPD-10507_c_Leaf_Night
CPD-10507_c_Root_Day
CPD-10507_c_Root_Night
CPD-10508_c_Leaf_Day
CPD-10508_c_Leaf_Night
CPD-10508_c_Root_Day
CPD-10508_c_Root_Night
CPD-10510_c_Leaf_Day
CPD-10510_c_Leaf_Night
CPD-10510_c_Root_Day
CPD-10510_c_Root_Night
CPD-10511_c_Leaf_Day
CPD-10511_c_Leaf_Night
CPD-10511_c_Root_Day
CPD-10511_c_Root_Night
CPD-10512_c_Leaf_Day
CPD-10512_c_Leaf_Night
CPD-10512_c_Root_Day
CPD-10512_c_Root_Night
CPD-10514_c_Leaf_Day
CPD-10514_c_Leaf_Night
CPD-10514_c_Root_Day
CPD-10514_c_Root_Night
CPD-10515_c_Leaf_Day
CPD-10515_c_Leaf_Night
CPD-10515_c_Root_Day
CPD-10515_c_Root_Night
CPD-10516_c_Leaf_Day
CPD-10516_c_Leaf_Night
CPD-10516_c_Root_Day
CPD-10516_c_Root_Night
CPD-10517_c_Leaf_Day
CPD-10517_c_Leaf_Night
CPD-10517_c_Root_Day
CPD-10517_c_Root_Night
CPD-10518_c_Leaf_Day
CPD-10518_c_Leaf_Night
CPD-10518_c_Root_Day
CPD-10518_c_Root_Night
CPD-10519_c_Leaf_Day
CPD-10519_c_Leaf_Night
CPD-10519_c_Root_Day
CPD-10519_c_Root_Night
CPD-10520_c_Leaf_Day
CPD-10520_c_Leaf_Night
CPD-10520_c_Root_Day
CPD-10520_c_Root_Night
CPD-10527_c_Leaf_Day
CPD-10527_c_Leaf_Night
CPD-10527_c_Root_Day
CPD-10527_c_Root_Night
CPD-10529_c_Leaf_Day
CPD-10529_c_Leaf_Night
CPD-10529_c_Root_Day
CPD-10529_c_Root_Night
CPD-10546_c_Leaf_Day
CPD-10546_c_Leaf_Night
CPD-10546_c_Root_Day
CPD-10546_c_Root_Night
CPD-10615_c_Leaf_Day
CPD-10615_c_Leaf_Night
CPD-10615_c_Root_Day
CPD-10615_c_Root_Night
CPD-10616_c_Leaf_Day
CPD-10616_c_Leaf_Night
CPD-10616_c_Root_Day
CPD-10616_c_Root_Night
CPD-1063_c_Leaf_Day
CPD-1063_c_Leaf_Night
CPD-1063_c_Root_Day
CPD-1063_c_Root_Night
CPD-10649_c_Leaf_Day
CPD-10649_c_Leaf_Night
CPD-10649_c_Root_Day
CPD-10649_c_Root_Night
CPD-10650_c_Leaf_Day
CPD-10650_c_Leaf_Night
CPD-10650_c_Root_Day
CPD-10650_c_Root_Night
CPD-10679_c_Leaf_Day
CPD-10679_c_Leaf_Night
CPD-10679_c_Root_Day
CPD-10679_c_Root_Night
CPD-1074_c_Leaf_Day
CPD-1074_c_Leaf_Night
CPD-1074_c_Root_Day
CPD-1074_c_Root_Night
CPD-10758_c_Leaf_Day
CPD-10758_c_Leaf_Night
CPD-10758_c_Root_Day
CPD-10758_c_Root_Night
CPD-1083_m_Leaf_Day
CPD-1083_m_Leaf_Night
CPD-1083_m_Root_Day
CPD-1083_m_Root_Night
CPD-1086_c_Leaf_Day
CPD-1086_c_Leaf_Night
CPD-1086_c_Root_Day
CPD-1086_c_Root_Night
CPD-10893_c_Leaf_Day
CPD-10893_c_Leaf_Night
CPD-10893_c_Root_Day
CPD-10893_c_Root_Night
CPD-10894_c_Leaf_Day
CPD-10894_c_Leaf_Night
CPD-10894_c_Root_Day
CPD-10894_c_Root_Night
CPD-10900_c_Leaf_Day
CPD-10900_c_Leaf_Night
CPD-10900_c_Root_Day
CPD-10900_c_Root_Night
CPD-1091_c_Leaf_Day
CPD-1091_c_Leaf_Night
CPD-1091_c_Root_Day
CPD-1091_c_Root_Night
CPD-1093_c_Leaf_Day
CPD-1093_c_Leaf_Night
CPD-1093_c_Root_Day
CPD-1093_c_Root_Night
CPD-1099_c_Leaf_Day
CPD-1099_c_Leaf_Night
CPD-1099_c_Root_Day
CPD-1099_c_Root_Night
CPD-11018_c_Leaf_Day
CPD-11018_c_Leaf_Night
CPD-11018_c_Root_Day
CPD-11018_c_Root_Night
CPD-1102_c_Leaf_Day
CPD-1102_c_Leaf_Night
CPD-1102_c_Root_Day
CPD-1102_c_Root_Night
CPD-1107_c_Leaf_Day
CPD-1107_c_Leaf_Night
CPD-1107_c_Root_Day
CPD-1107_c_Root_Night
CPD-110_c_Leaf_Day
CPD-110_c_Leaf_Night
CPD-110_c_Root_Day
CPD-110_c_Root_Night
CPD-11226_c_Leaf_Day
CPD-11226_c_Leaf_Night
CPD-11226_c_Root_Day
CPD-11226_c_Root_Night
CPD-11227_c_Leaf_Day
CPD-11227_c_Leaf_Night
CPD-11227_c_Root_Day
CPD-11227_c_Root_Night
CPD-11228_c_Leaf_Day
CPD-11228_c_Leaf_Night
CPD-11228_c_Root_Day
CPD-11228_c_Root_Night
CPD-11229_c_Leaf_Day
CPD-11229_c_Leaf_Night
CPD-11229_c_Root_Day
CPD-11229_c_Root_Night
CPD-11230_c_Leaf_Day
CPD-11230_c_Leaf_Night
CPD-11230_c_Root_Day
CPD-11230_c_Root_Night
CPD-11231_c_Leaf_Day
CPD-11231_c_Leaf_Night
CPD-11231_c_Root_Day
CPD-11231_c_Root_Night
CPD-11232_c_Leaf_Day
CPD-11232_c_Leaf_Night
CPD-11232_c_Root_Day
CPD-11232_c_Root_Night
CPD-11233_c_Leaf_Day
CPD-11233_c_Leaf_Night
CPD-11233_c_Root_Day
CPD-11233_c_Root_Night
CPD-11234_c_Leaf_Day
CPD-11234_c_Leaf_Night
CPD-11234_c_Root_Day
CPD-11234_c_Root_Night
CPD-11235_c_Leaf_Day
CPD-11235_c_Leaf_Night
CPD-11235_c_Root_Day
[truncated: 8,665 more rows]
