# Supplementary material for: A Dynamic Multi-Tissue Flux Balance Model Captures Carbon and Nitrogen Metabolism and Optimal Resource Partitioning During Arabidopsis Growth
Source: Front Plant Sci. 2018 Jun 26;9:884. doi: 10.3389/fpls.2018.00884 (PMC6028781; doi:10.3389/fpls.2018.00884)
Supplement: Supplementary File 2 — Stoichiometry of the biomass components used in the biomass synthesizing reaction in leaf and root. [file Data_Sheet_2.XLS]

## Sheet: Sheet1
Biomass Components	Stoichiometry Coefficient (Root)	Stoichiometry Coefficient (Leaf)	Molar Mass (g/mol)	Root (fraction)	Leaf (fraction)	Normalized stoichiometry (Root, mol/gDW)	Normalized stoichiometry (Leaf, mol/gDW)
COUMARATE	0.018	0.055	163.15	2.9367	8.97325	2.62758e-05	8.52046e-05
UMP	0.053	0.006	324.181	17.1816	1.94509	7.73676e-05	9.29505e-06
FattyAcid (Assumed Palmitic acid is the major FattyAcid)	0.064	0.23	256.43	16.4115	58.9789	9.3425e-05	0.00035631
pGLY	0.083	0.136	75.0666	6.23053	10.2091	0.000121161	0.000210688
STARCH	0.86	0.265	180.157	154.935	47.7416	0.0012554	0.000410531
dAMP	0.001	0.002	331.222	0.331222	0.662444	1.45977e-06	3.09835e-06
GLC	0.045	0.053	180.16	8.1072	9.54848	6.56895e-05	8.21063e-05
pTRP	0.024	0.04	204.225	4.9014	8.169	3.50344e-05	6.1967e-05
pGLN	0.211	0.346	146.15	30.8377	50.5679	0.000308011	0.000536015
COUMARYL-ALCOHOL	0.062	0.04	150.174	9.31082	6.00698	9.05055e-05	6.1967e-05
dCMP	0.001	0.001	307.197	0.307197	0.307197	1.45977e-06	1.54917e-06
SUCROSE	0.081	0.096	342.3	27.7263	32.8608	0.000118241	0.000148721
FRU	0.045	0.053	180.16	8.1072	9.54848	6.56895e-05	8.21063e-05
pASP	0.099	0.162	133.11	13.1779	21.5638	0.000144517	0.000250966
pILE	0.037	0.06	131.18	4.85366	7.8708	5.40113e-05	9.29505e-05
pPHE	0.049	0.08	165.19	8.09431	13.2152	7.15285e-05	0.000123934
pTHR	0.053	0.087	119.12	6.31336	10.3634	7.73676e-05	0.000134778
GMP	0.06	0.009	363.22	21.7932	3.26898	8.7586e-05	1.39426e-05
CMP	0.053	0.007	321.183	17.0227	2.24828	7.73676e-05	1.08442e-05
pARG	0.101	0.166	174.2	17.5942	28.9172	0.000147436	0.000257163
pLYS	0.043	0.07	146.19	6.28617	10.2333	6.27699e-05	0.000108442
pLEU	0.086	0.14	131.17	11.2806	18.3638	0.00012554	0.000216884
dTMP	0.001	0.002	320.193	0.320193	0.640385	1.45977e-06	3.09835e-06
pMET	0.001	0.002	149.21	0.14921	0.29842	1.45977e-06	3.09835e-06
pHIS	0.016	0.026	155.155	2.48247	4.03402	2.33563e-05	4.02785e-05
pTYR	0.018	0.03	181.19	3.26142	5.4357	2.62758e-05	4.64752e-05
pASN	0.237	0.388	132.12	31.3124	51.2626	0.000345965	0.00060108
CELLULOSE	0.453	0.305	180.157	81.6111	54.9479	0.000661274	0.000472498
pPRO	0.006	0.01	115.13	0.69078	1.1513	8.7586e-06	1.54917e-05
dGMP	0.001	0.001	347.224	0.347224	0.347224	1.45977e-06	1.54917e-06
pVAL	0.061	0.1	117.151	7.14621	11.7151	8.90457e-05	0.000154917
pSER	0.134	0.219	105.09	14.0821	23.0147	0.000195609	0.000339269
SINAPYL-ALCOHOL	0.086	0.056	210.229	18.0797	11.7728	0.00012554	8.67538e-05
pCYS	0.015	0.024	121.16	1.8174	2.90784	2.18965e-05	3.71802e-05
pALA	0.066	0.107	89.09	5.87994	9.53263	9.63446e-05	0.000165762
AMP	0.057	0.007	345.21	19.677	2.41647	8.32067e-05	1.08442e-05
CONIFERYL-ALCOHOL	0.074	0.048	180.203	13.335	8.64974	0.000108023	7.43604e-05
pGLU	0.243	0.398	147.13	35.7526	58.5577	0.000354723	0.000616572
XYLAN	0.419	0.282	132.115	55.356	37.2563	0.000611642	0.000436867
			Sum	685.041	645.505
Estimated stoichiometry in biomass reaction
Reference
Gomes de Oliveira Dal'Molin, C., Quek, L. E., Saa, P. A., & Nielsen, L. K. (2015). A multi-tissue genome-scale metabolic modeling framework for the analysis of whole plant systems. Frontiers in plant science, 6, 4.
