# Supplementary material for: A Dynamic Multi-Tissue Flux Balance Model Captures Carbon and Nitrogen Metabolism and Optimal Resource Partitioning During Arabidopsis Growth
Source: Front Plant Sci. 2018 Jun 26;9:884. doi: 10.3389/fpls.2018.00884 (PMC6028781; doi:10.3389/fpls.2018.00884)
Supplement: Supplementary File 3 — Estimates of ATP and NADPH maintenance requirement using cell culture data. [file Data_Sheet_3.XLS]

## Sheet: Used Estimate
Average Fresh weight in 2ml cell suspension	Estimated Fresh weight in 1 L cell suspension	Average Dry weight	Estimated Dry weight in 1 L cell suspension	DW per 1 g FW	ATP requirement/day/L fresh weight (mole)	ATP requirement per g DW (mole)	NADPH requirement/day/L fresh weight (mole)	NADPH requirement per g DW (mole)
0.350575	175.287	0.015	7.5	0.0427869	0.0545	0.00726667	0.0192	0.00256
Reference	Cheung, C. Y., Williams, T. C., Poolman, M. G., Fell, D., Ratcliffe, R. G., & Sweetlove, L. J. (2013). A method for accounting for maintenance costs in flux balance analysis improves the prediction of plant cell metabolic phenotypes under stress conditions. The Plant Journal, 75(6), 1050-1061.
