# Supplementary material for: A Dynamic Multi-Tissue Flux Balance Model Captures Carbon and Nitrogen Metabolism and Optimal Resource Partitioning During Arabidopsis Growth
Source: Front Plant Sci. 2018 Jun 26;9:884. doi: 10.3389/fpls.2018.00884 (PMC6028781; doi:10.3389/fpls.2018.00884)
Supplement: Supplementary File 4 — Calculation of leaf biomass (g) to projected leaf area (m2) conversion ratio. [file Data_Sheet_4.XLS]

## Sheet: Sheet1
Day	hour (h)	PLA (m2)	Leaf Mass (g)		Slope (m)
1	1	0	1.8e-05		0.0315204
2	1	1.25e-06	1.75e-05
3	1	2.5e-06	1.71e-05
4	1	3.75e-06	1.66e-05
5	1	4.95e-06	1.61e-05
6	1	7.22e-06	2.58e-05
7	1	1.02e-05	3.98e-05
8	1	1.42e-05	5.95e-05
9	1	1.92e-05	8.68e-05
10	1	2.56e-05	0.000124
11	1	3.35e-05	0.000172
12	1	4.31e-05	0.000236
13	1	5.49e-05	0.000318
14	1	6.89e-05	0.000422
15	1	8.56e-05	0.000552
16	1	0.000105	0.000714
17	1	0.000128	0.000912
18	1	0.000155	0.00115
19	1	0.000186	0.00144
20	1	0.000221	0.00179
21	1	0.000262	0.00221
23	1	0.000344	0.0033
24	1	0.000393	0.00403
25	1	0.000448	0.00491
26	1	0.00051	0.00596
27	1	0.000579	0.0072
28	1	0.000656	0.00866
29	1	0.000741	0.0104
30	1	0.000834	0.0124
31	1	0.000936	0.0147
32	1	0.00105	0.0173
33	1	0.00117	0.0203
34	1	0.0013	0.0237			Reference
35	1	0.00143	0.0275			Weraduwage SM, Chen J, Anozie FC, Morales A, Weise SE, et al. (2015)
36	1	0.00158	0.0318			The relationship between leaf area growth and biomass accumulation in
37	1	0.00174	0.0366			arabidopsis thaliana. Frontiers in plant science 6.
38	1	0.0019	0.0419
39	1	0.00208	0.0478
40	1	0.00226	0.0542
41	1	0.00246	0.0613
42	1	0.00266	0.0689
43	1	0.00286	0.0772
44	1	0.00308	0.0861
45	1	0.0033	0.0956
46	1	0.00353	0.106
47	1	0.00376	0.117
48	1	0.00398	0.127
49	1	0.0042	0.137
50	1	0.00443	0.148
