# Supplementary material for: A Dynamic Multi-Tissue Flux Balance Model Captures Carbon and Nitrogen Metabolism and Optimal Resource Partitioning During Arabidopsis Growth
Source: Front Plant Sci. 2018 Jun 26;9:884. doi: 10.3389/fpls.2018.00884 (PMC6028781; doi:10.3389/fpls.2018.00884)
Supplement: Supplementary File 5 — Estimate of maximum nitrate uptake rate for Michaelis–Menten equation. [file Data_Sheet_5.XLS]

## Sheet: Sheet1
Vm (per hour)1	Vm (per day)	Under hydroponic culture, Arabidopsis root fresh weight to dry weight ratio2	Maximum nitrate uptake rate
9 μ mol gFW −1 h −1	9x24 =216 μ mol gFW −1 day −1	498/32 = 15.56	Vm = 216×15.56 ∼ 3360.96 μ mol gDW −1 day −1 ∼ 0.00336 mol gDW −1 day −1
Reference
1. Okamoto M, Kumar A, Li W, Wang Y, Siddiqi MY, et al. (2006) High-affinity nitrate transport in roots of arabidopsis depends on expression of the nar2-like gene atnrt3. 1. Plant physiology 140: 1036–1046.
2. Gibeaut DM, Hulett J, Cramer GR, Seemann JR (1997) Maximal biomass of arabidopsis thaliana using a simple, low-maintenance hydroponic method and favorable environmental conditions. Plant Physiology 115: 317.
