# Supplementary material for: A Dynamic Multi-Tissue Flux Balance Model Captures Carbon and Nitrogen Metabolism and Optimal Resource Partitioning During Arabidopsis Growth
Source: Front Plant Sci. 2018 Jun 26;9:884. doi: 10.3389/fpls.2018.00884 (PMC6028781; doi:10.3389/fpls.2018.00884)
Supplement: Supplementary File 6 — Simulated flux solutions under Nlow and Nhigh. [file Data_Sheet_6.XLS]

## Sheet: N_low
Day	6	7	8	9	10	11	12	13	14	15	16	17	18	19	20	21	22	23	24	25	26	27	28	29	30	31	32	33	34	35	36
Reactions
F16ALDOLASE-RXN_c_Root_Day	0	8.14262e-05	0.000107963	9.63559e-05	0.000124476	0.000216112	0.000198761	0.000245247	0.000304716	0.000374132	0.000452626	0.000552099	0.000667783	0.00104126	0.000967824	0.00115858	0.0017781	0.00163096	0.00244861	0.00220337	0.00312705	0.00332423	0.0027643	0.00266551	0.00186065	0.00109275	0.000813802	0.00078907	0.000789538	0.000790032	0.000790339
AMPSYN-RXN_p_Root_Day	0	5.16198e-06	6.71357e-06	8.26515e-06	1.00225e-05	1.22092e-05	1.46023e-05	1.72783e-05	2.09136e-05	2.50935e-05	2.96695e-05	3.57596e-05	4.2821e-05	5.12747e-05	6.13103e-05	7.30794e-05	8.66201e-05	0.000101751	0.000117846	0.000133323	0.000145162	0.000147552	0.000137687	0.000112793	5.92807e-05	1.6986e-05	2.13453e-06	8.79709e-07	8.87259e-07	8.86264e-07	8.81688e-07
ADENYL-KIN-RXN_p_Root_Day	0	3.71796e-06	4.82991e-06	5.88531e-06	7.15074e-06	8.69035e-06	1.03363e-05	1.23125e-05	1.48031e-05	1.7767e-05	2.11424e-05	2.54116e-05	3.04659e-05	3.65156e-05	4.37e-05	5.21345e-05	6.18604e-05	7.27729e-05	8.4468e-05	9.72281e-05	0.00010763	0.000108521	0.000101829	8.08856e-05	4.30138e-05	1.22857e-05	1.72624e-06	7.11034e-07	1.72274e-07	7.28871e-07	1.65997e-07
GLN_GLU_pc_Leaf_Day	0	-0.00119209	-0.00137997	-0.00160186	-0.00188505	-0.00223133	-0.0026422	-0.00314017	-0.00373587	-0.00445618	-0.00529796	-0.00630839	-0.00750857	-0.0089289	-0.0105999	-0.0125484	-0.0147886	-0.0173091	-0.0200461	-0.0228392	-0.0253558	-0.0269834	-0.0267435	-0.0235376	-0.0175371	-0.0120743	-0.0100025	-0.0098089	-0.00981574	-0.00982237	-0.00982914
OROTATE_pc_Root_Night	0	-1.5015e-06	-1.86261e-06	-2.24587e-06	-2.73771e-06	-3.30877e-06	-3.95732e-06	-4.89779e-06	-5.66578e-06	-6.81212e-06	-8.41025e-06	-9.95095e-06	-1.20114e-05	-1.44751e-05	-1.74065e-05	-2.08684e-05	-2.49084e-05	-2.95389e-05	-3.46951e-05	-4.02607e-05	-4.57993e-05	-5.06909e-05	-4.87801e-05	-3.33111e-05	-1.88272e-05	-5.01647e-06	-6.76909e-07	-2.82036e-07	-2.82157e-07	-2.83524e-07	-2.85209e-07
RXN-7682_c_Root_Day	0	0	0	0	0	0	0	0	0	0	0	0	0	0	0	0	0	0	0	0	0	0	0	0	0	0	0	7.03469e-09	0	0	0
VAL_CP_Root_Day_transport	0	1.97421e-06	2.5233e-06	3.09e-06	3.77418e-06	4.56143e-06	5.45552e-06	6.53039e-06	7.8128e-06	9.37916e-06	1.12137e-05	1.34507e-05	1.61401e-05	1.93587e-05	2.31819e-05	2.76739e-05	3.2862e-05	3.87e-05	4.49902e-05	5.12507e-05	5.64868e-05	5.88601e-05	5.54407e-05	4.30972e-05	2.31111e-05	6.4902e-06	9.1162e-07	3.7764e-07	3.78296e-07	3.78677e-07	3.78174e-07
PGLUCISOM-RXN_p_Root_Day	0	-3.25436e-05	-4.51956e-05	-1.85403e-05	-2.63015e-05	-9.41213e-05	-4.96995e-05	-6.02798e-05	-8.32685e-05	-0.000104419	-0.00012415	-0.00015823	-0.000194311	-0.000474817	-0.000294006	-0.000362808	-0.000847665	-0.000558474	-0.00123862	-0.000890206	-0.00178914	-0.00213677	-0.00206761	-0.00287551	-0.00324739	-0.00346824	-0.00353277	-0.0035454	-0.00354755	-0.00354969	-0.00355185
RNA_Processing_c_Root_Night	0	3.15881e-06	3.84594e-06	4.63731e-06	5.65287e-06	6.832e-06	8.17114e-06	1.0113e-05	1.16988e-05	1.40658e-05	1.73656e-05	2.05469e-05	2.48013e-05	2.98883e-05	3.59412e-05	4.30894e-05	5.14312e-05	6.09924e-05	7.1639e-05	8.31309e-05	9.4567e-05	0.000104667	0.000100722	6.87813e-05	3.88748e-05	1.03581e-05	1.41076e-06	5.82352e-07	5.82603e-07	5.85425e-07	5.94408e-07
GAPOXNPHOSPHN-RXN_c_Root_Night	0	6.52124e-05	8.65144e-05	0.00011314	0.000146613	0.000187247	0.000235517	0.000297161	0.000362644	0.000445976	0.000550547	0.000664692	0.000806616	0.000975807	0.00117689	0.00141466	0.00169346	0.00201619	0.00238226	0.00277782	0.00317888	0.00349852	0.00377369	0.00384164	0.00361921	0.00336234	0.00325668	0.0032482	0.00325042	0.00325215	0.00325434
LEU_pc_Leaf_Day	0	3.52716e-06	5.41855e-06	7.85608e-06	1.11015e-05	1.51763e-05	2.00735e-05	2.60134e-05	3.30742e-05	4.15324e-05	5.12651e-05	6.28041e-05	7.63174e-05	9.20831e-05	0.00011036	0.000131338	0.00015502	0.000181065	0.000208467	0.000235037	0.000256551	0.000265583	0.000250635	0.000199146	0.000113814	3.64395e-05	5.74584e-06	2.56335e-06	2.56513e-06	2.56676e-06	2.56796e-06
GLN_GLU_pc_Root_Day	0	-3.65615e-05	-4.82978e-05	-5.89852e-05	-7.17283e-05	-8.72185e-05	-0.000104487	-0.00012096	-0.000149632	-0.000179645	-0.000208209	-0.000257863	-0.000309511	-0.000371321	-0.000444748	-0.000531042	-0.000630762	-0.00074308	-0.000864314	-0.000985853	-0.00108865	-0.00113757	-0.00106652	-0.000787755	-0.00044528	-0.00012842	-1.23668e-05	-5.1063e-06	-5.12824e-06	-5.13345e-06	-4.93984e-06
2KG_ISOCITRATE_mc_Leaf_Day	0	0.00110583	0.00103758	0	0.00101061	0	0.00120426	0.000972437	0.00130656	0	0	0.000949132	0.000951232	0.000957842	0.000970392	0.000991244	0.00102459	0.00289367	0	0.00367217	0.00152135	0.00188827	0.00248019	0	0.00557343	0.00529323	0.00559524	0.00565235	0	0.0056617	0
HISTPRATPHYD-RXN_p_Leaf_Day	0	9.10438e-07	1.33273e-06	1.85872e-06	2.54994e-06	3.40855e-06	4.4337e-06	5.67586e-06	7.15305e-06	8.9265e-06	1.09713e-05	1.34037e-05	1.62612e-05	1.96055e-05	2.34943e-05	2.79714e-05	3.30406e-05	3.86328e-05	4.45354e-05	5.02798e-05	5.49527e-05	5.69369e-05	5.37186e-05	4.25596e-05	2.41267e-05	7.60695e-06	1.18502e-06	5.24904e-07	5.25319e-07	5.25672e-07	5.2583e-07
FUMHYDR-RXN_m_Root_Day	0	0.000141035	0.000194433	0.000242844	0.000318605	0.000390998	0.000485796	0.000598653	0.000735825	0.000921485	0.00111621	0.00132485	0.00163784	0.00193047	0.00231991	0.00283941	0.00338128	0.00396821	0.00467623	0.00526502	0.00590558	0.00646049	0.00644482	0.00605226	0.00482246	0.0037742	0.00338141	0.00334561	0.0033484	0.0033497	0.00335155
PYRUVATE_H+_mc_Root_Night	0	-7.06562e-05	-9.43066e-05	-0.000123148	-0.000158894	-0.000202089	-0.000253269	-0.000316753	-0.000388082	-0.000476406	-0.000584188	-0.000707026	-0.000857392	-0.00103669	-0.00124977	-0.00150163	-0.0017967	-0.0021377	-0.00252341	-0.00294164	-0.00336822	-0.00377541	-0.00405968	-0.00400504	-0.00371925	-0.00338443	-0.00326	-0.00324959	-0.00325156	-0.00325353	-0.00325569
GAP_3PGA_pc_Leaf_Day	0	0.00201468	0.00194944	0.00184404	0.00178432	0.00167803	0.00156002	0.00132414	0.00114427	0.00109281	0	0.00043736	0.00041926	0	0	0	0	0	0	0	0	0	5.32661e-05	0.00284926	0.00224774	0.00692703	0.0110833	0.0112114	0.0112208	0.00867141	0.0112393
RXN-11926_c_Root_Day	0	0	0	0	0	0	0	0	0	0	0	0	0	0	0	0	0	0	0	0	0	0	0	0	0	0	0	0	0	3.47842e-09	0
RXN-9657_p_Root_Day	0	2.60315e-06	3.3821e-06	4.16244e-06	5.0873e-06	6.14846e-06	7.35362e-06	8.70718e-06	1.05319e-05	1.26372e-05	1.49516e-05	1.80155e-05	2.15756e-05	2.58376e-05	3.08973e-05	3.68316e-05	4.36608e-05	5.12954e-05	5.94224e-05	6.72542e-05	7.32807e-05	7.46012e-05	6.96546e-05	5.68773e-05	2.99295e-05	8.56542e-06	1.08396e-06	4.5022e-07	3.8253e-07	4.50075e-07	4.47866e-07
RXN-11930_c_Root_Day	0	0	0	0	0	0	0	0	0	0	0	0	0	0	0	0	0	0	0	0	0	0	0	0	0	0	0	0	0	3.47842e-09	0
TRANS-CINNAMATE-4-MONOOXYGENASE-RXN_c_Root_Night	0	3.39961e-06	4.13913e-06	4.99082e-06	6.0838e-06	7.35282e-06	8.79405e-06	1.0884e-05	1.25906e-05	1.51381e-05	1.86894e-05	2.21132e-05	2.66919e-05	3.21668e-05	3.86811e-05	4.63742e-05	5.5352e-05	6.5642e-05	7.71003e-05	8.94682e-05	0.000101776	0.000112646	0.0001084	7.40247e-05	4.18383e-05	1.11477e-05	1.5183e-06	6.26747e-07	6.27017e-07	6.30054e-07	6.39722e-07
THR_pc_Leaf_Day	0	4.46312e-05	7.04856e-05	0.000104337	0.000149672	0.000206867	0.000275799	0.000359443	0.000458854	0.000577828	0.000714605	0.000876534	0.00106591	0.00128654	0.00154196	0.00183475	0.00216483	0.00252736	0.00290821	0.00327688	0.00357478	0.00369917	0.00349138	0.00277773	0.00159324	0.000513529	8.13955e-05	3.64219e-05	3.64457e-05	3.64684e-05	3.6488e-05
SERINE--TRNA-LIGASE-RXN_c_Root_Day	0	5.45034e-06	7.08127e-06	8.71511e-06	1.06515e-05	1.28733e-05	1.53966e-05	1.82307e-05	2.20512e-05	2.64592e-05	3.13048e-05	3.77199e-05	4.51739e-05	5.40975e-05	6.46912e-05	7.71162e-05	9.14149e-05	0.0001074	0.000124416	0.000140813	0.000153431	0.000156196	0.000145839	0.000119087	6.26649e-05	1.79338e-05	2.26953e-06	9.42649e-07	9.43269e-07	9.42345e-07	9.37719e-07
NO3_tx_Root_concen	0.12	0.119745	0.119391	0.118923	0.118306	0.117509	0.116499	0.115231	0.113657	0.111714	0.109343	0.10646	0.102973	0.0987746	0.0937443	0.0877511	0.0806622	0.0723578	0.0627633	0.0519055	0.0400119	0.02767	0.016031	0.00685632	0.00172976	0.000158317
OROTPDECARB-RXN_p_Root_Day	0	4.39282e-06	5.70729e-06	6.95908e-06	8.50533e-06	1.02795e-05	1.24092e-05	1.46934e-05	1.77726e-05	2.13253e-05	2.52307e-05	3.04011e-05	3.64088e-05	4.36009e-05	5.21392e-05	6.21534e-05	7.36777e-05	8.6561e-05	0.000100275	0.000113491	0.000123661	0.000125889	0.000117542	9.59805e-05	5.05061e-05	1.44541e-05	1.82918e-06	7.45678e-07	7.60247e-07	7.59502e-07	7.48776e-07
RXN-11505_c_Root_Night	0	2.32486e-05	3.10285e-05	4.11662e-05	5.29924e-05	6.72518e-05	8.41678e-05	0.000106417	0.000128722	0.000157711	0.000195305	0.000230786	0.000278728	0.000336048	0.000404261	0.000484856	0.000578996	0.000687073	0.000807761	0	0.001071	0.00119134	0.00130711	0.00142609	0.00133289	0.00128234	0.00126049	0.00125909	0.00125986	0.00126061	0.00126151
MALATE-DEHYDROGENASE-NADP+-RXN_p_Leaf_Day	0	0.00377167	0.00410962	0.00449027	0.00498251	0.00559193	0.00615857	0.00699925	0.00829084	0.00924112	0.0106862	0.0124247	0.0144944	0.0169483	0.01984	0.0243477	0.0261463	0.0301366	0.0363091	0.0432771	0.0458493	0.0490761	0.0493696	0.0466399	0.0359414	0.0275634	0.0243588	0.0240633	0.0240814	0.0240993	0.0241173
FGAMSYN-RXN_p_Root_Night	0	1.67148e-06	2.03507e-06	2.45382e-06	3.01655e-06	3.64577e-06	4.36038e-06	5.39664e-06	6.24284e-06	7.50595e-06	9.26685e-06	1.09645e-05	1.32348e-05	1.59494e-05	1.91794e-05	2.29939e-05	2.74454e-05	3.25475e-05	3.82289e-05	4.43613e-05	5.0464e-05	5.58539e-05	5.37485e-05	3.67039e-05	2.07448e-05	5.52741e-06	7.46498e-07	3.10762e-07	3.08283e-07	3.12402e-07	3.17195e-07
NADPHoxm_tx_Leaf_Night	0	-0.0011058	-0.00111397	-0.00112639	-0.00114452	-0.00116989	-0.00120401	-0.00124876	-0.00130614	-0.00137862	-0.00146844	-0.00157876	-0.00171302	-0.00187513	-0.00206943	-0.00230059	-0.00257323	-0.00289136	-0.00325722	-0.00366918	-0.00411832	-0.00458289	-0.00502142	-0.0053708	-0.00557197	-0.00563727	-0.00564768	-0.00565235	-0.00565703	-0.0056617	-0.00566638
GLT_MAL_pc_Root_Night	0	-9.91957e-07	-2.49092e-06	-3.52645e-06	-4.33041e-06	-5.23369e-06	-6.25955e-06	-5.30594e-06	-8.98427e-06	-1.06435e-05	-9.1111e-06	-1.27932e-05	-1.4388e-05	-1.63266e-05	-1.85623e-05	-2.09486e-05	-2.31384e-05	-2.44532e-05	-2.35987e-05	-2.62622e-05	-3.02782e-05	-3.43253e-05	-3.32983e-05	-2.15749e-05	1.54224e-06	-3.24906e-06	-7.21619e-07	-3.03811e-07	-3.14899e-07	-2.95861e-07	-1.85178e-07
ATP_ADP_mc_Root_Day	0	0.00143653	0.00192724	0.00249136	0.00319415	0.0040399	0.00503399	0.00622526	0.00765631	0.00937831	0.0113913	0.0138294	0.0167264	0.0201714	0.0242479	0.0290356	0.0345897	0.0409136	0.0478992	0.0552046	0.0621103	0.0671452	0.0684723	0.0632718	0.0507415	0.0393774	0.0351505	0.034761	0.0347812	0.037339	0.0348227
RXN-9532_p_Leaf_Day	0	4.17295e-06	6.82919e-06	1.03682e-05	1.51379e-05	2.11857e-05	2.84966e-05	3.73721e-05	4.79185e-05	6.05276e-05	7.501e-05	9.21293e-05	0.000112121	0.000135378	0.000162263	0.000193038	0.000227682	0.000265675	0.000305525	0.000344033	0.000375077	0.000387965	0.000366217	0.000291768	0.000167997	5.45337e-05	8.69077e-06	3.90101e-06	3.90339e-06	3.90577e-06	3.90815e-06
CYSTAGLY-RXN_p_Leaf_Day	0	0	0	0	0	0	0	1.41028e-05	0	0	0	0	0	0	0	0	0	0	0	0	0	0	0	0	0	1.8553e-05	0	0	0	0	1.27163e-06
MAL_xc_Leaf_Day	0	-0.00119275	-0.00137845	-0.00159694	-0.00187528	-0.00221512	-0.00261825	-0.00310657	-0.00369082	-0.00439756	-0.00522387	-0.00621626	-0.00739564	-0.00879209	-0.0104358	-0.0123536	-0.0145596	-0.0170431	-0.0197419	-0.0224987	-0.0249868	-0.0266033	-0.0263842	-0.0232476	-0.0173641	-0.0120146	-0.00999246	-0.00980443	-0.0098112	-0.0098179	-0.00982459
GMP-SYN-NH3-RXN_c_Root_Night	0	8.64069e-07	1.05203e-06	1.2685e-06	1.5463e-06	1.86884e-06	2.23515e-06	2.76634e-06	3.20011e-06	3.84759e-06	4.75023e-06	5.62044e-06	6.7842e-06	8.17573e-06	9.83144e-06	1.17868e-05	1.40686e-05	1.6684e-05	1.95963e-05	2.27398e-05	2.58681e-05	2.8631e-05	2.75518e-05	1.88146e-05	1.06339e-05	2.83338e-06	3.85902e-07	1.59298e-07	1.59367e-07	1.60139e-07	1.62596e-07
HIS_Leaf_Day_Night_storage	0	1.09679e-07	1.40183e-07	1.71666e-07	2.09676e-07	2.53413e-07	3.03084e-07	3.62799e-07	4.34044e-07	5.21064e-07	6.22981e-07	7.47261e-07	8.96671e-07	1.07548e-06	1.28788e-06	1.53744e-06	1.82567e-06	2.15e-06	2.49945e-06	2.84726e-06	3.13816e-06	3.27001e-06	3.08004e-06	2.39429e-06	1.28395e-06	3.60567e-07	5.06455e-08	2.098e-08	2.10164e-08	2.10376e-08	2.10097e-08
BRANCHED-CHAINAMINOTRANSFERVAL-RXN_p_Leaf_Night	0	3.29036e-07	4.2055e-07	5.14999e-07	6.29029e-07	7.60238e-07	9.09253e-07	1.0884e-06	1.30213e-06	1.56319e-06	1.86894e-06	2.24178e-06	2.69001e-06	3.22644e-06	3.86365e-06	4.61232e-06	5.477e-06	6.45e-06	7.49836e-06	8.54179e-06	9.41447e-06	9.81002e-06	9.24012e-06	7.18287e-06	3.85185e-06	1.0817e-06	1.51937e-07	6.294e-08	6.30493e-08	6.31128e-08	6.3029e-08
RXN-11925_c_Root_Day	0	0	0	0	0	0	0	0	0	0	0	0	0	0	0	0	0	0	0	0	0	0	0	0	0	0	0	0	0	3.47842e-09	0
THF_mc_Root_Day	0	-7.12487e-06	-9.22244e-06	-1.13472e-05	-1.38261e-05	-1.67581e-05	-1.99854e-05	-2.37407e-05	-2.86226e-05	-3.43492e-05	-4.07663e-05	-4.90544e-05	-5.87821e-05	-7.04267e-05	-8.4253e-05	-0.000100478	-0.00011917	-0.000140108	-0.000162478	-0.000184571	-0.000202062	-0.000206556	-0.000193384	-0.000155555	-8.2324e-05	-2.3452e-05	-3.1014e-06	-1.28317e-06	-1.28813e-06	-1.2924e-06	-1.01384e-06
ATPase_tx_Root_Day	0	-0.000500057	-0.000674594	-0.000888329	-0.00114939	-0.0014649	-0.00184226	-0.00229397	-0.00283438	-0.00348314	-0.00425879	-0.00518918	-0.00630559	-0.00764463	-0.00924812	-0.0111623	-0.0134354	-0.0161123	-0.0192243	-0.0227693	-0.0266765	-0.0307478	-0.0345827	-0.0375637	-0.0391623	-0.0396113	-0.0396692	-0.0396932	-0.0397172	-0.0397413	-0.0397653
pLEU_biomass_Root_Day	0	-3.49798e-06	-4.5447e-06	-5.59328e-06	-6.83606e-06	-8.26199e-06	-9.88143e-06	-1.17003e-05	-1.41523e-05	-1.69813e-05	-2.00911e-05	-2.42083e-05	-2.89922e-05	-3.47193e-05	-4.15182e-05	-4.94925e-05	-5.86693e-05	-6.89282e-05	-7.98489e-05	-9.03728e-05	-9.84709e-05	-0.000100245	-9.35983e-05	-7.64289e-05	-4.02178e-05	-1.15098e-05	-1.45657e-06	-6.04984e-07	-6.05382e-07	-6.04788e-07	-6.0182e-07
GLYOXYLATE-REDUCTASE-NADP+-RXN_p_Root_Day	0	0	0	0	0	0	0	0	0	0	0	0	0	0	0	0	0	0	0	0	0	0	0	0	0	0	0	0	4.75903e-07	0	0
1.2.1.13-RXN_p_Leaf_Day	0	0.0201659	0.0228933	0.0261073	0.0301908	0.0351682	0.0412334	0.0484396	0.056792	0.0675257	0.0797691	0.0944919	0.112012	0.132781	0.157257	0.184718	0.219745	0.257284	0.296354	0.335791	0.375454	0.400418	0.398433	0.351758	0.267969	0.190201	0.160964	0.158268	0.15838	0.158489	0.158599
RXN4FS-7_c_Root_Day	0	6.50787e-06	8.45525e-06	1.04061e-05	1.27182e-05	1.53711e-05	1.8384e-05	2.1768e-05	2.63298e-05	3.15931e-05	3.73789e-05	4.50387e-05	5.3939e-05	6.4594e-05	7.72432e-05	9.20791e-05	0.000109152	0.000128239	0.000148556	0.000168135	0.000183202	0.000186503	0.000174136	0.000142193	7.48238e-05	2.14135e-05	2.70989e-06	1.12555e-06	1.12629e-06	1.12519e-06	1.11966e-06
VAL_CP_Leaf_Night_rev_transport	0	6.58071e-07	8.411e-07	1.03e-06	1.25806e-06	1.52048e-06	1.81851e-06	2.1768e-06	2.60427e-06	3.12639e-06	3.73789e-06	4.48356e-06	5.38002e-06	6.45289e-06	7.72729e-06	9.22464e-06	1.0954e-05	1.29e-05	1.49967e-05	1.70836e-05	1.88289e-05	1.962e-05	1.84802e-05	1.43657e-05	7.7037e-06	2.1634e-06	3.03873e-07	1.2588e-07	1.26099e-07	1.26226e-07	1.26058e-07
DIAMINOPIMEPIM-RXN_p_Leaf_Day	0	3.24424e-06	4.60175e-06	6.24554e-06	8.38136e-06	1.10092e-05	1.41284e-05	1.79045e-05	2.23967e-05	2.78006e-05	3.40428e-05	4.14901e-05	5.02637e-05	6.05606e-05	7.25662e-05	8.64245e-05	0.000102156	0.000119557	0.000137976	0.000155956	0.000170641	0.000176936	0.000166898	0.000131896	7.42405e-05	2.30874e-05	3.55664e-06	1.56491e-06	1.56628e-06	1.56739e-06	1.56761e-06
TMP_mc_Root_Day	0	4.06742e-08	5.28453e-08	0	0	0	1.149e-07	1.3605e-07	1.64561e-07	1.97457e-07	2.33618e-07	2.81492e-07	3.37119e-07	4.03712e-07	4.8277e-07	5.75494e-07	6.82201e-07	8.01491e-07	9.28475e-07	1.05085e-06	1.14501e-06	1.16564e-06	1.08835e-06	8.88708e-07	4.67649e-07	1.33835e-07	1.69368e-08	0	7.03932e-09	7.03242e-09	0
3-ISOPROPYLMALDEHYDROG-RXN_p_Leaf_Day	0	3.52716e-06	5.41855e-06	7.85608e-06	1.11015e-05	1.51763e-05	2.00735e-05	2.60134e-05	3.30742e-05	4.15324e-05	5.12651e-05	6.28041e-05	7.63174e-05	9.20831e-05	0.00011036	0.000131338	0.00015502	0.000181065	0.000208467	0.000235037	0.000256551	0.000265583	0.000250635	0.000199146	0.000113814	3.64395e-05	5.74584e-06	2.56335e-06	2.56513e-06	2.56676e-06	2.56796e-06
SUCROSE-PHOSPHATE-SYNTHASE-RXN_c_Leaf_Day	0	0.000143796	0.000188882	0.000238892	0.000300356	0.000373373	0.000458307	0.000560299	0.000681981	0.000829391	0.00100253	0.00121164	0.00146182	0.00176019	0.00211406	0.00253026	0.00301326	0.00356251	0.00416681	0.00479468	0.00537774	0.00578656	0.00581037	0.00521098	0.00402824	0.00296928	0.00258737	0.00255549	0.00255703	0.00255858	0.00256012
SPONTPRO-RXN_p_Root_Day	0	0	0	0	0	0	0	0	0	0	0	0	0	0	0	0	0	0	0	0	0	0	0	0	0	0	0	0	0	0	4.19874e-08
GDPKIN-RXN_p_Leaf_Day	0	1.21887e-06	1.89688e-06	2.71523e-06	3.80047e-06	5.15867e-06	6.78777e-06	8.76312e-06	1.11115e-05	1.39266e-05	1.71678e-05	2.10143e-05	2.55233e-05	3.07889e-05	3.68986e-05	4.3918e-05	5.18491e-05	6.05798e-05	6.97745e-05	7.86999e-05	8.59373e-05	8.89862e-05	8.39713e-05	6.66622e-05	3.80047e-05	1.21119e-05	1.90295e-06	8.1324e-07	8.1383e-07	8.1436e-07	8.48677e-07
RXN-11932_c_Root_Day	0	0	0	0	0	0	0	0	0	0	0	0	0	0	0	0	0	0	0	0	0	0	0	0	0	0	0	0	0	3.47842e-09	0
PALMITATE_pc_Root_Night	0	9.06564e-07	1.10377e-06	1.33089e-06	1.62235e-06	1.96075e-06	2.34508e-06	2.90239e-06	3.3575e-06	4.03681e-06	4.98385e-06	5.89686e-06	7.11785e-06	8.57781e-06	1.0315e-05	1.23665e-05	1.47605e-05	1.75045e-05	2.05601e-05	2.38582e-05	2.71403e-05	3.0039e-05	2.89068e-05	1.97399e-05	1.11569e-05	2.97272e-06	4.0488e-07	1.67132e-07	1.47037e-07	1.68014e-07	8.26049e-08
GAP_Pi_pc_Leaf_Night	0	0.000629347	0.000502209	0.000507041	0.000514594	0.000525537	0.000540521	0.000670165	0.000692352	0.0006178	0.000657301	0.000705625	0.000764117	0.000834339	0.000917992	0.00107861	0.00118115	0.00126645	0.00141885	0.00158991	0.00177004	0.00195653	0.00212637	0.002238	0.00237932	0.00242488	0.00242889	0.00242903	0.00243124	0.00228007	0.00243567
PYRUVDEH-RXN_m_Root_Day	0	0.000125849	0.000169799	0.000219848	0.00028204	0.000357085	0.000445237	0.000549267	0.000677748	0.000830384	0.00100617	0.00122384	0.00147986	0.00178429	0.00214449	0.00256739	0.00305773	0.00361553	0.00423076	0.00487738	0.00549165	0.00593101	0.00601565	0.00562522	0.00463992	0.00372434	0.00337336	0.00334228	0.0033443	0.00334635	0.00334815
LYS_CP_Root_Day_transport	0	1.48066e-06	1.89248e-06	2.3175e-06	2.83063e-06	3.42107e-06	4.09164e-06	4.89779e-06	5.8596e-06	7.03437e-06	8.41025e-06	1.0088e-05	1.21051e-05	1.4519e-05	1.73864e-05	2.07554e-05	2.46465e-05	2.9025e-05	3.37426e-05	3.8438e-05	4.23651e-05	4.41451e-05	4.15806e-05	3.23229e-05	1.73333e-05	4.86765e-06	6.83715e-07	2.8323e-07	2.83722e-07	2.84008e-07	2.8363e-07
RXN-11625_c_Root_Day	0	0	0	0	7.9489e-08	9.60697e-08	0	0	0	0	0	0	0	0	0	0	0	0	0	0	0	0	0	0	0	0	1.69368e-08	7.03469e-09	0	7.03242e-09	0
TYRAMINOTRANS-RXN_p_Leaf_Day	0	1.20237e-06	1.73186e-06	2.38237e-06	3.23257e-06	4.28383e-06	5.53546e-06	7.05141e-06	8.8545e-06	1.10213e-05	1.35218e-05	1.65004e-05	2.00044e-05	2.41108e-05	2.8892e-05	3.44035e-05	4.06516e-05	4.75532e-05	5.48478e-05	6.19575e-05	6.77521e-05	7.02241e-05	6.62477e-05	5.24224e-05	2.96163e-05	9.2765e-06	1.43745e-06	6.34708e-07	6.35237e-07	6.35674e-07	6.35817e-07
ACETOOHBUTREDUCTOISOM-RXN_p_Root_Day	0	5.28049e-07	6.52496e-07	8.36211e-07	1.02131e-06	1.23435e-06	1.47629e-06	1.76865e-06	2.11417e-06	2.53813e-06	3.03703e-06	3.64163e-06	4.3704e-06	5.24257e-06	6.27861e-06	7.49607e-06	8.90256e-06	1.0486e-05	1.21937e-05	1.3256e-05	1.4122e-05	1.60019e-05	1.50819e-05	1.16813e-05	6.27309e-06	1.70678e-06	1.70853e-07	7.14637e-08	7.1307e-08	6.55034e-08	7.29948e-08
DADPKIN-RXN_c_Root_Day	0	4.06742e-08	5.28453e-08	6.50381e-08	7.9489e-08	9.60697e-08	1.149e-07	1.3605e-07	1.64561e-07	1.97457e-07	2.33618e-07	2.81492e-07	3.37119e-07	4.03712e-07	4.8277e-07	5.75494e-07	6.82201e-07	8.01491e-07	9.28475e-07	1.05085e-06	1.14501e-06	1.16564e-06	1.08835e-06	8.88708e-07	4.67649e-07	1.33835e-07	1.69368e-08	7.03469e-09	7.03932e-09	7.03242e-09	6.99791e-09
METHYLTHIOADENOSINE-NUCLEOSIDASE-RXN_c_Root_Day	0	0	0	0	0	0	0	0	0	0	0	0	0	0	0	0	0	0	0	0	0	0	0	0	0	0	0	7.03469e-09	0	0	0
Glycerate_xc_Leaf_Day	0	0.00119275	0.00137845	0.00159694	0.00187528	0.00221512	0.00261825	0.00310657	0.00369082	0.00439756	0.00522387	0.00621626	0.00739564	0.00879209	0.0104358	0.0123536	0.0145596	0.0170431	0.0197419	0.0224987	0.0249868	0.0266033	0.0263842	0.0232476	0.0173641	0.0120146	0.00999246	0.00980443	0.0098112	0.0098179	0.00982459
2KG_MAL_mc_Leaf_Day	0	0	0	0.00112648	0	0.00117007	0	0.000276649	0	0.00137915	0.00146909	0	0	0	0	0	0.00155062	0	0.00325987	0	0	0	0	0.00537334	0	0	0	0	0.00565706	0	0.00566638
ACETOLACTSYN-RXN_p_Leaf_Day	0	8.30281e-06	1.21727e-05	1.6999e-05	2.33444e-05	3.12297e-05	4.06467e-05	5.20577e-05	6.56275e-05	8.19175e-05	0.000100699	0.000123036	0.000149276	0.000179981	0.000215681	0.000256778	0.000303305	0.000354626	0.000408789	0.000461493	0.000504359	0.000522553	0.000493021	0.000390648	0.000221523	6.98852e-05	1.08919e-05	4.8259e-06	4.8297e-06	4.83294e-06	4.83442e-06
SER_CP_Leaf_Day_rev_transport	0	6.33394e-06	8.09559e-06	9.91374e-06	1.21088e-05	1.46346e-05	1.75031e-05	2.09517e-05	2.50661e-05	3.00915e-05	3.59772e-05	4.31543e-05	5.17827e-05	6.21091e-05	7.43752e-05	8.87872e-05	0.000105432	0.000124162	0.000144343	0.000164429	0.000181228	0.000188843	0.000177872	0.00013827	7.41481e-05	2.08227e-05	2.92478e-06	1.2116e-06	1.2137e-06	1.21492e-06	1.21331e-06
RXN-9537_p_Leaf_Day	0	4.17295e-06	6.82919e-06	1.03682e-05	1.51379e-05	2.11857e-05	2.84966e-05	3.73721e-05	4.79185e-05	6.05276e-05	7.501e-05	9.21293e-05	0.000112121	0.000135378	0.000162263	0.000193038	0.000227682	0.000265675	0.000305525	0.000344033	0.000375077	0.000387965	0.000366217	0.000291768	0.000167997	5.45337e-05	8.69077e-06	3.90101e-06	3.90339e-06	3.90577e-06	3.90815e-06
RXN-10698_c_Root_Day	0	0	0	0	0	0	0	0	0	0	0	0	0	0	0	0	0	0	0	0	0	0	0	0	0	0	-1.12912e-08	-2.3449e-09	0	-6.95684e-09	0
DIHYDROPICRED-RXN-(NAD)_p_Root_Day	0	2.68331e-07	3.79873e-07	4.79142e-07	5.87397e-07	7.09922e-07	8.49074e-07	9.52348e-07	1.21654e-06	1.45628e-06	1.63533e-06	2.01614e-06	2.39106e-06	2.84064e-06	3.3727e-06	3.9908e-06	4.68811e-06	5.43912e-06	6.18183e-06	6.74837e-06	6.87035e-06	5.97757e-06	5.2186e-06	5.89155e-06	2.77557e-06	8.87236e-07	0	0	0	0	1.72796e-08
ALCOHOL-DEHYDROG-RXN_c_Leaf_Day	0	0	0	0	0	0	0	0	0	0	0	0	0	0	0	0	0	0	0	0	0	0	0	0	0	0	0	-3.39219e-08	0	0	0
CYSTATHIONINE-BETA-LYASE-RXN_p_Leaf_Day	0	8.04036e-07	1.04067e-06	1.29182e-06	1.59937e-06	1.95811e-06	2.36939e-06	2.86457e-06	3.45499e-06	4.17378e-06	5.01313e-06	6.03195e-06	7.25166e-06	8.70557e-06	1.04262e-05	1.24407e-05	1.47595e-05	1.73602e-05	2.01529e-05	2.29224e-05	2.52286e-05	2.62637e-05	2.47448e-05	1.92971e-05	1.04485e-05	2.99817e-06	4.30091e-07	1.80782e-07	1.81058e-07	1.81226e-07	1.81052e-07
TRIOSEPISOMERIZATION-RXN_p_Root_Day	0	0	0	-4.02282e-05	-4.83714e-05	0	-6.76759e-05	-7.97368e-05	-9.44619e-05	-0.000112693	-0.000133275	-0.000163422	-0.0001966	0	-0.000282431	-0.000336542	-0.000796943	-0.000467404	0	-0.000602413	0	0	-0.000456577	0	0	0	0	0	0	0	0
HISTIDPHOS-RXN_p_Root_Day	0	3.21752e-07	4.24975e-07	5.2561e-07	6.42795e-07	7.76876e-07	9.29152e-07	1.0884e-06	1.33085e-06	1.59612e-06	1.86894e-06	2.26209e-06	2.70389e-06	3.23295e-06	3.86067e-06	4.59559e-06	5.43821e-06	6.37386e-06	7.35725e-06	8.27176e-06	8.9057e-06	8.84027e-06	8.17352e-06	7.03646e-06	3.63053e-06	1.05965e-06	1.19053e-07	4.96151e-08	4.95799e-08	4.9406e-08	4.89375e-08
ISOCITDEH-RXN_c_Root_Night	0	1.19609e-05	1.51073e-05	1.88578e-05	2.39563e-05	3.01121e-05	3.69928e-05	4.7447e-05	5.53368e-05	6.75014e-05	8.42247e-05	9.7842e-05	0.000117147	0.000139246	0.000164086	0.000191234	0.000219454	0.000246213	0.000266598	0.000268674	0.000236584	0.000165839	0	-0.000404395	-0.000877697	-0.00126508	-0.00139626	-0.00140949	-0.00141035	-0.00141119	-0.00141187
Mitochondrial_ATP_Synthase_m_Leaf_Day	0	0.00283407	0.00302668	0.00326198	0.0035673	0.00394755	0.00440655	0.00496809	0.00564563	0.00646872	0.00743807	0.00860374	0.00999167	0.0116375	0.0135775	0.0158453	0.0184622	0.021424	0.0246738	0.0280566	0.0312422	0.0336146	0.0341783	0.0317839	0.0264696	0.0213808	0.0193958	0.019217	0.0192314	0.0192457	0.01926
CHORISMATEMUT-RXN_p_Leaf_Day	0	7.4708e-06	1.1558e-05	1.68478e-05	2.39019e-05	3.27705e-05	4.34371e-05	5.63761e-05	7.17562e-05	9.01756e-05	0.000111365	0.000136477	0.000165875	0.00020016	0.00023989	0.000285478	0.000336922	0.000393478	0.000452957	0.000510605	0.000557257	0.000576812	0.000544365	0.000432687	0.000247527	7.93945e-05	1.25368e-05	5.59759e-06	5.6014e-06	5.60496e-06	5.60768e-06
PALMITATE_xc_Root_Day	0	0	0	0	0	0	0	0	0	0	0	0	0	0	0	0	0	0	0	0	0	0	0	0	0	0	0	0	6.79861e-08	0	0
ARGSUCCINLYA-RXN_c_Leaf_Day	0	4.76663e-06	7.17183e-06	1.02298e-05	1.42804e-05	1.93451e-05	2.54165e-05	3.27777e-05	4.15293e-05	5.20221e-05	6.41053e-05	7.84495e-05	9.52686e-05	0.000114915	0.000137717	0.000163922	0.000193537	0.000226148	0.000260501	0.000293858	0.000320918	0.000332329	0.000313594	0.000248889	0.000141793	4.51282e-05	7.0828e-06	3.15119e-06	3.15349e-06	3.15555e-06	3.15682e-06
GMP_biomass_Root_Night	0	-8.49904e-07	-1.03478e-06	-1.24771e-06	-1.52095e-06	-1.83821e-06	-2.19851e-06	-2.72099e-06	-3.14765e-06	-3.78451e-06	-4.67236e-06	-5.5283e-06	-6.67299e-06	-8.0417e-06	-9.67027e-06	-1.15936e-05	-1.3838e-05	-1.64105e-05	-1.92751e-05	-2.23671e-05	-2.5444e-05	-2.81616e-05	-2.71001e-05	-1.85062e-05	-1.04596e-05	-2.78693e-06	-3.79575e-07	-1.56687e-07	-1.56754e-07	-1.57514e-07	-1.5993e-07
FERREDOXIN--NITRITE-REDUCTASE-RXN_p_Leaf_Day	0	0.000240622	0.000334569	0.000445629	0.000588616	0.000763167	0.000969331	0.00121873	0.00151551	0.00187312	0.00228685	0.00278167	0.00336598	0.00405331	0.00485647	0.00578558	0.00684253	0.00801414	0.00925706	0.0104734	0.0114699	0.0119004	0.0112232	0.0088514	0.00495323	0.00152276	0.000232355	0.000101405	0.000101571	0.000101577	0.000101748
GLUTAMIDOTRANS-RXN_p_Leaf_Day	0	9.10438e-07	1.33273e-06	1.85872e-06	2.54994e-06	3.40855e-06	4.4337e-06	5.67586e-06	7.15305e-06	8.9265e-06	1.09713e-05	1.34037e-05	1.62612e-05	1.96055e-05	2.34943e-05	2.79714e-05	3.30406e-05	3.86328e-05	4.45354e-05	5.02798e-05	5.49527e-05	5.69369e-05	5.37186e-05	4.25596e-05	2.41267e-05	7.60695e-06	1.18502e-06	5.24904e-07	5.25319e-07	5.25672e-07	5.2583e-07
ASN_CP_Leaf_Night_rev_transport	0	2.76938e-06	3.53963e-06	4.33458e-06	5.29433e-06	6.39867e-06	7.65288e-06	9.16068e-06	1.09596e-05	1.31569e-05	1.57303e-05	1.88683e-05	2.26409e-05	2.71559e-05	3.2519e-05	3.88204e-05	4.60981e-05	5.42875e-05	6.31112e-05	7.18934e-05	7.92384e-05	8.25677e-05	7.7771e-05	6.04558e-05	3.24197e-05	9.10431e-06	1.2788e-06	5.29745e-07	5.30665e-07	5.31199e-07	5.30494e-07
ALANINE-AMINOTRANSFERASE-RXN_c_Leaf_Night	0	-2.6597e-06	-3.39945e-06	-4.16291e-06	-5.08465e-06	-6.14526e-06	-7.3498e-06	-8.79788e-06	-1.05256e-05	-1.26358e-05	-1.51073e-05	-1.81211e-05	-2.17443e-05	-2.60804e-05	-3.12311e-05	-3.72829e-05	-4.42725e-05	-5.21375e-05	-6.06117e-05	-6.90461e-05	-7.61003e-05	-7.92977e-05	-7.4691e-05	-5.80615e-05	-3.11358e-05	-8.74375e-06	-1.22815e-06	-5.08765e-07	-5.09648e-07	-5.10162e-07	-5.09484e-07
RXN-9524_p_Root_Night	0	9.06564e-07	1.10377e-06	1.33089e-06	1.62235e-06	1.96075e-06	2.34508e-06	2.90239e-06	3.3575e-06	4.03681e-06	4.98385e-06	5.89686e-06	7.11785e-06	8.57781e-06	1.0315e-05	1.23665e-05	1.47605e-05	1.75045e-05	2.05601e-05	2.38582e-05	2.71403e-05	3.0039e-05	2.89068e-05	1.97399e-05	1.11569e-05	2.97272e-06	4.0488e-07	1.67132e-07	1.47037e-07	1.68014e-07	8.26049e-08
H+_ATPase_c_Root_Day	0	0.000769329	0.00104833	0.00136906	0.00177635	0.00227087	0.00285115	0.0035504	0.00438536	0.00539202	0.0065583	0.00796019	0.00961978	0.0115786	0.0138754	0.0165418	0.019587	0.022978	0.0265967	0.0301712	0.0331521	0.034544	0.0328317	0.0263559	0.0155115	0.0060294	0.00250611	0.00216189	0.00216366	0.00216466	0.00216643
GAPOXNPHOSPHN-RXN_c_Root_Day	0	0.000107574	0.000147397	0.000192712	0.000248952	0.000317095	0.000397522	0.000490494	0.000609432	0.000748264	0.000905251	0.0011042	0.00133557	0.00208252	0.00193565	0.00231716	0.00275927	0.00326193	0.00489722	0.00440674	0.00625409	0.00540928	0.0055286	0.00522715	0.00420729	0.00359684	0.00335311	0.00333394	0.00333665	0.0033379	0.0033407
DUMP_mc_Root_Day	0	-4.06742e-08	-5.28453e-08	0	0	0	-1.149e-07	-1.3605e-07	-1.64561e-07	-1.97457e-07	-2.33618e-07	-2.81492e-07	-3.37119e-07	-4.03712e-07	-4.8277e-07	-5.75494e-07	-6.82201e-07	-8.01491e-07	-9.28475e-07	-1.05085e-06	-1.14501e-06	-1.16564e-06	-1.08835e-06	-8.88708e-07	-4.67649e-07	-1.33835e-07	-1.69368e-08	0	-7.03932e-09	-7.03242e-09	0
SO4_pc_Leaf_Day	0	-1.23947e-06	-1.75328e-06	-2.37372e-06	-3.17897e-06	-4.16879e-06	-5.34295e-06	-6.76426e-06	-8.45518e-06	-1.04897e-05	-1.28403e-05	-1.56454e-05	-1.89512e-05	-2.28319e-05	-2.73579e-05	-3.25837e-05	-3.85176e-05	-4.50828e-05	-5.20338e-05	-5.88215e-05	-6.43671e-05	-6.67469e-05	-6.29587e-05	-4.97425e-05	-2.79786e-05	-8.68865e-06	-1.33695e-06	-5.87844e-07	-5.88368e-07	-5.88785e-07	-5.88859e-07
GLYOHMETRANS-RXN_m_Leaf_Day	0	0	0	-0.00164835	0	0	-0.00272994	-0.00324699	-0.00386543	0	0	-0.00653671	0	0	0	-0.0130201	-0.0153479	0	0	0	0	0	0	-0.0242673	-0.0179347	-0.01219	0	0	0	-0.00982962	-0.00983631
DTDPKIN-RXN_c_Root_Day	0	4.06742e-08	5.28453e-08	6.50381e-08	7.9489e-08	9.60697e-08	1.149e-07	1.3605e-07	1.64561e-07	1.97457e-07	2.33618e-07	2.81492e-07	3.37119e-07	4.03712e-07	4.8277e-07	5.75494e-07	6.82201e-07	8.01491e-07	9.28475e-07	1.05085e-06	1.14501e-06	1.16564e-06	1.08835e-06	8.88708e-07	4.67649e-07	1.33835e-07	1.69368e-08	7.03469e-09	7.03932e-09	7.03242e-09	6.99791e-09
OROTATE_pc_Root_Day	0	-4.39282e-06	-5.70729e-06	-6.95908e-06	-8.50533e-06	-1.02795e-05	-1.24092e-05	-1.46934e-05	-1.77726e-05	-2.13253e-05	-2.52307e-05	-3.04011e-05	-3.64088e-05	-4.36009e-05	-5.21392e-05	-6.21534e-05	-7.36777e-05	-8.6561e-05	-0.000100275	-0.000113491	-0.000123661	-0.000125889	-0.000117542	-9.59805e-05	-5.05061e-05	-1.44541e-05	-1.82918e-06	-7.45678e-07	-7.60247e-07	-7.59502e-07	-7.48776e-07
AMP-DEAMINASE-RXN_c_Root_Day	0	2.48113e-06	3.22356e-06	3.96732e-06	4.84883e-06	5.86025e-06	7.00892e-06	8.29903e-06	1.00382e-05	1.20449e-05	1.42507e-05	1.7171e-05	2.05643e-05	2.46265e-05	2.9449e-05	3.51051e-05	4.16142e-05	4.88909e-05	5.6637e-05	6.41017e-05	6.98456e-05	7.11042e-05	6.63895e-05	5.42112e-05	2.85266e-05	8.16391e-06	1.03315e-06	4.22082e-07	4.29399e-07	4.28978e-07	4.26872e-07
pSER_biomass_Root_Night	0	-1.89812e-06	-2.31101e-06	-2.78654e-06	-3.39679e-06	-4.10533e-06	-4.91001e-06	-6.07689e-06	-7.02976e-06	-8.45208e-06	-1.04349e-05	-1.23465e-05	-1.4903e-05	-1.79598e-05	-2.15969e-05	-2.58923e-05	-3.09049e-05	-3.66501e-05	-4.30476e-05	-4.99531e-05	-5.6825e-05	-6.28943e-05	-6.05235e-05	-4.13305e-05	-2.33597e-05	-6.22414e-06	-8.47718e-07	-3.49934e-07	-3.50084e-07	-3.5178e-07	-3.57178e-07
Glycolate_pc_Leaf_Day	0	0.00242418	0.00280227	0.00324381	0.00380459	0.00448741	0.00529573	0.00627485	0.00744642	0.00886441	0.0105231	0.0125169	0.014888	0.0176977	0.0210071	0.0248708	0.0293179	0.0343272	0.0397734	0.0453386	0.0503611	0.0536185	0.0531542	0.0467751	0.0348458	0.0240414	0.0199838	0.0196074	0.019621	0.0196343	0.0196478
FUMHYDR-RXN_c_Root_Day	0	1.27942e-05	1.095e-05	2.05135e-05	1.64092e-05	3.03035e-05	3.62433e-05	4.28557e-05	5.19086e-05	4.09559e-05	4.83589e-05	8.87208e-05	6.98183e-05	0.000127186	0.000152065	0.000119085	0.000141119	0.000194936	0.000191842	0.000330342	0.000359406	0.000238864	0.000340165	0.000183597	0.000146756	4.21028e-05	5.25289e-06	2.16855e-06	1.42347e-06	2.18095e-06	2.16911e-06
RXN-10708_c_Root_Day	0	0	0	0	0	0	0	0	0	0	0	0	0	0	0	0	0	0	0	0	0	0	0	0	0	0	-1.12912e-08	-2.3449e-09	0	-6.95684e-09	0
RXN-9651_p_Root_Day	0	2.60315e-06	3.3821e-06	4.16244e-06	5.0873e-06	6.14846e-06	7.35362e-06	8.70718e-06	1.05319e-05	1.26372e-05	1.49516e-05	1.80155e-05	2.15756e-05	2.58376e-05	3.08973e-05	3.68316e-05	4.36608e-05	5.12954e-05	5.94224e-05	6.72542e-05	7.32807e-05	7.46012e-05	6.96546e-05	5.68773e-05	2.99295e-05	8.56542e-06	1.08396e-06	4.5022e-07	3.8253e-07	4.50075e-07	4.47866e-07
ADENYL-KIN-RXN_m_Leaf_Day	0	7.98898e-05	0.000126203	0.000186788	0.000267923	0.000370278	0.000493637	0.000643325	0.000821229	0.00103414	0.00127892	0.00156871	0.00190761	0.00230247	0.00275958	0.00328359	0.00387433	0.00452313	0.00520475	0.00586458	0.00639776	0.00662039	0.00624849	0.00497125	0.00285132	0.000918994	0.000145658	6.51423e-05	6.51847e-05	6.52254e-05	6.52944e-05
RXN-10700_c_Root_Day	0	0	0	0	0	0	0	0	0	0	0	0	0	0	0	0	0	0	0	0	0	0	0	0	0	0	-1.12912e-08	-2.3449e-09	0	-6.95684e-09	0
GLYCINE--TRNA-LIGASE-RXN_c_Root_Night	0	1.1757e-06	1.43145e-06	1.72599e-06	2.10398e-06	2.54285e-06	3.04128e-06	3.76404e-06	4.35425e-06	5.23524e-06	6.46343e-06	7.64749e-06	9.23096e-06	1.11243e-05	1.33772e-05	1.60378e-05	1.91426e-05	2.27012e-05	2.66638e-05	3.09411e-05	3.51976e-05	3.89569e-05	3.74884e-05	2.56002e-05	1.44691e-05	3.85525e-06	5.25079e-07	2.1675e-07	2.16843e-07	2.17894e-07	2.21237e-07
ACSERLY-RXN_p_Leaf_Day	0	1.23947e-06	1.75328e-06	2.37372e-06	3.17897e-06	4.16879e-06	5.34295e-06	6.76426e-06	8.45518e-06	1.04897e-05	1.28403e-05	1.56454e-05	1.89512e-05	2.28319e-05	2.73579e-05	3.25837e-05	3.85176e-05	4.50828e-05	5.20338e-05	5.88215e-05	6.43671e-05	6.67469e-05	6.29587e-05	4.97425e-05	2.79786e-05	8.68865e-06	1.33695e-06	5.87844e-07	5.88368e-07	5.88785e-07	5.88859e-07
ACETALD_mc_Root_Night	0	-7.84751e-07	-1.04851e-06	-1.30119e-06	-1.59196e-06	-1.92403e-06	-2.30116e-06	-2.67564e-06	-3.29619e-06	-3.95191e-06	-4.59449e-06	-5.57832e-06	-6.65892e-06	-7.95324e-06	-9.48829e-06	-1.12832e-05	-1.33358e-05	-1.5604e-05	-1.7966e-05	-2.01041e-05	-2.14586e-05	-2.0904e-05	-1.91822e-05	-1.71729e-05	-8.73601e-06	-2.58615e-06	-3.86505e-07	-1.53323e-07	-1.61337e-07	-1.55389e-07	-6.96354e-07
RXN-7737_p_Root_Night	0	1.15544e-07	1.10769e-07	1.2169e-07	1.46471e-07	1.77023e-07	2.11721e-07	3.17449e-07	3.02618e-07	3.67445e-07	5.45109e-07	5.99277e-07	7.47289e-07	9.2355e-07	1.13489e-06	1.39024e-06	1.70172e-06	2.08587e-06	2.56626e-06	3.21705e-06	4.1132e-06	5.46745e-06	5.56154e-06	2.48846e-06	1.71826e-06	3.74748e-07	8.86926e-08	3.71439e-08	3.67356e-08	3.66021e-08	2.00734e-08
dAMP_biomass_Root_Night	0	-1.41651e-08	-1.72464e-08	-2.07951e-08	-2.53492e-08	-3.06368e-08	-3.66419e-08	-4.53499e-08	-5.24609e-08	-6.30752e-08	-7.78727e-08	-9.21384e-08	-1.11216e-07	-1.34028e-07	-1.61171e-07	-1.93226e-07	-2.30633e-07	-2.73509e-07	-3.21251e-07	-3.72784e-07	-4.24067e-07	-4.6936e-07	-4.51668e-07	-3.08436e-07	-1.74326e-07	-4.64488e-08	-6.32626e-09	-2.61145e-09	-2.61257e-09	-2.62523e-09	-2.66551e-09
GLYOHMETRANS-RXN_p_Root_Day	0	1.00022e-05	6.28859e-06	7.73953e-06	9.37971e-06	2.36415e-05	1.36731e-05	3.34682e-05	1.95828e-05	2.34974e-05	2.78005e-05	3.34975e-05	4.01171e-05	4.80418e-05	5.74496e-05	6.84838e-05	8.11819e-05	9.53774e-05	0.000110489	0.000125051	0.000136256	0.000286263	0.000129514	0.000105756	5.56502e-05	3.29123e-05	2.01548e-06	1.70277e-06	1.72494e-06	1.72312e-06	1.71444e-06
FUMHYDR-RXN_m_Root_Night	0	7.53775e-05	0.000102685	0.00013131	0.000171628	0.000214171	0.00026772	0.000338112	0.000414449	0.000508016	0.000620866	0.000751596	0.000910576	0.00108571	0.00132551	0.00157081	0.00190308	0.00223259	0.00266657	0.00311104	0.00356967	0.00401601	0.00423831	0.00410855	0.00378857	0.00340504	0.0032623	0.00325083	0.0032528	0.00325449	0.00325662
BRANCHED-CHAINAMINOTRANSFERLEU-RXN_p_Root_Day	0	-2.51088e-06	-3.28305e-06	-4.19612e-06	-5.10303e-06	-6.16747e-06	-7.37636e-06	-8.9226e-06	-1.05232e-05	-1.25206e-05	-1.52209e-05	-1.7483e-05	-2.09222e-05	-2.50399e-05	-2.99273e-05	-3.56555e-05	-4.22383e-05	-4.95782e-05	-5.73538e-05	-6.47475e-05	-7.02275e-05	-9.32686e-05	-9.54813e-05	-7.42229e-05	-3.98025e-05	-8.26467e-06	-1.00076e-06	-4.16164e-07	-4.35986e-07	-4.1545e-07	-4.12733e-07
RIB5PISOM-RXN_p_Leaf_Night	0	-0.000434616	-0.000439149	-0.000445654	-0.000454906	-0.000467506	-0.000484041	-0.000505405	-0.000532436	-0.000566294	-0.00060777	-0.000658468	-0.000719848	-0.000793628	-0.000881685	-0.000985971	-0.0011083	-0.00125	-0.00141126	-0.00158991	-0.00177946	-0.00196634	-0.00212637	-0.00222607	-0.00224457	-0.00221661	-0.00220005	-0.00219974	-0.00220156	-0.00220338	-0.0022052
RXN-2002_c_Root_Day	0	0	0	0	0	0	0	0	0	0	0	0	0	0	0	0	0	0	0	0	0	0	0	0	0	0	3.38736e-08	0	0	0	0
SERINE-O-ACETTRAN-RXN_p_Root_Night	0	2.76139e-08	0	3.23054e-08	3.8653e-08	4.67157e-08	5.58724e-08	9.06998e-08	7.97964e-08	9.7341e-08	1.55745e-07	1.66508e-07	2.10289e-07	2.6236e-07	3.24944e-07	4.01095e-07	4.95213e-07	6.13639e-07	7.65975e-07	3.40531e-07	8.49842e-08	1.78725e-06	1.83662e-06	7.44975e-07	5.42308e-07	5.98265e-08	0	7.47821e-09	0	0	7.547e-09
S-ADENMETSYN-RXN_c_Root_Night	0	3.48461e-06	4.24261e-06	5.11559e-06	6.2359e-06	7.53664e-06	9.0139e-06	1.11561e-05	1.29054e-05	1.55165e-05	1.91567e-05	2.2666e-05	2.73592e-05	3.2971e-05	3.96481e-05	4.75336e-05	5.67358e-05	6.72831e-05	7.90278e-05	9.17049e-05	0.000104321	0.000115463	0.00011111	7.58753e-05	4.28843e-05	1.14264e-05	1.55626e-06	6.42415e-07	6.42692e-07	6.45805e-07	6.55715e-07
DIHYDROXYISOVALDEHYDRAT-RXN_p_Leaf_Day	0	8.30281e-06	1.21727e-05	1.6999e-05	2.33444e-05	3.12297e-05	4.06467e-05	5.20577e-05	6.56275e-05	8.19175e-05	0.000100699	0.000123036	0.000149276	0.000179981	0.000215681	0.000256778	0.000303305	0.000354626	0.000408789	0.000461493	0.000504359	0.000522553	0.000493021	0.000390648	0.000221523	6.98852e-05	1.08919e-05	4.8259e-06	4.8297e-06	4.83294e-06	4.83442e-06
CO2_pc_Root_Night	0	4.98426e-05	6.3086e-05	8.16044e-05	0.000103422	0.000129441	0.000160108	0.00020541	0.000240918	0.000293893	0.000370176	0.000429032	0.000517695	0.000624033	0.000750982	0.000901476	0.00107792	0.00128136	0.00150981	0.00176462	0.00203184	0.00224311	0.00244001	0.00265038	0.00244792	0.00236837	0.00233325	0.00233166	0.00233307	0.00233445	0.00233584
SO4_pc_Root_Night	0	-2.76139e-08	0	-3.23054e-08	-3.8653e-08	-4.67157e-08	-5.58724e-08	-9.06998e-08	-7.97964e-08	-9.7341e-08	-1.55745e-07	-1.66508e-07	-2.10289e-07	-2.6236e-07	-3.24944e-07	-4.01095e-07	-4.95213e-07	-6.13639e-07	-7.65975e-07	-3.40531e-07	-8.49842e-08	-1.78725e-06	-1.83662e-06	-7.44975e-07	-5.42308e-07	-5.98265e-08	0	-7.47821e-09	0	0	-7.547e-09
PRO_pc_Leaf_Day	0	1.81432e-07	2.96921e-07	4.50792e-07	6.58169e-07	9.21116e-07	1.23898e-06	1.62487e-06	2.08341e-06	2.63163e-06	3.2613e-06	4.00562e-06	4.87481e-06	5.88599e-06	7.0549e-06	8.39294e-06	9.8992e-06	1.15511e-05	1.32837e-05	1.4958e-05	1.63077e-05	1.6868e-05	1.59225e-05	1.26856e-05	7.3042e-06	2.37103e-06	3.77859e-07	1.69609e-07	1.69713e-07	1.69816e-07	1.6992e-07
TYR_Leaf_Day_Night_storage	0	1.64518e-07	2.10275e-07	2.575e-07	3.14515e-07	3.80119e-07	4.54627e-07	5.44199e-07	6.51067e-07	7.81596e-07	9.34472e-07	1.12089e-06	1.34501e-06	1.61322e-06	1.93182e-06	2.30616e-06	2.7385e-06	3.225e-06	3.74918e-06	4.27089e-06	4.70723e-06	4.90501e-06	4.62006e-06	3.59143e-06	1.92593e-06	5.4085e-07	7.59683e-08	3.147e-08	3.15246e-08	3.15564e-08	3.15145e-08
S-ADENMETSYN-RXN_c_Root_Day	0	1.00059e-05	1.29999e-05	1.59994e-05	1.95543e-05	2.36331e-05	2.82655e-05	3.34682e-05	4.04821e-05	4.85744e-05	5.747e-05	6.9247e-05	8.29312e-05	9.93133e-05	0.000118761	0.000141572	0.000167821	0.000197167	0.000228405	0.000258508	0.000281673	0.000286748	0.000267735	0.000218622	0.000115042	3.29233e-05	4.16646e-06	1.73757e-06	1.73167e-06	1.73345e-06	1.72148e-06
Pi_H+_mc_Root_Night	0	-0.000866801	-0.0011563	-0.00150137	-0.00192851	-0.00244289	-0.00305076	-0.0037941	-0.00465234	-0.00570284	-0.00696535	-0.00844136	-0.0102276	-0.0123581	-0.0148898	-0.0178807	-0.0213805	-0.0254165	-0.0299646	-0.0349265	-0.0400022	-0.0447012	-0.0473343	-0.046247	-0.0423137	-0.0380144	-0.0363996	-0.0362612	-0.036283	-0.0363052	-0.0363288
ASPARTATEKIN-RXN_p_Root_Day	0	2.68331e-07	3.79873e-07	4.79142e-07	5.87397e-07	7.09922e-07	8.49074e-07	9.52348e-07	1.21654e-06	1.45628e-06	1.63533e-06	2.01614e-06	2.39106e-06	2.84064e-06	3.3727e-06	3.9908e-06	4.68811e-06	5.43912e-06	6.18183e-06	6.74837e-06	6.87035e-06	5.97757e-06	5.2186e-06	5.89155e-06	2.77557e-06	8.87236e-07	0	0	0	0	1.72796e-08
pTYR_biomass_Root_Day	0	-7.32136e-07	-9.51215e-07	-1.17069e-06	-1.4308e-06	-1.72925e-06	-2.06821e-06	-2.4489e-06	-2.9621e-06	-3.55422e-06	-4.20512e-06	-5.06686e-06	-6.06814e-06	-7.26682e-06	-8.68986e-06	-1.03589e-05	-1.22796e-05	-1.44268e-05	-1.67126e-05	-1.89152e-05	-2.06102e-05	-2.09816e-05	-1.95903e-05	-1.59967e-05	-8.41768e-06	-2.40902e-06	-3.04863e-07	-1.26624e-07	-1.26708e-07	-1.26584e-07	-1.25962e-07
INORGPYROPHOSPHAT-RXN_p_Leaf_Day	0	0.000682832	0.000734292	0.000799459	0.000885739	0.000994367	0.00112609	0.00128736	0.00148138	0.00171617	0.00199062	0.002319	0.00270758	0.00316548	0.0037017	0.00432404	0.0050361	0.00583347	0.00669553	0.00756871	0.00834246	0.0088531	0.00881901	0.00789805	0.00609665	0.00440531	0.00373609	0.00367051	0.00367343	0.00367628	0.00367918
Fumarate_Leaf_Day_Night_storage	0	6.29394e-06	0	0	0	2.62539e-05	0	0	0	0	8.74696e-05	0	0.000130054	0.000156887	0.00018802	0.000223786	0	0	0.000355514	0	0	0	0	0	0.000193676	0	0	4.25277e-06	0	0	4.09046e-06
ATP_AMP_mc_Root_Day	0	0.000103999	0.000135322	0.000166523	0.000203415	0.000245989	0.000294378	0.000348219	0.000421615	0.000505872	0.000597945	0.000720776	0.000863059	0.0010334	0.00123561	0.00147273	0.00174553	0.0020503	0.00237437	0.00268569	0.00292321	0.00296928	0.00277004	0.00243353	0.00196008	0.00147412	0.00129795	0.00128411	0.00128539	1.78027e-05	0.00128632
Sulfate_CP_Root_Day_rev_transport	0	1.23947e-06	1.75328e-06	2.37372e-06	3.17897e-06	4.16879e-06	5.34295e-06	6.76426e-06	8.45518e-06	1.04897e-05	1.28403e-05	1.56454e-05	1.89512e-05	2.28319e-05	2.73579e-05	3.25837e-05	3.85176e-05	4.50828e-05	5.20338e-05	5.88215e-05	6.43671e-05	6.67469e-05	6.29587e-05	4.97425e-05	2.79786e-05	8.68865e-06	1.33695e-06	5.87844e-07	5.88368e-07	5.88785e-07	5.88859e-07
RXN-9528_p_Leaf_Day	0	4.17295e-06	6.82919e-06	1.03682e-05	1.51379e-05	2.11857e-05	2.84966e-05	3.73721e-05	4.79185e-05	6.05276e-05	7.501e-05	9.21293e-05	0.000112121	0.000135378	0.000162263	0.000193038	0.000227682	0.000265675	0.000305525	0.000344033	0.000375077	0.000387965	0.000366217	0.000291768	0.000167997	5.45337e-05	8.69077e-06	3.90101e-06	3.90339e-06	3.90577e-06	3.90815e-06
SER_pc_Root_Day	0	1.46935e-06	8.82426e-06	1.08825e-05	1.32721e-05	3.87941e-06	1.92996e-05	5.23792e-06	2.76441e-05	3.31483e-05	3.86638e-05	4.68763e-05	5.59909e-05	6.69072e-05	7.98561e-05	9.50058e-05	0.000112351	0.000131562	0.000151652	0.000170388	0.000182853	3.15432e-05	0.000164923	0.000144995	7.4242e-05	4.87566e-06	2.30799e-06	6.58674e-08	7.48367e-08	6.66211e-08	3.27088e-07
2-ISOPROPYLMALATESYN-RXN_p_Root_Night	0	8.8916e-07	1.06264e-06	1.12554e-06	1.39694e-06	1.68833e-06	2.01926e-06	2.32418e-06	2.93215e-06	3.63236e-06	4.09151e-06	5.68212e-06	6.8746e-06	8.29999e-06	9.99707e-06	1.20051e-05	1.43575e-05	1.70717e-05	2.01292e-05	2.35177e-05	2.70553e-05	8.10163e-06	0	0	0	2.9129e-06	3.92121e-07	1.61644e-07	1.4188e-07	1.62657e-07	1.66205e-07
RXN-3541_c_Root_Night	0	0	0	0	0	0	0	0	0	0	0	0	0	0	0	0	0	0	0	0	0	0	0	0	0	0	0	-5.22289e-09	0	0	0
LEUCINE--TRNA-LIGASE-RXN_c_Leaf_Day	0	2.54005e-06	4.1569e-06	6.31108e-06	9.21437e-06	1.28956e-05	1.73458e-05	2.27482e-05	2.91678e-05	3.68429e-05	4.56583e-05	5.60787e-05	6.82473e-05	8.24038e-05	9.87686e-05	0.000117501	0.000138589	0.000161715	0.000185972	0.000209411	0.000228308	0.000236152	0.000222915	0.000177598	0.000102259	3.31944e-05	5.29003e-06	2.37453e-06	2.37598e-06	2.37743e-06	2.37888e-06
GDPREDUCT-RXN_c_Root_Night	0	1.41651e-08	1.72464e-08	2.07951e-08	2.53492e-08	3.06368e-08	3.66419e-08	4.53499e-08	5.24609e-08	6.30752e-08	7.78727e-08	9.21384e-08	1.11216e-07	1.34028e-07	1.61171e-07	1.93226e-07	2.30633e-07	2.73509e-07	3.21251e-07	3.72784e-07	4.24067e-07	4.6936e-07	4.51668e-07	3.08436e-07	1.74326e-07	4.64488e-08	6.32626e-09	2.61145e-09	2.61257e-09	2.62523e-09	2.66551e-09
Plastidial_ATP_Synthase_p_Leaf_Day	0	0.0117232	0.0133193	0.0151993	0.0175994	0.0205339	0.0240185	0.0282464	0.0333099	0.0394397	0.0466097	0.0552242	0.0654637	0.0775883	0.0918587	0.108506	0.127649	0.149192	0.172588	0.196463	0.217971	0.231867	0.229768	0.20228	0.150919	0.10426	0.086645	0.0849939	0.0850546	0.085114	0.0851742
NO3_tx_Root_Night	0	0.00010212	0.000141363	0.000187428	0.000246546	0.000318874	0.000404099	0.000507081	0.000629642	0.000777387	0.000948381	0.00115302	0.00139481	0.0016794	0.00201213	0.00239725	0.0028356	0.00332176	0.00383779	0.00434313	0.00475744	0.00493675	0.00465562	0.00366985	0.00205063	0.000628576	9.29422e-05	4.05621e-05	4.06283e-05	4.0631e-05	4.0699e-05
UGD-RXN_c_Leaf_Day	0	5.11639e-06	8.37318e-06	1.27123e-05	1.85604e-05	2.59755e-05	3.49394e-05	4.58214e-05	5.87522e-05	7.42121e-05	9.19688e-05	0.000112959	0.00013747	0.000165985	0.000198948	0.000236681	0.000279158	0.00032574	0.0003746	0.000421815	0.000459877	0.000475679	0.000449014	0.000357733	0.000205979	6.68631e-05	1.06556e-05	4.78298e-06	4.7859e-06	4.78881e-06	4.79174e-06
PRTRANS-RXN_p_Root_Day	0	2.35851e-07	3.2205e-07	4.02166e-07	4.92421e-07	5.95135e-07	7.11788e-07	8.16298e-07	1.01967e-06	1.22178e-06	1.40171e-06	1.7118e-06	2.03833e-06	2.4296e-06	2.89328e-06	3.43414e-06	4.04956e-06	4.72329e-06	5.4121e-06	6.0013e-06	6.2977e-06	5.90289e-06	5.33018e-06	5.16755e-06	2.55691e-06	7.78204e-07	6.46263e-08	2.72176e-08	2.70828e-08	2.67744e-08	2.61345e-08
SPONTPRO-RXN_c_Root_Day	0	2.44045e-07	3.17072e-07	3.90229e-07	4.76934e-07	5.76418e-07	6.89402e-07	8.16298e-07	9.87368e-07	1.18474e-06	1.40171e-06	1.68895e-06	2.02271e-06	2.42227e-06	2.89662e-06	3.45297e-06	4.0932e-06	4.80894e-06	5.57085e-06	6.30508e-06	6.87006e-06	6.99386e-06	6.53011e-06	5.33225e-06	2.80589e-06	8.03008e-07	1.01621e-07	4.22082e-08	4.22359e-08	4.21945e-08	0
SULFATE-ADENYLYLTRANS-RXN_p_Root_Day	0	8.20646e-08	1.40183e-07	1.39361e-07	1.71023e-07	2.06697e-07	2.47212e-07	2.72099e-07	3.54248e-07	4.23723e-07	4.67236e-07	5.80753e-07	6.86381e-07	8.13121e-07	9.62939e-07	1.13634e-06	1.33045e-06	1.53636e-06	1.73348e-06	2.50673e-06	3.05317e-06	1.48276e-06	1.24342e-06	1.64931e-06	7.41642e-07	3.0074e-07	1.76905e-08	0	7.31525e-09	0	0
GLUTAMATE-N-ACETYLTRANSFERASE-RXN_p_Leaf_Day	0	4.76663e-06	7.17183e-06	1.02298e-05	1.42804e-05	1.93451e-05	2.54165e-05	3.27777e-05	4.15293e-05	5.20221e-05	6.41053e-05	7.84495e-05	9.52686e-05	0.000114915	0.000137717	0.000163922	0.000193537	0.000226148	0.000260501	0.000293858	0.000320918	0.000332329	0.000313594	0.000248889	0.000141793	4.51282e-05	7.0828e-06	3.15119e-06	3.15349e-06	3.15555e-06	3.15682e-06
PYRUVDEH-RXN_p_Root_Night	0	7.35692e-06	8.84427e-06	1.04714e-05	1.27838e-05	1.54503e-05	1.84787e-05	2.28677e-05	2.64959e-05	3.1975e-05	3.93678e-05	4.72787e-05	5.71585e-05	6.89692e-05	8.30284e-05	9.96536e-05	0.000119106	0.000141504	0.000166644	0.000194279	0.000222719	0.00022751	0.000212072	0.000140746	8.05191e-05	2.41085e-05	3.24466e-06	1.34538e-06	1.31818e-06	1.35138e-06	8.34591e-07
METHYLENETHFDEHYDROG-NADP-RXN_c_Root_Day	0	1.00022e-05	1.30022e-05	1.60047e-05	1.94022e-05	2.36415e-05	2.82754e-05	3.34682e-05	4.04964e-05	4.85909e-05	5.747e-05	6.92572e-05	8.29382e-05	9.93165e-05	0.00011876	0.000141563	0.000167802	0.000197129	0.000228334	0.000258373	0.000281418	0.000286263	0.000267201	0.000218549	0.000114931	3.29123e-05	4.15002e-06	1.70277e-06	1.72494e-06	1.72312e-06	1.71444e-06
TMP_mc_Leaf_Day	0	3.62865e-08	5.93843e-08	9.01583e-08	1.31634e-07	1.84223e-07	2.47797e-07	3.24974e-07	4.16682e-07	5.26327e-07	6.52261e-07	8.01125e-07	9.74962e-07	1.1772e-06	1.41098e-06	1.67859e-06	1.97984e-06	2.31021e-06	2.65674e-06	2.99159e-06	3.26154e-06	3.37361e-06	3.18449e-06	2.53711e-06	1.46084e-06	4.74206e-07	7.55719e-08	0	3.39425e-08	0	0
RXN-9659_p_Leaf_Day	0	4.17295e-06	6.82919e-06	1.03682e-05	1.51379e-05	2.11857e-05	2.84966e-05	3.73721e-05	4.79185e-05	6.05276e-05	7.501e-05	9.21293e-05	0.000112121	0.000135378	0.000162263	0.000193038	0.000227682	0.000265675	0.000305525	0.000344033	0.000375077	0.000387965	0.000366217	0.000291768	0.000167997	5.45337e-05	8.69077e-06	3.90101e-06	3.90339e-06	3.90577e-06	3.90815e-06
MALATE-DEH-RXN_x_Root_Night	0	0	0	0	0	0	0	0	0	0	0	0	0	0	0	0	0	0	0	0	0	0	0	0	0	0	0	0	1.4117e-07	0	6.15913e-07
PYRUVATEORTHOPHOSPHATE-DIKINASE-RXN_c_Root_Night	0	0	0	0	0	0	0	0	0	0	0	0	0	0	0	0	0	0	0	0	0	0	0.000158725	0	0.000892448	0	0	0	0	0	0.00125475
ADENPRIBOSYLTRAN-RXN_c_Root_Day	0	0	0	0	0	0	0	0	0	0	0	0	0	0	0	0	0	0	0	0	0	0	0	0	0	0	0	7.03469e-09	0	0	0
OAA_MAL_pc_Root_Day	0	-5.41399e-05	-6.85208e-05	-8.34291e-05	-0.000101849	-0.000123046	-0.000147107	-0.00017657	-0.000210508	-0.000252668	-0.000303398	-0.000366041	-0.00044105	-5.87648e-05	-0.000637455	-0.000763267	-0.000909644	-0.00107653	-0.000179445	-0.00143718	-0.000304841	-0.00170191	-0.00161866	-0.00122729	-0.000916077	-0.00025348	-3.5189e-05	-1.4529e-05	-1.43631e-05	-1.46054e-05	-1.45938e-05
TYR_pc_Leaf_Day	0	1.20237e-06	1.73186e-06	2.38237e-06	3.23257e-06	4.28383e-06	5.53546e-06	7.05141e-06	8.8545e-06	1.10213e-05	1.35218e-05	1.65004e-05	2.00044e-05	2.41108e-05	2.8892e-05	3.44035e-05	4.06516e-05	4.75532e-05	5.48478e-05	6.19575e-05	6.77521e-05	7.02241e-05	6.62477e-05	5.24224e-05	2.96163e-05	9.2765e-06	1.43745e-06	6.34708e-07	6.35237e-07	6.35674e-07	6.35817e-07
pGLN_biomass_Root_Night	0	-2.98883e-06	-3.63899e-06	-4.38777e-06	-5.34868e-06	-6.46436e-06	-7.73144e-06	-9.56883e-06	-1.10692e-05	-1.33089e-05	-1.64311e-05	-1.94412e-05	-2.34667e-05	-2.828e-05	-3.40071e-05	-4.07707e-05	-4.86636e-05	-5.77103e-05	-6.7784e-05	-7.86575e-05	-8.94782e-05	-9.9035e-05	-9.5302e-05	-6.508e-05	-3.67828e-05	-9.8007e-06	-1.33484e-06	-5.51015e-07	-5.51252e-07	-5.53923e-07	-5.62422e-07
DNA_Processing_c_Leaf_Day	0	1.08859e-07	1.78153e-07	2.70475e-07	3.94901e-07	5.5267e-07	7.43391e-07	9.74923e-07	1.25005e-06	1.57898e-06	1.95678e-06	2.40337e-06	2.92489e-06	3.53159e-06	4.23294e-06	5.03577e-06	5.93952e-06	6.93064e-06	7.97022e-06	8.97478e-06	9.78463e-06	1.01208e-05	9.55348e-06	7.61133e-06	4.38252e-06	1.42262e-06	2.26716e-07	1.01766e-07	1.01828e-07	1.0189e-07	1.01952e-07
RXN-12304_c_Root_Day	0	0	0	0	-7.9489e-08	-9.60697e-08	0	0	0	0	0	0	0	0	0	0	0	0	0	0	0	0	0	0	0	0	-1.69368e-08	-7.03469e-09	0	-7.03242e-09	0
ATPPHOSPHORIBOSYLTRANS-RXN_p_Root_Night	0	1.16962e-07	1.35759e-07	1.61055e-07	1.9591e-07	2.36775e-07	2.83186e-07	3.62799e-07	4.0533e-07	4.88139e-07	6.22981e-07	7.26953e-07	8.82792e-07	1.06897e-06	1.29086e-06	1.55418e-06	1.86446e-06	2.22614e-06	2.64056e-06	3.11729e-06	3.64692e-06	4.23976e-06	4.14665e-06	2.54069e-06	1.50527e-06	3.82614e-07	5.05746e-08	2.08031e-08	2.07847e-08	2.0966e-08	2.16385e-08
RXN-1102_c_Root_Night	0	8.78234e-07	1.06928e-06	1.2893e-06	1.57165e-06	1.89948e-06	2.2718e-06	2.81169e-06	3.25257e-06	3.91066e-06	4.82811e-06	5.71258e-06	6.89542e-06	8.30975e-06	9.99261e-06	1.198e-05	1.42993e-05	1.69575e-05	1.99176e-05	2.31126e-05	2.62922e-05	2.91003e-05	2.80034e-05	1.9123e-05	1.08082e-05	2.87983e-06	3.92228e-07	1.6191e-07	1.61979e-07	1.62764e-07	1.65261e-07
ADENOSINE-KINASE-RXN_c_Root_Night	0	3.48461e-06	4.24261e-06	5.11559e-06	6.2359e-06	7.53664e-06	9.0139e-06	1.11561e-05	1.29054e-05	1.55165e-05	1.91567e-05	2.2666e-05	2.73592e-05	3.2971e-05	3.96481e-05	4.75336e-05	5.67358e-05	6.72831e-05	7.90278e-05	9.17049e-05	0.000104321	0.000115463	0.00011111	7.58753e-05	4.28843e-05	1.14264e-05	1.55626e-06	6.42415e-07	6.42692e-07	6.45805e-07	6.55715e-07
TYRAMINOTRANS-RXN_p_Root_Day	0	0	0	0	0	0	0	0	1.0089e-06	1.20944e-06	1.40171e-06	1.70418e-06	0	0	0	0	4.06411e-06	0	0	6.10256e-06	6.48849e-06	0	5.73016e-06	0	0	0	0	0	0	0	0
ARGSUCCINSYN-RXN_c_Leaf_Day	0	4.76663e-06	7.17183e-06	1.02298e-05	1.42804e-05	1.93451e-05	2.54165e-05	3.27777e-05	4.15293e-05	5.20221e-05	6.41053e-05	7.84495e-05	9.52686e-05	0.000114915	0.000137717	0.000163922	0.000193537	0.000226148	0.000260501	0.000293858	0.000320918	0.000332329	0.000313594	0.000248889	0.000141793	4.51282e-05	7.0828e-06	3.15119e-06	3.15349e-06	3.15555e-06	3.15682e-06
4.2.1.61-RXN_p_Leaf_Day	0	4.17295e-06	6.82919e-06	1.03682e-05	1.51379e-05	2.11857e-05	2.84966e-05	3.73721e-05	4.79185e-05	6.05276e-05	7.501e-05	9.21293e-05	0.000112121	0.000135378	0.000162263	0.000193038	0.000227682	0.000265675	0.000305525	0.000344033	0.000375077	0.000387965	0.000366217	0.000291768	0.000167997	5.45337e-05	8.69077e-06	3.90101e-06	3.90339e-06	3.90577e-06	3.90815e-06
PRPPSYN-RXN_c_Root_Day	0	0	0	0	0	0	0	0	0	0	0	0	0	0	0	0	0	0	0	0	0	0	0	0	0	0	0	1.40694e-08	0	0	0
DNA_Processing_c_Root_Night	0	5.66602e-08	6.89855e-08	8.31804e-08	1.01397e-07	1.22547e-07	1.46568e-07	1.814e-07	2.09844e-07	2.52301e-07	3.11491e-07	3.68554e-07	4.44866e-07	5.36113e-07	6.44684e-07	7.72904e-07	9.22533e-07	1.09403e-06	1.285e-06	1.49114e-06	1.69627e-06	1.87744e-06	1.80667e-06	1.23374e-06	6.97305e-07	1.85795e-07	2.5305e-08	1.04458e-08	1.04503e-08	1.05009e-08	1.0662e-08
CELLULOSE-SYNTHASE-UDP-FORMING-RXN_c_Root_Night	0	6.41677e-06	7.81261e-06	9.42018e-06	1.14832e-05	1.38785e-05	1.65988e-05	2.05435e-05	2.37648e-05	2.85731e-05	3.52763e-05	4.17387e-05	5.0381e-05	6.07148e-05	7.30105e-05	8.75314e-05	0.000104477	0.000123899	0.000145527	0.000168871	0.000192103	0.00021262	0.000204606	0.000139722	7.89698e-05	2.10413e-05	2.86579e-06	1.18298e-06	1.18349e-06	1.18923e-06	1.20747e-06
3.1.3.77-RXN_c_Root_Day	0	0	0	0	0	0	0	0	0	0	0	0	0	0	0	0	0	0	0	0	0	0	0	0	0	0	0	7.03469e-09	0	3.62959e-09	0
THR_CP_Root_Night_transport	0	1.5355e-06	1.96257e-06	2.40333e-06	2.93547e-06	3.54778e-06	4.24318e-06	5.07919e-06	6.07662e-06	7.2949e-06	8.72174e-06	1.04617e-05	1.25534e-05	1.50567e-05	1.80304e-05	2.15242e-05	2.55594e-05	3.01e-05	3.49923e-05	3.98617e-05	4.39342e-05	4.57801e-05	4.31206e-05	3.352e-05	1.79753e-05	5.04794e-06	7.09038e-07	2.9372e-07	2.9423e-07	2.94526e-07	2.94135e-07
UMPKI-RXN_p_Root_Night	0	1.5015e-06	1.86261e-06	2.24587e-06	2.73771e-06	3.30877e-06	3.95732e-06	4.89779e-06	5.66578e-06	6.81212e-06	8.41025e-06	9.95095e-06	1.20114e-05	1.44751e-05	1.74065e-05	2.08684e-05	2.49084e-05	2.95389e-05	3.46951e-05	4.02607e-05	4.57993e-05	5.06909e-05	4.87801e-05	3.33111e-05	1.88272e-05	5.01647e-06	6.76909e-07	2.82036e-07	2.82157e-07	2.83524e-07	2.85209e-07
ACONITATEDEHYDR-RXN_m_Root_Night	0	7.06562e-05	9.43066e-05	0.000123148	0.000158894	0.000202089	0.000253269	0.000316753	0.00038644	0.000476406	0.000584188	0.000707026	0.000857392	0.00103669	0.00124977	0.00150163	0.0017967	0.0021377	0.00252341	0.00294164	0.00336822	0.00377541	0.00405968	0.00400504	0.00371925	0.00338443	0.00326	0.00324959	0.00325156	0.00325353	0.00325569
2-ISOPROPYLMALATESYN-RXN_p_Root_Day	0	2.51088e-06	3.28305e-06	4.19612e-06	5.10303e-06	6.16747e-06	7.37636e-06	8.9226e-06	1.05232e-05	1.25206e-05	1.52209e-05	1.7483e-05	2.09222e-05	2.50399e-05	2.99273e-05	3.56555e-05	4.22383e-05	4.95782e-05	5.73538e-05	6.47475e-05	7.02275e-05	9.32686e-05	9.54813e-05	7.42229e-05	3.98025e-05	8.26467e-06	1.00076e-06	4.16164e-07	4.35986e-07	4.1545e-07	4.12733e-07
CO2_mc_Leaf_Night	0	0.0025737	0.00259602	0.00262816	0.00267413	0.0027374	0.0028215	0.00293121	0.00307136	0.0032481	0.00346664	0.00373504	0.00406161	0.00445592	0.00492852	0.00549067	0.00615342	0.00692597	0.00781261	0.00880753	0.00988553	0.0109847	0.0119919	0.0127445	0.0131135	0.0131843	0.0131826	0.0131913	0.0132022	0.0132131	0.013224
GLYOX_xc_Root_Day	0	0	0	0	0	0	0	0	0	0	0	0	0	0	0	0	0	0	0	0	0	0	0	0	0	0	0	0	4.75903e-07	0	0
H+(ATP)_rev_vc_Leaf_Night	0	8.27012e-05	0.000114677	0.000152463	0.000201065	0.000260346	0.000330326	0.000414974	0.00051571	0.000637115	0.000777592	0.000945648	0.00114415	0.0013777	0.00165068	0.00196654	0.00232593	0.00272441	0.00314724	0.00356294	0.00391027	0.00406094	0.00382527	0.0030094	0.00168302	0.00051677	7.87715e-05	3.44363e-05	3.44697e-05	3.44951e-05	3.44948e-05
HIS_CP_Root_Day_transport	0	3.29036e-07	4.2055e-07	5.14999e-07	6.29029e-07	7.60238e-07	9.09253e-07	1.0884e-06	1.30213e-06	1.56319e-06	1.86894e-06	2.24178e-06	2.69001e-06	3.22644e-06	3.86365e-06	4.61232e-06	5.477e-06	6.45e-06	7.49836e-06	8.54179e-06	9.41447e-06	9.81002e-06	9.24012e-06	7.18287e-06	3.85185e-06	1.0817e-06	1.51937e-07	6.294e-08	6.30493e-08	6.31128e-08	6.3029e-08
GLYOHMETRANS-RXN_p_Root_Night	0	1.67148e-06	2.03507e-06	2.45382e-06	3.01655e-06	3.64577e-06	4.36038e-06	5.39664e-06	6.24284e-06	1.55e-05	9.26685e-06	2.26559e-05	1.32348e-05	1.59494e-05	1.91794e-05	2.29939e-05	5.67552e-05	6.73212e-05	3.82289e-05	9.184e-05	0.000104575	5.58539e-05	5.37485e-05	7.59485e-05	2.07448e-05	1.14374e-05	7.46498e-07	3.10762e-07	3.08283e-07	3.12402e-07	3.17195e-07
CO2_mc_Leaf_Day	0	0.00233164	0.00253939	0.002787	0.00310515	0.00349702	0.00396578	0.00453711	0.00522426	0.00605823	0.00703763	0.00821582	0.0096184	0.0112814	0.0132411	0.0155306	0.0181689	0.0211471	0.0243986	0.0277498	0.0308361	0.0329811	0.0330987	0.0299562	0.0236888	0.0178857	0.0156762	0.0154725	0.015484	0.0154953	0.0155068
AMP_biomass_Leaf_Day	0	-1.27003e-07	-2.07845e-07	-3.15554e-07	-4.60718e-07	-6.44781e-07	-8.67289e-07	-1.13741e-06	-1.45839e-06	-1.84214e-06	-2.28291e-06	-2.80394e-06	-3.41237e-06	-4.12019e-06	-4.93843e-06	-5.87506e-06	-6.92944e-06	-8.08575e-06	-9.29859e-06	-1.04706e-05	-1.14154e-05	-1.18076e-05	-1.11457e-05	-8.87989e-06	-5.11294e-06	-1.65972e-06	-2.64502e-07	-1.18727e-07	-1.18799e-07	-1.18871e-07	-1.18944e-07
TRYPTOPHAN--TRNA-LIGASE-RXN_c_Leaf_Day	0	7.2573e-07	1.18769e-06	1.80317e-06	2.63268e-06	3.68446e-06	4.95594e-06	6.49949e-06	8.33364e-06	1.05265e-05	1.30452e-05	1.60225e-05	1.94992e-05	2.35439e-05	2.82196e-05	3.35718e-05	3.95968e-05	4.62043e-05	5.31348e-05	5.98319e-05	6.52308e-05	6.74721e-05	6.36899e-05	5.07422e-05	2.92168e-05	9.48413e-06	1.51144e-06	6.78437e-07	6.78851e-07	6.79265e-07	6.79679e-07
CYSTATHIONINE-BETA-SYNTHASE-RXN_p_Root_Night	0	1.84862e-07	2.58696e-07	2.79621e-07	3.41585e-07	4.12836e-07	4.93756e-07	5.89549e-07	7.07117e-07	8.48787e-07	1.01234e-06	1.21557e-06	1.45796e-06	1.74806e-06	2.09262e-06	2.49729e-06	2.96429e-06	3.48899e-06	4.05279e-06	5.25123e-06	6.27603e-06	5.25315e-06	4.9384e-06	3.88157e-06	2.07259e-06	6.36906e-07	9.48938e-08	3.16935e-08	3.91885e-08	3.93784e-08	3.24356e-08
THREONINE-ALDOLASE-RXN_c_Root_Day	0	2.45077e-06	3.0869e-06	3.76297e-06	4.59349e-06	5.55165e-06	6.63983e-06	8.02693e-06	9.50811e-06	1.14195e-05	1.37835e-05	1.64659e-05	1.97929e-05	2.37735e-05	2.85042e-05	3.40713e-05	4.05214e-05	4.78209e-05	5.57678e-05	6.38901e-05	7.1117e-05	7.55612e-05	7.1679e-05	5.34586e-05	2.91405e-05	8.05057e-06	1.29497e-06	5.42378e-07	5.36573e-07	5.47214e-07	0
RIBULP3EPIM-RXN_p_Root_Day	0	3.23809e-05	4.46234e-05	5.65627e-05	7.11011e-05	8.90667e-05	0.000109647	0.000129676	0.000163699	0.000199274	0.000233643	0.000291115	0.000351188	0.000422756	0.000507528	0.000607074	0.000722351	0.00085305	0.000996198	0.00114397	0.00127732	0.00136151	0.00134879	0.0011825	0.000925864	0.000666411	0.000562687	0.000557248	0.000557555	0.000557914	0.000558251
AICARSYN-RXN_p_Root_Night	0	1.67148e-06	2.03507e-06	2.45382e-06	3.01655e-06	3.64577e-06	4.36038e-06	5.39664e-06	6.24284e-06	7.50595e-06	9.26685e-06	1.09645e-05	1.32348e-05	1.59494e-05	1.91794e-05	2.29939e-05	2.74454e-05	3.25475e-05	3.82289e-05	4.43613e-05	5.0464e-05	5.58539e-05	5.37485e-05	3.67039e-05	2.07448e-05	5.52741e-06	7.46498e-07	3.10762e-07	3.08283e-07	3.12402e-07	3.17195e-07
RXN-4264-(NADP)_c_Root_Day	0	0	0	0	0	0	0	0	0	0	0	0	0	0	0	0	0	0	0	0	0	0	0	0	0	0	0	0	0	3.47842e-09	0
RXN-1102_c_Root_Day	0	2.5218e-06	3.27641e-06	4.03236e-06	4.92832e-06	5.95632e-06	7.12382e-06	8.43508e-06	1.02028e-05	1.22423e-05	1.44843e-05	1.74525e-05	2.09014e-05	2.50302e-05	2.99317e-05	3.56806e-05	4.22964e-05	4.96924e-05	5.75655e-05	6.51525e-05	7.09906e-05	7.22699e-05	6.74779e-05	5.50999e-05	2.89942e-05	8.29775e-06	1.05008e-06	4.36151e-07	4.36438e-07	4.3601e-07	4.3387e-07
6PFRUCTPHOS-RXN_p_Root_Day	0	0	0	4.02282e-05	4.83714e-05	0	6.76759e-05	7.97368e-05	9.44619e-05	0.000112693	0.000133275	0.000163422	0.0001966	0	0.000282431	0.000336542	0	0.000467404	0	0.000602413	0	0	0.000456577	0	0	0	0	0	0	0	0
L-ASPARTATE_pc_Leaf_Day	0	-5.78499e-05	-8.99966e-05	-0.000131613	-0.000187161	-0.00025705	-0.000341147	-0.000443168	-0.000564431	-0.000709636	-0.000876654	-0.00107455	-0.00130616	-0.00157622	-0.0018891	-0.00224804	-0.00265299	-0.00309809	-0.00356608	-0.00401955	-0.0043864	-0.00454004	-0.00428473	-0.00340641	-0.00194982	-0.000626077	-9.89433e-05	-4.40969e-05	-4.41606e-05	-4.41546e-05	-4.42445e-05
RXN-10704_c_Root_Day	0	0	0	0	0	0	0	0	0	0	0	0	0	0	0	0	0	0	0	0	0	0	0	0	0	0	-1.12912e-08	-2.3449e-09	0	-6.95684e-09	0
PYRUVATE_H+_mc_Leaf_Night	0	-0.00076483	-0.000783479	-0.000806888	-0.000838157	-0.000878187	-0.000928003	-0.000990502	-0.00106761	-0.00116284	-0.0012771	-0.00141591	-0.00158275	-0.00178209	-0.00201865	-0.00229697	-0.00262052	-0.00299034	-0.00340223	-0.00384218	-0.00427846	-0.00464861	-0.00485045	-0.00476224	-0.00437053	-0.00395666	-0.00379527	-0.00378158	-0.0037847	-0.00378782	-0.00379093
TRP_CP_Leaf_Night_rev_transport	0	2.46777e-07	3.15413e-07	3.86249e-07	4.71772e-07	5.70179e-07	6.8194e-07	8.16298e-07	9.766e-07	1.17239e-06	1.40171e-06	1.68134e-06	2.01751e-06	2.41983e-06	2.89774e-06	3.45924e-06	4.10775e-06	4.8375e-06	5.62377e-06	6.40634e-06	7.06085e-06	7.35752e-06	6.93009e-06	5.38715e-06	2.88889e-06	8.11275e-07	1.13952e-07	4.7205e-08	4.7287e-08	4.73346e-08	4.72717e-08
6PGLUCONDEHYDROG-RXN_p_Root_Day	0	6.48407e-05	8.78224e-05	0.000110663	0.000138569	0.00017264	0.000212119	0.000251451	0.000315273	0.000383269	0.000451548	0.00056213	0.000679581	0.000820303	0.000988247	0.00118745	0.00142143	0.00169221	0.00199834	0.00232947	0.00266025	0.00293537	0.00308256	0.00295793	0.00275081	0.00245774	0.00233627	0.00233292	0.00233432	0.00233576	0.002337
GLUTAMINESYN-RXN_m_Leaf_Night	0	9.10332e-06	1.16352e-05	1.42483e-05	1.74031e-05	2.10333e-05	2.5156e-05	3.01123e-05	3.60257e-05	4.32483e-05	5.17074e-05	6.20226e-05	7.44237e-05	8.9265e-05	0.000106894	0.000127608	0.00015153	0.00017845	0.000207455	0.000236323	0.000260467	0.000271411	0.000255643	0.000198726	0.000106568	2.9927e-05	4.20358e-06	1.74134e-06	1.74436e-06	1.74612e-06	1.7438e-06
RXN-9520_p_Leaf_Day	0	4.17295e-06	6.82919e-06	1.03682e-05	1.51379e-05	2.11857e-05	2.84966e-05	3.73721e-05	4.79185e-05	6.05276e-05	7.501e-05	9.21293e-05	0.000112121	0.000135378	0.000162263	0.000193038	0.000227682	0.000265675	0.000305525	0.000344033	0.000375077	0.000387965	0.000366217	0.000291768	0.000167997	5.45337e-05	8.69077e-06	3.90101e-06	3.90339e-06	3.90577e-06	3.90815e-06
ACET_mc_Root_Night	0	7.84751e-07	1.04851e-06	1.30119e-06	1.59196e-06	1.92403e-06	2.30116e-06	2.67564e-06	3.29619e-06	3.95191e-06	4.59449e-06	5.57832e-06	6.65892e-06	7.95324e-06	9.48829e-06	1.12832e-05	1.33358e-05	1.5604e-05	1.7966e-05	2.01041e-05	2.14586e-05	2.0904e-05	1.91822e-05	1.71729e-05	8.73601e-06	2.58615e-06	3.86505e-07	1.53323e-07	1.61337e-07	1.55389e-07	6.96354e-07
1TRANSKETO-RXN_p_Leaf_Night	0	-0.000434616	-0.000439149	-0.000445654	-0.000454906	-0.000467506	-0.000484041	-0.000505405	-0.000532436	-0.000566294	-0.00060777	-0.000658468	-0.000719848	-0.000793628	-0.000881685	-0.000985971	-0.0011083	-0.00125	-0.00141126	-0.00158991	-0.00177946	-0.00196634	-0.00212637	-0.00222607	-0.00224457	-0.00221661	-0.00220005	-0.00219974	-0.00220156	-0.00220338	-0.0022052
MAL_xc_Root_Night	0	0	0	0	0	0	0	0	0	0	0	0	0	0	0	0	0	0	0	0	0	0	0	0	0	0	0	0	-1.4117e-07	0	-6.15913e-07
FUM_H+_vc_Leaf_Night	0	6.29394e-06	0	0	0	2.62539e-05	0	0	0	0	8.74696e-05	0	0.000130054	0.000156887	0.00018802	0.000223786	0	0	0.000355514	0	0	0	0	0	0.000193676	0	0	4.25277e-06	0	0	4.09046e-06
FUMHYDR-RXN_c_Leaf_Night	0	6.29394e-06	0	0	0	2.62539e-05	0	0	0	0	8.74696e-05	0	0.000130054	0.000156887	0.00018802	0.000223786	0	0	0.000355514	0	0	0	0	0	0.000193676	0	0	4.25277e-06	0	0	4.09046e-06
INORGPYROPHOSPHAT-RXN_c_Leaf_Day	0	5.79606e-05	9.26825e-05	0.000138819	0.000200398	0.000278408	0.000372633	0.000486889	0.000622746	0.000785152	0.00097255	0.00119425	0.00145385	0.00175684	0.00210852	0.00251321	0.00297211	0.00348073	0.00402337	0.00457143	0.00507281	0.00536099	0.00522002	0.00445414	0.00312924	0.00187672	0.00135986	0.00130833	0.00130916	0.0013099	0.00131071
SUCROSE-SYNTHASE-RXN_c_Leaf_Night	0	3.50327e-05	4.5721e-05	5.74465e-05	7.17652e-05	8.86916e-05	0.00010832	0.000131869	0.000159974	0.000194058	0.000234164	0.00028268	0.000340837	0.000410324	0.000492889	0.000590182	0.000703324	0.000832294	0.000974619	0.00111955	0.00124224	0.00133357	0.00135492	0.00123868	0.000970173	0.000730345	0.000644933	0.000638015	0.000638401	0.000638788	0.000639171
ADENYLOSUCCINATE-SYNTHASE-RXN_p_Leaf_Day	0	1.21887e-06	1.89688e-06	2.71523e-06	3.80047e-06	5.15867e-06	6.78777e-06	8.76312e-06	1.11115e-05	1.39266e-05	1.71678e-05	2.10143e-05	2.55233e-05	3.07889e-05	3.68986e-05	4.3918e-05	5.18491e-05	6.05798e-05	6.97745e-05	7.86999e-05	8.59373e-05	8.89862e-05	8.39713e-05	6.66622e-05	3.80047e-05	1.21119e-05	1.90295e-06	8.1324e-07	8.1383e-07	8.1436e-07	8.48677e-07
G6P_Pi_pc_Leaf_Day	0	0.00011749	0.000157443	0.000203129	0.000260249	0.000328987	0.000409582	0.000506586	0.000622219	0.000761914	0.000925238	0.00112163	0.00135546	0.00163298	0.00196052	0.00234378	0.00278609	0.00328582	0.00383114	0.00439461	0.0049199	0.00526434	0.00522132	0.00458247	0.0034094	0.00235298	0.00196061	0.00192563	0.0019268	0.00192796	0.00192912
OAA_MAL_pc_Root_Night	0	-1.62746e-05	-2.13647e-05	-2.67807e-05	-3.27901e-05	-3.96298e-05	-4.73977e-05	-5.62566e-05	-6.80403e-05	-8.1725e-05	-9.64e-05	-0.000114082	-0.000135778	-0.000161778	-0.000192585	-0.000228503	-0.000269332	-0.000313946	-0.000359389	-0.000409511	-0.00045813	-0.000488904	-0.000465701	-0.000353549	-0.000163244	-4.96216e-05	-6.90001e-06	-2.88524e-06	-2.68399e-06	-2.86226e-06	-2.47258e-06
RXN66-3_c_Leaf_Day	0	3.69107e-05	6.00521e-05	9.08018e-05	0.000132205	0.000184662	0.000248047	0.00032499	0.000416422	0.000525753	0.000651345	0.000799839	0.000973282	0.0011751	0.00140846	0.00167564	0.00197647	0.00230646	0.00265267	0.0029873	0.00325717	0.0033693	0.00318037	0.00253329	0.00145779	0.000472709	7.5272e-05	3.37715e-05	3.37923e-05	3.38129e-05	3.38332e-05
LYS_Root_Day_Night_storage	0	0	0	0	0	0	0	0	0	0	0	0	0	0	0	0	0	0	0	0	0	0	0	0	0	0	-4.45686e-08	-1.92618e-08	-1.8969e-08	-1.83866e-08	0
RXN-1101_c_Leaf_Day	0	7.2573e-07	1.18769e-06	1.80317e-06	2.63268e-06	3.68446e-06	4.95594e-06	6.49949e-06	8.33364e-06	1.05265e-05	1.30452e-05	1.60225e-05	1.94992e-05	2.35439e-05	2.82196e-05	3.35718e-05	3.95968e-05	4.62043e-05	5.31348e-05	5.98319e-05	6.52308e-05	6.74721e-05	6.36899e-05	5.07422e-05	2.92168e-05	9.48413e-06	1.51144e-06	6.78437e-07	6.78851e-07	6.79265e-07	6.79679e-07
PYRROLINECARBREDUCT-RXN-(NAD)_c_Root_Night	0	8.49904e-08	1.03478e-07	1.24771e-07	1.52095e-07	1.83821e-07	2.19851e-07	2.72099e-07	3.14765e-07	3.78451e-07	4.67236e-07	5.5283e-07	6.67299e-07	8.0417e-07	9.67027e-07	1.15936e-06	1.3838e-06	1.64105e-06	1.92751e-06	2.23671e-06	2.5444e-06	2.81616e-06	2.71001e-06	1.85062e-06	1.04596e-06	2.78693e-07	3.79575e-08	1.56687e-08	0	1.57514e-08	1.5993e-08
R145-RXN_c_Root_Day	0	0	0	0	0	0	0	0	0	0	0	0	0	0	0	0	0	0	0	0	0	0	0	0	0	0	0	7.03469e-09	0	0	0
RXN-1106_c_Root_Night	0	2.26641e-06	2.75942e-06	3.32722e-06	4.05587e-06	4.90188e-06	5.8627e-06	7.25599e-06	8.39374e-06	1.0092e-05	1.24596e-05	1.47421e-05	1.77946e-05	2.14445e-05	2.57874e-05	3.09162e-05	3.69013e-05	4.37614e-05	5.14002e-05	5.96455e-05	6.78508e-05	7.50976e-05	7.22669e-05	4.93498e-05	2.78922e-05	7.43181e-06	1.0122e-06	4.17831e-07	4.18011e-07	4.20036e-07	4.26481e-07
RXN-10695_c_Root_Day	0	0	0	0	0	0	0	0	0	0	0	0	0	0	0	0	0	0	0	0	0	0	0	0	0	0	-1.12912e-08	-2.3449e-09	0	-6.95684e-09	0
RXN-8991_p_Root_Night	0	8.8916e-07	1.06264e-06	1.12554e-06	1.39694e-06	1.68833e-06	2.01926e-06	2.32418e-06	2.93215e-06	3.63236e-06	4.09151e-06	5.68212e-06	6.8746e-06	8.29999e-06	9.99707e-06	1.20051e-05	1.43575e-05	1.70717e-05	2.01292e-05	2.35177e-05	2.70553e-05	8.10163e-06	0	0	0	2.9129e-06	3.92121e-07	1.61644e-07	1.4188e-07	1.62657e-07	1.66205e-07
2.3.1.180-RXN_p_Root_Night	0	9.06564e-07	1.10377e-06	1.33089e-06	1.62235e-06	1.96075e-06	2.34508e-06	2.90239e-06	3.3575e-06	4.03681e-06	4.98385e-06	5.89686e-06	7.11785e-06	8.57781e-06	1.0315e-05	1.23665e-05	1.47605e-05	1.75045e-05	2.05601e-05	2.38582e-05	2.71403e-05	3.0039e-05	2.89068e-05	1.97399e-05	1.11569e-05	2.97272e-06	4.0488e-07	1.67132e-07	1.47037e-07	1.68014e-07	8.26049e-08
SUPEROX-DISMUT-RXN_c_Leaf_Day	0	0	0	0	0	0	0	0	0	0	0	0	0	0	0	0	0	0	0	0	0	0	0	0	0	0	0	0	0	-3.39632e-08	-6.79679e-08
PROLINE-MULTI_p_Root_Night	0	0	0	0	0	0	0	0	0	0	0	0	0	0	0	0	0	0	0	0	0	0	0	0	0	0	0	0	1.56754e-08	0	0
PEPDEPHOS-RXN_c_Leaf_Night	0	0.000699412	0.000719771	0.000744707	0.0007775	0.000818983	0.000870121	0.000933904	0.0010123	0.00110893	0.00122469	0.0013653	0.00153433	0.00173641	0.00197638	0.00225898	0.00258779	0.00296395	0.00338317	0.00382901	0.00425453	0.00462368	0.00483621	0.00473924	0.00431967	0.00388557	0.00371875	0.00370506	0.00370804	0.00371103	0.00371401
CDPREDUCT-RXN_c_Root_Day	0	0	0	6.50381e-08	7.9489e-08	9.60697e-08	1.149e-07	1.3605e-07	1.64561e-07	1.97457e-07	2.33618e-07	2.81492e-07	3.37119e-07	4.03712e-07	4.8277e-07	5.75494e-07	6.82201e-07	8.01491e-07	9.28475e-07	1.05085e-06	1.14501e-06	1.16564e-06	1.08835e-06	8.88708e-07	4.67649e-07	1.33835e-07	1.69368e-08	7.03469e-09	7.03932e-09	7.03242e-09	6.99791e-09
DIAMINOPIMEPIM-RXN_p_Root_Night	0	1.15544e-07	1.10769e-07	1.2169e-07	1.46471e-07	1.77023e-07	2.11721e-07	3.17449e-07	3.02618e-07	3.67445e-07	5.45109e-07	5.99277e-07	7.47289e-07	9.2355e-07	1.13489e-06	1.39024e-06	1.70172e-06	2.08587e-06	2.56626e-06	3.21705e-06	4.1132e-06	5.46745e-06	5.56154e-06	2.48846e-06	1.71826e-06	3.74748e-07	8.86926e-08	3.71439e-08	3.67356e-08	3.66021e-08	2.00734e-08
PROLINE-MULTI_p_Leaf_Day	0	1.81432e-07	2.96921e-07	4.50792e-07	6.58169e-07	9.21116e-07	1.23898e-06	1.62487e-06	2.08341e-06	2.63163e-06	3.2613e-06	4.00562e-06	4.87481e-06	5.88599e-06	7.0549e-06	8.39294e-06	9.8992e-06	1.15511e-05	1.32837e-05	1.4958e-05	1.63077e-05	1.6868e-05	1.59225e-05	1.26856e-05	7.3042e-06	2.37103e-06	3.77859e-07	1.69609e-07	1.69713e-07	1.69816e-07	1.6992e-07
6PGLUCONOLACT-RXN_p_Root_Day	0	6.48407e-05	8.78224e-05	0.000110663	0.000138569	0.00017264	0.000212119	0.000251451	0.000315273	0.000383269	0.000451548	0.00056213	0.000679581	0.000820303	0.000988247	0.00118745	0.00142143	0.00169221	0.00199834	0.00232947	0.00266025	0.00293537	0.00308256	0.00295793	0.00275081	0.00245774	0.00233627	0.00233292	0.00233432	0.00233576	0.002337
RXN-9661_p_Root_Day	0	2.60315e-06	3.3821e-06	4.16244e-06	5.0873e-06	6.14846e-06	7.35362e-06	8.70718e-06	1.05319e-05	1.26372e-05	1.49516e-05	1.80155e-05	2.15756e-05	2.58376e-05	3.08973e-05	3.68316e-05	4.36608e-05	5.12954e-05	5.94224e-05	6.72542e-05	7.32807e-05	7.46012e-05	6.96546e-05	5.68773e-05	2.99295e-05	8.56542e-06	1.08396e-06	4.5022e-07	3.8253e-07	4.50075e-07	4.47866e-07
RXN-9654_p_Root_Night	0	9.06564e-07	1.10377e-06	1.33089e-06	1.62235e-06	1.96075e-06	2.34508e-06	2.90239e-06	3.3575e-06	4.03681e-06	4.98385e-06	5.89686e-06	7.11785e-06	8.57781e-06	1.0315e-05	1.23665e-05	1.47605e-05	1.75045e-05	2.05601e-05	2.38582e-05	2.71403e-05	3.0039e-05	2.89068e-05	1.97399e-05	1.11569e-05	2.97272e-06	4.0488e-07	1.67132e-07	1.47037e-07	1.68014e-07	8.26049e-08
pGLY_biomass_Root_Day	0	-3.37596e-06	-4.38616e-06	-5.39816e-06	-6.59759e-06	-7.97378e-06	-9.53672e-06	-1.12921e-05	-1.36586e-05	-1.63889e-05	-1.93903e-05	-2.33638e-05	-2.79809e-05	-3.35081e-05	-4.00699e-05	-4.7766e-05	-5.66227e-05	-6.65237e-05	-7.70635e-05	-8.72203e-05	-9.50359e-05	-9.67484e-05	-9.03333e-05	-7.37628e-05	-3.88148e-05	-1.11083e-05	-1.40576e-06	-5.8388e-07	-5.84264e-07	-5.83691e-07	-5.80826e-07
1.2.1.9-RXN_c_Leaf_Day	0	0.00216489	0.0021654	0.00217241	0.00218621	0.00221005	0.00224693	0.00229855	0.0023682	0.00245857	0.00257482	0.00271918	0.0028971	0.00311414	0.00337684	0.00369274	0.00407062	0.00452039	0.00505319	0.00568133	0.00641804	0.00727618	0.00826153	0.00934354	0.0103725	0.0110441	0.011261	0.0112899	0.0112993	0.0113085	0.0113178
RXN-11269_c_Root_Day	0	0	0	0	0	0	0	0	0	0	0	0	0	0	0	0	0	0	0	0	0	0	0	0	0	0	-3.38736e-08	0	0	0	0
RXN-12304_c_Leaf_Day	0	0	0	0	0	0	0	0	0	0	0	0	0	0	0	0	0	0	0	0	0	0	0	0	0	0	0	-1.69609e-08	0	0	-1.6992e-08
UGD-RXN_c_Root_Day	0	1.70425e-05	2.21422e-05	2.7251e-05	3.33059e-05	4.02532e-05	4.81432e-05	5.70048e-05	6.89512e-05	8.27344e-05	9.78859e-05	0.000117945	0.000141253	0.000169156	0.000202281	0.000241132	0.000285842	0.000335825	0.000389031	0.000440305	0.000479759	0.000488405	0.00045602	0.000372369	0.000195945	5.60767e-05	7.09653e-06	2.94754e-06	2.94948e-06	2.94659e-06	2.93212e-06
RXN-10706_c_Root_Day	0	0	0	0	0	0	0	0	0	0	0	0	0	0	0	0	0	0	0	0	0	0	0	0	0	0	-1.12912e-08	-2.3449e-09	0	-6.95684e-09	0
NITRITE_pc_Leaf_Day	0	-0.000240622	-0.000334569	-0.000445629	-0.000588616	-0.000763167	-0.000969331	-0.00121873	-0.00151551	-0.00187312	-0.00228685	-0.00278167	-0.00336598	-0.00405331	-0.00485647	-0.00578558	-0.00684253	-0.00801414	-0.00925706	-0.0104734	-0.0114699	-0.0119004	-0.0112232	-0.0088514	-0.00495323	-0.00152276	-0.000232355	-0.000101405	-0.000101571	-0.000101577	-0.000101748
METHYLENE-THF_mc_Leaf_Night	0	0	0	8.77645e-06	1.07197e-05	1.29557e-05	1.54952e-05	1.85481e-05	2.21905e-05	0	3.18499e-05	3.82037e-05	4.58423e-05	5.4984e-05	6.5843e-05	7.86016e-05	9.33373e-05	0.000109919	0.000127785	0.000145566	0.000160438	0.000167179	0.000157467	0	6.56419e-05	1.8434e-05	2.58925e-06	1.0726e-06	1.07446e-06	1.07555e-06	1.07412e-06
ATP_AMP_mc_Root_Night	0	3.62983e-05	4.40515e-05	5.30387e-05	6.46799e-05	7.81715e-05	9.34939e-05	0.000116073	0.000133854	0.000160959	0.000199315	0.000235531	0.000284455	0.00034295	0.000412561	0.000494807	0.000590873	0.000701159	0.000824306	0.000958091	0.00109284	0.00121551	0.00133037	0.000791584	0.00134187	0.000119208	1.6172e-05	6.68141e-06	6.82073e-06	6.71822e-06	0.00126226
DCDPKIN-RXN_c_Root_Day	0	4.06742e-08	5.28453e-08	6.50381e-08	7.9489e-08	9.60697e-08	1.149e-07	1.3605e-07	1.64561e-07	1.97457e-07	2.33618e-07	2.81492e-07	3.37119e-07	4.03712e-07	4.8277e-07	5.75494e-07	6.82201e-07	8.01491e-07	9.28475e-07	1.05085e-06	1.14501e-06	1.16564e-06	1.08835e-06	8.88708e-07	4.67649e-07	1.33835e-07	1.69368e-08	7.03469e-09	7.03932e-09	7.03242e-09	6.99791e-09
RIB5PISOM-RXN_p_Root_Night	0	-2.49681e-05	-3.22866e-05	-4.22396e-05	-5.39316e-05	-6.79524e-05	-8.46387e-05	-0.000107635	-0.000128485	-0.000157115	-0.000196338	-0.000231477	-0.00028044	-0.000339335	-0.000410002	-0.00049444	-0.000594658	-0.000712385	-0.000848494	-0.00100394	-0.00117543	-0.00135927	-0.00153328	-0.00171821	-0.00174841	-0.00177718	-0.00178672	-0.00178874	-0.00178983	-0.00179089	-0.00179214
DIHYDROXYMETVALDEHYDRAT-RXN_p_Leaf_Day	0	2.40474e-06	3.46373e-06	4.76475e-06	6.46513e-06	8.56765e-06	1.10709e-05	1.41028e-05	1.7709e-05	2.20426e-05	2.70436e-05	3.30009e-05	4.00089e-05	4.82217e-05	5.7784e-05	6.88069e-05	8.13032e-05	9.51064e-05	0.000109696	0.000123915	0.000135504	0.000140448	0.000132495	0.000104845	5.92326e-05	1.8553e-05	2.8749e-06	1.26942e-06	1.27047e-06	1.27135e-06	1.27163e-06
Protein_Polymerisation_c_Root_Day	0	6.43873e-05	8.36541e-05	0.000102955	0.000125831	0.000152078	0.000181887	0.000215367	0.000260501	0.000312574	0.000369817	0.000445602	0.000533659	0.000639077	0.000764225	0.000911007	0.00107992	0.00126876	0.00146978	0.00166349	0.00181255	0.00184521	0.00172286	0.00140682	0.000740288	0.00021186	2.6811e-05	1.11359e-05	1.11432e-05	1.11323e-05	1.10777e-05
GAPOXNPHOSPHN-RXN_c_Leaf_Day	0	0	0	0	0	0	0	0	0	0	0	0	0	0	0	0	0.000964742	0.00137018	0	0	0	0	0	0	0	0	0	0	0	0	0
Root_Biomass	0.1	0.137567	0.185583	0.244382	0.316201	0.403	0.506812	0.631079	0.779748	0.958223	1.17161	1.42756	1.73469	2.10306	2.54419	3.07079	3.69612	4.43254	5.28866	6.2639	7.33878	8.45883	9.51381	10.3339	10.7737	10.8972	10.9131	10.9197	10.9263	10.933	10.9396
PHOSPHOGLUCMUT-RXN_c_Root_Day	0	6.46203e-05	8.50579e-05	0.000106821	0.000134158	0.000166763	0.000204692	0.000248186	0.000304352	0.000370233	0.000444499	0.000543866	0.000657358	0.00079278	0.000953619	0.00114328	0.00136437	0.00161763	0.00189973	0.00219692	0.00248199	0.00269633	0.00271399	0.00238776	0.001936	0.00146723	0.00129708	0.00128377	0.00128455	0.00128534	0.00128596
PRAISOM-RXN_p_Leaf_Day	0	1.71284e-06	2.44934e-06	3.34816e-06	4.51976e-06	5.96518e-06	7.6837e-06	9.76468e-06	1.224e-05	1.52161e-05	1.8652e-05	2.27478e-05	2.75693e-05	3.32233e-05	3.98105e-05	4.74087e-05	5.60278e-05	6.55543e-05	7.56299e-05	8.54572e-05	9.34742e-05	9.69022e-05	9.14102e-05	7.22908e-05	4.07724e-05	1.27292e-05	1.96725e-06	8.67257e-07	8.67999e-07	8.68603e-07	8.68766e-07
O2_mc_Root_Night	0	-0.000224587	-0.000299674	-0.00038976	-0.000501066	-0.000635159	-0.000793873	-0.000988204	-0.00121192	-0.00148601	-0.0018165	-0.00220147	-0.00266836	-0.00322567	-0.00388866	-0.00467308	-0.00559289	-0.00665688	-0.00786142	-0.00918407	-0.0105532	-0.0118481	-0.0126646	-0.0125945	-0.0117922	-0.010847	-0.0104868	-0.0104571	-0.0104634	-0.0104698	-0.0104765
ILE_CP_Leaf_Day_rev_transport	0	9.87107e-07	1.26165e-06	1.545e-06	1.88709e-06	2.28072e-06	2.72776e-06	3.26519e-06	3.9064e-06	4.68958e-06	5.60683e-06	6.72535e-06	8.07004e-06	9.67933e-06	1.15909e-05	1.3837e-05	1.6431e-05	1.935e-05	2.24951e-05	2.56254e-05	2.82434e-05	2.94301e-05	2.77204e-05	2.15486e-05	1.15556e-05	3.2451e-06	4.5581e-07	1.8882e-07	1.89148e-07	1.89338e-07	1.89087e-07
GAP_3PGA_pc_Leaf_Night	0	0	0	0	0	0	0	0	0	0	0	0	0	0	0	0	0	0	-8.75396e-08	0	9.41447e-06	9.81002e-06	0	0	0	0	0	0	0	0	0
2PGADEHYDRAT-RXN_p_Root_Night	0	1.47653e-05	1.92546e-05	2.50227e-05	3.05609e-05	3.69356e-05	4.41754e-05	5.46353e-05	6.33657e-05	7.57412e-05	9.29122e-05	0.00010199	0.000120157	0.000141967	0.00016772	0.000197421	0.000230416	0.000264888	0.000296781	0.000326925	0.000344968	0.000368652	0.000359388	0.00037136	0.000137582	3.67421e-05	5.02535e-06	2.08895e-06	1.85645e-06	2.06466e-06	2.24375e-06
RXN-12089_c_Root_Day	0	0	0	0	0	0	0	0	0	0	0	0	0	0	0	0	0	0	0	0	0	0	0	0	0	0	0	7.03469e-09	0	0	0
IMP-DEHYDROG-RXN_c_Root_Day	0	2.48113e-06	3.22356e-06	3.96732e-06	4.84883e-06	5.86025e-06	7.00892e-06	8.29903e-06	1.00382e-05	1.20449e-05	1.42507e-05	1.7171e-05	2.05643e-05	2.46265e-05	2.9449e-05	3.51051e-05	4.16142e-05	4.88909e-05	5.6637e-05	6.41017e-05	6.98456e-05	7.11042e-05	6.63895e-05	5.42112e-05	2.85266e-05	8.16391e-06	1.03315e-06	4.22082e-07	4.29399e-07	4.28978e-07	4.26872e-07
AMPSYN-RXN_p_Root_Night	0	1.78844e-06	2.17083e-06	2.61488e-06	3.21246e-06	3.88255e-06	4.64357e-06	5.75944e-06	6.64817e-06	7.99409e-06	9.88983e-06	1.16914e-05	1.41175e-05	1.70183e-05	2.04702e-05	2.45481e-05	2.93098e-05	3.47737e-05	4.08694e-05	4.74786e-05	5.41109e-05	6.00936e-05	5.78951e-05	3.92446e-05	2.22501e-05	5.91002e-06	7.97073e-07	3.31565e-07	3.29068e-07	3.33368e-07	3.38834e-07
2KG_MAL_pc_Root_Night	0	0	1.30977e-06	2.11281e-06	2.60885e-06	3.15303e-06	3.77106e-06	2.1768e-06	5.4219e-06	6.35716e-06	3.73789e-06	6.47624e-06	6.74183e-06	7.09172e-06	7.43557e-06	7.58249e-06	7.14714e-06	5.42886e-06	1.15013e-06	0	0	0	0	0	-1.40134e-05	0	2.85249e-07	1.23975e-07	1.1942e-07	1.14864e-07	0
RXN-9533_p_Root_Night	0	9.06564e-07	1.10377e-06	1.33089e-06	1.62235e-06	1.96075e-06	2.34508e-06	2.90239e-06	3.3575e-06	4.03681e-06	4.98385e-06	5.89686e-06	7.11785e-06	8.57781e-06	1.0315e-05	1.23665e-05	1.47605e-05	1.75045e-05	2.05601e-05	2.38582e-05	2.71403e-05	3.0039e-05	2.89068e-05	1.97399e-05	1.11569e-05	2.97272e-06	4.0488e-07	1.67132e-07	1.47037e-07	1.68014e-07	8.26049e-08
ACETYL-COA-CARBOXYLTRANSFER-RXN_p_Leaf_Day	0	2.92106e-05	4.78043e-05	7.25775e-05	0.000105965	0.0001483	0.000199477	0.000261604	0.000335429	0.000423693	0.00052507	0.000644905	0.000784844	0.000947644	0.00113584	0.00135126	0.00159377	0.00185972	0.00213868	0.00240823	0.00262554	0.00271575	0.00256352	0.00204237	0.00117598	0.000381736	6.08354e-05	2.73071e-05	2.73237e-05	2.73404e-05	2.73571e-05
DNA_Processing_c_Root_Day	0	1.62697e-07	2.11381e-07	2.60152e-07	3.17956e-07	3.84279e-07	4.59601e-07	5.44199e-07	6.58245e-07	7.89828e-07	9.34472e-07	1.12597e-06	1.34848e-06	1.61485e-06	1.93108e-06	2.30198e-06	2.7288e-06	3.20596e-06	3.7139e-06	4.20339e-06	4.58004e-06	4.66257e-06	4.35341e-06	3.55483e-06	1.87059e-06	5.35338e-07	6.77473e-08	2.81388e-08	2.81573e-08	2.81297e-08	2.79916e-08
RIBULP3EPIM-RXN_p_Root_Night	0	1.53909e-05	1.86267e-05	2.41026e-05	3.0847e-05	3.89566e-05	4.85206e-05	6.4636e-05	7.37288e-05	9.03013e-05	0.000117233	0.000133631	0.00016187	0.000195555	0.000235587	0.000282879	0.000338206	0.000401984	0.000473798	0.000551407	0.000631606	0.000706673	0.000754709	0.00075236	0.000644195	0.000568053	0.000543385	0.000541623	0.000541965	0.00054226	0.000542617
RXN-9655_p_Leaf_Day	0	4.17295e-06	6.82919e-06	1.03682e-05	1.51379e-05	2.11857e-05	2.84966e-05	3.73721e-05	4.79185e-05	6.05276e-05	7.501e-05	9.21293e-05	0.000112121	0.000135378	0.000162263	0.000193038	0.000227682	0.000265675	0.000305525	0.000344033	0.000375077	0.000387965	0.000366217	0.000291768	0.000167997	5.45337e-05	8.69077e-06	3.90101e-06	3.90339e-06	3.90577e-06	3.90815e-06
RXN-9648_p_Leaf_Day	0	4.17295e-06	6.82919e-06	1.03682e-05	1.51379e-05	2.11857e-05	2.84966e-05	3.73721e-05	4.79185e-05	6.05276e-05	7.501e-05	9.21293e-05	0.000112121	0.000135378	0.000162263	0.000193038	0.000227682	0.000265675	0.000305525	0.000344033	0.000375077	0.000387965	0.000366217	0.000291768	0.000167997	5.45337e-05	8.69077e-06	3.90101e-06	3.90339e-06	3.90577e-06	3.90815e-06
RXN0-267_c_Root_Day	0	0	0	0	0	0	0	0	0	0	0	0	0	0	0	0	0	0	0	0	0	0	0	0	0	0	-6.77473e-08	-1.40694e-08	0	-2.81297e-08	-2.09937e-08
NADPHoxp_tx_Root_Day	0	-5.86953e-05	-7.9182e-05	-0.00010427	-0.000134912	-0.000171947	-0.00021624	-0.00026926	-0.000332692	-0.000408842	-0.000499886	-0.000609092	-0.000740133	-0.000897306	-0.00108552	-0.00131021	-0.00157701	-0.00189122	-0.00225649	-0.0026726	-0.00313121	-0.0036091	-0.00405922	-0.00440913	-0.00459677	-0.00464946	-0.00465626	-0.00465908	-0.0046619	-0.00466473	-0.00466755
MAL_H+_vc_Leaf_Night	0	4.61805e-05	7.30516e-05	9.7479e-05	0.000128958	0.000141165	0.000212868	0.000267852	0.000333281	0.000412107	0.000415818	0.000612311	0.000610967	0.000735499	0.000881202	0.00104995	0.00150635	0.00176414	0.00168203	0.00230505	0.00252413	0.0026187	0.00246973	0.00194821	0.0008972	0.00033577	5.12862e-05	1.8196e-05	2.24702e-05	2.24866e-05	1.83966e-05
THYMIDYLATESYN-RXN_m_Root_Night	0	0	1.72464e-08	2.07951e-08	2.53492e-08	3.06368e-08	3.66419e-08	4.53499e-08	5.24609e-08	6.30752e-08	7.78727e-08	9.21384e-08	1.11216e-07	1.34028e-07	1.61171e-07	1.93226e-07	2.30633e-07	2.73509e-07	3.21251e-07	3.72784e-07	4.24067e-07	4.6936e-07	4.51668e-07	3.08436e-07	1.74326e-07	4.64488e-08	0	2.61145e-09	2.61257e-09	2.62523e-09	0
TYR_Root_Day_Night_storage	0	0	0	0	0	0	0	0	0	0	0	0	0	0	0	0	0	0	0	0	0	3.54347e-06	0	0	1.21195e-06	2.95228e-07	3.79043e-08	0	1.55016e-08	-3.19144e-08	0
ARGSUCCINSYN-RXN_c_Root_Day	0	2.79195e-06	3.65518e-06	4.50885e-06	5.51228e-06	6.66208e-06	7.96792e-06	9.38743e-06	1.14122e-05	1.36904e-05	1.61196e-05	1.94636e-05	2.3289e-05	2.78692e-05	3.33052e-05	3.96756e-05	4.69943e-05	5.51506e-05	6.37826e-05	7.19684e-05	7.79882e-05	7.84899e-05	7.29631e-05	6.10281e-05	3.18251e-05	9.19049e-06	1.10287e-06	4.58744e-07	4.58774e-07	4.57824e-07	4.54673e-07
VALINE--TRNA-LIGASE-RXN_c_Leaf_Day	0	1.81432e-06	2.96921e-06	4.50792e-06	6.58169e-06	9.21116e-06	1.23898e-05	1.62487e-05	2.08341e-05	2.63163e-05	3.2613e-05	4.00562e-05	4.87481e-05	5.88599e-05	7.0549e-05	8.39294e-05	9.8992e-05	0.000115511	0.000132837	0.00014958	0.000163077	0.00016868	0.000159225	0.000126856	7.3042e-05	2.37103e-05	3.77859e-06	1.69609e-06	1.69713e-06	1.69816e-06	1.6992e-06
F16ALDOLASE-RXN_p_Root_Night	0	0	0	0	0	0	0	0	2.37224e-07	5.96246e-07	0	0	0	0	0	0	0	0	0	0	0	0	0	0	0	0	0	0	0	0	0
THF_pc_Leaf_Day	0	1.52731e-06	2.46103e-06	3.57173e-06	5.05099e-06	6.9088e-06	9.14184e-06	1.18504e-05	1.507e-05	1.89267e-05	2.33643e-05	2.8625e-05	3.47855e-05	4.19722e-05	5.03029e-05	5.98646e-05	7.06576e-05	8.25268e-05	9.50135e-05	0.00010712	0.000116922	0.000121035	0.000114224	9.07647e-05	5.18827e-05	1.66169e-05	2.62088e-06	1.10158e-06	1.10234e-06	1.10305e-06	1.17152e-06
TRANS-CINNAMATE-4-MONOOXYGENASE-RXN_c_Leaf_Day	0	3.61051e-06	5.90874e-06	8.97076e-06	1.30976e-05	1.83302e-05	2.46558e-05	3.2335e-05	4.14599e-05	5.23695e-05	6.48999e-05	7.97119e-05	9.70087e-05	0.000117131	0.000140392	0.00016702	0.000196994	0.000229866	0.000264346	0.000297663	0.000324523	0.000335674	0.000316857	0.000252443	0.000145354	4.71835e-05	7.5194e-06	3.37523e-06	3.37728e-06	3.37934e-06	3.3814e-06
GLT_Root_Day_Night_storage	0	0	0	0	0	0	0	0	0	0	0	0	0	0	0	0	0	0	0	9.41261e-06	3.10938e-05	7.55365e-05	2.74948e-05	0	0	0	0	0	0	0	0
2.5.1.19-RXN_p_Leaf_Day	0	9.18363e-06	1.40073e-05	2.0196e-05	2.84217e-05	3.87357e-05	5.11208e-05	6.61408e-05	8.39962e-05	0.000105392	0.000130017	0.000159225	0.000193444	0.000233383	0.000279701	0.000332887	0.00039295	0.000459032	0.000528587	0.000596062	0.000650731	0.000673715	0.000635775	0.000504977	0.000288299	9.21237e-05	1.45041e-05	6.46485e-06	6.4694e-06	6.47356e-06	6.47645e-06
NADPHoxc_tx_Root_Night	0	-5.86953e-05	-7.9182e-05	-0.00010427	-0.000134912	-0.000171947	-0.00021624	-0.00026926	-0.000332692	-0.000408842	-0.000499886	-0.000609092	-0.000740133	-0.000897306	-0.00108552	-0.00131021	-0.00157701	-0.00189122	-0.00225649	-0.0026726	-0.00313121	-0.0036091	-0.00405922	-0.00440913	-0.00459677	-0.00464946	-0.00465626	-0.00465908	-0.0046619	-0.00466473	-0.00466755
RXN0-5114_p_Root_Day	0	1.23175e-05	1.62276e-05	1.99998e-05	2.43366e-05	2.9557e-05	3.5408e-05	4.15632e-05	5.0715e-05	6.08293e-05	7.13703e-05	8.6308e-05	0.000103203	0.000123434	0.000147441	0.000175556	0.000207816	0.000243685	0.00028148	0.000317203	0.000342583	0.000341194	0.000316093	0.000269249	0.000139464	4.05737e-05	4.64215e-06	1.90137e-06	1.93245e-06	1.91837e-06	2.17263e-06
1.18.1.2-RXN_p_Root_Day	0	-3.35197e-05	-4.85809e-05	-5.91012e-05	-7.14097e-05	-8.77461e-05	-0.000105635	-0.000112479	-0.000151288	-0.000181553	-0.000194652	-0.000259226	-0.000310612	-0.000372124	-0.000445159	-0.000530861	-0.000629581	-0.000740136	-0.000858206	-0.000976847	-0.00107071	-0.00108951	-0.00100087	-0.000700753	-0.000434547	-0.00013513	-5.30714e-08	0	-2.19458e-08	0	0
PHE_CP_Leaf_Day_rev_transport	0	9.04848e-07	1.15651e-06	1.41625e-06	1.72983e-06	2.09066e-06	2.50045e-06	2.99309e-06	3.58087e-06	4.29878e-06	5.1396e-06	6.1649e-06	7.39753e-06	8.87272e-06	1.0625e-05	1.26839e-05	1.50618e-05	1.77375e-05	2.06205e-05	2.34899e-05	2.58898e-05	2.69776e-05	2.54103e-05	1.97529e-05	1.05926e-05	2.97468e-06	4.17826e-07	1.73085e-07	1.73386e-07	1.7356e-07	1.7333e-07
1.8.4.9-RXN_p_Leaf_Day	0	1.23947e-06	1.75328e-06	2.37372e-06	3.17897e-06	4.16879e-06	5.34295e-06	6.76426e-06	8.45518e-06	1.04897e-05	1.28403e-05	1.56454e-05	1.89512e-05	2.28319e-05	2.73579e-05	3.25837e-05	3.85176e-05	4.50828e-05	5.20338e-05	5.88215e-05	6.43671e-05	6.67469e-05	6.29587e-05	4.97425e-05	2.79786e-05	8.68865e-06	1.33695e-06	5.87844e-07	5.88368e-07	5.88785e-07	5.88859e-07
Protein_Processing_c_Root_Night	0	2.24233e-05	2.7301e-05	3.29186e-05	4.01277e-05	4.8498e-05	5.80041e-05	7.17889e-05	8.30456e-05	9.98481e-05	0.000123272	0.000145855	0.000176056	0.000212167	0.000255134	0.000305877	0.000365092	0.000432964	0.00050854	0.000590118	0.000671299	0.000742997	0.000714991	0.000488255	0.000275959	7.35285e-05	1.00145e-05	4.13392e-06	4.1357e-06	4.15573e-06	4.2195e-06
sSUCROSE_biomass_Root_Day	0	-3.29461e-06	-4.28047e-06	-5.26809e-06	-6.43861e-06	-7.78164e-06	-9.30692e-06	-1.102e-05	-1.33295e-05	-1.5994e-05	-1.89231e-05	-2.28009e-05	-2.73066e-05	-3.27007e-05	-3.91044e-05	-4.6615e-05	-5.52583e-05	-6.49208e-05	-7.52065e-05	-8.51186e-05	-9.27458e-05	-9.44171e-05	-8.81565e-05	-7.19854e-05	-3.78795e-05	-1.08406e-05	-1.37188e-06	-5.6981e-07	-5.70185e-07	-5.69626e-07	-5.6683e-07
GDPKIN-RXN_c_Root_Day	0	0.000131215	0.000170479	0.000209813	0.000256432	0.000309921	0.000370668	0.000438896	0.000530875	0.000636996	0.000753652	0.000908093	0.00108755	0.00130238	0.00155742	0.00185654	0.00220078	0.00258561	0.00299526	0.00339003	0.0036938	0.00376037	0.00351102	0.00286697	0.00150863	0.00043175	5.46382e-05	2.26939e-05	2.27088e-05	2.26866e-05	2.25752e-05
ACONITATEHYDR-RXN_c_Root_Day	0	0	9.05637e-05	6.08241e-06	0	0.000185139	0.000228882	0.000279871	0.000344891	0.000421345	0.000506055	0.000614467	0	0	0	0	0.00148003	0.00172351	0.000100275	0	0	0.00232074	0.00195534	0	0	0	0	0	0	0	0
CARBOXYCYCLOHEXADIENYL-DEHYDRATASE-RXN_p_Leaf_Day	0	6.26843e-06	9.82612e-06	1.44654e-05	2.06694e-05	2.84867e-05	3.79016e-05	4.93247e-05	6.29017e-05	7.91543e-05	9.78432e-05	0.000119977	0.000145871	0.000176049	0.000210998	0.000251075	0.00029627	0.000345925	0.000398109	0.000448647	0.000489505	0.000506588	0.000478117	0.000380264	0.000217911	7.0118e-05	1.10994e-05	4.96288e-06	4.96616e-06	4.96928e-06	4.97187e-06
CO2_xc_Root_Day	0	0	0	0	0	0	0	0	0	0	0	0	0	0	0	0	0	0	0	0	0	0	0	0	0	0	0	0	0	-6.95684e-09	0
METHYLENE-THF_mc_Root_Day	0	7.12487e-06	9.22244e-06	1.13472e-05	1.38261e-05	1.67581e-05	1.99854e-05	2.37407e-05	2.86226e-05	3.43492e-05	4.07663e-05	4.90544e-05	5.87821e-05	7.04267e-05	8.4253e-05	0.000100478	0.00011917	0.000140108	0.000162478	0.000184571	0.000202062	0.000206556	0.000193384	0.000155555	8.2324e-05	2.3452e-05	3.1014e-06	1.28317e-06	1.28813e-06	1.2924e-06	1.01384e-06
2KG_CIT_mc_Leaf_Day	0	0	0	0	0	0	0	0	0	0	0	0	0.000762765	0	0.00110045	0.00131102	0	0	0	0	0	0	0	0	0	0	0	0	0	0	0
OAA_xc_Root_Day	0	0	0	0	0	0	0	0	0	0	0	0	0	0	0	0	0	0	0	0	0	0	0	0	0	0	0	0	4.75903e-07	-3.47842e-09	0
GDPREDUCT-RXN_c_Root_Day	0	4.06742e-08	5.28453e-08	6.50381e-08	7.9489e-08	9.60697e-08	1.149e-07	1.3605e-07	1.64561e-07	1.97457e-07	2.33618e-07	2.81492e-07	3.37119e-07	4.03712e-07	4.8277e-07	5.75494e-07	6.82201e-07	8.01491e-07	9.28475e-07	1.05085e-06	1.14501e-06	1.16564e-06	1.08835e-06	8.88708e-07	4.67649e-07	1.33835e-07	1.69368e-08	7.03469e-09	7.03932e-09	7.03242e-09	6.99791e-09
N-ACETYLGLUTPREDUCT-RXN_p_Root_Day	0	2.79195e-06	3.65518e-06	4.50885e-06	5.51228e-06	6.66208e-06	7.96792e-06	9.38743e-06	1.14122e-05	1.36904e-05	1.61196e-05	1.94636e-05	2.3289e-05	2.78692e-05	3.33052e-05	3.96756e-05	4.69943e-05	5.51506e-05	6.37826e-05	7.19684e-05	7.79882e-05	7.84899e-05	7.29631e-05	6.10281e-05	3.18251e-05	9.19049e-06	1.10287e-06	4.58744e-07	4.58774e-07	4.57824e-07	4.54673e-07
ASPCARBTRANS-RXN_p_Root_Day	0	4.39282e-06	5.70729e-06	6.95908e-06	8.50533e-06	1.02795e-05	1.24092e-05	1.46934e-05	1.77726e-05	2.13253e-05	2.52307e-05	3.04011e-05	3.64088e-05	4.36009e-05	5.21392e-05	6.21534e-05	7.36777e-05	8.6561e-05	0.000100275	0.000113491	0.000123661	0.000125889	0.000117542	9.59805e-05	5.05061e-05	1.44541e-05	1.82918e-06	7.45678e-07	7.60247e-07	7.59502e-07	7.48776e-07
2.5.1.21-RXN_c_Root_Day	0	0	0	0	0	0	0	0	0	0	0	0	0	0	0	0	0	0	0	0	0	0	0	0	0	0	0	0	0	3.47842e-09	0
O2_mc_Leaf_Night	0	-0.00239304	-0.00241777	-0.00245249	-0.0025015	-0.00256804	-0.00265538	-0.00276843	-0.00291183	-0.00309189	-0.00331319	-0.00358431	-0.00391331	-0.00430965	-0.00478367	-0.00534627	-0.00600773	-0.00677604	-0.0076533	-0.00862994	-0.00967454	-0.0107143	-0.0116208	-0.0122181	-0.0123937	-0.0123106	-0.0122517	-0.012254	-0.0122641	-0.0122742	-0.0122843
GLUC1PADENYLTRANS-RXN_p_Root_Day	0	4.71618e-05	6.02788e-05	7.38166e-05	9.01609e-05	0.000108968	0.000130326	0.000156004	0.000186639	0.000224058	0.000267882	0.000321322	0.000385568	0.000462457	0.000553789	0.000661099	0.000785037	0.000924499	0.00107476	0.00122432	0.00134941	0.0014061	0.00132442	0.00102954	0.000552099	0.000155044	2.00062e-05	8.29568e-06	8.30063e-06	8.30558e-06	8.31054e-06
PRTRANS-RXN_p_Leaf_Day	0	1.71284e-06	2.44934e-06	3.34816e-06	4.51976e-06	5.96518e-06	7.6837e-06	9.76468e-06	1.224e-05	1.52161e-05	1.8652e-05	2.27478e-05	2.75693e-05	3.32233e-05	3.98105e-05	4.74087e-05	5.60278e-05	6.55543e-05	7.56299e-05	8.54572e-05	9.34742e-05	9.69022e-05	9.14102e-05	7.22908e-05	4.07724e-05	1.27292e-05	1.96725e-06	8.67257e-07	8.67999e-07	8.68603e-07	8.68766e-07
GLY_mc_Root_Day	0	-7.16554e-06	-9.27528e-06	-1.13472e-05	-1.38261e-05	-1.67581e-05	-2.01003e-05	-2.38767e-05	-2.87872e-05	-3.45467e-05	-4.1e-05	-4.93358e-05	-5.91193e-05	-7.08304e-05	-8.47358e-05	-0.000101054	-0.000119852	-0.000140909	-0.000163406	-0.000185622	-0.000203207	-0.000207722	-0.000194472	-0.000156444	-8.27916e-05	-2.35858e-05	-3.11834e-06	-1.28317e-06	-1.29517e-06	-1.29943e-06	-1.01384e-06
S-ADENMETSYN-RXN_c_Leaf_Day	0	2.90292e-06	4.75074e-06	7.21267e-06	1.05307e-05	1.47379e-05	1.98238e-05	2.5998e-05	3.33346e-05	4.21061e-05	5.21809e-05	6.409e-05	7.79969e-05	9.41758e-05	0.000112878	0.000134287	0.000158387	0.000184817	0.000212539	0.000239327	0.000260923	0.000269889	0.000254759	0.000202969	0.000116867	3.79365e-05	6.04575e-06	2.71375e-06	2.7154e-06	2.71706e-06	2.71872e-06
1TRANSKETO-RXN_p_Root_Night	0	-2.1585e-05	-2.81546e-05	-3.7266e-05	-4.78448e-05	-6.05959e-05	-7.58403e-05	-9.67052e-05	-0.000115888	-0.000141967	-0.000177571	-0.000209305	-0.00025366	-0.000307045	-0.000371155	-0.000447846	-0.000539012	-0.000646346	-0.000770843	-0.000913665	-0.0010724	-0.00124457	-0.00142269	-0.00164364	-0.00170603	-0.00176595	-0.00178521	-0.00178811	-0.0017892	-0.00179026	-0.0017915
PEPCARBOX-RXN_c_Leaf_Day	0	0.000150214	0.000215955	0.000296583	0.000401889	0.000532025	0.00068691	0.000874493	0.00109761	0.00136577	0.00167526	0.00204399	0.00247784	0.00298635	0.00357852	0.00426125	0.00503536	0.00589057	0.00679463	0.00767593	0.00839439	0.00870108	0.00820826	0.00649429	0.0036674	0.00114776	0.000177732	7.84119e-05	7.85116e-05	7.85319e-05	7.85488e-05
dAMP_biomass_Leaf_Day	0	-3.62865e-08	-5.93843e-08	-9.01583e-08	-1.31634e-07	-1.84223e-07	-2.47797e-07	-3.24974e-07	-4.16682e-07	-5.26327e-07	-6.52261e-07	-8.01125e-07	-9.74962e-07	-1.1772e-06	-1.41098e-06	-1.67859e-06	-1.97984e-06	-2.31021e-06	-2.65674e-06	-2.99159e-06	-3.26154e-06	-3.37361e-06	-3.18449e-06	-2.53711e-06	-1.46084e-06	-4.74206e-07	-7.55719e-08	-3.39219e-08	-3.39425e-08	-3.39632e-08	-3.39839e-08
RXN-7913_c_Root_Night	0	1.41651e-08	0	0	0	0	0	0	0	0	0	0	0	0	0	0	0	0	0	0	0	0	0	0	0	0	6.32626e-09	2.61145e-09	2.61257e-09	2.62523e-09	2.66551e-09
F16ALDOLASE-RXN_p_Leaf_Night	0	0.000129821	0.00012612	0.000122773	0.000119375	0.000116063	0.000112961	0.00010984	0.00010661	0.000103012	9.90627e-05	9.43139e-05	8.85384e-05	8.14211e-05	7.26133e-05	6.17605e-05	4.85648e-05	3.29031e-05	1.50843e-05	0	0	0	0	2.38662e-05	8.98391e-05	0.000138843	0.000152558	0.000152859	0.000153122	0.000153383	0.000153642
PALMITATE_rev_xc_Root_Night	0	0	0	0	0	0	0	0	0	0	0	0	0	0	0	0	0	0	0	0	0	0	0	0	0	0	0	0	0	0	-8.79876e-08
RXN-9654_p_Root_Day	0	2.60315e-06	3.3821e-06	4.16244e-06	5.0873e-06	6.14846e-06	7.35362e-06	8.70718e-06	1.05319e-05	1.26372e-05	1.49516e-05	1.80155e-05	2.15756e-05	2.58376e-05	3.08973e-05	3.68316e-05	4.36608e-05	5.12954e-05	5.94224e-05	6.72542e-05	7.32807e-05	7.46012e-05	6.96546e-05	5.68773e-05	2.99295e-05	8.56542e-06	1.08396e-06	4.5022e-07	3.8253e-07	4.50075e-07	4.47866e-07
L-CITRULLINE_pc_Leaf_Day	0	4.76663e-06	7.17183e-06	1.02298e-05	1.42804e-05	1.93451e-05	2.54165e-05	3.27777e-05	4.15293e-05	5.20221e-05	6.41053e-05	7.84495e-05	9.52686e-05	0.000114915	0.000137717	0.000163922	0.000193537	0.000226148	0.000260501	0.000293858	0.000320918	0.000332329	0.000313594	0.000248889	0.000141793	4.51282e-05	7.0828e-06	3.15119e-06	3.15349e-06	3.15555e-06	3.15682e-06
SUCCINATE-DEHYDROGENASE-UBIQUINONE-RXN_m_Root_Day	0	0.000141035	0.000194433	0.000242844	0.000318605	0.000390998	0.000485796	0.000598653	0.000735825	0.000921485	0.00111621	0.00132485	0.00163784	0.00193047	0.00231991	0.00283941	0.00338128	0.00396821	0.00467623	0.00526502	0.00590558	0.00646049	0.00644482	0.00605226	0.00482246	0.0037742	0.00338141	0.00334561	0.0033484	0.0033497	0.00335155
GLN_CP_Root_Day_transport	0	2.731e-05	3.49057e-05	4.27449e-05	5.22094e-05	6.30998e-05	7.5468e-05	9.0337e-05	0.000108077	0.000129745	0.000155122	0.000186068	0.000223271	0.000267795	0.000320683	0.000382823	0.000454591	0.00053535	0.000622364	0.000708968	0.000781401	0.000814232	0.00076693	0.000596178	0.000319704	8.97811e-05	1.26107e-05	5.22402e-06	5.23309e-06	5.23836e-06	5.23141e-06
GLYRIBONUCSYN-RXN_p_Root_Day	0	4.84023e-06	6.28859e-06	7.73953e-06	9.37971e-06	1.14323e-05	1.36731e-05	1.61899e-05	1.95828e-05	2.34974e-05	2.78005e-05	3.34975e-05	4.01171e-05	4.80418e-05	5.74496e-05	6.84838e-05	8.11819e-05	9.53774e-05	0.000110489	0.000125051	0.000136256	0.000138712	0.000129514	0.000105756	5.56502e-05	1.59263e-05	2.01548e-06	8.30094e-07	8.37679e-07	8.36858e-07	8.32751e-07
ISOCITDEH-RXN_c_Leaf_Night	0	-0.000396101	-0.000406947	-0.000421144	-0.000440403	-0.000465263	-0.000496224	-0.000534909	-0.000582335	-0.000640521	-0.000709733	-0.000793283	-0.000893042	-0.00101151	-0.00115124	-0.00131465	-0.00150333	-0.00171729	-0.00195315	-0.0022011	-0.0024401	-0.00263228	-0.00271539	-0.00261483	-0.00232345	-0.00202513	-0.00190493	-0.00189373	-0.0018953	-0.00189688	-0.00189845
AMP_ATP_xc_Root_Night	0	0	0	0	0	0	0	0	0	0	0	0	0	0	0	0	0	0	0	0	0	0	0	0	0	0	0	0	1.4117e-07	0	6.15913e-07
IMP-DEHYDROG-RXN_c_Root_Night	0	8.64069e-07	1.05203e-06	1.2685e-06	1.5463e-06	1.86884e-06	2.23515e-06	2.76634e-06	3.20011e-06	3.84759e-06	4.75023e-06	5.62044e-06	6.7842e-06	8.17573e-06	9.83144e-06	1.17868e-05	1.40686e-05	1.6684e-05	1.95963e-05	2.27398e-05	2.58681e-05	2.8631e-05	2.75518e-05	1.88146e-05	1.06339e-05	2.83338e-06	3.85902e-07	1.59298e-07	1.59367e-07	1.60139e-07	1.62596e-07
RXN-9532_p_Root_Night	0	9.06564e-07	1.10377e-06	1.33089e-06	1.62235e-06	1.96075e-06	2.34508e-06	2.90239e-06	3.3575e-06	4.03681e-06	4.98385e-06	5.89686e-06	7.11785e-06	8.57781e-06	1.0315e-05	1.23665e-05	1.47605e-05	1.75045e-05	2.05601e-05	2.38582e-05	2.71403e-05	3.0039e-05	2.89068e-05	1.97399e-05	1.11569e-05	2.97272e-06	4.0488e-07	1.67132e-07	1.47037e-07	1.68014e-07	8.26049e-08
SUCROSE_H+_vc_Root_Night	0	1.71525e-06	1.74339e-06	3.53746e-06	5.38495e-06	7.75706e-06	1.07677e-05	1.77663e-05	1.87432e-05	2.37639e-05	3.53537e-05	3.59135e-05	4.38796e-05	5.34531e-05	6.49679e-05	7.88182e-05	9.54653e-05	0.000115432	0.000139294	0.000171023	0.000213057	0.000277182	0.000365363	0.000481351	0.000528855	0.000596258	0.000621583	0.000623567	0.000623947	0.000624319	0.000624883
LEU_CP_Leaf_Night_rev_transport	0	3.29036e-07	4.2055e-07	5.14999e-07	6.29029e-07	7.60238e-07	9.09253e-07	1.0884e-06	1.30213e-06	1.56319e-06	1.86894e-06	2.24178e-06	2.69001e-06	3.22644e-06	3.86365e-06	4.61232e-06	5.477e-06	6.45e-06	7.49836e-06	8.54179e-06	9.41447e-06	9.81002e-06	9.24012e-06	7.18287e-06	3.85185e-06	1.0817e-06	1.51937e-07	6.294e-08	6.30493e-08	6.31128e-08	6.3029e-08
PEPDEPHOS-RXN_p_Leaf_Day	0	1.51334e-05	2.24963e-05	0	4.403e-05	5.93087e-05	7.77178e-05	0	0	0.000157989	0.000194477	0	0.000288698	0.000220377	0.000417243	0.000496684	0.000586534	0.000685544	0.000789931	0.000891386	0.000973783	0.00100863	0.000951704	0.000754788	0	0.000136055	2.1251e-05	9.45461e-06	9.44476e-06	9.46799e-06	9.47141e-06
SPONTPRO-RXN_p_Leaf_Day	0	1.81432e-07	2.96921e-07	4.50792e-07	6.58169e-07	9.21116e-07	1.23898e-06	1.62487e-06	2.08341e-06	2.63163e-06	3.2613e-06	4.00562e-06	4.87481e-06	5.88599e-06	7.0549e-06	8.39294e-06	9.8992e-06	1.15511e-05	1.32837e-05	1.4958e-05	1.63077e-05	1.6868e-05	1.59225e-05	1.26856e-05	7.3042e-06	2.37103e-06	3.77859e-07	1.69609e-07	1.69713e-07	1.69816e-07	1.6992e-07
3-ISOPROPYLMALISOM-RXN_p_Leaf_Day	0	3.52716e-06	5.41855e-06	7.85608e-06	1.11015e-05	1.51763e-05	2.00735e-05	2.60134e-05	3.30742e-05	4.15324e-05	5.12651e-05	6.28041e-05	7.63174e-05	9.20831e-05	0.00011036	0.000131338	0.00015502	0.000181065	0.000208467	0.000235037	0.000256551	0.000265583	0.000250635	0.000199146	0.000113814	3.64395e-05	5.74584e-06	2.56335e-06	2.56513e-06	2.56676e-06	2.56796e-06
RXN-969_x_Root_Day	0	0	0	0	0	0	0	0	0	0	0	0	0	0	0	0	0	0	0	0	0	0	0	0	0	0	0	0	4.75903e-07	0	0
ACETATE--COA-LIGASE-RXN_p_Leaf_Day	0	3.81502e-05	6.18054e-05	9.31755e-05	0.000135384	0.000188831	0.00025339	0.000331754	0.000424877	0.000536243	0.000664185	0.000815484	0.000992233	0.00119794	0.00143582	0.00170822	0.00201499	0.00235154	0.0027047	0.00304612	0.00332154	0.00343605	0.00324333	0.00258303	0.00148577	0.000481398	7.66089e-05	3.43593e-05	3.43806e-05	3.44017e-05	3.44221e-05
ADENOSYLHOMOCYSTEINASE-RXN_c_Root_Night	0	3.48461e-06	4.24261e-06	5.11559e-06	6.2359e-06	7.53664e-06	9.0139e-06	1.11561e-05	1.29054e-05	1.55165e-05	1.91567e-05	2.2666e-05	2.73592e-05	3.2971e-05	3.96481e-05	4.75336e-05	5.67358e-05	6.72831e-05	7.90278e-05	9.17049e-05	0.000104321	0.000115463	0.00011111	7.58753e-05	4.28843e-05	1.14264e-05	1.55626e-06	6.42415e-07	6.42692e-07	6.45805e-07	6.55715e-07
GART-RXN_p_Root_Day	0	4.84023e-06	6.28859e-06	7.73953e-06	9.37971e-06	1.14323e-05	1.36731e-05	1.61899e-05	1.95828e-05	2.34974e-05	2.78005e-05	3.34975e-05	4.01171e-05	4.80418e-05	5.74496e-05	6.84838e-05	8.11819e-05	9.53774e-05	0.000110489	0.000125051	0.000136256	0.000138712	0.000129514	0.000105756	5.56502e-05	1.59263e-05	2.01548e-06	8.23059e-07	8.37679e-07	8.36858e-07	8.32751e-07
L-ASPARTATE_GLU_mc_Root_Night	0	4.72127e-06	7.46738e-06	8.16142e-06	0	0	0	0	2.23428e-05	2.69134e-05	0	0	4.1173e-05	0	7.14917e-05	0	0	0.000123544	0.00014316	0.000173582	0.000203761	0.000238231	0.000129854	0	0	0	0	0	0	0	0
SER_mc_Leaf_Night	0	5.60732e-06	7.16687e-06	0	0	0	0	0	0	2.66394e-05	0	0	0	0	0	0	0	0	0	0	0	0	0	0.000122408	0	0	0	0	0	0	0
NADH-DEHYDROG-A-RXN_m_Leaf_Night	0	0.00298283	0.00303016	0.00309248	0.00317775	0.00328983	0.00343277	0.0036147	0.00384211	0.00412515	0.00446869	0.00488769	0.00539359	0.00600045	0.00672332	0.00757742	0.0085759	0.00972638	0.011024	0.0124401	0.0139024	0.0152596	0.0162575	0.0165764	0.0161101	0.0154119	0.0151187	0.0150993	0.0151117	0.0151242	0.0151366
DI-H-OROTATE_pc_Root_Day	0	4.39282e-06	5.70729e-06	6.95908e-06	8.50533e-06	1.02795e-05	1.24092e-05	1.46934e-05	1.77726e-05	2.13253e-05	2.52307e-05	3.04011e-05	3.64088e-05	4.36009e-05	5.21392e-05	6.21534e-05	7.36777e-05	8.6561e-05	0.000100275	0.000113491	0.000123661	0.000125889	0.000117542	9.59805e-05	5.05061e-05	1.44541e-05	1.82918e-06	7.45678e-07	7.60247e-07	7.59502e-07	7.48776e-07
pTRP_biomass_Root_Night	0	-3.39961e-07	-4.13913e-07	-4.99082e-07	-6.0838e-07	-7.35282e-07	-8.79405e-07	-1.0884e-06	-1.25906e-06	-1.51381e-06	-1.86894e-06	-2.21132e-06	-2.66919e-06	-3.21668e-06	-3.86811e-06	-4.63742e-06	-5.5352e-06	-6.5642e-06	-7.71003e-06	-8.94682e-06	-1.01776e-05	-1.12646e-05	-1.084e-05	-7.40247e-06	-4.18383e-06	-1.11477e-06	-1.5183e-07	-6.26747e-08	-6.27017e-08	-6.30054e-08	-6.39722e-08
ASPARAGINE--TRNA-LIGASE-RXN_c_Root_Night	0	3.35712e-06	4.08739e-06	4.92844e-06	6.00775e-06	7.26091e-06	8.68413e-06	1.07479e-05	1.24332e-05	1.49488e-05	1.84558e-05	2.18368e-05	2.63583e-05	3.17647e-05	3.81976e-05	4.57946e-05	5.46601e-05	6.48215e-05	7.61365e-05	8.83499e-05	0.000100504	0.000111238	0.000107045	7.30994e-05	4.13153e-05	1.10084e-05	1.49932e-06	6.18912e-07	6.19179e-07	6.22178e-07	6.31725e-07
VAL_pc_Leaf_Night	0	-3.29036e-07	-4.2055e-07	-5.14999e-07	-6.29029e-07	-7.60238e-07	-9.09253e-07	-1.0884e-06	-1.30213e-06	-1.56319e-06	-1.86894e-06	-2.24178e-06	-2.69001e-06	-3.22644e-06	-3.86365e-06	-4.61232e-06	-5.477e-06	-6.45e-06	-7.49836e-06	-8.54179e-06	-9.41447e-06	-9.81002e-06	-9.24012e-06	-7.18287e-06	-3.85185e-06	-1.0817e-06	-1.51937e-07	-6.294e-08	-6.30493e-08	-6.31128e-08	-6.3029e-08
ATP_ADP_mc_Root_Night	0	0.000794204	0.0010682	0.00139529	0.00179915	0.00228655	0.00286377	0.00356195	0.00438463	0.00538092	0.00656672	0.0079703	0.0096587	0.0116722	0.0140646	0.0168911	0.0201987	0.0240142	0.028316	0.0330103	0.0378165	0.0422702	0.0446736	0.0446638	0.03963	0.037776	0.0363672	0.0362479	0.0362694	0.0362918	0.0338043
Biomass_Root_Day_tx	0	0.0278635	0.0362012	0.0445538	0.0544533	0.0658117	0.0787114	0.0931997	0.112731	0.135266	0.160038	0.192834	0.23094	0.27656	0.330717	0.394237	0.467336	0.549054	0.636044	0.719873	0.784379	0.798514	0.745566	0.608802	0.320359	0.0916822	0.0116024	0.00481906	0.00482223	0.0048175	0.00479385
OAA_ISOCITRATE_mc_Leaf_Day	0	0	0	0.00112648	0	0.00117007	0	0	0	0.000954404	0.000950699	0	0	0	0	0	0	0	0.00116171	0	0	0	0	0.00336707	0	0	0	0	0.00563408	0	0.00564339
2KG_ISOCITRATE_mc_Root_Night	0	-1.19609e-05	-1.32447e-05	-1.88578e-05	-2.39563e-05	0	-3.69928e-05	-4.7447e-05	-5.36955e-05	-6.06893e-05	-8.42247e-05	0	-0.000117147	0	0	-0.000191234	0	-0.000217556	0	0	0	-0.000115148	0	0	0.000827198	0	0.00139396	0.00140853	0.00140939	0.00141024	0.00141093
GLYCINE--TRNA-LIGASE-RXN_c_Root_Day	0	3.37596e-06	4.38616e-06	5.39816e-06	6.59759e-06	7.97378e-06	9.53672e-06	1.12921e-05	1.36586e-05	1.63889e-05	1.93903e-05	2.33638e-05	2.79809e-05	3.35081e-05	4.00699e-05	4.7766e-05	5.66227e-05	6.65237e-05	7.70635e-05	8.72203e-05	9.50359e-05	9.67484e-05	9.03333e-05	7.37628e-05	3.88148e-05	1.11083e-05	1.40576e-06	5.8388e-07	5.84264e-07	5.83691e-07	5.80826e-07
NH3_pc_Root_Night	0	1.27935e-06	0	0	0	0	0	4.31958e-06	0	0	6.91468e-06	0	0	0	0	0	0	0	0	0	0	0	6.28663e-06	4.02896e-05	0	-3.69472e-06	-1.03114e-06	-4.28189e-07	-4.28345e-07	-4.25143e-07	-4.37951e-07
GLN_CP_Leaf_Night_rev_transport	0	9.10332e-06	1.16352e-05	1.42483e-05	1.74031e-05	2.10333e-05	2.5156e-05	3.01123e-05	3.60257e-05	4.32483e-05	5.17074e-05	6.20226e-05	7.44237e-05	8.9265e-05	0.000106894	0.000127608	0.00015153	0.00017845	0.000207455	0.000236323	0.000260467	0.000271411	0.000255643	0.000198726	0.000106568	2.9927e-05	4.20358e-06	1.74134e-06	1.74436e-06	1.74612e-06	1.7438e-06
GLUC1PURIDYLTRANS-RXN_c_Root_Night	0	0	0	0	0	0	0	0	0	0	0	0	0	0	0	0	0	0	0	-0.000938892	0	0	0	0	0	0	0	0	0	0	0
MALATE-DEH-RXN_p_Root_Day	0	-5.69319e-05	-7.21759e-05	-8.7938e-05	-0.000107361	-0.000129708	-0.000155075	-0.000185957	-0.00022192	-0.000266358	-0.000319518	-0.000385504	-0.000464339	-8.6634e-05	-0.00067076	-0.000802942	-0.000956638	-0.00113168	-0.000243228	-0.00150915	-0.00038283	-0.0017804	-0.00169162	-0.00128832	-0.000947902	-0.00026267	-3.62919e-05	-1.49877e-05	-1.48219e-05	-1.50633e-05	-1.50485e-05
ASPAMINOTRANS-RXN_p_Leaf_Day	0	4.94807e-06	7.46875e-06	1.06806e-05	1.49386e-05	2.02663e-05	2.66555e-05	3.44025e-05	4.36127e-05	5.46538e-05	6.73666e-05	8.24552e-05	0.000100143	0.000120801	0.000144772	0.000172315	0.000203437	0.000237699	0.000273784	0.000308816	0.000337226	0.000349197	0.000329516	0.000261574	0.000149097	4.74992e-05	7.46066e-06	3.3208e-06	3.32321e-06	3.32537e-06	3.32674e-06
RXN-9537_p_Root_Day	0	2.60315e-06	3.3821e-06	4.16244e-06	5.0873e-06	6.14846e-06	7.35362e-06	8.70718e-06	1.05319e-05	1.26372e-05	1.49516e-05	1.80155e-05	2.15756e-05	2.58376e-05	3.08973e-05	3.68316e-05	4.36608e-05	5.12954e-05	5.94224e-05	6.72542e-05	7.32807e-05	7.46012e-05	6.96546e-05	5.68773e-05	2.99295e-05	8.56542e-06	1.08396e-06	4.5022e-07	3.8253e-07	4.50075e-07	4.47866e-07
IMP-DEHYDROG-RXN_c_Leaf_Day	0	1.81432e-07	2.96921e-07	4.50792e-07	6.58169e-07	9.21116e-07	1.23898e-06	1.62487e-06	2.08341e-06	2.63163e-06	3.2613e-06	4.00562e-06	4.87481e-06	5.88599e-06	7.0549e-06	8.39294e-06	9.8992e-06	1.15511e-05	1.32837e-05	1.4958e-05	1.63077e-05	1.6868e-05	1.59225e-05	1.26856e-05	7.3042e-06	2.37103e-06	3.77859e-07	1.69609e-07	1.69713e-07	1.69816e-07	1.6992e-07
ACET_pc_Leaf_Day	0	-3.69107e-05	-6.00521e-05	-9.08018e-05	-0.000132205	-0.000184662	-0.000248047	-0.00032499	-0.000416422	-0.000525753	-0.000651345	-0.000799839	-0.000973282	-0.0011751	-0.00140846	-0.00167564	-0.00197647	-0.00230646	-0.00265267	-0.0029873	-0.00325717	-0.0033693	-0.00318037	-0.00253329	-0.00145779	-0.000472709	-7.5272e-05	-3.37715e-05	-3.37923e-05	-3.38129e-05	-3.38332e-05
3-DEHYDROQUINATE-SYNTHASE-RXN_p_Root_Night	0	2.5054e-06	3.839e-06	5.76735e-06	7.02768e-06	8.49358e-06	1.01584e-05	1.26526e-05	1.45433e-05	1.70921e-05	2.11232e-05	1.96105e-05	2.17489e-05	2.43636e-05	2.73452e-05	3.04032e-05	3.28872e-05	3.35549e-05	3.00705e-05	2.4456e-05	1.12895e-05	3.90713e-06	7.4199e-06	8.65295e-05	1.29494e-06	3.03496e-07	3.78777e-08	1.54697e-08	1.54147e-08	0	3.23303e-07
OAA_CIT_mc_Leaf_Day	0	0	0	0	0	0	0	0.000276649	0	0.000424743	0	0	0	0	0	0	0.00155062	0	0	0	0	0	2.54759e-05	0.00200627	0	0	0	0	0	0	0
GDPREDUCT-RXN_c_Leaf_Day	0	1.81432e-08	2.96921e-08	4.50792e-08	6.58169e-08	9.21116e-08	1.23898e-07	1.62487e-07	2.08341e-07	2.63163e-07	3.2613e-07	4.00562e-07	4.87481e-07	5.88599e-07	7.0549e-07	8.39294e-07	9.8992e-07	1.15511e-06	1.32837e-06	1.4958e-06	1.63077e-06	1.6868e-06	1.59225e-06	1.26856e-06	7.3042e-07	2.37103e-07	3.77859e-08	1.69609e-08	1.69713e-08	1.69816e-08	1.6992e-08
TMP_mc_Root_Night	0	0	1.72464e-08	2.07951e-08	2.53492e-08	3.06368e-08	3.66419e-08	4.53499e-08	5.24609e-08	6.30752e-08	7.78727e-08	9.21384e-08	1.11216e-07	1.34028e-07	1.61171e-07	1.93226e-07	2.30633e-07	2.73509e-07	3.21251e-07	3.72784e-07	4.24067e-07	4.6936e-07	4.51668e-07	3.08436e-07	1.74326e-07	4.64488e-08	0	2.61145e-09	2.61257e-09	2.62523e-09	0
Pi_H+_pc_Leaf_Day	0	-1.17931e-06	-1.98937e-06	-3.0203e-06	-4.40973e-06	-6.17148e-06	-8.3012e-06	-1.08866e-05	-1.39589e-05	-1.76319e-05	-2.18507e-05	-2.68377e-05	-3.26612e-05	-3.94361e-05	-4.72678e-05	-5.62327e-05	-6.63247e-05	-7.73922e-05	-8.90008e-05	-0.000100218	-0.000109262	-0.000113016	-0.000106681	-8.49932e-05	-4.89382e-05	-1.58859e-05	-2.53166e-06	-1.00069e-06	-1.10313e-06	-1.00192e-06	-1.03651e-06
THREDEHYD-RXN_p_Root_Night	0	0	0	0	0	0	0	0	0	0	0	0	0	0	0	0	0	0	0	0	0	0	0	0	0	0	-1.2759e-08	1.98999e-09	0	0	0
ETHYL-RXN_c_Root_Day	0	0	0	0	0	0	0	0	0	0	0	0	0	0	0	0	0	0	0	0	0	0	0	0	0	0	0	-7.03469e-09	0	-3.62959e-09	0
MALATE-DEH-RXN_c_Root_Night	0	-7.09599e-05	-9.51464e-05	-0.000123494	-0.000159238	-0.000202505	-0.000253766	-0.000315335	-0.000388772	-0.000477385	-0.000582257	-0.000710469	-0.000861831	-0.00104231	-0.00125682	-0.00151044	-0.00180771	-0.00215156	-0.00254107	-0.00296299	-0.00338973	-0.00372769	-0.00398743	-0.00395379	-0.00370484	-0.0033891	-0.00326085	-0.00324992	-0.00325216	-0.00325389	-0.00325609
PRIBFAICARPISOM-RXN_p_Root_Night	0	1.16962e-07	1.35759e-07	1.61055e-07	1.9591e-07	2.36775e-07	2.83186e-07	3.62799e-07	4.0533e-07	4.88139e-07	6.22981e-07	7.26953e-07	8.82792e-07	1.06897e-06	1.29086e-06	1.55418e-06	1.86446e-06	2.22614e-06	2.64056e-06	3.11729e-06	3.64692e-06	4.23976e-06	4.14665e-06	2.54069e-06	1.50527e-06	3.82614e-07	5.05746e-08	2.08031e-08	2.07847e-08	2.0966e-08	2.16385e-08
THIOREDOXIN-REDUCT-NADPH-RXN_c_Leaf_Day	0	7.2573e-08	1.78153e-07	2.70475e-07	3.94901e-07	5.5267e-07	7.43391e-07	9.74923e-07	1.25005e-06	1.57898e-06	1.95678e-06	2.40337e-06	2.92489e-06	3.53159e-06	4.23294e-06	5.03577e-06	5.93952e-06	6.93064e-06	7.97022e-06	8.97478e-06	9.78463e-06	1.01208e-05	9.55348e-06	7.61133e-06	4.38252e-06	1.42262e-06	2.26716e-07	0	6.78851e-08	0	0
FORMATE_mc_Root_Day	0	0	0	0	0	0	0	0	0	0	0	0	0	0	0	0	0	0	0	0	0	0	0	0	0	0	0	0	0	-7.10801e-09	0
MET_CP_Root_Night_transport	0	1.91937e-07	2.45321e-07	3.00416e-07	3.66934e-07	4.43472e-07	5.30398e-07	6.34899e-07	7.59578e-07	9.11862e-07	1.09022e-06	1.30771e-06	1.56917e-06	1.88209e-06	2.25379e-06	2.69052e-06	3.19492e-06	3.7625e-06	4.37404e-06	4.98271e-06	5.49177e-06	5.72251e-06	5.39007e-06	4.19001e-06	2.24691e-06	6.30992e-07	8.86297e-08	3.6715e-08	3.67787e-08	3.68158e-08	3.67669e-08
GAPOXNPHOSPHN-RXN_p_Leaf_Night	0	6.49104e-05	6.30598e-05	6.13867e-05	5.96876e-05	5.80314e-05	5.64803e-05	5.49201e-05	5.33052e-05	5.15059e-05	4.95314e-05	4.7157e-05	4.42692e-05	4.07105e-05	3.63067e-05	3.08803e-05	2.42824e-05	1.64516e-05	7.5859e-06	0	0	0	0	1.19331e-05	4.49195e-05	6.94213e-05	7.62792e-05	7.64297e-05	7.6561e-05	7.66916e-05	7.68211e-05
SER_pc_Leaf_Day	0	-2.95231e-06	-4.20261e-06	-5.72189e-06	-7.69874e-06	-1.0134e-05	-1.30266e-05	-1.65289e-05	-2.06952e-05	-2.57058e-05	-3.14923e-05	-3.83933e-05	-4.65205e-05	-5.60552e-05	-6.71684e-05	-7.99925e-05	-9.45454e-05	-0.000110637	-0.000127664	-0.000144279	-0.000157841	-0.000163649	-0.000154369	-0.000122033	-6.87509e-05	-2.14179e-05	-3.3042e-06	-1.4551e-06	-1.45637e-06	-1.45739e-06	-1.45762e-06
OROTPDECARB-RXN_p_Leaf_Day	0	2.90292e-07	4.75074e-07	7.21267e-07	1.05307e-06	1.47379e-06	1.98238e-06	2.5998e-06	3.33346e-06	4.21061e-06	5.21809e-06	6.409e-06	7.79969e-06	9.41758e-06	1.12878e-05	1.34287e-05	1.58387e-05	1.84817e-05	2.12539e-05	2.39327e-05	2.60923e-05	2.69889e-05	2.54759e-05	2.02969e-05	1.16867e-05	3.79365e-06	6.04575e-07	2.37453e-07	2.7154e-07	2.37743e-07	2.37888e-07
O2_tx_Root_Night	0	0.0002879	0.000384478	0.000500809	0.000644242	0.000817093	0.00102206	0.00127225	0.00156171	0.00191542	0.00234177	0.0028406	0.00344475	0.00416667	0.00502672	0.00604627	0.00724509	0.00863726	0.0102226	0.0119782	0.0138227	0.0156102	0.0168711	0.0171042	0.0164458	0.0155116	0.0151451	0.015117	0.0151262	0.0151354	0.015145
2.7.1.90-RXN_c_Root_Night	0	1.23697e-05	1.21607e-05	1.08327e-05	1.0382e-05	9.34184e-06	7.43905e-06	7.32053e-06	2.42988e-06	0	0	0	0	0	0	0	0	0	0	0	0	0	0	-0.000650396	0	-0.00116552	-0.00124462	-0.00125254	-0.00125331	-0.00125402	0
LYSINE--TRNA-LIGASE-RXN_c_Root_Night	0	6.09098e-07	7.41594e-07	8.94189e-07	1.09001e-06	1.31738e-06	1.5756e-06	1.95005e-06	2.25582e-06	2.71223e-06	3.34852e-06	3.96195e-06	4.78231e-06	5.76322e-06	6.93036e-06	8.30872e-06	9.91723e-06	1.17609e-05	1.38138e-05	1.60297e-05	1.82349e-05	2.01825e-05	1.94217e-05	1.32628e-05	7.49603e-06	1.9973e-06	2.72029e-07	1.12292e-07	1.1234e-07	1.12885e-07	1.14617e-07
6PGLUCONOLACT-RXN_p_Root_Night	0	4.0359e-05	5.09133e-05	6.63422e-05	8.47785e-05	0.000106909	0.000133159	0.000172271	0.000202214	0.000247416	0.000313572	0.000365108	0.00044231	0.00053489	0.000645589	0.000777319	0.000932863	0.00111437	0.00132229	0.00155535	0.00180703	0.00206594	0.00228799	0.00247057	0.0023926	0.00234523	0.00233011	0.00233036	0.00233179	0.00233315	0.00233476
FUM_pc_Root_Day	0	1.00022e-05	1.30022e-05	1.60047e-05	1.94022e-05	2.36415e-05	2.82754e-05	3.34682e-05	4.04964e-05	4.85909e-05	5.747e-05	6.92572e-05	8.29382e-05	9.93165e-05	0.00011876	0.000141563	0.000167802	0.000197129	0.000228334	0.000258373	0.000281418	0.000286263	0.000267201	0.000218549	0.000114931	3.29123e-05	4.15002e-06	1.7098e-06	1.72494e-06	1.72312e-06	1.71444e-06
FGAMSYN-RXN_p_Leaf_Day	0	3.08435e-07	5.64151e-07	8.56504e-07	1.25052e-06	1.75012e-06	2.35407e-06	3.08726e-06	3.95848e-06	5.0001e-06	6.19648e-06	7.61069e-06	9.26214e-06	1.11834e-05	1.34043e-05	1.59466e-05	1.88085e-05	2.1947e-05	2.5239e-05	2.84201e-05	3.09846e-05	3.20493e-05	3.02527e-05	2.41026e-05	1.3878e-05	4.50496e-06	7.17933e-07	2.88336e-07	2.88512e-07	2.88687e-07	3.22847e-07
5.3.1.23-RXN_c_Root_Day	0	0	0	0	0	0	0	0	0	0	0	0	0	0	0	0	0	0	0	0	0	0	0	0	0	0	0	7.03469e-09	0	0	0
GLUTAMATE-SYNTHASE-NADH-RXN_p_Root_Night	0	8.33229e-06	9.36908e-06	1.16267e-05	1.41839e-05	1.71425e-05	2.05026e-05	2.82417e-05	2.93673e-05	3.52148e-05	4.79925e-05	4.98011e-05	5.94855e-05	7.1084e-05	8.48424e-05	0.000100939	0.00011937	0.000139784	0.000161134	0.000180392	0.000193074	0.000190372	0.000181612	0.000194352	7.88992e-05	1.94801e-05	2.31655e-06	9.59995e-07	9.67652e-07	9.61293e-07	1.13523e-06
SPONTPRO-RXN_p_Root_Night	0	0	0	0	0	0	0	0	0	0	0	0	0	0	0	0	0	0	0	0	0	0	0	0	0	0	0	0	1.56754e-08	0	0
GLY_Leaf_Day_Night_storage	0	1.14066e-05	1.45791e-05	1.78533e-05	2.18063e-05	2.63549e-05	3.15208e-05	3.77311e-05	4.51406e-05	5.41907e-05	6.47901e-05	7.77151e-05	9.32537e-05	0.00011185	0.00013394	0.000159894	0.000189869	0.0002236	0.000259943	0.000296115	0.000326368	0.000340081	0.000320324	0.000249006	0.000133531	3.7499e-05	5.26714e-06	2.18192e-06	2.18571e-06	2.18791e-06	2.185e-06
RXN-7903_c_Root_Day	0	0	0	0	0	0	0	0	0	0	0	0	0	0	0	0	0	0	0	0	0	0	0	0	0	0	0	0	0	-1.04353e-08	0
GDPKIN-RXN_c_Leaf_Day	0	9.41816e-05	0.000154132	0.000234006	0.000341656	0.000478151	0.000643157	0.000843471	0.0010815	0.00144635	0.00169294	0.00207932	0.00267919	0.00305542	0.0036622	0.00435678	0.0054406	0.00634847	0.00689557	0.0082209	0.00846533	0.0087562	0.00826535	0.00658507	0.00379161	0.00130312	0.000196147	8.80442e-05	9.32741e-05	8.81516e-05	8.82053e-05
NADPHoxc_tx_Root_Day	0	-5.86953e-05	-7.9182e-05	-0.00010427	-0.000134912	-0.000171947	-0.00021624	-0.00026926	-0.000332692	-0.000408842	-0.000499886	-0.000609092	-0.000740133	-0.000897306	-0.00108552	-0.00131021	-0.00157701	-0.00189122	-0.00225649	-0.0026726	-0.00313121	-0.0036091	-0.00405922	-0.00440913	-0.00459677	-0.00464946	-0.00465626	-0.00465908	-0.0046619	-0.00466473	-0.00466755
MALATE-DEH-RXN_p_Leaf_Night	0	-6.55684e-05	-6.39009e-05	-6.24167e-05	-6.09457e-05	-5.95519e-05	-5.82988e-05	-5.70969e-05	-5.59095e-05	-5.46323e-05	-5.32693e-05	-5.16405e-05	-4.96492e-05	-4.71634e-05	-4.4034e-05	-4.01049e-05	-3.52364e-05	-2.93515e-05	-2.25826e-05	-1.70836e-05	-1.88289e-05	-1.962e-05	-1.84802e-05	-2.62988e-05	-5.26232e-05	-7.15847e-05	-7.65831e-05	-7.65556e-05	-7.66871e-05	-7.68179e-05	-7.69472e-05
PSERTRANSAM-RXN_p_Root_Day	0	1.23175e-05	1.62276e-05	1.99998e-05	2.43366e-05	2.9557e-05	3.5408e-05	4.15632e-05	5.0715e-05	6.08293e-05	7.13703e-05	8.6308e-05	0.000103203	0.000123434	0.000147441	0.000175556	0.000207816	0.000243685	0.00028148	0.000317203	0.000342583	0.000341194	0.000316093	0.000269249	0.000139464	4.05737e-05	4.64215e-06	1.90137e-06	1.93245e-06	1.91837e-06	2.17263e-06
pTYR_biomass_Leaf_Day	0	-5.44297e-07	-8.90764e-07	-1.35238e-06	-1.97451e-06	-2.76335e-06	-3.71695e-06	-4.87462e-06	-6.25023e-06	-7.8949e-06	-9.78391e-06	-1.20169e-05	-1.46244e-05	-1.7658e-05	-2.11647e-05	-2.51788e-05	-2.96976e-05	-3.46532e-05	-3.98511e-05	-4.48739e-05	-4.89231e-05	-5.06041e-05	-4.77674e-05	-3.80567e-05	-2.19126e-05	-7.11309e-06	-1.13358e-06	-5.08828e-07	-5.09138e-07	-5.09448e-07	-5.09759e-07
SUCROSE_rev_vc_Leaf_Day	0	0	0	0	0	0	0	0	0	0	0	0	0	0	0	0	0	0	0	3.58511e-06	1.98386e-05	2.78855e-05	1.72669e-05	0	0	0	0	0	0	0	0
pGLU_biomass_Leaf_Day	0	-7.22101e-06	-1.18175e-05	-1.79415e-05	-2.61951e-05	-3.66604e-05	-4.93116e-05	-6.46699e-05	-8.29198e-05	-0.000104739	-0.0001298	-0.000159424	-0.000194017	-0.000234262	-0.000280785	-0.000334039	-0.000393988	-0.000459733	-0.000528691	-0.000595327	-0.000649047	-0.000671348	-0.000633714	-0.000504885	-0.000290707	-9.43671e-05	-1.50388e-05	-6.75045e-06	-6.75456e-06	-6.75868e-06	-6.76281e-06
F16ALDOLASE-RXN_c_Leaf_Day	0	-0.000143796	-0.000188882	-0.000238892	-0.000300356	-0.000373373	-0.000458307	-0.000560299	-0.000681981	-0.000829391	-0.00100253	-0.00121164	-0.00146182	-0.00176019	-0.00211406	-0.00253026	-0.00301326	-0.00356251	-0.00416681	-0.00479468	-0.00537774	-0.00578656	-0.00581037	-0.00521098	-0.00402824	-0.00296928	-0.00258737	-0.00255549	-0.00255703	-0.00255858	-0.00256012
CDPREDUCT-RXN_c_Leaf_Day	0	0	0	0	0	0	1.23898e-07	1.62487e-07	2.08341e-07	2.63163e-07	3.2613e-07	4.00562e-07	4.87481e-07	5.88599e-07	7.0549e-07	8.39294e-07	9.8992e-07	1.15511e-06	1.32837e-06	1.4958e-06	1.63077e-06	1.6868e-06	1.59225e-06	1.26856e-06	7.3042e-07	2.37103e-07	0	1.69609e-08	0	1.69816e-08	1.6992e-08
ASPARTATE-SEMIALDEHYDE-DEHYDROGENASE-RXN_p_Leaf_Day	0	5.10842e-05	7.95917e-05	0.000116639	0.000166118	0.000228402	0.000303367	0.000394315	0.000502415	0.000631845	0.000780705	0.000957057	0.00116343	0.00140403	0.00168274	0.00200243	0.00236305	0.00275938	0.00317603	0.00357968	0.00390616	0.00404282	0.00381552	0.00303377	0.00173716	0.000558168	8.82571e-05	3.9437e-05	3.94635e-05	3.94884e-05	3.95083e-05
H+(ATP)_rev_vc_Root_Night	0	2.54908e-05	3.55162e-05	4.77808e-05	6.32996e-05	8.23529e-05	0.000104921	0.000132714	0.000164652	0.000203666	0.000249851	0.000302449	0.000366093	0.000441086	0.000528907	0.000630788	0.000747149	0.000876886	0.00101582	0.00115598	0.00127844	0.00135284	0.00132573	0.00113532	0.000769778	0.00045429	0.000334027	0.000321924	0.00032213	0.000322317	0.000322616
PROLINE--TRNA-LIGASE-RXN_c_Root_Day	0	2.44045e-07	3.17072e-07	3.90229e-07	4.76934e-07	5.76418e-07	6.89402e-07	8.16298e-07	9.87368e-07	1.18474e-06	1.40171e-06	1.68895e-06	2.02271e-06	2.42227e-06	2.89662e-06	3.45297e-06	4.0932e-06	4.80894e-06	5.57085e-06	6.30508e-06	6.87006e-06	6.99386e-06	6.53011e-06	5.33225e-06	2.80589e-06	8.03008e-07	1.01621e-07	4.22082e-08	4.22359e-08	4.21945e-08	4.19874e-08
TYR_pc_Root_Night	0	9.04533e-08	1.0016e-07	1.16812e-07	1.4177e-07	1.71342e-07	2.04927e-07	2.72099e-07	2.93229e-07	3.53758e-07	4.67236e-07	5.376e-07	6.5689e-07	7.99287e-07	9.69256e-07	1.17191e-06	1.4129e-06	1.69816e-06	2.03334e-06	2.43922e-06	2.92598e-06	0	3.50996e-06	1.96042e-06	0	0	0	1.5536e-08	0	4.76121e-08	1.64646e-08
PYRUVATE_pc_Leaf_Night	0	6.45813e-05	6.26392e-05	6.08717e-05	5.90586e-05	5.72711e-05	5.5571e-05	5.38317e-05	5.20031e-05	4.99427e-05	4.76624e-05	4.49152e-05	4.15792e-05	3.74841e-05	3.2443e-05	2.6268e-05	1.88054e-05	1.00016e-05	0	-8.54179e-06	0	0	-9.24012e-06	4.75022e-06	4.10677e-05	6.83396e-05	7.61273e-05	7.63668e-05	7.6498e-05	7.66285e-05	7.67581e-05
TRYPTOPHAN--TRNA-LIGASE-RXN_c_Root_Night	0	3.39961e-07	4.13913e-07	4.99082e-07	6.0838e-07	7.35282e-07	8.79405e-07	1.0884e-06	1.25906e-06	1.51381e-06	1.86894e-06	2.21132e-06	2.66919e-06	3.21668e-06	3.86811e-06	4.63742e-06	5.5352e-06	6.5642e-06	7.71003e-06	8.94682e-06	1.01776e-05	1.12646e-05	1.084e-05	7.40247e-06	4.18383e-06	1.11477e-06	1.5183e-07	6.26747e-08	6.27017e-08	6.30054e-08	6.39722e-08
OAA_ACONITATE_mc_Leaf_Day	0	0	0	0	0	0	0	0	0	0	0.000518395	0	0	0	0	0	0	0	0.00209816	0	0	0	0	0	0	0	0	0	2.29798e-05	0	2.29965e-05
SPERMIDINESYN-RXN_c_Root_Day	0	0	0	0	0	0	0	0	0	0	0	0	0	0	0	0	0	0	0	0	0	0	0	0	0	0	0	7.03469e-09	0	0	0
CYTOCHROME-C-OXIDASE-RXN_m_Leaf_Day	0	0.00178092	0.00189617	0.0020374	0.00222093	0.00244986	0.00272658	0.00306538	0.00347444	0.00397155	0.00455736	0.0052619	0.00610093	0.00709598	0.0082691	0.00964073	0.0112239	0.0130166	0.0149853	0.0170377	0.018977	0.0204351	0.0208173	0.0194345	0.0163018	0.0132858	0.012106	0.0120001	0.0120091	0.0120181	0.0120271
RXN-9651_p_Leaf_Day	0	4.17295e-06	6.82919e-06	1.03682e-05	1.51379e-05	2.11857e-05	2.84966e-05	3.73721e-05	4.79185e-05	6.05276e-05	7.501e-05	9.21293e-05	0.000112121	0.000135378	0.000162263	0.000193038	0.000227682	0.000265675	0.000305525	0.000344033	0.000375077	0.000387965	0.000366217	0.000291768	0.000167997	5.45337e-05	8.69077e-06	3.90101e-06	3.90339e-06	3.90577e-06	3.90815e-06
2KG_OAA_mc_Root_Night	0	0	-9.11191e-07	0	-9.99674e-06	-4.2194e-05	-1.44501e-05	-1.6462e-05	0	-4.69644e-06	-2.82678e-05	-0.000132461	0	-0.000188274	-0.000150928	-6.91746e-05	-0.000300934	0	0	-0.000224231	-0.000188472	-2.371e-06	0	0	0	0	0	0	0	0	0
HIS_pc_Root_Day	0	3.21752e-07	4.24975e-07	5.2561e-07	6.42795e-07	7.76876e-07	9.29152e-07	1.0884e-06	1.33085e-06	1.59612e-06	1.86894e-06	2.26209e-06	2.70389e-06	3.23295e-06	3.86067e-06	4.59559e-06	5.43821e-06	6.37386e-06	7.35725e-06	8.27176e-06	8.9057e-06	8.84027e-06	8.17352e-06	7.03646e-06	3.63053e-06	1.05965e-06	1.19053e-07	4.96151e-08	4.95799e-08	4.9406e-08	4.89375e-08
MALONYL-COA-ACP-TRANSACYL-RXN_p_Root_Night	0	9.06564e-07	1.10377e-06	1.33089e-06	1.62235e-06	1.96075e-06	2.34508e-06	2.90239e-06	3.3575e-06	4.03681e-06	4.98385e-06	5.89686e-06	7.11785e-06	8.57781e-06	1.0315e-05	1.23665e-05	1.47605e-05	1.75045e-05	2.05601e-05	2.38582e-05	2.71403e-05	3.0039e-05	2.89068e-05	1.97399e-05	1.11569e-05	2.97272e-06	4.0488e-07	1.67132e-07	1.47037e-07	1.68014e-07	8.26049e-08
ASPARTATE--TRNA-LIGASE-RXN_c_Root_Night	0	1.40234e-06	1.70739e-06	2.05872e-06	2.50957e-06	3.03304e-06	3.62755e-06	4.48964e-06	5.19363e-06	6.24445e-06	7.70939e-06	9.1217e-06	1.10104e-05	1.32688e-05	1.59559e-05	1.91294e-05	2.28327e-05	2.70773e-05	3.18039e-05	3.69057e-05	4.19827e-05	4.64667e-05	4.47151e-05	3.05352e-05	1.72583e-05	4.59843e-06	6.26299e-07	2.58533e-07	2.58644e-07	2.59897e-07	2.63885e-07
O2_pc_Root_Day	0	-2.93477e-05	-3.9591e-05	-5.21349e-05	-6.74561e-05	-8.59733e-05	-0.00010812	-0.00013463	-0.000166346	-0.000204421	-0.000249943	-0.000304546	-0.000370067	-0.000448653	-0.00054276	-0.000655103	-0.000788506	-0.000945609	-0.00112825	-0.0013363	-0.00156561	-0.00180455	-0.00202961	-0.00220457	-0.00229838	-0.00232473	-0.00232813	-0.00232954	-0.00233095	-0.00233236	-0.00233378
GLN_GLU_mc_Root_Night	0	6.52165e-06	6.60855e-06	8.07059e-06	9.8639e-06	1.19214e-05	1.42581e-05	2.15752e-05	2.04172e-05	2.45228e-05	3.65452e-05	3.5381e-05	4.25382e-05	5.11011e-05	6.12784e-05	7.32568e-05	8.71401e-05	0.000102861	0.000119996	0.000137237	0.000152677	0.000163197	0.000161214	0.000155325	6.28177e-05	1.36029e-05	1.36455e-06	5.65873e-07	5.65772e-07	5.69672e-07	7.6785e-07
4.2.1.61-RXN_p_Root_Night	0	9.06564e-07	1.10377e-06	1.33089e-06	1.62235e-06	1.96075e-06	2.34508e-06	2.90239e-06	3.3575e-06	4.03681e-06	4.98385e-06	5.89686e-06	7.11785e-06	8.57781e-06	1.0315e-05	1.23665e-05	1.47605e-05	1.75045e-05	2.05601e-05	2.38582e-05	2.71403e-05	3.0039e-05	2.89068e-05	1.97399e-05	1.11569e-05	2.97272e-06	4.0488e-07	1.67132e-07	1.47037e-07	1.68014e-07	8.26049e-08
RXN-9658_p_Root_Day	0	2.60315e-06	3.3821e-06	4.16244e-06	5.0873e-06	6.14846e-06	7.35362e-06	8.70718e-06	1.05319e-05	1.26372e-05	1.49516e-05	1.80155e-05	2.15756e-05	2.58376e-05	3.08973e-05	3.68316e-05	4.36608e-05	5.12954e-05	5.94224e-05	6.72542e-05	7.32807e-05	7.46012e-05	6.96546e-05	5.68773e-05	2.99295e-05	8.56542e-06	1.08396e-06	4.5022e-07	3.8253e-07	4.50075e-07	4.47866e-07
HOMOSERKIN-RXN_p_Leaf_Day	0	4.784e-05	7.499e-05	0.000110394	0.000157737	0.000217392	0.000289239	0.00037641	0.000480018	0.000604044	0.000746662	0.000915567	0.00111317	0.00134347	0.00161017	0.001916	0.0022609	0.00263982	0.00303805	0.00342372	0.00373552	0.00386588	0.00364862	0.00290187	0.00166292	0.00053508	8.47005e-05	3.78721e-05	3.78972e-05	3.7921e-05	3.79407e-05
PHOSPHOGLUCMUT-RXN_c_Root_Night	0	2.32486e-05	3.10285e-05	4.11662e-05	5.29924e-05	6.72518e-05	8.41678e-05	0.000106417	0.000128722	0.000157711	0.000195305	0.000230786	0.000278728	0.000336048	0.000404261	0.000484856	0.000578996	0.000687073	0.000807761	0.000938892	0.001071	0.00119134	0.00130711	0.00142609	0.00133289	0.00128234	0.00126049	0.00125909	0.00125986	0.00126061	0.00126151
NITRITE_pc_Root_Day	0	-1.10912e-05	-1.60535e-05	-1.9561e-05	-2.36322e-05	-2.9042e-05	-3.49643e-05	-3.72209e-05	-5.0075e-05	-6.0094e-05	-6.44167e-05	-8.58279e-05	-0.000102851	-0.000123228	-0.000147424	-0.000175817	-0.00020853	-0.000245176	-0.000284335	-0.000323109	-0.00035385	-0.000361688	-0.000332379	-0.000231935	-0.000144107	-4.47426e-05	0	0	0	0	0
H+_ATPase_c_Root_Night	0	0.000276198	0.000375064	0.000489267	0.000634551	0.00081067	0.00101726	0.00126771	0.00156352	0.00192208	0.00233986	0.00283841	0.00343055	0.00412951	0.00494922	0.00590107	0.00698857	0.00820033	0.00949489	0.0107747	0.011849	0.0123758	0.011765	0.00938804	0.00551211	0.00210927	0.000847705	0.000726174	0.000726665	0.000727086	0.000727641
L-3-CYANOALANINE-SYNTHASE-RXN_c_Root_Day	0	0	0	0	0	0	0	0	0	0	0	0	0	0	0	0	0	0	0	0	0	0	0	0	0	0	0	-7.03469e-09	0	-3.62959e-09	0
RXN0-5184_p_Leaf_Night	0	0.000634502	0.000656711	0.000683321	0.000717812	0.000760952	0.000813641	0.000878984	0.000958995	0.00105742	0.00117516	0.00131814	0.00149006	0.0016957	0.00194008	0.00222809	0.00256351	0.0029475	0.00337559	0.00382901	0.00426394	0.00463349	0.00483621	0.0047273	0.00427475	0.00381615	0.00364247	0.00362863	0.00363148	0.00363434	0.00363719
pTRP_biomass_Root_Day	0	-9.76181e-07	-1.26829e-06	-1.56091e-06	-1.90774e-06	-2.30567e-06	-2.75761e-06	-3.26519e-06	-3.94947e-06	-4.73897e-06	-5.60683e-06	-6.75581e-06	-8.09085e-06	-9.6891e-06	-1.15865e-05	-1.38119e-05	-1.63728e-05	-1.92358e-05	-2.22834e-05	-2.52203e-05	-2.74803e-05	-2.79754e-05	-2.61205e-05	-2.1329e-05	-1.12236e-05	-3.21203e-06	-4.06484e-07	-1.68833e-07	-1.68944e-07	-1.68778e-07	-1.6795e-07
DIHYDROPICRED-RXN-(NAD)_p_Root_Night	0	1.15544e-07	1.10769e-07	1.2169e-07	1.46471e-07	1.77023e-07	2.11721e-07	3.17449e-07	3.02618e-07	3.67445e-07	5.45109e-07	5.99277e-07	7.47289e-07	9.2355e-07	1.13489e-06	1.39024e-06	1.70172e-06	2.08587e-06	2.56626e-06	3.21705e-06	4.1132e-06	5.46745e-06	5.56154e-06	2.48846e-06	1.71826e-06	3.74748e-07	8.86926e-08	3.71439e-08	3.67356e-08	3.66021e-08	2.00734e-08
NH3_mc_Root_Day	0	-1.2824e-05	-1.80681e-05	-2.21282e-05	-2.67574e-05	-3.2819e-05	-3.93668e-05	-4.2799e-05	-5.63769e-05	-6.76794e-05	-7.3995e-05	-9.70543e-05	-0.000116458	-0.000139679	-0.000167263	-0.000199672	-0.000237101	-0.000279217	-0.00032459	-0.000369738	-0.000407473	-0.00042451	-0.000393534	-0.000270641	-0.000166712	-5.05192e-05	-1.12601e-06	-4.63312e-07	-4.65398e-07	-4.59244e-07	-5.49044e-07
RXN0-5224_p_Root_Day	0	1.8222e-05	2.36747e-05	2.91371e-05	3.56111e-05	4.30392e-05	5.14753e-05	6.09503e-05	7.37235e-05	8.84607e-05	0.000104661	0.000126108	0.000151029	0.000180863	0.000216281	0.000257821	0.000305626	0.000359068	0.000415957	0.000470779	0.000512965	0.000522208	0.000487582	0.000398141	0.000209507	5.99579e-05	7.5877e-06	3.15154e-06	2.67771e-06	3.15053e-06	3.13506e-06
1.5.1.20-RXN_c_Leaf_Day	0	3.70696e-06	5.79141e-06	8.50449e-06	1.21301e-05	1.6696e-05	2.21931e-05	2.88625e-05	3.67896e-05	4.62799e-05	5.7194e-05	7.01219e-05	8.52486e-05	0.000102881	0.000123305	0.000146728	0.000173147	0.000202177	0.000232692	0.00026225	0.000286152	0.000296152	0.000279504	0.000222266	0.000127316	4.09347e-05	6.47584e-06	2.89453e-06	2.89646e-06	2.89828e-06	2.89977e-06
RNA_Processing_c_Root_Day	0	9.07035e-06	1.17845e-05	1.45035e-05	1.77261e-05	2.14235e-05	2.56228e-05	3.03391e-05	3.66972e-05	4.40329e-05	5.20968e-05	6.27727e-05	7.51775e-05	9.00279e-05	0.000107658	0.000128335	0.000152131	0.000178732	0.00020705	0.000234339	0.000255337	0.000259938	0.000242703	0.000198182	0.000104286	2.98451e-05	3.77691e-06	1.56874e-06	1.56977e-06	1.56823e-06	1.56053e-06
THR_Leaf_Day_Night_storage	0	1.5355e-06	1.96257e-06	2.40333e-06	2.93547e-06	3.54778e-06	4.24318e-06	5.07919e-06	6.07662e-06	7.2949e-06	8.72174e-06	1.04617e-05	1.25534e-05	1.50567e-05	1.80304e-05	2.15242e-05	2.55594e-05	3.01e-05	3.49923e-05	3.98617e-05	4.39342e-05	4.57801e-05	4.31206e-05	3.352e-05	1.79753e-05	5.04794e-06	7.09038e-07	2.9372e-07	2.9423e-07	2.94526e-07	2.94135e-07
OAA_MAL_mc_Leaf_Night	0	0.000750092	0.000764642	0.00078382	0.000809982	0.000844134	0.000611269	0.000683492	0.00100929	0.00109283	0.00119339	0.0013155	0.00146226	0.00163757	0.000694345	0.00209037	0.000871862	0.00270144	0.00306637	0.00345957	0.00141667	0.00157692	0.0042656	0.00444051	0.004198	0.0039082	0.00188353	0.00377876	0.00378188	0.00378499	0.0037881
ASPAMINOTRANS-RXN_c_Root_Night	0	-1.72481e-06	0	-6.7762e-07	-1.07995e-05	-1.30522e-05	-1.56105e-05	-2.009e-05	0	0	-3.44976e-05	-4.01827e-05	-7.66215e-06	-5.91711e-05	0	-8.61221e-05	-0.000103383	0	-3.56391e-06	0	0	0	-4.48809e-05	-0.000141212	-8.41428e-05	-2.12658e-05	-2.8259e-06	-1.1706e-06	-1.17955e-06	-1.17912e-06	-1.26483e-06
3PGA_Pi_pc_Root_Day	0	0	0	0	0	0	0	0	0	0	0	0	0	0	0	0	0	0	-0.0010812	0	0	0	0	0	0	0	0	0	0	0	0
DUMP_mc_Leaf_Day	0	-3.62865e-08	-5.93843e-08	-9.01583e-08	-1.31634e-07	-1.84223e-07	-2.47797e-07	-3.24974e-07	-4.16682e-07	-5.26327e-07	-6.52261e-07	-8.01125e-07	-9.74962e-07	-1.1772e-06	-1.41098e-06	-1.67859e-06	-1.97984e-06	-2.31021e-06	-2.65674e-06	-2.99159e-06	-3.26154e-06	-3.37361e-06	-3.18449e-06	-2.53711e-06	-1.46084e-06	-4.74206e-07	-7.55719e-08	0	-3.39425e-08	0	0
F16ALDOLASE-RXN_c_Leaf_Night	0	3.50327e-05	4.5721e-05	5.74465e-05	7.17652e-05	8.86916e-05	0.00010832	0.000131869	0.000159974	0.000194058	0.000234164	0.00028268	0.000340837	0.000410324	0.000492889	0.000590182	0.000703324	0.000832294	0.000974619	0.00111955	0.00124224	0.00133357	0.00135492	0.00123868	0.000970173	0.000730345	0.000644933	0.000638015	0.000638401	0.000638788	0.000639171
BRANCHED-CHAINAMINOTRANSFERLEU-RXN_p_Root_Night	0	-8.8916e-07	-1.06264e-06	-1.12554e-06	-1.39694e-06	-1.68833e-06	-2.01926e-06	-2.32418e-06	-2.93215e-06	-3.63236e-06	-4.09151e-06	-5.68212e-06	-6.8746e-06	-8.29999e-06	-9.99707e-06	-1.20051e-05	-1.43575e-05	-1.70717e-05	-2.01292e-05	-2.35177e-05	-2.70553e-05	-8.10163e-06	0	0	0	-2.9129e-06	-3.92121e-07	-1.61644e-07	-1.4188e-07	-1.62657e-07	-1.66205e-07
1.14.13.70-RXN_c_Root_Day	0	0	0	0	0	0	0	0	0	0	0	0	0	0	0	0	0	0	0	0	0	0	0	0	0	0	0	0	0	3.47842e-09	0
ASP_CP_Root_Night_transport	0	2.60487e-06	3.32935e-06	4.07708e-06	4.97981e-06	6.01855e-06	7.19825e-06	8.61648e-06	1.03086e-05	1.23753e-05	1.47958e-05	1.77474e-05	2.12959e-05	2.55427e-05	3.05872e-05	3.65142e-05	4.33596e-05	5.10625e-05	5.9362e-05	6.76225e-05	7.45312e-05	7.76627e-05	7.3151e-05	5.68644e-05	3.04938e-05	8.56346e-06	1.20283e-06	4.98275e-07	4.9914e-07	4.99643e-07	4.98979e-07
2OXOGLUTARATEDEH-RXN_m_Root_Day	0	0.000141035	0.000188726	0.000242844	0.0003101	0.000390998	0.000485796	0.000598653	0.000735825	0.00090016	0.00109098	0.00132485	0.00160143	0.00193047	0.00231991	0.00277726	0.0033076	0.00391087	0.00457595	0.00526502	0.00590558	0.0063346	0.00644482	0.00595628	0.00482246	0.0037742	0.00338141	0.00334561	0.00334764	0.0033497	0.00335155
ASNSYNA-RXN_c_Root_Day	0	1.33164e-06	1.90545e-06	2.4103e-06	2.95591e-06	3.57249e-06	4.27273e-06	4.76174e-06	6.12217e-06	7.32667e-06	8.17663e-06	1.01086e-05	1.19744e-05	1.42121e-05	1.68594e-05	1.9931e-05	2.33872e-05	2.70909e-05	3.07151e-05	3.33706e-05	3.36522e-05	2.85544e-05	2.46264e-05	2.92565e-05	1.35735e-05	4.40586e-06	1.77627e-07	8.5022e-08	7.63247e-08	7.67158e-08	0
UDPKIN-RXN_c_Leaf_Night	0	3.50327e-05	4.5721e-05	5.74465e-05	7.17652e-05	8.86916e-05	0.00010832	0.000131869	0.000159974	0.000194058	0.000234164	0.00028268	0.000340837	0.000410324	0.000492889	0.000590182	0.000703324	0.000832294	0.000974619	0.00111955	0.00124224	0.00133357	0.00135492	0.00123868	0.000970173	0.000730345	0.000644933	0.000638015	0.000638401	0.000638788	0.000639171
Biomass_Leaf_Day_tx	0	0.0117116	0.0191664	0.0290988	0.0424851	0.0594585	0.0799771	0.104886	0.134485	0.169873	0.210519	0.258565	0.314671	0.379943	0.455397	0.541769	0.638998	0.745627	0.85747	0.965544	1.05267	1.08884	1.0278	0.818859	0.47149	0.153051	0.024391	0.0109484	0.010955	0.0109617	0.0109684
PEPDEPHOS-RXN_p_Root_Day	0	2.74814e-05	3.59299e-05	4.47928e-05	5.46796e-05	6.60852e-05	7.90386e-05	9.38403e-05	0.000113079	0.000135344	0.000160836	0.000191494	0.00022915	0.000274236	0.000327748	0.000390463	0.000462526	0.000542861	0.00062793	0.000708091	0.000767223	0.000841619	0.000808869	0.000658862	0.000556255	0.000157985	2.04403e-05	8.45103e-06	7.7064e-06	8.49547e-06	7.93251e-06
GLY_CP_Root_Day_transport	0	5.75812e-07	7.35963e-07	9.01249e-07	1.1008e-06	1.33042e-06	1.59119e-06	1.9047e-06	2.27873e-06	2.73559e-06	3.27065e-06	3.92312e-06	4.70752e-06	5.64628e-06	6.76138e-06	8.07156e-06	9.58476e-06	1.12875e-05	1.31221e-05	1.49481e-05	1.64753e-05	1.71675e-05	1.61702e-05	1.257e-05	6.74074e-06	1.89298e-06	2.65889e-07	1.10145e-07	1.10336e-07	1.10447e-07	1.10301e-07
GDPKIN-RXN_p_Root_Night	0	1.78844e-06	2.17083e-06	2.61488e-06	3.21246e-06	3.88255e-06	4.64357e-06	5.75944e-06	6.64817e-06	7.99409e-06	9.88983e-06	1.16914e-05	1.41175e-05	1.70183e-05	2.04702e-05	2.45481e-05	2.93098e-05	3.47737e-05	4.08694e-05	4.74786e-05	5.41109e-05	6.00936e-05	5.78951e-05	3.92446e-05	2.22501e-05	5.91002e-06	7.97073e-07	3.31565e-07	3.29068e-07	3.33368e-07	3.38834e-07
LEU_pc_Root_Day	0	2.51088e-06	3.28305e-06	4.19612e-06	5.10303e-06	6.16747e-06	7.37636e-06	8.9226e-06	1.05232e-05	1.25206e-05	1.52209e-05	1.7483e-05	2.09222e-05	2.50399e-05	2.99273e-05	3.56555e-05	4.22383e-05	4.95782e-05	5.73538e-05	6.47475e-05	7.02275e-05	9.32686e-05	9.54813e-05	7.42229e-05	3.98025e-05	8.26467e-06	1.00076e-06	4.16164e-07	4.35986e-07	4.1545e-07	4.12733e-07
PRPPAMIDOTRANS-RXN_p_Root_Day	0	4.84023e-06	6.28859e-06	7.73953e-06	9.37971e-06	1.14323e-05	1.36731e-05	1.61899e-05	1.95828e-05	2.34974e-05	2.78005e-05	3.34975e-05	4.01171e-05	4.80418e-05	5.74496e-05	6.84838e-05	8.11819e-05	9.53774e-05	0.000110489	0.000125051	0.000136256	0.000138712	0.000129514	0.000105756	5.56502e-05	1.59263e-05	2.01548e-06	8.30094e-07	8.37679e-07	8.36858e-07	8.32751e-07
ASPARAGINE--TRNA-LIGASE-RXN_c_Leaf_Day	0	7.03958e-06	1.15205e-05	1.74907e-05	2.5537e-05	3.57393e-05	4.80726e-05	6.3045e-05	8.08364e-05	0.000102107	0.000126539	0.000155418	0.000189143	0.000228376	0.00027373	0.000325646	0.000384089	0.000448181	0.000515408	0.000580369	0.000632739	0.00065448	0.000617792	0.0004922	0.000283403	9.1996e-05	1.46609e-05	6.58084e-06	6.58485e-06	6.58887e-06	6.59289e-06
PGLYCDEHYDROG-RXN_p_Root_Day	0	1.23175e-05	1.62276e-05	1.99998e-05	2.43366e-05	2.9557e-05	3.5408e-05	4.15632e-05	5.0715e-05	6.08293e-05	7.13703e-05	8.6308e-05	0.000103203	0.000123434	0.000147441	0.000175556	0.000207816	0.000243685	0.00028148	0.000317203	0.000342583	0.000341194	0.000316093	0.000269249	0.000139464	4.05737e-05	4.64215e-06	1.90137e-06	1.93245e-06	1.91837e-06	2.17263e-06
AMP_biomass_Root_Day	0	-2.31843e-06	-3.01218e-06	-3.70717e-06	-4.53087e-06	-5.47597e-06	-6.54932e-06	-7.75484e-06	-9.38e-06	-1.1255e-05	-1.33162e-05	-1.6045e-05	-1.92158e-05	-2.30116e-05	-2.75179e-05	-3.28032e-05	-3.88854e-05	-4.5685e-05	-5.29231e-05	-5.98983e-05	-6.52656e-05	-6.64417e-05	-6.20361e-05	-5.06564e-05	-2.6656e-05	-7.62857e-06	-9.65399e-07	-4.00978e-07	-4.01241e-07	-4.00848e-07	-3.98881e-07
2KG_CIT_mc_Root_Day	0	0	0	0	0	-0.000185139	-0.000217919	-0.000268987	0	0	0	0	0	0	0	0	0	-0.00166617	0	0	0	0	-0.00187701	0	0	0	0	0	0	3.47842e-09	0
ACETATE--COA-LIGASE-RXN_x_Root_Night	0	0	0	0	0	0	0	0	0	0	0	0	0	0	0	0	0	0	0	0	0	0	0	0	0	0	0	0	1.61337e-07	0	7.03901e-07
ATP_ADP_Pi_pc_Root_Day	0	-4.3483e-05	-5.5852e-05	-0.000108252	-0.000131214	-0.000100555	-0.000188228	-0.00022404	-0.00026734	-0.000320543	-0.000381066	-0.00045951	-0.000550473	-0.00089507	-0.000787604	-0.000937825	-0.000711453	-0.00130114	-0.00204334	-0.00169599	-0.00247493	-0.00111607	-0.00146618	-0.000863725	0	0	0	0	0	0	0
GLUTAMINESYN-RXN_p_Leaf_Day	0	0.000238774	0.000331427	0.000440735	0.000581347	0.000752874	0.000955373	0.00120032	0.00149181	0.00184311	0.00224958	0.00273584	0.00331017	0.0039859	0.00477568	0.00568947	0.00672922	0.00788198	0.00910515	0.0103025	0.0112837	0.0117078	0.0110414	0.00870636	0.00486943	0.00149539	0.000227973	9.94669e-05	9.95973e-05	9.96367e-05	9.98056e-05
INOSINE-NUCLEOSIDASE-RXN_c_Root_Day	0	0	0	0	0	0	0	0	0	0	0	0	0	0	0	0	0	0	0	0	0	0	0	0	0	0	0	7.03469e-09	0	0	0
RXN-11929_c_Root_Day	0	0	0	0	0	0	0	0	0	0	0	0	0	0	0	0	0	0	0	0	0	0	0	0	0	0	0	0	0	3.47842e-09	0
3PGAREARR-RXN_c_Root_Night	0	6.52124e-05	8.65144e-05	0.00011314	0.000146613	0.000187247	0.000235517	0.000297161	0.000362644	0.000445976	0.000550547	0.000664692	0.000806616	0.000975807	0.00117689	0.00141466	0.00169346	0.00201619	0.00238226	0.00277782	0.00317888	0.00349852	0.00377369	0.00384164	0.00361921	0.00336234	0.00325668	0.0032482	0.00325042	0.00325215	0.00325434
RXN-11505_c_Root_Day	0	6.46203e-05	8.50579e-05	0.000106821	0.000134158	0.000166763	0.000204692	0.000248186	0.000304352	0.000370233	0.000444499	0.000543866	0.000657358	0.00079278	0.000953619	0.00114328	0.00136437	0.00161763	0.00189973	0.00219692	0.00248199	0.00269633	0.00271399	0.00238776	0.001936	0.00146723	0.00129708	0.00128377	0.00128455	0.00128534	0.00128596
RXN-9654_p_Leaf_Day	0	4.17295e-06	6.82919e-06	1.03682e-05	1.51379e-05	2.11857e-05	2.84966e-05	3.73721e-05	4.79185e-05	6.05276e-05	7.501e-05	9.21293e-05	0.000112121	0.000135378	0.000162263	0.000193038	0.000227682	0.000265675	0.000305525	0.000344033	0.000375077	0.000387965	0.000366217	0.000291768	0.000167997	5.45337e-05	8.69077e-06	3.90101e-06	3.90339e-06	3.90577e-06	3.90815e-06
PRO_pc_Root_Day	0	0	0	0	0	0	0	0	0	0	0	0	0	0	0	0	0	0	0	0	0	0	0	0	0	0	0	0	0	0	4.19874e-08
TRANSALDOL-RXN_p_Root_Night	0	2.1585e-05	2.81546e-05	3.7266e-05	4.78448e-05	6.05959e-05	7.58403e-05	9.67052e-05	0.000115888	0.000141967	0.000177571	0.000209305	0.00025366	0.000307045	0.000371155	0.000447846	0.000539012	0.000646346	0.000770843	0.000913665	0.0010724	0.00124457	0.00142269	0.00164364	0.00170603	0.00176595	0.00178521	0.00178811	0.0017892	0.00179026	0.0017915
VALINE--TRNA-LIGASE-RXN_c_Root_Night	0	8.64069e-07	1.05203e-06	1.2685e-06	1.5463e-06	1.86884e-06	2.23515e-06	2.76634e-06	3.20011e-06	3.84759e-06	4.75023e-06	5.62044e-06	6.7842e-06	8.17573e-06	9.83144e-06	1.17868e-05	1.40686e-05	1.6684e-05	1.95963e-05	2.27398e-05	2.58681e-05	2.8631e-05	2.75518e-05	1.88146e-05	1.06339e-05	2.83338e-06	3.85902e-07	1.59298e-07	1.59367e-07	1.60139e-07	1.62596e-07
pGLU_biomass_Root_Day	0	-9.88383e-06	-1.28414e-05	-1.58043e-05	-1.93158e-05	-2.33449e-05	-2.79208e-05	-3.30601e-05	-3.99884e-05	-4.7982e-05	-5.67692e-05	-6.84026e-05	-8.19199e-05	-9.81021e-05	-0.000117313	-0.000139845	-0.000165775	-0.000194762	-0.00022562	-0.000255356	-0.000278238	-0.000283251	-0.00026447	-0.000215956	-0.000113639	-3.25218e-05	-4.11565e-06	-1.70943e-06	-1.71056e-06	-1.70888e-06	-1.70049e-06
Pi_CP_Leaf_Day_transport	0	5.6244e-07	1.03922e-06	1.57777e-06	2.30359e-06	3.22391e-06	4.33645e-06	5.68705e-06	7.29194e-06	9.21072e-06	1.14146e-05	1.40197e-05	1.70618e-05	2.06009e-05	2.46921e-05	2.93753e-05	3.46472e-05	4.04287e-05	4.6493e-05	5.23529e-05	5.7077e-05	5.90381e-05	5.57286e-05	4.43994e-05	2.55647e-05	8.29861e-06	1.32251e-06	4.91867e-07	5.26109e-07	4.92467e-07	5.60735e-07
AMPSYN-RXN_p_Leaf_Day	0	1.21887e-06	1.89688e-06	2.71523e-06	3.80047e-06	5.15867e-06	6.78777e-06	8.76312e-06	1.11115e-05	1.39266e-05	1.71678e-05	2.10143e-05	2.55233e-05	3.07889e-05	3.68986e-05	4.3918e-05	5.18491e-05	6.05798e-05	6.97745e-05	7.86999e-05	8.59373e-05	8.89862e-05	8.39713e-05	6.66622e-05	3.80047e-05	1.21119e-05	1.90295e-06	8.1324e-07	8.1383e-07	8.1436e-07	8.48677e-07
CYTOCHROME-C-OXIDASE-RXN_m_Leaf_Night	0	0.00184015	0.00186078	0.00188929	0.00192924	0.0019831	0.00205338	0.00214405	0.00225876	0.00240258	0.00257897	0.00279493	0.0030568	0.00337208	0.00374895	0.00419597	0.00472112	0.00533036	0.00602469	0.00679535	0.00761538	0.00842281	0.00911008	0.00953272	0.0096077	0.00949191	0.00942789	0.00942779	0.00943556	0.00944333	0.0094511
Nitrate_Root_Day_Night_storage	0	-9.85325e-05	-0.000138578	-0.000184048	-0.000242429	-0.000313898	-0.000398147	-0.000495324	-0.000621121	-0.000767137	-0.000928696	-0.00113797	-0.00137661	-0.00165744	-0.00198569	-0.00236552	-0.00279766	-0.00327668	-0.0037847	-0.00428185	-0.00468764	-0.00485699	-0.00457219	-0.00357856	-0.0020214	-0.000624642	-9.29422e-05	-4.05621e-05	-4.06283e-05	-4.0631e-05	-4.0699e-05
DAHPSYN-RXN_p_Leaf_Day	0	9.18363e-06	1.40073e-05	2.0196e-05	2.84217e-05	3.87357e-05	5.11208e-05	6.61408e-05	8.39962e-05	0.000105392	0.000130017	0.000159225	0.000193444	0.000233383	0.000279701	0.000332887	0.00039295	0.000459032	0.000528587	0.000596062	0.000650731	0.000673715	0.000635775	0.000504977	0.000288299	9.21237e-05	1.45041e-05	6.46485e-06	6.4694e-06	6.47356e-06	6.47645e-06
PROLINE-MULTI_c_Root_Day	0	2.44045e-07	3.17072e-07	3.90229e-07	4.76934e-07	5.76418e-07	6.89402e-07	8.16298e-07	9.87368e-07	1.18474e-06	1.40171e-06	1.68895e-06	2.02271e-06	2.42227e-06	2.89662e-06	3.45297e-06	4.0932e-06	4.80894e-06	5.57085e-06	6.30508e-06	6.87006e-06	6.99386e-06	6.53011e-06	5.33225e-06	2.80589e-06	8.03008e-07	1.01621e-07	4.22082e-08	4.22359e-08	4.21945e-08	0
ASP_CP_Root_Day_transport	0	7.8146e-06	9.98806e-06	1.22312e-05	1.49394e-05	1.80557e-05	2.15948e-05	2.58495e-05	3.09257e-05	3.71258e-05	4.43874e-05	5.32423e-05	6.38878e-05	7.66281e-05	9.17616e-05	0.000109543	0.000130079	0.000153187	0.000178086	0.000202867	0.000223594	0.000232988	0.000219453	0.000170593	9.14814e-05	2.56904e-05	3.60849e-06	1.49483e-06	1.49742e-06	1.49893e-06	1.49694e-06
RXN-9652_p_Root_Night	0	9.06564e-07	1.10377e-06	1.33089e-06	1.62235e-06	1.96075e-06	2.34508e-06	2.90239e-06	3.3575e-06	4.03681e-06	4.98385e-06	5.89686e-06	7.11785e-06	8.57781e-06	1.0315e-05	1.23665e-05	1.47605e-05	1.75045e-05	2.05601e-05	2.38582e-05	2.71403e-05	3.0039e-05	2.89068e-05	1.97399e-05	1.11569e-05	2.97272e-06	4.0488e-07	1.67132e-07	1.47037e-07	1.68014e-07	8.26049e-08
RXN-969_x_Root_Night	0	0	0	0	0	0	0	0	0	0	0	0	0	0	0	0	0	0	0	0	0	0	0	0	0	0	0	0	1.4117e-07	0	6.15913e-07
DIHYDROFOLATEREDUCT-RXN_m_Root_Night	0	0	1.72464e-08	2.07951e-08	2.53492e-08	3.06368e-08	3.66419e-08	4.53499e-08	5.24609e-08	6.30752e-08	7.78727e-08	9.21384e-08	1.11216e-07	1.34028e-07	1.61171e-07	1.93226e-07	2.30633e-07	2.73509e-07	3.21251e-07	3.72784e-07	4.24067e-07	4.6936e-07	4.51668e-07	3.08436e-07	1.74326e-07	4.64488e-08	0	2.61145e-09	2.61257e-09	2.62523e-09	0
CATAL-RXN_x_Leaf_Day	0	0.00121209	0.00140113	0.00162191	0.00190229	0.0022437	0.00264787	0.00313742	0.00372321	0.0044322	0.00526156	0.00625843	0.00744402	0.00884885	0.0105036	0.0124354	0.014659	0.0171636	0.0198867	0.0226693	0.0251805	0.0268092	0.0265771	0.0233876	0.0174229	0.0120207	0.00999191	0.00980369	0.0098105	0.00981716	0.00982389
RIBULP3EPIM-RXN_c_Root_Day	0	1.62631e-07	5.72224e-07	2.20577e-06	3.57179e-06	5.0546e-06	7.72841e-06	1.03404e-05	1.40314e-05	1.78387e-05	2.37815e-05	3.05368e-05	3.97233e-05	5.20613e-05	6.89092e-05	9.22766e-05	0.000125314	0.000172828	0.000242423	0.000348644	0.000511815	0.000775268	0.0011754	0.00169302	0.00232153	0.00280182	0.00297009	0.00298815	0.00298999	0.00299178	0.0029936
ACET_pc_Root_Day	0	-2.45077e-06	-3.0869e-06	-3.76297e-06	-4.59349e-06	-5.55165e-06	-6.63983e-06	-8.02693e-06	-9.50811e-06	-1.14195e-05	-1.37835e-05	-1.64659e-05	-1.97929e-05	-2.37735e-05	-2.85042e-05	-3.40713e-05	-4.05214e-05	-4.78209e-05	-5.57678e-05	-6.38901e-05	-7.1117e-05	-7.55612e-05	-7.1679e-05	-5.34586e-05	-2.91405e-05	-8.05057e-06	-1.29497e-06	-5.42378e-07	7.31525e-09	-5.64606e-07	0
INORGPYROPHOSPHAT-RXN_p_Root_Day	0	5.98891e-05	7.6814e-05	9.40102e-05	0.000114759	0.000138793	0.000166113	0.000198451	0.000237892	0.000285561	0.000340771	0.000409084	0.000490706	0.000588395	0.000704423	0.000840706	0.000998005	0.0011748	0.00136489	0.00155431	0.00171066	0.00177281	0.00166732	0.00130728	0.000698697	0.000196974	2.5484e-05	1.05403e-05	1.00321e-05	1.05921e-05	1.00161e-05
pILE_biomass_Root_Night	0	-5.24107e-07	-6.38116e-07	-7.69419e-07	-9.37919e-07	-1.13356e-06	-1.35575e-06	-1.67795e-06	-1.94105e-06	-2.33378e-06	-2.88129e-06	-3.40912e-06	-4.11501e-06	-4.95905e-06	-5.96333e-06	-7.14936e-06	-8.53343e-06	-1.01198e-05	-1.18863e-05	-1.3793e-05	-1.56905e-05	-1.73663e-05	-1.67117e-05	-1.14121e-05	-6.45007e-06	-1.71861e-06	-2.34071e-07	-9.66235e-08	-9.66651e-08	-9.71333e-08	-9.86238e-08
ISOLEUCINE--TRNA-LIGASE-RXN_c_Root_Night	0	5.24107e-07	6.38116e-07	7.69419e-07	9.37919e-07	1.13356e-06	1.35575e-06	1.67795e-06	1.94105e-06	2.33378e-06	2.88129e-06	3.40912e-06	4.11501e-06	4.95905e-06	5.96333e-06	7.14936e-06	8.53343e-06	1.01198e-05	1.18863e-05	1.3793e-05	1.56905e-05	1.73663e-05	1.67117e-05	1.14121e-05	6.45007e-06	1.71861e-06	2.34071e-07	9.66235e-08	9.66651e-08	9.71333e-08	9.86238e-08
SUCCINATE-DEHYDROGENASE-UBIQUINONE-RXN_m_Leaf_Night	0	0.000697467	0.000691397	0.000686105	0.000680735	0.000676367	0.000673991	0.0006734	0.00067541	0.000680001	0.000689246	0.000702161	0.000720002	0.000743709	0.000774594	0.000814518	0.000866334	0.000934344	0.00102538	0.00115061	0.00132832	0.00158601	0.00196261	0.00248901	0.00310536	0.00357194	0.0037371	0.00375629	0.00375938	0.00376248	0.00376559
1.18.1.2-RXN_p_Root_Night	0	-1.08467e-05	-8.35519e-06	-1.02366e-05	-1.2469e-05	-1.50699e-05	-1.80238e-05	-3.5543e-05	-2.58025e-05	-3.10411e-05	-5.95246e-05	-4.56565e-05	-5.52297e-05	-6.66728e-05	-8.02967e-05	-9.64148e-05	-0.000115292	-0.000137064	-0.000161571	-0.000184837	-0.000209659	-0.000244651	-0.00025579	-0.000276117	-8.93044e-05	-1.19812e-05	0	-2.24346e-08	0	0	-2.2641e-08
TYROSINE--TRNA-LIGASE-RXN_c_Root_Night	0	2.54971e-07	3.10435e-07	3.74312e-07	4.56285e-07	5.51462e-07	6.59554e-07	8.16298e-07	9.44296e-07	1.13535e-06	1.40171e-06	1.65849e-06	2.0019e-06	2.41251e-06	2.90108e-06	3.47807e-06	4.1514e-06	4.92315e-06	5.78252e-06	6.71012e-06	7.63321e-06	8.44848e-06	8.13002e-06	5.55185e-06	3.13787e-06	8.36079e-07	1.13873e-07	4.7006e-08	4.70262e-08	4.72541e-08	4.79791e-08
SER_pc_Root_Night	0	2.4304e-06	2.76729e-06	3.27998e-06	3.99912e-06	4.8333e-06	5.78068e-06	7.50541e-06	8.27309e-06	1.97568e-06	1.28879e-05	3.2681e-06	1.82086e-05	2.20889e-05	2.67162e-05	3.22174e-05	9.41283e-06	1.1577e-05	5.51779e-05	1.77444e-05	2.2718e-05	9.1498e-05	8.99502e-05	1.38878e-05	3.20048e-05	2.06525e-06	1.02698e-06	4.31874e-07	4.22474e-07	4.30861e-07	1.77857e-07
ACET_xc_Root_Day	0	0	0	0	0	0	0	0	0	0	0	0	0	0	0	0	0	0	0	0	0	0	0	0	0	0	0	0	-5.43889e-07	-3.47842e-09	0
CYS_pc_Root_Day	0	6.10113e-07	7.9268e-07	9.75572e-07	1.19234e-06	1.44104e-06	1.7235e-06	2.04075e-06	2.46842e-06	2.96185e-06	3.50427e-06	4.22238e-06	5.05678e-06	6.05569e-06	7.24155e-06	8.63241e-06	1.0233e-05	1.20224e-05	1.39271e-05	1.57627e-05	1.71752e-05	1.74846e-05	1.63253e-05	1.33306e-05	7.01473e-06	2.00752e-06	2.54052e-07	1.0552e-07	1.0559e-07	1.01857e-07	1.04969e-07
PGLUCISOM-RXN_c_Leaf_Night	0	3.50327e-05	4.5721e-05	5.74465e-05	7.17652e-05	8.86916e-05	0.00010832	0.000131869	0.000159974	0.000194058	0.000234164	0.00028268	0.000340837	0.000410324	0.000492889	0.000590182	0.000703324	0.000832294	0.000974619	0.00111955	0.00124224	0.00133357	0.00135492	0.00123868	0.000970173	0.000730345	0.000644933	0.000638015	0.000638401	0.000638788	0.000639171
CYSTATHIONINE-BETA-SYNTHASE-RXN_p_Root_Day	0	5.28049e-07	6.52496e-07	8.36211e-07	1.02131e-06	1.23435e-06	1.47629e-06	1.76865e-06	2.11417e-06	2.53813e-06	3.03703e-06	3.64163e-06	4.3704e-06	5.24257e-06	6.27861e-06	7.49607e-06	8.90256e-06	1.0486e-05	1.21937e-05	1.3256e-05	1.4122e-05	1.60019e-05	1.50819e-05	1.16813e-05	6.27309e-06	1.70678e-06	2.36362e-07	1.0552e-07	9.82746e-08	1.01857e-07	1.04969e-07
SEDOBISALDOL-RXN_p_Leaf_Day	0	0.00323025	0.0037333	0.00432062	0.00506643	0.0059745	0.00704942	0.00835146	0.00990946	0.0117952	0.0140012	0.0166528	0.0198065	0.0235436	0.0279456	0.0330851	0.0390009	0.0456648	0.0529106	0.0603154	0.0669997	0.0713377	0.0707273	0.0622516	0.0463952	0.032034	0.0266417	0.0261417	0.0261598	0.0261776	0.0261955
GAP_Pi_pc_Leaf_Day	0	0.000294009	0.000404837	0.000567252	0.000702245	0.000905398	0.00114522	0.00153471	0.00258789	0.00219516	0.00357736	0.00349345	0.00393966	0.00663453	0.00760497	0.00875327	0.0110619	0.00945308	0.00922	0.010476	0.0171735	0.0130627	0.0140186	0.0117053	0.012153	0.00708631	0.0027651	0.0026339	0.00519258	0.00519569	0.00263867
GLUC1PADENYLTRANS-RXN_p_Leaf_Day	0	0.00063931	0.000664579	0.000695267	0.000735253	0.000785361	0.000846474	0.000922043	0.00101421	0.00112716	0.00126158	0.00142429	0.00161924	0.00185168	0.00212703	0.00245051	0.00282584	0.0032536	0.0037276	0.00422539	0.0046961	0.00508049	0.00525815	0.00506347	0.00446831	0.00387898	0.00365249	0.00363312	0.00363598	0.00363884	0.00364169
HOMOCYSMETB12-RXN_c_Root_Night	0	3.29974e-06	3.98391e-06	4.83597e-06	5.89431e-06	7.12381e-06	8.52015e-06	1.05665e-05	1.21983e-05	1.46677e-05	1.81443e-05	2.14505e-05	2.59013e-05	3.12229e-05	3.75555e-05	4.50363e-05	5.37715e-05	6.37941e-05	7.4975e-05	8.64537e-05	9.80446e-05	0.000110209	0.000106172	7.19937e-05	4.08117e-05	1.07895e-05	1.46137e-06	6.10722e-07	6.03503e-07	6.06427e-07	6.23279e-07
SO4_tx_Root_Night	0	2.76139e-08	0	3.23054e-08	3.8653e-08	4.67157e-08	5.58724e-08	9.06998e-08	7.97964e-08	9.7341e-08	1.55745e-07	1.66508e-07	2.10289e-07	2.6236e-07	3.24944e-07	4.01095e-07	4.95213e-07	6.13639e-07	7.65975e-07	3.40531e-07	8.49842e-08	1.78725e-06	1.83662e-06	7.44975e-07	5.42308e-07	5.98265e-08	0	7.47821e-09	0	0	7.547e-09
2TRANSKETO-RXN_p_Leaf_Day	0	-0.00323944	-0.0037473	-0.00434081	-0.00509485	-0.00601324	-0.00710054	-0.0084176	-0.00999345	-0.0119006	-0.0141312	-0.016812	-0.02	-0.023777	-0.0282253	-0.033418	-0.0393938	-0.0461239	-0.0534391	-0.0609115	-0.0676504	-0.0720114	-0.071363	-0.0627565	-0.0466835	-0.0321261	-0.0266563	-0.0261481	-0.0261663	-0.0261841	-0.026202
PGLUCISOM-RXN_p_Leaf_Night	0	-0.000739411	-0.000752179	-0.000768535	-0.000790437	-0.000818949	-0.000855121	-0.00090097	-0.000958262	-0.00102958	-0.00111648	-0.00122262	-0.00135116	-0.00150584	-0.00169076	-0.00191018	-0.00216803	-0.0024671	-0.00280744	-0.00317982	-0.00355891	-0.00393269	-0.00425275	-0.00442828	-0.00439929	-0.00429438	-0.00424754	-0.00424662	-0.00425	-0.00425338	-0.00425676
4.2.1.59-RXN_p_Root_Day	0	2.60315e-06	3.3821e-06	4.16244e-06	5.0873e-06	6.14846e-06	7.35362e-06	8.70718e-06	1.05319e-05	1.26372e-05	1.49516e-05	1.80155e-05	2.15756e-05	2.58376e-05	3.08973e-05	3.68316e-05	4.36608e-05	5.12954e-05	5.94224e-05	6.72542e-05	7.32807e-05	7.46012e-05	6.96546e-05	5.68773e-05	2.99295e-05	8.56542e-06	1.08396e-06	4.5022e-07	3.8253e-07	4.50075e-07	4.47866e-07
AMP-DEAMINASE-RXN_c_Root_Night	0	8.64069e-07	1.05203e-06	1.2685e-06	1.5463e-06	1.86884e-06	2.23515e-06	2.76634e-06	3.20011e-06	3.84759e-06	4.75023e-06	5.62044e-06	6.7842e-06	8.17573e-06	9.83144e-06	1.17868e-05	1.40686e-05	1.6684e-05	1.95963e-05	2.27398e-05	2.58681e-05	2.8631e-05	2.75518e-05	1.88146e-05	1.06339e-05	2.83338e-06	3.85902e-07	1.59298e-07	1.59367e-07	1.60139e-07	1.62596e-07
TRANSALDOL-RXN_p_Root_Day	0	2.26692e-05	3.04561e-05	3.84743e-05	4.84475e-05	6.04894e-05	7.47486e-05	8.89872e-05	0.000111868	0.000136354	0.000161603	0.000203142	0.000247124	0.000300242	0.000364376	0.00044171	0.000534729	0.000646124	0.000778612	0.000932678	0.00110781	0.00129452	0.00147322	0.00156149	0.0017126	0.00175912	0.00176956	0.00177402	0.00177509	0.00177617	0.00177709
DIHYDROXYMETVALDEHYDRAT-RXN_p_Root_Day	0	5.28049e-07	6.52496e-07	8.36211e-07	1.02131e-06	1.23435e-06	1.47629e-06	1.76865e-06	2.11417e-06	2.53813e-06	3.03703e-06	3.64163e-06	4.3704e-06	5.24257e-06	6.27861e-06	7.49607e-06	8.90256e-06	1.0486e-05	1.21937e-05	1.3256e-05	1.4122e-05	1.60019e-05	1.50819e-05	1.16813e-05	6.27309e-06	1.70678e-06	1.70853e-07	7.14637e-08	7.1307e-08	6.55034e-08	7.29948e-08
2.5.1.19-RXN_p_Root_Day	0	1.27948e-05	1.57166e-05	1.81801e-05	2.22222e-05	2.68575e-05	3.21219e-05	3.79579e-05	4.60059e-05	5.55963e-05	6.57827e-05	8.46324e-05	0.000103337	0.000125666	0.000152314	0.00018407	0.000221794	0.00026637	0.000318603	0.000372737	0.000426483	0.000452259	0.000422246	0.000247474	0.000177816	4.99956e-05	6.34542e-06	2.63192e-06	2.63293e-06	2.6497e-06	2.32904e-06
GLY_CP_Root_Night_transport	0	1.91937e-07	2.45321e-07	3.00416e-07	3.66934e-07	4.43472e-07	5.30398e-07	6.34899e-07	7.59578e-07	9.11862e-07	1.09022e-06	1.30771e-06	1.56917e-06	1.88209e-06	2.25379e-06	2.69052e-06	3.19492e-06	3.7625e-06	4.37404e-06	4.98271e-06	5.49177e-06	5.72251e-06	5.39007e-06	4.19001e-06	2.24691e-06	6.30992e-07	8.86297e-08	3.6715e-08	3.67787e-08	3.68158e-08	3.67669e-08
RXN-9661_p_Root_Night	0	9.06564e-07	1.10377e-06	1.33089e-06	1.62235e-06	1.96075e-06	2.34508e-06	2.90239e-06	3.3575e-06	4.03681e-06	4.98385e-06	5.89686e-06	7.11785e-06	8.57781e-06	1.0315e-05	1.23665e-05	1.47605e-05	1.75045e-05	2.05601e-05	2.38582e-05	2.71403e-05	3.0039e-05	2.89068e-05	1.97399e-05	1.11569e-05	2.97272e-06	4.0488e-07	1.67132e-07	1.47037e-07	1.68014e-07	8.26049e-08
TRIOSEPISOMERIZATION-RXN_c_Leaf_Night	0	-3.50327e-05	-0.000171841	-0.00018022	-0.00019114	-0.000204754	-0.00022128	-0.000131869	-0.000159974	-0.00029707	-0.000333226	-0.000376994	-0.000429376	-0.000491745	-0.000565502	-0.000590182	-0.000703324	-0.000865198	-0.000989704	-0.00111955	-0.00124224	-0.00133357	-0.00135492	-0.00126255	-0.000970173	-0.000730345	-0.000644933	-0.000638015	-0.000638401	-0.000792171	-0.000639171
ACONITATEHYDR-RXN_c_Leaf_Day	0	5.51341e-05	0	0.000101642	0	0.000173564	0.000220218	0	0.000343806	0	0	0	0	0	0	0	0	0.00181627	0	0.0023741	0	0	0	0	0.00112201	0	0	2.29575e-05	0	2.29968e-05	0
DIHYDROFOLATEREDUCT-RXN_m_Leaf_Day	0	3.62865e-08	5.93843e-08	9.01583e-08	1.31634e-07	1.84223e-07	2.47797e-07	3.24974e-07	4.16682e-07	5.26327e-07	6.52261e-07	8.01125e-07	9.74962e-07	1.1772e-06	1.41098e-06	1.67859e-06	1.97984e-06	2.31021e-06	2.65674e-06	2.99159e-06	3.26154e-06	3.37361e-06	3.18449e-06	2.53711e-06	1.46084e-06	4.74206e-07	7.55719e-08	0	3.39425e-08	0	0
THRESYN-RXN_p_Root_Night	0	0	0	0	0	0	0	0	0	0	0	0	0	0	0	0	0	0	0	0	0	0	0	0	0	0	0	0	5.57276e-09	0	0
GART-RXN_p_Root_Night	0	1.67148e-06	2.03507e-06	2.45382e-06	3.01655e-06	3.64577e-06	4.36038e-06	5.39664e-06	6.24284e-06	7.50595e-06	9.26685e-06	1.09645e-05	1.32348e-05	1.59494e-05	1.91794e-05	2.29939e-05	2.74454e-05	3.25475e-05	3.82289e-05	4.43613e-05	5.0464e-05	5.58539e-05	5.37485e-05	3.67039e-05	2.07448e-05	5.52741e-06	7.46498e-07	3.10762e-07	3.08283e-07	3.12402e-07	3.17195e-07
RXN-11654_c_Root_Day	0	3.00989e-06	3.91055e-06	4.81282e-06	5.88219e-06	7.10915e-06	8.50262e-06	1.00677e-05	1.21775e-05	1.46118e-05	1.72877e-05	2.08304e-05	2.49468e-05	2.98747e-05	3.5725e-05	4.25866e-05	5.04829e-05	5.93103e-05	6.87072e-05	7.77627e-05	8.47308e-05	8.62576e-05	8.05381e-05	6.57644e-05	3.4606e-05	9.90376e-06	1.25332e-06	5.20567e-07	5.2091e-07	5.20399e-07	5.17845e-07
ARG_Leaf_Day_Night_storage	0	4.38714e-07	5.60733e-07	6.86666e-07	8.38706e-07	1.01365e-06	1.21234e-06	1.4512e-06	1.73618e-06	2.08426e-06	2.49193e-06	2.98904e-06	3.58668e-06	4.30193e-06	5.15153e-06	6.14976e-06	7.30267e-06	8.59999e-06	9.99781e-06	1.1389e-05	1.25526e-05	1.308e-05	1.23202e-05	9.57715e-06	5.1358e-06	1.44227e-06	2.02582e-07	8.392e-08	8.40657e-08	8.41504e-08	8.40386e-08
3-ISOPROPYLMALDEHYDROG-RXN_p_Leaf_Night	0	3.29036e-07	4.2055e-07	5.14999e-07	6.29029e-07	7.60238e-07	9.09253e-07	1.0884e-06	1.30213e-06	1.56319e-06	1.86894e-06	2.24178e-06	2.69001e-06	3.22644e-06	3.86365e-06	4.61232e-06	5.477e-06	6.45e-06	7.49836e-06	8.54179e-06	9.41447e-06	9.81002e-06	9.24012e-06	7.18287e-06	3.85185e-06	1.0817e-06	1.51937e-07	6.294e-08	6.30493e-08	6.31128e-08	6.3029e-08
NH3_mc_Root_Night	0	-4.07706e-06	-3.59137e-06	-4.39696e-06	-5.37038e-06	-6.49058e-06	-7.76281e-06	-1.36163e-05	-1.1117e-05	-1.33461e-05	-2.28786e-05	-1.91448e-05	-2.29746e-05	-2.7558e-05	-3.30025e-05	-3.94e-05	-4.679e-05	-5.5108e-05	-6.40749e-05	-7.30117e-05	-8.05106e-05	-8.39758e-05	-8.54127e-05	-0.000101671	-3.29427e-05	-5.54894e-06	-2.60308e-07	-1.06779e-07	-1.07544e-07	-1.11307e-07	-3.08515e-08
ARGSUCCINLYA-RXN_c_Root_Day	0	2.79195e-06	3.65518e-06	4.50885e-06	5.51228e-06	6.66208e-06	7.96792e-06	9.38743e-06	1.14122e-05	1.36904e-05	1.61196e-05	1.94636e-05	2.3289e-05	2.78692e-05	3.33052e-05	3.96756e-05	4.69943e-05	5.51506e-05	6.37826e-05	7.19684e-05	7.79882e-05	7.84899e-05	7.29631e-05	6.10281e-05	3.18251e-05	9.19049e-06	1.10287e-06	4.58744e-07	4.58774e-07	4.57824e-07	4.54673e-07
GLUTAMIDOTRANS-RXN_p_Root_Day	0	3.21752e-07	4.24975e-07	5.2561e-07	6.42795e-07	7.76876e-07	9.29152e-07	1.0884e-06	1.33085e-06	1.59612e-06	1.86894e-06	2.26209e-06	2.70389e-06	3.23295e-06	3.86067e-06	4.59559e-06	5.43821e-06	6.37386e-06	7.35725e-06	8.27176e-06	8.9057e-06	8.84027e-06	8.17352e-06	7.03646e-06	3.63053e-06	1.05965e-06	1.19053e-07	4.96151e-08	4.95799e-08	4.9406e-08	4.89375e-08
ACETYL-COA-CARBOXYLTRANSFER-RXN_p_Root_Night	0	6.34595e-06	7.72638e-06	9.31621e-06	1.13564e-05	1.37253e-05	1.64156e-05	2.03168e-05	2.35025e-05	2.82577e-05	3.4887e-05	4.1278e-05	4.9825e-05	6.00447e-05	7.22047e-05	8.65652e-05	0.000103324	0.000122532	0.00014392	0.000167007	0.000189982	0.000210273	0.000202347	0.000138179	7.80982e-05	2.08091e-05	2.83416e-06	1.16993e-06	1.02926e-06	1.1761e-06	5.78234e-07
MALATE-DEH-RXN_x_Leaf_Day	0	0.00119275	0.00137845	0.00159694	0.00187528	0.00221512	0.00261825	0.00310657	0.00369082	0.00439756	0.00522387	0.00621626	0.00739564	0.00879209	0.0104358	0.0123536	0.0145596	0.0170431	0.0197419	0.0224987	0.0249868	0.0266033	0.0263842	0.0232476	0.0173641	0.0120146	0.00999246	0.00980443	0.0098112	0.0098179	0.00982459
RXN-9518_p_Root_Day	0	2.60315e-06	3.3821e-06	4.16244e-06	5.0873e-06	6.14846e-06	7.35362e-06	8.70718e-06	1.05319e-05	1.26372e-05	1.49516e-05	1.80155e-05	2.15756e-05	2.58376e-05	3.08973e-05	3.68316e-05	4.36608e-05	5.12954e-05	5.94224e-05	6.72542e-05	7.32807e-05	7.46012e-05	6.96546e-05	5.68773e-05	2.99295e-05	8.56542e-06	1.08396e-06	4.5022e-07	3.8253e-07	4.50075e-07	4.47866e-07
ACONITATEHYDR-RXN_m_Root_Day	0	0.000125849	7.92349e-05	0.000213766	0.00028204	0.000171947	0.000216355	0.000269396	0.000332857	0.000409039	0.000500119	0.000609373	0.00147986	0.00178429	0.00214449	0.00256739	0.00157769	0.00189202	0.00413049	0.00487738	0.00549165	0.00361027	0.00406031	0.00562522	0.00463992	0.00372434	0.00337336	0.00334228	0.0033443	0.00334635	0.00334815
pILE_biomass_Leaf_Day	0	-1.08859e-06	-1.78153e-06	-2.70475e-06	-3.94901e-06	-5.5267e-06	-7.43391e-06	-9.74923e-06	-1.25005e-05	-1.57898e-05	-1.95678e-05	-2.40337e-05	-2.92489e-05	-3.53159e-05	-4.23294e-05	-5.03577e-05	-5.93952e-05	-6.93064e-05	-7.97022e-05	-8.97478e-05	-9.78463e-05	-0.000101208	-9.55348e-05	-7.61133e-05	-4.38252e-05	-1.42262e-05	-2.26716e-06	-1.01766e-06	-1.01828e-06	-1.0189e-06	-1.01952e-06
ADPREDUCT-RXN_c_Root_Day	0	4.06742e-08	5.28453e-08	6.50381e-08	0	9.60697e-08	1.149e-07	1.3605e-07	1.64561e-07	1.97457e-07	2.33618e-07	2.81492e-07	3.37119e-07	4.03712e-07	4.8277e-07	5.75494e-07	6.82201e-07	8.01491e-07	9.28475e-07	1.05085e-06	1.14501e-06	1.16564e-06	1.08835e-06	8.88708e-07	4.67649e-07	1.33835e-07	1.69368e-08	0	7.03932e-09	7.03242e-09	6.99791e-09
THREONINE-ALDOLASE-RXN_c_Root_Night	0	7.84751e-07	1.04851e-06	1.30119e-06	1.59196e-06	1.92403e-06	2.30116e-06	2.67564e-06	3.29619e-06	3.95191e-06	4.59449e-06	5.57832e-06	6.65892e-06	7.95324e-06	9.48829e-06	1.12832e-05	1.33358e-05	1.5604e-05	1.7966e-05	2.01041e-05	2.14586e-05	2.0904e-05	1.91822e-05	1.71729e-05	8.73601e-06	2.58615e-06	3.86505e-07	1.53323e-07	1.61337e-07	1.55389e-07	6.96354e-07
RXN-3521_c_Root_Day	0	0	0	0	0	0	0	0	0	0	0	0	0	0	0	0	0	0	0	0	0	0	0	0	0	0	0	0	0	0	2.09937e-08
ACETOOHBUTSYN-RXN_p_Leaf_Day	0	2.40474e-06	3.46373e-06	4.76475e-06	6.46513e-06	8.56765e-06	1.10709e-05	1.41028e-05	1.7709e-05	2.20426e-05	2.70436e-05	3.30009e-05	4.00089e-05	4.82217e-05	5.7784e-05	6.88069e-05	8.13032e-05	9.51064e-05	0.000109696	0.000123915	0.000135504	0.000140448	0.000132495	0.000104845	5.92326e-05	1.8553e-05	2.8749e-06	1.26942e-06	1.27047e-06	1.27135e-06	1.27163e-06
CMP_biomass_Leaf_Day	0	-1.27003e-07	-2.07845e-07	-3.15554e-07	-4.60718e-07	-6.44781e-07	-8.67289e-07	-1.13741e-06	-1.45839e-06	-1.84214e-06	-2.28291e-06	-2.80394e-06	-3.41237e-06	-4.12019e-06	-4.93843e-06	-5.87506e-06	-6.92944e-06	-8.08575e-06	-9.29859e-06	-1.04706e-05	-1.14154e-05	-1.18076e-05	-1.11457e-05	-8.87989e-06	-5.11294e-06	-1.65972e-06	-2.64502e-07	-1.18727e-07	-1.18799e-07	-1.18871e-07	-1.18944e-07
RXN-1142_c_Root_Day	0	3.49798e-06	4.5447e-06	5.59328e-06	6.83606e-06	8.26199e-06	9.88143e-06	1.17003e-05	1.41523e-05	1.69813e-05	2.00911e-05	2.42083e-05	2.89922e-05	3.47193e-05	4.15182e-05	4.94925e-05	5.86693e-05	6.89282e-05	7.98489e-05	9.03728e-05	9.84709e-05	0.000100245	9.35983e-05	7.64289e-05	4.02178e-05	1.15098e-05	1.45657e-06	6.04984e-07	6.05382e-07	6.04788e-07	6.0182e-07
LEU_pc_Leaf_Night	0	3.29036e-07	4.2055e-07	5.14999e-07	6.29029e-07	7.60238e-07	9.09253e-07	1.0884e-06	1.30213e-06	1.56319e-06	1.86894e-06	2.24178e-06	2.69001e-06	3.22644e-06	3.86365e-06	4.61232e-06	5.477e-06	6.45e-06	7.49836e-06	8.54179e-06	9.41447e-06	9.81002e-06	9.24012e-06	7.18287e-06	3.85185e-06	1.0817e-06	1.51937e-07	6.294e-08	6.30493e-08	6.31128e-08	6.3029e-08
RXN-9659_p_Root_Night	0	9.06564e-07	1.10377e-06	1.33089e-06	1.62235e-06	1.96075e-06	2.34508e-06	2.90239e-06	3.3575e-06	4.03681e-06	4.98385e-06	5.89686e-06	7.11785e-06	8.57781e-06	1.0315e-05	1.23665e-05	1.47605e-05	1.75045e-05	2.05601e-05	2.38582e-05	2.71403e-05	3.0039e-05	2.89068e-05	1.97399e-05	1.11569e-05	2.97272e-06	4.0488e-07	1.67132e-07	1.47037e-07	1.68014e-07	8.26049e-08
6PGLUCONOLACT-RXN_c_Root_Day	0	1.62631e-07	5.72224e-07	2.20577e-06	3.57179e-06	5.0546e-06	7.72841e-06	1.03404e-05	1.40314e-05	1.78387e-05	2.37815e-05	3.05368e-05	3.97233e-05	5.20613e-05	6.89092e-05	9.22766e-05	0.000125314	0.000172828	0.000242423	0.000348644	0.000511815	0.000775268	0.0011754	0.00169302	0.00232153	0.00280182	0.00297009	0.00298817	0.00298999	0.00299178	0.0029936
Cellulose_biomass_Leaf_Day	0	-5.53369e-06	-9.0561e-06	-1.37491e-05	-2.00742e-05	-2.8094e-05	-3.7789e-05	-4.95586e-05	-6.3544e-05	-8.02648e-05	-9.94698e-05	-0.000122172	-0.000148682	-0.000179523	-0.000215174	-0.000255985	-0.000301926	-0.000352308	-0.000405153	-0.000456218	-0.000497385	-0.000514475	-0.000485635	-0.000386909	-0.000222778	-7.23165e-05	-1.15247e-05	-5.17308e-06	-5.17624e-06	-5.17939e-06	-5.18255e-06
ARG_CP_Leaf_Night_rev_transport	0	4.38714e-07	5.60733e-07	6.86666e-07	8.38706e-07	1.01365e-06	1.21234e-06	1.4512e-06	1.73618e-06	2.08426e-06	2.49193e-06	2.98904e-06	3.58668e-06	4.30193e-06	5.15153e-06	6.14976e-06	7.30267e-06	8.59999e-06	9.99781e-06	1.1389e-05	1.25526e-05	1.308e-05	1.23202e-05	9.57715e-06	5.1358e-06	1.44227e-06	2.02582e-07	8.392e-08	8.40657e-08	8.41504e-08	8.40386e-08
LEUCINE--TRNA-LIGASE-RXN_c_Root_Night	0	1.2182e-06	1.48319e-06	1.78838e-06	2.18003e-06	2.63476e-06	3.1512e-06	3.90009e-06	4.51164e-06	5.42447e-06	6.69705e-06	7.9239e-06	9.56461e-06	1.15264e-05	1.38607e-05	1.66174e-05	1.98345e-05	2.35217e-05	2.76276e-05	3.20595e-05	3.64698e-05	4.0365e-05	3.88435e-05	2.65255e-05	1.49921e-05	3.9946e-06	5.44058e-07	2.24584e-07	2.24681e-07	2.25769e-07	2.29234e-07
METHYLENE-THF_pc_Root_Day	0	1.00022e-05	6.28859e-06	7.73953e-06	9.37971e-06	2.36415e-05	1.36731e-05	3.34682e-05	1.95828e-05	2.34974e-05	2.78005e-05	3.34975e-05	4.01171e-05	4.80418e-05	5.74496e-05	6.84838e-05	8.11819e-05	9.53774e-05	0.000110489	0.000125051	0.000136256	0.000286263	0.000129514	0.000105756	5.56502e-05	3.29123e-05	2.01548e-06	1.70277e-06	1.72494e-06	1.72312e-06	1.71444e-06
NADPHoxc_tx_Leaf_Day	0	-0.0011058	-0.00111397	-0.00112639	-0.00114452	-0.00116989	-0.00120401	-0.00124876	-0.00130614	-0.00137862	-0.00146844	-0.00157876	-0.00171302	-0.00187513	-0.00206943	-0.00230059	-0.00257323	-0.00289136	-0.00325722	-0.00366918	-0.00411832	-0.00458289	-0.00502142	-0.0053708	-0.00557197	-0.00563727	-0.00564768	-0.00565235	-0.00565703	-0.0056617	-0.00566638
ACONITATEDEHYDR-RXN_c_Root_Day	0	0	9.05637e-05	6.08241e-06	0	0.000185139	0.000228882	0.000279871	0.000344891	0	0	0	0	0	0	0	0.00140635	0.00166617	0	0	0	0.00232074	0.00195534	0	0	0	0	0	0	0	0
OAA_MAL_mc_Leaf_Day	0	0.00233574	0.00236651	0.00128709	0.00248031	0.00140122	0.00268767	0.00256088	0.00302785	0.00187645	0.00207188	0.00388113	0.00428965	0.00477748	0.00535664	0.00603968	0.0052877	0.00776136	0.0055507	0.00997378	0.0112133	0.0124215	0.0135096	0.00889244	0.0144765	0.0143199	0.0141829	0.0141799	0.00853397	0.0142023	0.00854688
GAP_Pi_pc_Root_Day	0	-5.52782e-05	-6.8529e-05	0	0	-0.00011513	0	0	0	0	0	0	0	0	0	0	0	0	0	0	0	-0.00123917	0	-0.000103871	0.000485993	0.00141135	0.0017255	0.00175579	0.00175758	0.00175784	0.00176002
IGPSYN-RXN_p_Leaf_Day	0	1.71284e-06	2.44934e-06	3.34816e-06	4.51976e-06	5.96518e-06	7.6837e-06	9.76468e-06	1.224e-05	1.52161e-05	1.8652e-05	2.27478e-05	2.75693e-05	3.32233e-05	3.98105e-05	4.74087e-05	5.60278e-05	6.55543e-05	7.56299e-05	8.54572e-05	9.34742e-05	9.69022e-05	9.14102e-05	7.22908e-05	4.07724e-05	1.27292e-05	1.96725e-06	8.67257e-07	8.67999e-07	8.68603e-07	8.68766e-07
Pi_tx_Root_Day	0	9.79549e-06	1.30351e-05	1.62764e-05	2.01091e-05	2.49356e-05	3.04188e-05	3.65703e-05	4.46474e-05	5.40334e-05	6.44458e-05	7.79184e-05	9.35878e-05	0.000112244	0.000134281	0.000160012	0.000189507	0.000222367	0.000257257	0.000290895	0.000316994	0.000323639	0.000302785	0.000246136	0.000131721	3.86791e-05	5.16717e-06	2.06764e-06	2.12404e-06	2.07824e-06	2.14226e-06
CITSYN-RXN_m_Leaf_Night	0	0.00076483	0.000783479	0.000806888	0.000838157	0.000878187	0.000928003	0.000990502	0.00106761	0.00116284	0.0012771	0.00141591	0.00158275	0.00178209	0.00201865	0.00229697	0.00262052	0.00299034	0.00340223	0.00384218	0.00427846	0.00464861	0.00485045	0.00476224	0.00437053	0.00395666	0.00379527	0.00378158	0.0037847	0.00378782	0.00379093
SAICARSYN-RXN_p_Leaf_Day	0	3.08435e-07	5.64151e-07	8.56504e-07	1.25052e-06	1.75012e-06	2.35407e-06	3.08726e-06	3.95848e-06	5.0001e-06	6.19648e-06	7.61069e-06	9.26214e-06	1.11834e-05	1.34043e-05	1.59466e-05	1.88085e-05	2.1947e-05	2.5239e-05	2.84201e-05	3.09846e-05	3.20493e-05	3.02527e-05	2.41026e-05	1.3878e-05	4.50496e-06	7.17933e-07	2.88336e-07	2.88512e-07	2.88687e-07	3.22847e-07
1.18.1.2-RXN_p_Leaf_Day	0	0.025201	0.028363	0.0320853	0.0368331	0.042639	0.0495383	0.0579129	0.0679508	0.08011	0.0943514	0.111472	0.131837	0.155971	0.1844	0.217595	0.255814	0.298894	0.345797	0.393868	0.437568	0.466648	0.464688	0.413203	0.314886	0.225139	0.191245	0.188107	0.188241	0.188373	0.188506
CYS_pc_Leaf_Day	0	4.35438e-07	7.12611e-07	1.0819e-06	1.57961e-06	2.21068e-06	2.97356e-06	3.89969e-06	5.00019e-06	6.31592e-06	7.82713e-06	9.6135e-06	1.16995e-05	1.41264e-05	1.69318e-05	2.01431e-05	2.37581e-05	2.77226e-05	3.18809e-05	3.58991e-05	3.91385e-05	4.04833e-05	3.82139e-05	3.04453e-05	1.75301e-05	5.69048e-06	9.06863e-07	4.07062e-07	4.0731e-07	4.07559e-07	4.07807e-07
SER_CP_Leaf_Night_rev_transport	0	2.11131e-06	2.69853e-06	3.30458e-06	4.03627e-06	4.8782e-06	5.83437e-06	6.98389e-06	8.35535e-06	1.00305e-05	1.19924e-05	1.43848e-05	1.72609e-05	2.0703e-05	2.47917e-05	2.95957e-05	3.51441e-05	4.13875e-05	4.81145e-05	5.48098e-05	6.04095e-05	6.29476e-05	5.92908e-05	4.60901e-05	2.4716e-05	6.94091e-06	9.74927e-07	4.03865e-07	4.04566e-07	4.04974e-07	4.04436e-07
SER_CP_Root_Day_transport	0	6.33394e-06	8.09559e-06	9.91374e-06	1.21088e-05	1.46346e-05	1.75031e-05	2.09517e-05	2.50661e-05	3.00915e-05	3.59772e-05	4.31543e-05	5.17827e-05	6.21091e-05	7.43752e-05	8.87872e-05	0.000105432	0.000124162	0.000144343	0.000164429	0.000181228	0.000188843	0.000177872	0.00013827	7.41481e-05	2.08227e-05	2.92478e-06	1.2116e-06	1.2137e-06	1.21492e-06	1.21331e-06
RXN-1125_c_Root_Night	0	1.2182e-06	1.48319e-06	1.78838e-06	2.18003e-06	2.63476e-06	3.1512e-06	3.90009e-06	4.51164e-06	5.42447e-06	6.69705e-06	7.9239e-06	9.56461e-06	1.15264e-05	1.38607e-05	1.66174e-05	1.98345e-05	2.35217e-05	2.76276e-05	3.20595e-05	3.64698e-05	4.0365e-05	3.88435e-05	2.65255e-05	1.49921e-05	3.9946e-06	5.44058e-07	2.24584e-07	2.24681e-07	2.25769e-07	2.29234e-07
LYS_Leaf_Day_Night_storage	0	4.93553e-07	6.30825e-07	7.72499e-07	9.43544e-07	1.14036e-06	1.36388e-06	1.6326e-06	1.9532e-06	2.34479e-06	2.80342e-06	3.36267e-06	4.03502e-06	4.83967e-06	5.79547e-06	6.91848e-06	8.21551e-06	9.67499e-06	1.12475e-05	1.28127e-05	1.41217e-05	1.4715e-05	1.38602e-05	1.07743e-05	5.77778e-06	1.62255e-06	2.27905e-07	9.441e-08	9.45739e-08	9.46692e-08	9.45435e-08
pASN_biomass_Root_Night	0	-3.35712e-06	-4.08739e-06	-4.92844e-06	-6.00775e-06	-7.26091e-06	-8.68413e-06	-1.07479e-05	-1.24332e-05	-1.49488e-05	-1.84558e-05	-2.18368e-05	-2.63583e-05	-3.17647e-05	-3.81976e-05	-4.57946e-05	-5.46601e-05	-6.48215e-05	-7.61365e-05	-8.83499e-05	-0.000100504	-0.000111238	-0.000107045	-7.30994e-05	-4.13153e-05	-1.10084e-05	-1.49932e-06	-6.18912e-07	-6.19179e-07	-6.22178e-07	-6.31725e-07
ASP_CP_Leaf_Day_rev_transport	0	7.8146e-06	9.98806e-06	1.22312e-05	1.49394e-05	1.80557e-05	2.15948e-05	2.58495e-05	3.09257e-05	3.71258e-05	4.43874e-05	5.32423e-05	6.38878e-05	7.66281e-05	9.17616e-05	0.000109543	0.000130079	0.000153187	0.000178086	0.000202867	0.000223594	0.000232988	0.000219453	0.000170593	9.14814e-05	2.56904e-05	3.60849e-06	1.49483e-06	1.49742e-06	1.49893e-06	1.49694e-06
RXN-7913_c_Leaf_Day	0	1.81432e-08	2.96921e-08	4.50792e-08	6.58169e-08	9.21116e-08	0	0	0	0	0	0	0	0	0	0	0	0	0	0	0	0	0	0	0	0	3.77859e-08	0	1.69713e-08	0	0
MALONYL-COA-ACP-TRANSACYL-RXN_p_Leaf_Day	0	4.17295e-06	6.82919e-06	1.03682e-05	1.51379e-05	2.11857e-05	2.84966e-05	3.73721e-05	4.79185e-05	6.05276e-05	7.501e-05	9.21293e-05	0.000112121	0.000135378	0.000162263	0.000193038	0.000227682	0.000265675	0.000305525	0.000344033	0.000375077	0.000387965	0.000366217	0.000291768	0.000167997	5.45337e-05	8.69077e-06	3.90101e-06	3.90339e-06	3.90577e-06	3.90815e-06
1.10.2.2-RXN_m_Root_Day	0	0.000743035	0.000993375	0.00127603	0.00162623	0.00204623	0.00253822	0.00312234	0.00383546	0.00468801	0.00567623	0.0068891	0.00832394	0.0100313	0.0120523	0.0144255	0.0171764	0.0203031	0.023745	0.0273189	0.0306438	0.0329461	0.0333463	0.0306672	0.0245756	0.0189956	0.0169217	0.0167341	0.0167443	0.0167545	0.0167637
ILE_Root_Day_Night_storage	0	1.02097e-08	-4.11298e-08	-2.52016e-08	-3.26944e-08	-3.95141e-08	-4.72593e-08	0	-6.81974e-08	-7.8197e-08	0	-4.82302e-08	-3.29608e-08	-1.5462e-08	7.0609e-09	3.97463e-08	9.21409e-08	1.8083e-07	3.3514e-07	0	0	2.30315e-06	2.53319e-06	3.47706e-07	5.25637e-07	0	0	0	0	-5.35784e-09	3.1592e-09
PEPDEPHOS-RXN_p_Root_Night	0	9.75446e-06	1.15766e-05	1.3488e-05	1.65056e-05	1.99485e-05	2.38586e-05	2.93301e-05	3.42792e-05	4.15569e-05	5.06658e-05	6.27693e-05	7.66588e-05	9.32398e-05	0.000113029	0.000136615	0.000164642	0.000197778	0.00023664	0.000278013	0.000322388	0.000360838	0.000344548	0.000198301	0.000134992	3.61351e-05	4.94959e-06	2.05801e-06	1.82562e-06	2.06466e-06	1.59714e-06
ORNCARBAMTRANSFER-RXN_p_Leaf_Day	0	4.76663e-06	7.17183e-06	1.02298e-05	1.42804e-05	1.93451e-05	2.54165e-05	3.27777e-05	4.15293e-05	5.20221e-05	6.41053e-05	7.84495e-05	9.52686e-05	0.000114915	0.000137717	0.000163922	0.000193537	0.000226148	0.000260501	0.000293858	0.000320918	0.000332329	0.000313594	0.000248889	0.000141793	4.51282e-05	7.0828e-06	3.15119e-06	3.15349e-06	3.15555e-06	3.15682e-06
AICARTRANSFORM-RXN_p_Leaf_Day	0	1.21887e-06	1.89688e-06	2.71523e-06	3.80047e-06	5.15867e-06	6.78777e-06	8.76312e-06	1.11115e-05	1.39266e-05	1.71678e-05	2.10143e-05	2.55233e-05	3.07889e-05	3.68986e-05	4.3918e-05	5.18491e-05	6.05798e-05	6.97745e-05	7.86999e-05	8.59373e-05	8.89862e-05	8.39713e-05	6.66622e-05	3.80047e-05	1.21119e-05	1.90295e-06	8.1324e-07	8.1383e-07	8.1436e-07	8.48677e-07
PRIBFAICARPISOM-RXN_p_Root_Day	0	3.21752e-07	4.24975e-07	5.2561e-07	6.42795e-07	7.76876e-07	9.29152e-07	1.0884e-06	1.33085e-06	1.59612e-06	1.86894e-06	2.26209e-06	2.70389e-06	3.23295e-06	3.86067e-06	4.59559e-06	5.43821e-06	6.37386e-06	7.35725e-06	8.27176e-06	8.9057e-06	8.84027e-06	8.17352e-06	7.03646e-06	3.63053e-06	1.05965e-06	1.19053e-07	4.96151e-08	4.95799e-08	4.9406e-08	4.89375e-08
GLUTAMINE--TRNA-LIGASE-RXN_c_Leaf_Day	0	6.27756e-06	1.02735e-05	1.55974e-05	2.27726e-05	3.18706e-05	4.28689e-05	5.62206e-05	7.2086e-05	9.10545e-05	0.000112841	0.000138595	0.000168668	0.000203655	0.000244099	0.000290396	0.000342512	0.000399667	0.000459616	0.000517546	0.000564247	0.000583634	0.000550917	0.00043892	0.000252725	8.20377e-05	1.30739e-05	5.86848e-06	5.87206e-06	5.87564e-06	5.87922e-06
ATP_pc_Root_Night	0	-3.08798e-06	-3.81145e-06	-4.59572e-06	-5.61484e-06	-6.78604e-06	-8.11618e-06	-1.0045e-05	-1.16201e-05	-1.39712e-05	-1.72488e-05	-2.04087e-05	-2.46344e-05	-2.96873e-05	-3.56994e-05	-4.27996e-05	-5.10853e-05	-6.05821e-05	-7.11571e-05	-8.25717e-05	-9.39309e-05	-0.000103963	-0.000100044	-6.83186e-05	-3.86133e-05	-1.02884e-05	-1.38861e-06	-5.78435e-07	-5.77378e-07	-5.81487e-07	-5.86412e-07
pCYS_biomass_Leaf_Day	0	-4.35438e-07	-7.12611e-07	-1.0819e-06	-1.57961e-06	-2.21068e-06	-2.97356e-06	-3.89969e-06	-5.00019e-06	-6.31592e-06	-7.82713e-06	-9.6135e-06	-1.16995e-05	-1.41264e-05	-1.69318e-05	-2.01431e-05	-2.37581e-05	-2.77226e-05	-3.18809e-05	-3.58991e-05	-3.91385e-05	-4.04833e-05	-3.82139e-05	-3.04453e-05	-1.75301e-05	-5.69048e-06	-9.06863e-07	-4.07062e-07	-4.0731e-07	-4.07559e-07	-4.07807e-07
GLUCOKIN-RXN_c_Root_Day	0	1.50013e-05	1.842e-05	6.13247e-05	7.18423e-05	2.57773e-05	9.57825e-05	0.00010933	0	0	0.000174563	0	0.000253203	6.72242e-05	0	0	0	0	0	0.000815311	0.000250345	0.000283636	0	0.000417218	0.00044105	0.000479145	0.000496518	0.000500204	0.000500516	0	0
OAA_ISOCITRATE_mc_Root_Night	0	0	0	0	0	0	0	0	0	0	0	0	0	0	0	0	0	0	0	0	0	0	0	0.000404395	5.04992e-05	0.00126508	2.30053e-06	9.5817e-07	9.61746e-07	9.57091e-07	9.31266e-07
4.2.1.58-RXN_p_Root_Day	0	2.60315e-06	3.3821e-06	4.16244e-06	5.0873e-06	6.14846e-06	7.35362e-06	8.70718e-06	1.05319e-05	1.26372e-05	1.49516e-05	1.80155e-05	2.15756e-05	2.58376e-05	3.08973e-05	3.68316e-05	4.36608e-05	5.12954e-05	5.94224e-05	6.72542e-05	7.32807e-05	7.46012e-05	6.96546e-05	5.68773e-05	2.99295e-05	8.56542e-06	1.08396e-06	4.5022e-07	3.8253e-07	4.50075e-07	4.47866e-07
CELLULOSE-SYNTHASE-UDP-FORMING-RXN_c_Leaf_Day	0	5.53369e-06	9.0561e-06	1.37491e-05	2.00742e-05	2.8094e-05	3.7789e-05	4.95586e-05	6.3544e-05	0	9.94698e-05	0.000122172	0	0.000179523	0.000215174	0.000255985	0	0	0.000405153	0	0.000497385	0.000514475	0.000485635	0.000386909	0.000222778	0	1.15247e-05	5.17308e-06	0	5.17939e-06	5.18255e-06
ALA_CP_Leaf_Day_rev_transport	0	7.97911e-06	1.01983e-05	1.24887e-05	1.5254e-05	1.84358e-05	2.20494e-05	2.63937e-05	3.15767e-05	3.79074e-05	4.53219e-05	5.43632e-05	6.52328e-05	7.82413e-05	9.36934e-05	0.000111849	0.000132817	0.000156412	0.000181835	0.000207138	0.000228301	0.000237893	0.000224073	0.000174184	9.34074e-05	2.62312e-05	3.68446e-06	1.5263e-06	1.52895e-06	1.53049e-06	1.52845e-06
SERINE-O-ACETTRAN-RXN_p_Leaf_Day	0	1.23947e-06	1.75328e-06	2.37372e-06	3.17897e-06	4.16879e-06	5.34295e-06	6.76426e-06	8.45518e-06	1.04897e-05	1.28403e-05	1.56454e-05	1.89512e-05	2.28319e-05	2.73579e-05	3.25837e-05	3.85176e-05	4.50828e-05	5.20338e-05	5.88215e-05	6.43671e-05	6.67469e-05	6.29587e-05	4.97425e-05	2.79786e-05	8.68865e-06	1.33695e-06	5.87844e-07	5.88368e-07	5.88785e-07	5.88859e-07
CAFFEOYL-COA-O-METHYLTRANSFERASE-RXN_c_Leaf_Day	0	1.8869e-06	3.08798e-06	4.68823e-06	6.84496e-06	9.57961e-06	1.28854e-05	1.68987e-05	2.16675e-05	2.7369e-05	3.39176e-05	4.16585e-05	5.0698e-05	6.12143e-05	7.33709e-05	8.72866e-05	0.000102952	0.000120131	0.000138151	0.000155563	0.0001696	0.000175428	0.000165594	0.00013193	7.59637e-05	2.46587e-05	3.92974e-06	1.76394e-06	1.76501e-06	1.76609e-06	1.76717e-06
RXN-9104_c_Root_Day	0	1.70425e-05	2.21422e-05	2.7251e-05	3.33059e-05	4.02532e-05	4.81432e-05	5.70048e-05	6.89512e-05	8.27344e-05	9.78859e-05	0.000117945	0.000141253	0.000169156	0.000202281	0.000241132	0.000285842	0.000335825	0.000389031	0.000440305	0.000479759	0.000488405	0.00045602	0.000372369	0.000195945	5.60767e-05	7.09653e-06	2.94754e-06	2.94948e-06	2.94659e-06	2.93212e-06
RXN-11270_c_Root_Day	0	0	0	0	0	0	0	0	0	0	0	0	0	0	0	0	0	0	0	0	0	0	0	0	0	0	-3.38736e-08	0	0	0	0
dGMP_biomass_Root_Day	0	-4.06742e-08	-5.28453e-08	-6.50381e-08	-7.9489e-08	-9.60697e-08	-1.149e-07	-1.3605e-07	-1.64561e-07	-1.97457e-07	-2.33618e-07	-2.81492e-07	-3.37119e-07	-4.03712e-07	-4.8277e-07	-5.75494e-07	-6.82201e-07	-8.01491e-07	-9.28475e-07	-1.05085e-06	-1.14501e-06	-1.16564e-06	-1.08835e-06	-8.88708e-07	-4.67649e-07	-1.33835e-07	-1.69368e-08	-7.03469e-09	-7.03932e-09	-7.03242e-09	-6.99791e-09
HIS_pc_Leaf_Day	0	9.10438e-07	1.33273e-06	1.85872e-06	2.54994e-06	3.40855e-06	4.4337e-06	5.67586e-06	7.15305e-06	8.9265e-06	1.09713e-05	1.34037e-05	1.62612e-05	1.96055e-05	2.34943e-05	2.79714e-05	3.30406e-05	3.86328e-05	4.45354e-05	5.02798e-05	5.49527e-05	5.69369e-05	5.37186e-05	4.25596e-05	2.41267e-05	7.60695e-06	1.18502e-06	5.24904e-07	5.25319e-07	5.25672e-07	5.2583e-07
GLU6PDEHYDROG-RXN_p_Root_Night	0	4.0359e-05	5.09133e-05	6.63422e-05	8.47785e-05	0.000106909	0.000133159	0.000172271	0.000202214	0.000247416	0.000313572	0.000365108	0.00044231	0.00053489	0.000645589	0.000777319	0.000932863	0.00111437	0.00132229	0.00155535	0.00180703	0.00206594	0.00228799	0.00247057	0.0023926	0.00234523	0.00233011	0.00233036	0.00233179	0.00233315	0.00233476
dGMP_biomass_Root_Night	0	-1.41651e-08	-1.72464e-08	-2.07951e-08	-2.53492e-08	-3.06368e-08	-3.66419e-08	-4.53499e-08	-5.24609e-08	-6.30752e-08	-7.78727e-08	-9.21384e-08	-1.11216e-07	-1.34028e-07	-1.61171e-07	-1.93226e-07	-2.30633e-07	-2.73509e-07	-3.21251e-07	-3.72784e-07	-4.24067e-07	-4.6936e-07	-4.51668e-07	-3.08436e-07	-1.74326e-07	-4.64488e-08	-6.32626e-09	-2.61145e-09	-2.61257e-09	-2.62523e-09	-2.66551e-09
GPH-RXN_p_Leaf_Day	0	0.00242418	0.00280227	0.00324381	0.00380459	0.00448741	0.00529573	0.00627485	0.00744642	0.00886441	0.0105231	0.0125169	0.014888	0.0176977	0.0210071	0.0248708	0.0293179	0.0343272	0.0397734	0.0453386	0.0503611	0.0536185	0.0531542	0.0467751	0.0348458	0.0240414	0.0199838	0.0196074	0.019621	0.0196343	0.0196478
Fructose_Leaf_Day_Night_storage	0	3.50327e-05	4.5721e-05	5.74465e-05	7.17652e-05	8.86916e-05	0.00010832	0.000131869	0.000159974	0.000194058	0.000234164	0.00028268	0.000340837	0.000410324	0.000492889	0.000590182	0.000703324	0.000832294	0.000974619	0.00111955	0.00124224	0.00133357	0.00135492	0.00123868	0.000970173	0.000730345	0.000644933	0.000638015	0.000638401	0.000638788	0.000639171
SEDOHEPTULOSE-BISPHOSPHATASE-RXN_p_Leaf_Day	0	0.00323025	0.0037333	0.00432062	0.00506643	0.0059745	0.00704942	0.00835146	0.00990946	0.0117952	0.0140012	0.0166528	0.0198065	0.0235436	0.0279456	0.0330851	0.0390009	0.0456648	0.0529106	0.0603154	0.0669997	0.0713377	0.0707273	0.0622516	0.0463952	0.032034	0.0266417	0.0261417	0.0261598	0.0261776	0.0261955
ACETATE--COA-LIGASE-RXN_p_Root_Day	0	2.53283e-06	3.22708e-06	3.90233e-06	4.76451e-06	5.75834e-06	6.88704e-06	8.29903e-06	9.86236e-06	1.18432e-05	1.42507e-05	1.70466e-05	2.04792e-05	2.45866e-05	2.94672e-05	3.52076e-05	4.18519e-05	4.93573e-05	5.75013e-05	6.63969e-05	7.41702e-05	7.7044e-05	7.29225e-05	5.51079e-05	2.98822e-05	8.35131e-06	1.31266e-06	5.42378e-07	0	5.64606e-07	0
DIPHOSPHOMEVALONTE-DECARBOXYLASE-RXN_x_Root_Day	0	0	0	0	0	0	0	0	0	0	0	0	0	0	0	0	0	0	0	0	0	0	0	0	0	0	0	0	0	-6.95684e-09	0
MET_Root_Day_Night_storage	0	7.08958e-09	3.06211e-08	0	0	0	0	0	0	0	0	0	0	0	0	0	0	0	0	6.41309e-07	1.20832e-06	0	0	0	0	5.23626e-08	1.25904e-08	-2.41009e-09	5.02236e-09	5.18781e-09	-1.66579e-09
RXN-9520_p_Root_Day	0	2.60315e-06	3.3821e-06	4.16244e-06	5.0873e-06	6.14846e-06	7.35362e-06	8.70718e-06	1.05319e-05	1.26372e-05	1.49516e-05	1.80155e-05	2.15756e-05	2.58376e-05	3.08973e-05	3.68316e-05	4.36608e-05	5.12954e-05	5.94224e-05	6.72542e-05	7.32807e-05	7.46012e-05	6.96546e-05	5.68773e-05	2.99295e-05	8.56542e-06	1.08396e-06	4.5022e-07	3.8253e-07	4.50075e-07	4.47866e-07
dCMP_biomass_Root_Day	0	-4.06742e-08	-5.28453e-08	-6.50381e-08	-7.9489e-08	-9.60697e-08	-1.149e-07	-1.3605e-07	-1.64561e-07	-1.97457e-07	-2.33618e-07	-2.81492e-07	-3.37119e-07	-4.03712e-07	-4.8277e-07	-5.75494e-07	-6.82201e-07	-8.01491e-07	-9.28475e-07	-1.05085e-06	-1.14501e-06	-1.16564e-06	-1.08835e-06	-8.88708e-07	-4.67649e-07	-1.33835e-07	-1.69368e-08	-7.03469e-09	-7.03932e-09	-7.03242e-09	-6.99791e-09
ATP_AMP_mc_Leaf_Day	0	7.98898e-05	0.000126203	0.000186788	0.000267923	0.000370278	0.000493637	0.000643325	0.000821229	0.00103414	0.00127892	0.00156871	0.00190761	0.00230247	0.00275958	0.00328359	0.00387433	0.00452313	0.00520475	0.00586458	0.00639776	0.00662039	0.00624849	0.00497125	0.00285132	0.000918994	0.000145658	6.51423e-05	6.51847e-05	6.52254e-05	6.52944e-05
SUCCINATE-DEHYDROGENASE-UBIQUINONE-RXN_m_Leaf_Day	0	0	0	0	0	0	1.98238e-06	2.5998e-06	0	4.21061e-06	0	0	0	0	0	0	0	0	0	0	0	2.69889e-05	2.54759e-05	0	0	0	0	0	0	0	2.37888e-07
pGLN_biomass_Leaf_Day	0	-6.27756e-06	-1.02735e-05	-1.55974e-05	-2.27726e-05	-3.18706e-05	-4.28689e-05	-5.62206e-05	-7.2086e-05	-9.10545e-05	-0.000112841	-0.000138595	-0.000168668	-0.000203655	-0.000244099	-0.000290396	-0.000342512	-0.000399667	-0.000459616	-0.000517546	-0.000564247	-0.000583634	-0.000550917	-0.00043892	-0.000252725	-8.20377e-05	-1.30739e-05	-5.86848e-06	-5.87206e-06	-5.87564e-06	-5.87922e-06
ILE_pc_Leaf_Day	0	2.40474e-06	3.46373e-06	4.76475e-06	6.46513e-06	8.56765e-06	1.10709e-05	1.41028e-05	1.7709e-05	2.20426e-05	2.70436e-05	3.30009e-05	4.00089e-05	4.82217e-05	5.7784e-05	6.88069e-05	8.13032e-05	9.51064e-05	0.000109696	0.000123915	0.000135504	0.000140448	0.000132495	0.000104845	5.92326e-05	1.8553e-05	2.8749e-06	1.26942e-06	1.27047e-06	1.27135e-06	1.27163e-06
XANPRIBOSYLTRAN-RXN_c_Root_Day	0	0	0	0	0	0	0	0	0	0	0	0	0	0	0	0	0	0	0	0	0	0	0	0	0	0	0	-7.03469e-09	0	0	0
ARG_CP_Root_Night_transport	0	4.38714e-07	5.60733e-07	6.86666e-07	8.38706e-07	1.01365e-06	1.21234e-06	1.4512e-06	1.73618e-06	2.08426e-06	2.49193e-06	2.98904e-06	3.58668e-06	4.30193e-06	5.15153e-06	6.14976e-06	7.30267e-06	8.59999e-06	9.99781e-06	1.1389e-05	1.25526e-05	1.308e-05	1.23202e-05	9.57715e-06	5.1358e-06	1.44227e-06	2.02582e-07	8.392e-08	8.40657e-08	8.41504e-08	8.40386e-08
RXN-9518_p_Leaf_Day	0	4.17295e-06	6.82919e-06	1.03682e-05	1.51379e-05	2.11857e-05	2.84966e-05	3.73721e-05	4.79185e-05	6.05276e-05	7.501e-05	9.21293e-05	0.000112121	0.000135378	0.000162263	0.000193038	0.000227682	0.000265675	0.000305525	0.000344033	0.000375077	0.000387965	0.000366217	0.000291768	0.000167997	5.45337e-05	8.69077e-06	3.90101e-06	3.90339e-06	3.90577e-06	3.90815e-06
Malate_Leaf_Day_Night_storage	0	4.61805e-05	7.30516e-05	9.7479e-05	0.000128958	0.000141165	0.000212868	0.000267852	0.000333281	0.000412107	0.000415818	0.000612311	0.000610967	0.000735499	0.000881202	0.00104995	0.00150635	0.00176414	0.00168203	0.00230505	0.00252413	0.0026187	0.00246973	0.00194821	0.0008972	0.00033577	5.12862e-05	1.8196e-05	2.24702e-05	2.24866e-05	1.83966e-05
AICARTRANSFORM-RXN_p_Root_Night	0	1.78844e-06	2.17083e-06	2.61488e-06	3.21246e-06	3.88255e-06	4.64357e-06	5.75944e-06	6.64817e-06	7.99409e-06	9.88983e-06	1.16914e-05	1.41175e-05	1.70183e-05	2.04702e-05	2.45481e-05	2.93098e-05	3.47737e-05	4.08694e-05	4.74786e-05	5.41109e-05	6.00936e-05	5.78951e-05	3.92446e-05	2.22501e-05	5.91002e-06	7.97073e-07	3.31565e-07	3.29068e-07	3.33368e-07	3.38834e-07
2KG_ACONITATE_mc_Root_Day	0	0	0	0	0	0	0	0	0	0	0	-0.000614467	0	0	0	0	0	0	0	0	0	0	0	0	0	0	0	0	0	0	0
MALATE-DEH-RXN_c_Leaf_Day	0	0.000197004	0.000263265	0.000337456	0.000430762	0.000542329	0.00067236	0.00082933	0.00101629	0.0012426	0.0015055	0.00182203	0.00219813	0.00264323	0.00316636	0.00377491	0.00350625	0.00387664	0.0060746	0.0068898	0.00756286	0.00785905	0.00740842	0.00581223	0.0032035	0.000954891	0.00014187	6.08267e-05	6.09335e-05	6.09153e-05	6.10608e-05
RXN-11934_c_Root_Day	0	0	0	0	0	0	0	0	0	0	0	0	0	0	0	0	0	0	0	0	0	0	0	0	0	0	0	0	0	3.47842e-09	0
GLT_CP_Root_Day_transport	0	9.37752e-06	1.19857e-05	1.46775e-05	1.79273e-05	2.16668e-05	2.59137e-05	3.10193e-05	3.71108e-05	4.4551e-05	5.32649e-05	6.38908e-05	7.66653e-05	9.19537e-05	0.000110114	0.000131451	0.000156095	0.000183825	0.000213703	0.000243441	0.000268312	0.000279586	0.000263344	0.000204712	0.000109778	3.08285e-05	4.33019e-06	1.79379e-06	1.7969e-06	1.79871e-06	1.79633e-06
DI-H-OROTATE_pc_Leaf_Day	0	2.90292e-07	4.75074e-07	7.21267e-07	1.05307e-06	1.47379e-06	1.98238e-06	2.5998e-06	3.33346e-06	4.21061e-06	5.21809e-06	6.409e-06	7.79969e-06	9.41758e-06	1.12878e-05	1.34287e-05	1.58387e-05	1.84817e-05	2.12539e-05	2.39327e-05	2.60923e-05	2.69889e-05	2.54759e-05	2.02969e-05	1.16867e-05	3.79365e-06	6.04575e-07	2.37453e-07	2.7154e-07	2.37743e-07	2.37888e-07
OAA_ISOCITRATE_mc_Root_Day	0	0	0	0	0	0	0	0	0	0	0	0	0	0	0	0	0	0	0	0	0	0	0	0	0	4.98552e-05	8.04712e-06	0.0013168	4.09338e-06	3.34782e-06	3.39601e-06
4.2.1.61-RXN_p_Root_Day	0	2.60315e-06	3.3821e-06	4.16244e-06	5.0873e-06	6.14846e-06	7.35362e-06	8.70718e-06	1.05319e-05	1.26372e-05	1.49516e-05	1.80155e-05	2.15756e-05	2.58376e-05	3.08973e-05	3.68316e-05	4.36608e-05	5.12954e-05	5.94224e-05	6.72542e-05	7.32807e-05	7.46012e-05	6.96546e-05	5.68773e-05	2.99295e-05	8.56542e-06	1.08396e-06	4.5022e-07	3.8253e-07	4.50075e-07	4.47866e-07
CYSTAGLY-RXN_p_Root_Day	0	5.28049e-07	6.52496e-07	8.36211e-07	1.02131e-06	1.23435e-06	1.47629e-06	1.76865e-06	2.11417e-06	2.53813e-06	3.03703e-06	3.64163e-06	4.3704e-06	5.24257e-06	6.27861e-06	7.49607e-06	8.90256e-06	1.0486e-05	1.21937e-05	1.3256e-05	1.4122e-05	1.60019e-05	1.50819e-05	1.16813e-05	6.27309e-06	1.70678e-06	2.36362e-07	1.0552e-07	9.82746e-08	1.01857e-07	1.04969e-07
PHOSGLYPHOS-RXN_p_Leaf_Night	0	-6.49104e-05	-6.30598e-05	-6.13867e-05	-5.96876e-05	-5.80314e-05	-5.64803e-05	-5.49201e-05	-5.33052e-05	-5.15059e-05	-4.95314e-05	-4.7157e-05	-4.42692e-05	-4.07105e-05	-3.63067e-05	-3.08803e-05	-2.42824e-05	-1.64516e-05	-7.5859e-06	0	0	0	0	-1.19331e-05	-4.49195e-05	-6.94213e-05	-7.62792e-05	-7.64297e-05	-7.6561e-05	-7.66916e-05	-7.68211e-05
ISOCITDEH-RXN_m_Leaf_Day	0	0.00110583	0.00111403	0.00112648	0.00114465	0.00117007	0.00120426	0.00124909	0.00130656	0.00137915	0.00146909	0.00157956	0.001714	0.00187631	0.00207085	0.00230227	0.00257521	0.00289367	0.00325987	0.00367217	0.00412158	0.00458627	0.00502461	0.00537334	0.00557343	0.00563775	0.00564776	0.00565235	0.00565706	0.0056617	0.00566638
SHIKIMATE-5-DEHYDROGENASE-RXN_p_Root_Night	0	2.5054e-06	3.839e-06	5.76735e-06	7.02768e-06	8.49358e-06	1.01584e-05	1.26526e-05	1.45433e-05	1.70921e-05	2.11232e-05	1.96105e-05	2.17489e-05	2.43636e-05	2.73452e-05	3.04032e-05	3.28872e-05	3.35549e-05	3.00705e-05	2.4456e-05	1.12895e-05	3.90713e-06	7.4199e-06	8.65295e-05	1.29494e-06	3.03496e-07	3.78777e-08	1.54697e-08	1.54147e-08	0	3.23303e-07
TRANS-OCTAPRENYLTRANSTRANSFERASE-RXN_c_Root_Day	0	0	0	0	0	0	0	0	0	0	0	0	0	0	0	0	0	0	0	0	0	0	0	0	0	0	0	0	0	-6.95684e-09	0
6PGLUCONOLACT-RXN_c_Leaf_Night	0	0.000750949	0.000760461	0.000773767	0.00079246	0.000817575	0.000850117	0.000891835	0.000944238	0.00100957	0.00108909	0.00118602	0.00130303	0.00144332	0.00161034	0.00180762	0.00203828	0.00230433	0.00260518	0.00293514	0.00327921	0.00360759	0.00386841	0.00399281	0.00394771	0.0038312	0.0037763	0.00377304	0.00377616	0.00377929	0.00378242
2TRANSKETO-RXN_p_Leaf_Night	0	0.000434616	0.000439149	0.000445654	0.000454906	0.000467506	0.000484041	0.000505405	0.000532436	0.000566294	0.00060777	0.000658468	0.000719848	0.000793628	0.000881685	0.000985971	0.0011083	0.00125	0.00141126	0.00158991	0.00177946	0.00196634	0.00212637	0.00222607	0.00224457	0.00221661	0.00220005	0.00219974	0.00220156	0.00220338	0.0022052
ASNSYNA-RXN_c_Leaf_Day	0	1.81171e-05	2.56791e-05	3.4829e-05	4.67143e-05	6.1334e-05	7.86841e-05	9.96878e-05	0.000124675	0.000154735	0.00018946	0.000230892	0.000279706	0.000337	0.000403806	0.000480928	0.000568482	0.000665331	0.000767852	0.000867942	0.000949693	0.00098475	0.000928876	0.000734023	0.000413082	0.000128413	1.97761e-05	8.69982e-06	8.70751e-06	8.71366e-06	8.71486e-06
RXN-9624_c_Root_Day	0	0	0	0	0	0	0	0	0	0	0	0	0	0	0	0	0	0	0	0	0	0	0	0	0	0	0	0	0	-1.04353e-08	0
6.3.4.16-RXN_p_Leaf_Day	0	5.05693e-06	7.6469e-06	1.09511e-05	1.53335e-05	2.08189e-05	2.73989e-05	3.53775e-05	4.48628e-05	5.62327e-05	6.93234e-05	8.48585e-05	0.000103068	0.000124333	0.000149005	0.000177351	0.000209376	0.000244629	0.000281755	0.000317791	0.000347011	0.000359318	0.00033907	0.000269186	0.00015348	4.89218e-05	7.68737e-06	3.38865e-06	3.42503e-06	3.39329e-06	3.39471e-06
RXN-7800_p_Root_Day	0	2.51088e-06	3.28305e-06	4.19612e-06	5.10303e-06	6.16747e-06	7.37636e-06	8.9226e-06	1.05232e-05	1.25206e-05	1.52209e-05	1.7483e-05	2.09222e-05	2.50399e-05	2.99273e-05	3.56555e-05	4.22383e-05	4.95782e-05	5.73538e-05	6.47475e-05	7.02275e-05	9.32686e-05	9.54813e-05	7.42229e-05	3.98025e-05	8.26467e-06	1.00076e-06	4.16164e-07	4.35986e-07	4.1545e-07	4.12733e-07
MALIC-NADP-RXN_c_Root_Day	0	1.29804e-05	1.56911e-05	1.894e-05	2.30809e-05	2.78954e-05	3.32483e-05	4.13591e-05	4.76002e-05	5.72447e-05	7.10199e-05	8.38576e-05	0.000101311	0.000122178	0.000147013	0.000176364	0.000210667	0.000250087	0.00029418	0.000332862	0.00035998	0.000360763	0.000334807	0.000282538	0.000160867	4.25487e-05	7.97207e-06	3.2908e-06	3.29709e-06	3.31084e-06	3.4341e-06
1.14.19.1-RXN_c_Root_Day	0	0	0	0	0	0	0	0	0	0	0	0	0	0	0	0	0	0	0	0	0	0	0	0	0	0	0	0	0	1.04353e-08	0
RXN-7800_p_Leaf_Day	0	3.52716e-06	5.41855e-06	7.85608e-06	1.11015e-05	1.51763e-05	2.00735e-05	2.60134e-05	3.30742e-05	4.15324e-05	5.12651e-05	6.28041e-05	7.63174e-05	9.20831e-05	0.00011036	0.000131338	0.00015502	0.000181065	0.000208467	0.000235037	0.000256551	0.000265583	0.000250635	0.000199146	0.000113814	3.64395e-05	5.74584e-06	2.56335e-06	2.56513e-06	2.56676e-06	2.56796e-06
TRP_pc_Root_Night	0	9.31847e-08	9.85004e-08	1.12833e-07	1.36608e-07	1.65103e-07	1.97465e-07	2.72099e-07	2.82461e-07	3.41411e-07	4.67236e-07	5.29984e-07	6.51686e-07	7.96846e-07	9.70371e-07	1.17818e-06	1.42745e-06	1.72671e-06	2.08626e-06	2.54048e-06	3.11677e-06	3.90713e-06	3.90994e-06	2.01532e-06	1.29494e-06	3.03496e-07	3.78777e-08	1.54697e-08	1.54147e-08	1.56708e-08	1.67005e-08
RXN-1102_c_Leaf_Day	0	7.2573e-07	1.18769e-06	1.80317e-06	2.63268e-06	3.68446e-06	4.95594e-06	6.49949e-06	8.33364e-06	1.05265e-05	1.30452e-05	1.60225e-05	1.94992e-05	2.35439e-05	2.82196e-05	3.35718e-05	3.95968e-05	4.62043e-05	5.31348e-05	5.98319e-05	6.52308e-05	6.74721e-05	6.36899e-05	5.07422e-05	2.92168e-05	9.48413e-06	1.51144e-06	6.78437e-07	6.78851e-07	6.79265e-07	6.79679e-07
DTMPKI-RXN_c_Root_Night	0	1.41651e-08	1.72464e-08	2.07951e-08	2.53492e-08	3.06368e-08	3.66419e-08	4.53499e-08	5.24609e-08	6.30752e-08	7.78727e-08	9.21384e-08	1.11216e-07	1.34028e-07	1.61171e-07	1.93226e-07	2.30633e-07	2.73509e-07	3.21251e-07	3.72784e-07	4.24067e-07	4.6936e-07	4.51668e-07	3.08436e-07	1.74326e-07	4.64488e-08	6.32626e-09	2.61145e-09	2.61257e-09	2.62523e-09	2.66551e-09
2PGADEHYDRAT-RXN_c_Leaf_Night	0	0.000699412	0.000719771	0.000744707	0.0007775	0.000818983	0.000870121	0.000933904	0.0010123	0.00110893	0.00122469	0.0013653	0.00153433	0.00173641	0.00197638	0.00225898	0.00258779	0.00296395	0.00338317	0.00382901	0.00425453	0.00462368	0.00483621	0.00473924	0.00431967	0.00388557	0.00371875	0.00370506	0.00370804	0.00371103	0.00371401
PHE_Root_Day_Night_storage	0	1.47032e-06	9.58358e-07	0	0	0	0	0	0	3.98846e-07	6.03233e-07	6.03009e-06	9.23534e-06	1.30091e-05	1.76312e-05	2.35612e-05	3.15856e-05	4.30015e-05	6.00172e-05	8.04284e-05	0.000108679	0.000126653	0.000122062	0	4.68494e-05	1.24322e-05	1.68901e-06	7.12549e-07	6.97237e-07	7.6412e-07	4.22417e-07
THF_pc_Root_Day	0	0	6.71357e-06	8.26515e-06	1.00225e-05	0	1.46023e-05	0	2.09136e-05	2.50935e-05	2.96695e-05	3.57596e-05	4.2821e-05	5.12747e-05	6.13103e-05	7.30794e-05	8.66201e-05	0.000101751	0.000117846	0.000133323	0.000145162	0	0.000137687	0.000112793	5.92807e-05	0	2.13453e-06	0	0	0	0
RXN-12245_c_Root_Day	0	0	0	0	0	0	0	0	0	0	0	0	0	0	0	0	0	0	0	0	0	0	0	0	0	0	0	0	0	3.47842e-09	0
PHENYLALANINE-AMMONIA-LYASE-RXN_c_Leaf_Day	0	3.61051e-06	5.90874e-06	8.97076e-06	1.30976e-05	1.83302e-05	2.46558e-05	3.2335e-05	4.14599e-05	5.23695e-05	6.48999e-05	7.97119e-05	9.70087e-05	0.000117131	0.000140392	0.00016702	0.000196994	0.000229866	0.000264346	0.000297663	0.000324523	0.000335674	0.000316857	0.000252443	0.000145354	4.71835e-05	7.5194e-06	3.37523e-06	3.37728e-06	3.37934e-06	3.3814e-06
ASPCARBTRANS-RXN_p_Root_Night	0	1.5015e-06	1.86261e-06	2.24587e-06	2.73771e-06	3.30877e-06	3.95732e-06	4.89779e-06	5.66578e-06	6.81212e-06	8.41025e-06	9.95095e-06	1.20114e-05	1.44751e-05	1.74065e-05	2.08684e-05	2.49084e-05	2.95389e-05	3.46951e-05	4.02607e-05	4.57993e-05	5.06909e-05	4.87801e-05	3.33111e-05	1.88272e-05	5.01647e-06	6.76909e-07	2.82036e-07	2.82157e-07	2.83524e-07	2.85209e-07
THREDEHYD-RXN_p_Leaf_Day	0	2.40474e-06	3.46373e-06	4.76475e-06	6.46513e-06	8.56765e-06	1.10709e-05	0	1.7709e-05	2.20426e-05	2.70436e-05	3.30009e-05	4.00089e-05	4.82217e-05	5.7784e-05	6.88069e-05	8.13032e-05	9.51064e-05	0.000109696	0.000123915	0.000135504	0.000140448	0.000132495	0.000104845	5.92326e-05	0	2.8749e-06	1.26942e-06	1.27047e-06	1.27135e-06	0
ConOL_biomass_Root_Night	0	-1.04821e-06	-1.27623e-06	-1.53884e-06	-1.87584e-06	-2.26712e-06	-2.7115e-06	-3.35589e-06	-3.88211e-06	-4.66757e-06	-5.76258e-06	-6.81824e-06	-8.23002e-06	-9.91809e-06	-1.19267e-05	-1.42987e-05	-1.70669e-05	-2.02396e-05	-2.37726e-05	-2.7586e-05	-3.1381e-05	-3.47327e-05	-3.34234e-05	-2.28243e-05	-1.29001e-05	-3.43721e-06	-4.68143e-07	-1.93247e-07	-1.9333e-07	-1.94267e-07	-1.97248e-07
MALATE-DEH-RXN_m_Root_Day	0	0.000321108	0.000428055	0.000548422	0.000697065	0.000874558	0.00108224	0.00132917	0.00163	0.00199002	0.00240809	0.00291935	0.00352589	0.00424784	0.00510258	0.00610626	0.00726939	0.00859054	0.0100429	0.0115484	0.012943	0.0139368	0.0140573	0.0128235	0.0101283	0.00767682	0.00677925	0.00669806	0.00670217	0.00670615	0.0067107
GLU6PDEHYDROG-RXN_c_Leaf_Night	0	0.000750949	0.000760461	0.000773767	0.00079246	0.000817575	0.000850117	0.000891835	0.000944238	0.00100957	0.00108909	0.00118602	0.00130303	0.00144332	0.00161034	0.00180762	0.00203828	0.00230433	0.00260518	0.00293514	0.00327921	0.00360759	0.00386841	0.00399281	0.00394771	0.0038312	0.0037763	0.00377304	0.00377616	0.00377929	0.00378242
RXN0-5224_p_Root_Night	0	6.34595e-06	7.72638e-06	9.31621e-06	1.13564e-05	1.37253e-05	1.64156e-05	2.03168e-05	2.35025e-05	2.82577e-05	3.4887e-05	4.1278e-05	4.9825e-05	6.00447e-05	7.22047e-05	8.65652e-05	0.000103324	0.000122532	0.00014392	0.000167007	0.000189982	0.000210273	0.000202347	0.000138179	7.80982e-05	2.08091e-05	2.83416e-06	1.16993e-06	1.02926e-06	1.1761e-06	5.78234e-07
GLYRIBONUCSYN-RXN_p_Leaf_Day	0	3.08435e-07	5.64151e-07	8.56504e-07	1.25052e-06	1.75012e-06	2.35407e-06	3.08726e-06	3.95848e-06	5.0001e-06	6.19648e-06	7.61069e-06	9.26214e-06	1.11834e-05	1.34043e-05	1.59466e-05	1.88085e-05	2.1947e-05	2.5239e-05	2.84201e-05	3.09846e-05	3.20493e-05	3.02527e-05	2.41026e-05	1.3878e-05	4.50496e-06	7.17933e-07	2.88336e-07	2.88512e-07	2.88687e-07	3.22847e-07
NITRATE-REDUCTASE-NADH-RXN_c_Root_Night	0	3.58794e-06	2.78506e-06	3.37989e-06	4.11769e-06	4.9766e-06	5.95206e-06	1.1757e-05	8.52103e-06	1.02497e-05	1.96858e-05	1.50523e-05	1.81996e-05	2.19619e-05	2.64406e-05	3.17372e-05	3.79354e-05	4.50743e-05	5.30909e-05	6.12716e-05	6.98014e-05	7.97631e-05	8.34267e-05	9.12941e-05	2.92258e-05	3.93391e-06	0	0	0	0	0
O2_pc_Root_Night	0	-2.93477e-05	-3.9591e-05	-5.21349e-05	-6.74561e-05	-8.59733e-05	-0.00010812	-0.00013463	-0.000166346	-0.000204421	-0.000249943	-0.000304546	-0.000370067	-0.000448653	-0.00054276	-0.000655103	-0.000788506	-0.000945609	-0.00112825	-0.0013363	-0.00156561	-0.00180455	-0.00202961	-0.00220457	-0.00229838	-0.00232473	-0.00232813	-0.00232954	-0.00233095	-0.00233236	-0.00233378
RXN-9536_p_Root_Night	0	9.06564e-07	1.10377e-06	1.33089e-06	1.62235e-06	1.96075e-06	2.34508e-06	2.90239e-06	3.3575e-06	4.03681e-06	4.98385e-06	5.89686e-06	7.11785e-06	8.57781e-06	1.0315e-05	1.23665e-05	1.47605e-05	1.75045e-05	2.05601e-05	2.38582e-05	2.71403e-05	3.0039e-05	2.89068e-05	1.97399e-05	1.11569e-05	2.97272e-06	4.0488e-07	1.67132e-07	1.47037e-07	1.68014e-07	8.26049e-08
THIOREDOXIN-REDUCT-NADPH-RXN_c_Root_Day	0	1.62697e-07	2.11381e-07	1.95114e-07	1.58978e-07	2.88209e-07	4.59601e-07	5.44199e-07	6.58245e-07	7.89828e-07	9.34472e-07	1.12597e-06	1.34848e-06	1.61485e-06	1.93108e-06	2.30198e-06	2.7288e-06	3.20596e-06	3.7139e-06	4.20339e-06	4.58004e-06	4.66257e-06	4.35341e-06	3.55483e-06	1.87059e-06	5.35338e-07	0	0	2.81573e-08	0	0
PROLINE--TRNA-LIGASE-RXN_c_Root_Night	0	8.49904e-08	1.03478e-07	1.24771e-07	1.52095e-07	1.83821e-07	2.19851e-07	2.72099e-07	3.14765e-07	3.78451e-07	4.67236e-07	5.5283e-07	6.67299e-07	8.0417e-07	9.67027e-07	1.15936e-06	1.3838e-06	1.64105e-06	1.92751e-06	2.23671e-06	2.5444e-06	2.81616e-06	2.71001e-06	1.85062e-06	1.04596e-06	2.78693e-07	3.79575e-08	1.56687e-08	1.56754e-08	1.57514e-08	1.5993e-08
Cellulose_biomass_Root_Day	0	-1.84254e-05	-2.39389e-05	-2.94623e-05	-3.60085e-05	-4.35196e-05	-5.20498e-05	-6.16305e-05	-7.45463e-05	-8.9448e-05	-0.000105829	-0.000127516	-0.000152715	-0.000182882	-0.000218695	-0.000260699	-0.000309037	-0.000363075	-0.000420599	-0.000476034	-0.00051869	-0.000528036	-0.000493024	-0.000402585	-0.000211845	-6.06271e-05	-7.67238e-06	-3.18672e-06	-3.18881e-06	-3.18569e-06	-3.17005e-06
LYS_CP_Leaf_Day_rev_transport	0	1.48066e-06	1.89248e-06	2.3175e-06	2.83063e-06	3.42107e-06	4.09164e-06	4.89779e-06	5.8596e-06	7.03437e-06	8.41025e-06	1.0088e-05	1.21051e-05	1.4519e-05	1.73864e-05	2.07554e-05	2.46465e-05	2.9025e-05	3.37426e-05	3.8438e-05	4.23651e-05	4.41451e-05	4.15806e-05	3.23229e-05	1.73333e-05	4.86765e-06	6.83715e-07	2.8323e-07	2.83722e-07	2.84008e-07	2.8363e-07
pLYS_biomass_Leaf_Day	0	-1.27003e-06	-2.07845e-06	-3.15554e-06	-4.60718e-06	-6.44781e-06	-8.67289e-06	-1.13741e-05	-1.45839e-05	-1.84214e-05	-2.28291e-05	-2.80394e-05	-3.41237e-05	-4.12019e-05	-4.93843e-05	-5.87506e-05	-6.92944e-05	-8.08575e-05	-9.29859e-05	-0.000104706	-0.000114154	-0.000118076	-0.000111457	-8.87989e-05	-5.11294e-05	-1.65972e-05	-2.64502e-06	-1.18727e-06	-1.18799e-06	-1.18871e-06	-1.18944e-06
TRIOSEPISOMERIZATION-RXN_c_Leaf_Day	0	0	0	0	0	0	0	0	0.000681981	0	0	0	0	0.00176019	0.00211406	0.00253026	0.00301326	0	0	0	0.00537774	0	0	0	0	0	0	0	0.00255703	0	0
ADENYL-KIN-RXN_p_Leaf_Day	0	4.35221e-05	6.97127e-05	0.000104193	0.000150486	0.000209006	0.00027962	0.000365322	0.00046717	0.000589012	0.000729035	0.000894705	0.00108834	0.0013138	0.00157467	0.00187353	0.00221026	0.00257988	0.00296793	0.00334331	0.00364636	0.00377261	0.00356086	0.00283458	0.00162834	0.000526328	8.36057e-05	3.739e-05	3.74477e-05	3.74369e-05	3.74921e-05
RIBULOSE-BISPHOSPHATE-CARBOXYLASE-RXN_p_Leaf_Day	0	0.00727254	0.00840681	0.00973144	0.0114138	0.0134622	0.0158872	0.0188245	0.0223393	0.0265932	0.0315694	0.0375506	0.0446641	0.0530931	0.0630214	0.0746125	0.0879538	0.102982	0.11932	0.136016	0.151083	0.160855	0.159463	0.140325	0.104537	0.0721241	0.0599515	0.0588221	0.058863	0.058903	0.0589434
Starch_biomass_Root_Night	0	-1.2182e-05	-1.48319e-05	-1.78838e-05	-2.18003e-05	-2.63476e-05	-3.1512e-05	-3.90009e-05	-4.51164e-05	-5.42447e-05	-6.69705e-05	-7.9239e-05	-9.56461e-05	-0.000115264	-0.000138607	-0.000166174	-0.000198345	-0.000235217	-0.000276276	-0.000320595	-0.000364698	-0.00040365	-0.000388435	-0.000265255	-0.000149921	-3.9946e-05	-5.44058e-06	-2.24584e-06	-2.24681e-06	-2.25769e-06	-2.29234e-06
RXN-9660_p_Root_Day	0	2.60315e-06	3.3821e-06	4.16244e-06	5.0873e-06	6.14846e-06	7.35362e-06	8.70718e-06	1.05319e-05	1.26372e-05	1.49516e-05	1.80155e-05	2.15756e-05	2.58376e-05	3.08973e-05	3.68316e-05	4.36608e-05	5.12954e-05	5.94224e-05	6.72542e-05	7.32807e-05	7.46012e-05	6.96546e-05	5.68773e-05	2.99295e-05	8.56542e-06	1.08396e-06	4.5022e-07	3.8253e-07	4.50075e-07	4.47866e-07
CARBOXYCYCLOHEXADIENYL-DEHYDRATASE-RXN_p_Root_Day	0	1.23203e-05	1.50741e-05	1.73798e-05	2.12425e-05	2.56735e-05	3.07057e-05	3.63253e-05	4.39774e-05	5.31651e-05	6.29792e-05	8.12164e-05	9.92652e-05	0.000120809	0.000146527	0.000177195	0.00021368	0.000256895	0.000307726	0.000360633	0.000413697	0.000436546	0.000411185	0.000237084	0.000171407	4.81357e-05	6.16593e-06	2.57249e-06	2.55822e-06	2.62293e-06	2.27148e-06
GLT_CP_Leaf_Day_rev_transport	0	9.37752e-06	1.19857e-05	1.46775e-05	1.79273e-05	2.16668e-05	2.59137e-05	3.10193e-05	3.71108e-05	4.4551e-05	5.32649e-05	6.38908e-05	7.66653e-05	9.19537e-05	0.000110114	0.000131451	0.000156095	0.000183825	0.000213703	0.000243441	0.000268312	0.000279586	0.000263344	0.000204712	0.000109778	3.08285e-05	4.33019e-06	1.79379e-06	1.7969e-06	1.79871e-06	1.79633e-06
RXNQT-4150_c_Root_Day	0	0	0	0	0	0	0	0	0	0	0	0	0	0	0	0	0	0	0	0	0	0	0	0	0	0	0	-7.03469e-09	0	0	0
ASPCARBTRANS-RXN_p_Leaf_Day	0	2.90292e-07	4.75074e-07	7.21267e-07	1.05307e-06	1.47379e-06	1.98238e-06	2.5998e-06	3.33346e-06	4.21061e-06	5.21809e-06	6.409e-06	7.79969e-06	9.41758e-06	1.12878e-05	1.34287e-05	1.58387e-05	1.84817e-05	2.12539e-05	2.39327e-05	2.60923e-05	2.69889e-05	2.54759e-05	2.02969e-05	1.16867e-05	3.79365e-06	6.04575e-07	2.37453e-07	2.7154e-07	2.37743e-07	2.37888e-07
dCMP_biomass_Leaf_Day	0	-1.81432e-08	-2.96921e-08	-4.50792e-08	-6.58169e-08	-9.21116e-08	-1.23898e-07	-1.62487e-07	-2.08341e-07	-2.63163e-07	-3.2613e-07	-4.00562e-07	-4.87481e-07	-5.88599e-07	-7.0549e-07	-8.39294e-07	-9.8992e-07	-1.15511e-06	-1.32837e-06	-1.4958e-06	-1.63077e-06	-1.6868e-06	-1.59225e-06	-1.26856e-06	-7.3042e-07	-2.37103e-07	-3.77859e-08	-1.69609e-08	-1.69713e-08	-1.69816e-08	-1.6992e-08
RXN-10705_c_Root_Day	0	0	0	0	0	0	0	0	0	0	0	0	0	0	0	0	0	0	0	0	0	0	0	0	0	0	-1.12912e-08	-2.3449e-09	0	-6.95684e-09	0
UDPKIN-RXN_p_Root_Day	0	4.39282e-06	5.70729e-06	6.95908e-06	8.50533e-06	1.02795e-05	1.24092e-05	1.46934e-05	1.77726e-05	2.13253e-05	2.52307e-05	3.04011e-05	3.64088e-05	4.36009e-05	5.21392e-05	6.21534e-05	7.36777e-05	8.6561e-05	0.000100275	0.000113491	0.000123661	0.000125889	0.000117542	9.59805e-05	5.05061e-05	1.44541e-05	1.82918e-06	7.45678e-07	7.60247e-07	7.59502e-07	7.48776e-07
SHIKIMATE-KINASE-RXN_p_Leaf_Day	0	9.18363e-06	1.40073e-05	2.0196e-05	2.84217e-05	3.87357e-05	5.11208e-05	6.61408e-05	8.39962e-05	0.000105392	0.000130017	0.000159225	0.000193444	0.000233383	0.000279701	0.000332887	0.00039295	0.000459032	0.000528587	0.000596062	0.000650731	0.000673715	0.000635775	0.000504977	0.000288299	9.21237e-05	1.45041e-05	6.46485e-06	6.4694e-06	6.47356e-06	6.47645e-06
GLYOHMETRANS-RXN_c_Leaf_Day	0	-0.00122053	-0.00141705	0	-0.00194319	-0.00230316	0	0	0	-0.00461335	-0.00548732	0	-0.0077834	-0.00925903	-0.0109953	0	0	-0.0179664	-0.0208084	-0.0237053	-0.0263081	-0.0279742	-0.0276772	0	0	0	-0.0100193	-0.00981613	-0.00982293	0	0
LEU_pc_Root_Night	0	8.8916e-07	1.06264e-06	1.12554e-06	1.39694e-06	1.68833e-06	2.01926e-06	2.32418e-06	2.93215e-06	3.63236e-06	4.09151e-06	5.68212e-06	6.8746e-06	8.29999e-06	9.99707e-06	1.20051e-05	1.43575e-05	1.70717e-05	2.01292e-05	2.35177e-05	2.70553e-05	8.10163e-06	0	0	0	2.9129e-06	3.92121e-07	1.61644e-07	1.4188e-07	1.62657e-07	1.66205e-07
pPRO_biomass_Root_Night	0	-8.49904e-08	-1.03478e-07	-1.24771e-07	-1.52095e-07	-1.83821e-07	-2.19851e-07	-2.72099e-07	-3.14765e-07	-3.78451e-07	-4.67236e-07	-5.5283e-07	-6.67299e-07	-8.0417e-07	-9.67027e-07	-1.15936e-06	-1.3838e-06	-1.64105e-06	-1.92751e-06	-2.23671e-06	-2.5444e-06	-2.81616e-06	-2.71001e-06	-1.85062e-06	-1.04596e-06	-2.78693e-07	-3.79575e-08	-1.56687e-08	-1.56754e-08	-1.57514e-08	-1.5993e-08
RXN-1101_c_Root_Day	0	2.5218e-06	3.27641e-06	4.03236e-06	4.92832e-06	5.95632e-06	7.12382e-06	8.43508e-06	1.02028e-05	1.22423e-05	1.44843e-05	1.74525e-05	2.09014e-05	2.50302e-05	2.99317e-05	3.56806e-05	4.22964e-05	4.96924e-05	5.75655e-05	6.51525e-05	7.09906e-05	7.22699e-05	6.74779e-05	5.50999e-05	2.89942e-05	8.29775e-06	1.05008e-06	4.36151e-07	4.36438e-07	4.3601e-07	4.3387e-07
HIS_CP_Leaf_Night_rev_transport	0	1.09679e-07	1.40183e-07	1.71666e-07	2.09676e-07	2.53413e-07	3.03084e-07	3.62799e-07	4.34044e-07	5.21064e-07	6.22981e-07	7.47261e-07	8.96671e-07	1.07548e-06	1.28788e-06	1.53744e-06	1.82567e-06	2.15e-06	2.49945e-06	2.84726e-06	3.13816e-06	3.27001e-06	3.08004e-06	2.39429e-06	1.28395e-06	3.60567e-07	5.06455e-08	2.098e-08	2.10164e-08	2.10376e-08	2.10097e-08
MET_CP_Leaf_Night_rev_transport	0	1.91937e-07	2.45321e-07	3.00416e-07	3.66934e-07	4.43472e-07	5.30398e-07	6.34899e-07	7.59578e-07	9.11862e-07	1.09022e-06	1.30771e-06	1.56917e-06	1.88209e-06	2.25379e-06	2.69052e-06	3.19492e-06	3.7625e-06	4.37404e-06	4.98271e-06	5.49177e-06	5.72251e-06	5.39007e-06	4.19001e-06	2.24691e-06	6.30992e-07	8.86297e-08	3.6715e-08	3.67787e-08	3.68158e-08	3.67669e-08
SERINE-O-ACETTRAN-RXN_c_Root_Day	0	0	0	0	0	0	0	0	0	0	0	0	0	0	0	0	0	0	0	0	0	0	0	0	0	0	0	-7.03469e-09	0	0	0
ASPAMINOTRANS-RXN_c_Leaf_Night	0	1.48889e-05	1.90299e-05	2.33037e-05	2.84636e-05	3.44008e-05	4.11437e-05	4.925e-05	5.89215e-05	7.07345e-05	8.45697e-05	0.000101441	0.000121723	0.000145997	0.00017483	0.000208708	0.000247834	0.000291862	0.000339301	0.000386516	0.000426005	0.000443903	0.000418116	0.000325025	0.000174296	4.8947e-05	6.87513e-06	2.84804e-06	2.85298e-06	2.85585e-06	2.85206e-06
CO2_pc_Leaf_Night	0	0.000553557	0.000557828	0.000564225	0.000573517	0.000586464	0.000603823	0.000626557	0.000655675	0.000692437	0.000737959	0.000793865	0.000861891	0.000944019	0.00104244	0.00115952	0.00129757	0.00145858	0.0016436	0.00185167	0.00207799	0.00231107	0.00252919	0.00269977	0.00279369	0.0028208	0.00282414	0.0028263	0.00282864	0.00283098	0.00283332
L-ASCORBATE-PEROXIDASE-RXN_c_Root_Day	0	0	0	0	0	0	0	0	0	0	0	0	0	0	0	0	0	0	0	0	0	0	0	0	0	0	0	7.03469e-09	0	3.62959e-09	0
SUCCCOASYN-RXN_m_Leaf_Night	0	0.000697467	0.000691397	0.000686105	0.000680735	0.000676367	0.000673991	0.0006734	0.00067541	0.000680001	0.000689246	0.000702161	0.000720002	0.000743709	0.000774594	0.000814518	0.000866334	0.000934344	0.00102538	0.00115061	0.00132832	0.00158601	0.00196261	0.00248901	0.00310536	0.00357194	0.0037371	0.00375629	0.00375938	0.00376248	0.00376559
ADENYLOSUCCINATE-SYNTHASE-RXN_p_Root_Night	0	1.78844e-06	2.17083e-06	2.61488e-06	3.21246e-06	3.88255e-06	4.64357e-06	5.75944e-06	6.64817e-06	7.99409e-06	9.88983e-06	1.16914e-05	1.41175e-05	1.70183e-05	2.04702e-05	2.45481e-05	2.93098e-05	3.47737e-05	4.08694e-05	4.74786e-05	5.41109e-05	6.00936e-05	5.78951e-05	3.92446e-05	2.22501e-05	5.91002e-06	7.97073e-07	3.31565e-07	3.29068e-07	3.33368e-07	3.38834e-07
PRPPSYN-RXN_p_Root_Night	0	3.38312e-06	4.13194e-06	4.97358e-06	6.08678e-06	7.35642e-06	8.79836e-06	1.09293e-05	1.25964e-05	1.51476e-05	1.87673e-05	2.21724e-05	2.67806e-05	3.22902e-05	3.88471e-05	4.65947e-05	5.56457e-05	6.60393e-05	7.76508e-05	9.02798e-05	0.000103027	0.000114692	0.000110585	7.4571e-05	4.23723e-05	1.123e-05	1.51186e-06	6.29071e-07	6.2664e-07	6.32563e-07	6.40744e-07
TRANSALDOL-RXN_p_Leaf_Night	0	0.000434616	0.000439149	0.000445654	0.000454906	0.000467506	0.000484041	0.000505405	0.000532436	0.000566294	0.00060777	0.000658468	0.000719848	0.000793628	0.000881685	0.000985971	0.0011083	0.00125	0.00141126	0.00158991	0.00177946	0.00196634	0.00212637	0.00222607	0.00224457	0.00221661	0.00220005	0.00219974	0.00220156	0.00220338	0.0022052
PHE_Leaf_Day_Night_storage	0	3.01616e-07	3.85504e-07	4.72083e-07	5.7661e-07	6.96885e-07	8.33482e-07	9.97698e-07	1.19362e-06	1.43293e-06	1.7132e-06	2.05497e-06	2.46584e-06	2.95757e-06	3.54168e-06	4.22796e-06	5.02059e-06	5.9125e-06	6.8735e-06	7.82997e-06	8.62993e-06	8.99252e-06	8.47011e-06	6.58429e-06	3.53086e-06	9.91559e-07	1.39275e-07	5.7695e-08	5.77952e-08	5.78534e-08	5.77766e-08
HIS_pc_Root_Night	0	1.16962e-07	1.35759e-07	1.61055e-07	1.9591e-07	2.36775e-07	2.83186e-07	3.62799e-07	4.0533e-07	4.88139e-07	6.22981e-07	7.26953e-07	8.82792e-07	1.06897e-06	1.29086e-06	1.55418e-06	1.86446e-06	2.22614e-06	2.64056e-06	3.11729e-06	3.64692e-06	4.23976e-06	4.14665e-06	2.54069e-06	1.50527e-06	3.82614e-07	5.05746e-08	2.08031e-08	2.07847e-08	2.0966e-08	2.16385e-08
RXN-7737_p_Leaf_Day	0	3.24424e-06	4.60175e-06	6.24554e-06	8.38136e-06	1.10092e-05	1.41284e-05	1.79045e-05	2.23967e-05	2.78006e-05	3.40428e-05	4.14901e-05	5.02637e-05	6.05606e-05	7.25662e-05	8.64245e-05	0.000102156	0.000119557	0.000137976	0.000155956	0.000170641	0.000176936	0.000166898	0.000131896	7.42405e-05	2.30874e-05	3.55664e-06	1.56491e-06	1.56628e-06	1.56739e-06	1.56761e-06
GLYOX_xc_Root_Night	0	0	0	0	0	0	0	0	0	0	0	0	0	0	0	0	0	0	0	0	0	0	0	0	0	0	0	0	1.4117e-07	0	6.15913e-07
DUDPKIN-RXN_c_Root_Night	0	0	1.72464e-08	2.07951e-08	2.53492e-08	3.06368e-08	3.66419e-08	4.53499e-08	5.24609e-08	6.30752e-08	7.78727e-08	9.21384e-08	1.11216e-07	1.34028e-07	1.61171e-07	1.93226e-07	2.30633e-07	2.73509e-07	3.21251e-07	3.72784e-07	4.24067e-07	4.6936e-07	4.51668e-07	3.08436e-07	1.74326e-07	4.64488e-08	6.32626e-09	5.22289e-09	5.22514e-09	5.25045e-09	2.66551e-09
PHOSGLYPHOS-RXN_c_Leaf_Night	0	-0.000699412	-0.000719771	-0.000744707	-0.0007775	-0.000818983	-0.000870121	-0.000933904	-0.0010123	-0.00110893	-0.00122469	-0.0013653	-0.00153433	-0.00173641	-0.00197638	-0.00225898	-0.00258779	-0.00296395	-0.00338308	-0.00382901	-0.00426394	-0.00463349	-0.00483621	-0.00473924	-0.00431967	-0.00388557	-0.00371875	-0.00370506	-0.00370804	-0.00371103	-0.00371401
MALATE-DEH-RXN_p_Root_Night	0	-1.72666e-05	-2.25459e-05	-2.81943e-05	-3.45117e-05	-4.17105e-05	-4.98862e-05	-5.93857e-05	-7.16027e-05	-8.60114e-05	-0.000101773	-0.000120399	-0.000143424	-0.000171013	-0.000203712	-0.000241869	-0.000285323	-0.00033297	-0.000381838	-0.000435774	-0.000488408	-0.000523229	-0.000499	-0.000375124	-0.000175715	-5.28707e-05	-7.33638e-06	-3.06507e-06	-2.87947e-06	-3.04326e-06	-2.65776e-06
RXN-12541_c_Leaf_Day	0	0	0	0	0	0	0	0	0	0	0	0	0	0	0	0	0	0	0	0	0	0	0	0	0	0	0	0	0	-3.39632e-08	-6.79679e-08
ILE_CP_Root_Day_transport	0	9.87107e-07	1.26165e-06	1.545e-06	1.88709e-06	2.28072e-06	2.72776e-06	3.26519e-06	3.9064e-06	4.68958e-06	5.60683e-06	6.72535e-06	8.07004e-06	9.67933e-06	1.15909e-05	1.3837e-05	1.6431e-05	1.935e-05	2.24951e-05	2.56254e-05	2.82434e-05	2.94301e-05	2.77204e-05	2.15486e-05	1.15556e-05	3.2451e-06	4.5581e-07	1.8882e-07	1.89148e-07	1.89338e-07	1.89087e-07
GLT_CP_Leaf_Night_rev_transport	0	3.12584e-06	3.99523e-06	4.89249e-06	5.97578e-06	7.22227e-06	8.6379e-06	1.03398e-05	1.23703e-05	1.48503e-05	1.7755e-05	2.12969e-05	2.55551e-05	3.06512e-05	3.67047e-05	4.3817e-05	5.20315e-05	6.1275e-05	7.12344e-05	8.1147e-05	8.94374e-05	9.31952e-05	8.77812e-05	6.82372e-05	3.65926e-05	1.02762e-05	1.4434e-06	5.9793e-07	5.98968e-07	5.99572e-07	5.98775e-07
NITRATE-REDUCTASE-NADH-RXN_c_Root_Day	0	1.10912e-05	1.60535e-05	1.9561e-05	2.36322e-05	2.9042e-05	3.49643e-05	3.72209e-05	5.0075e-05	6.0094e-05	6.44167e-05	8.58279e-05	0.000102851	0.000123228	0.000147424	0.000175817	0.00020853	0.000245176	0.000284335	0.000323109	0.00035385	0.000361688	0.000332379	0.000231935	0.000144107	4.47426e-05	0	0	0	0	0
3-DEHYDROQUINATE-DEHYDRATASE-RXN_p_Root_Day	0	1.27948e-05	1.57166e-05	1.81801e-05	2.22222e-05	2.68575e-05	3.21219e-05	3.79579e-05	4.60059e-05	5.55963e-05	6.57827e-05	8.46324e-05	0.000103337	0.000125666	0.000152314	0.00018407	0.000221794	0.00026637	0.000318603	0.000372737	0.000426483	0.000452259	0.000422246	0.000247474	0.000177816	4.99956e-05	6.34542e-06	2.63192e-06	2.63293e-06	2.6497e-06	2.32904e-06
O2_pc_Leaf_Day	0	0.0107	0.01218	0.0139255	0.0161558	0.0188838	0.0221238	0.0260549	0.030762	0.0364593	0.0431207	0.051122	0.0606297	0.0718844	0.0851266	0.100569	0.118319	0.138284	0.15995	0.182034	0.20188	0.214601	0.212398	0.186533	0.13844	0.0947767	0.0782782	0.076726	0.0767809	0.0768345	0.0768889
ASPAMINOTRANS-RXN_p_Root_Night	0	9.91957e-07	1.18115e-06	1.41364e-06	1.72156e-06	2.08066e-06	2.48849e-06	3.12914e-06	3.56237e-06	4.28634e-06	5.37321e-06	6.31693e-06	7.64618e-06	9.23493e-06	1.11268e-05	1.33661e-05	1.59913e-05	1.90244e-05	2.24485e-05	2.62622e-05	3.02782e-05	3.43253e-05	3.32983e-05	2.15749e-05	1.24712e-05	3.24906e-06	4.3637e-07	1.79836e-07	1.95479e-07	1.80997e-07	1.85178e-07
PYRUVDEH-RXN_p_Leaf_Night	0	3.29036e-07	4.2055e-07	5.14999e-07	6.29029e-07	7.60238e-07	9.09253e-07	1.0884e-06	1.30213e-06	1.56319e-06	1.86894e-06	2.24178e-06	2.69001e-06	3.22644e-06	3.86365e-06	4.61232e-06	5.477e-06	6.45e-06	7.49836e-06	8.54179e-06	9.41447e-06	9.81002e-06	9.24012e-06	7.18287e-06	3.85185e-06	1.0817e-06	1.51937e-07	6.294e-08	6.30493e-08	6.31128e-08	6.3029e-08
2TRANSKETO-RXN_p_Root_Day	0	9.8744e-06	1.47395e-05	2.02942e-05	2.62253e-05	3.36319e-05	4.26267e-05	5.10294e-05	6.58623e-05	8.07581e-05	9.58208e-05	0.00011851	0.000143787	0.000174576	0.000212062	0.00025764	0.000312936	0.000379754	0.000460009	0.000559941	0.000681326	0.000842258	0.00105097	0.00131402	0.00153479	0.00170912	0.00176321	0.00177138	0.00177246	0.00177352	0.00177476
GLU6PDEHYDROG-RXN_p_Root_Day	0	6.48407e-05	8.78224e-05	0.000110663	0.000138569	0.00017264	0.000212119	0.000251451	0.000315273	0.000383269	0.000451548	0.00056213	0.000679581	0.000820303	0.000988247	0.00118745	0.00142143	0.00169221	0.00199834	0.00232947	0.00266025	0.00293537	0.00308256	0.00295793	0.00275081	0.00245774	0.00233627	0.00233292	0.00233432	0.00233576	0.002337
CELLULOSE-SYNTHASE-UDP-FORMING-RXN_c_Root_Day	0	1.84254e-05	2.39389e-05	2.94623e-05	3.60085e-05	4.35196e-05	5.20498e-05	6.16305e-05	7.45463e-05	8.9448e-05	0.000105829	0.000127516	0.000152715	0.000182882	0.000218695	0.000260699	0.000309037	0.000363075	0.000420599	0.000476034	0.00051869	0.000528036	0.000493024	0.000402585	0.000211845	6.06271e-05	7.67238e-06	3.18672e-06	3.18881e-06	3.18569e-06	3.17005e-06
SER_mc_Leaf_Day	0	0	0	0.00164835	0	0	0.00272994	0.00324699	0.00386543	0	0	0.00653671	0	0	0	0.0130201	0.0153479	0	0	0	0	0	0	0.0242673	0.0179347	0.01219	0	0	0	0.00982962	0.00983631
RXN-969_x_Leaf_Day	0	0.00242418	0.00280227	0.00324381	0.00380459	0.00448741	0.00529573	0.00627485	0.00744642	0.00886441	0.0105231	0.0125169	0.014888	0.0176977	0.0210071	0.0248708	0.0293179	0.0343272	0.0397734	0.0453386	0.0503611	0.0536185	0.0531542	0.0467751	0.0348458	0.0240414	0.0199838	0.0196074	0.019621	0.0196343	0.0196478
ASP_Root_Day_Night_storage	0	0	0	0	0	0	0	0	0	0	0	0	0	0	0	0	0	0	0	0	0	0	5.86857e-05	0	0	0	0	0	0	0	0
PROLINE--TRNA-LIGASE-RXN_c_Leaf_Day	0	1.81432e-07	2.96921e-07	4.50792e-07	6.58169e-07	9.21116e-07	1.23898e-06	1.62487e-06	2.08341e-06	2.63163e-06	3.2613e-06	4.00562e-06	4.87481e-06	5.88599e-06	7.0549e-06	8.39294e-06	9.8992e-06	1.15511e-05	1.32837e-05	1.4958e-05	1.63077e-05	1.6868e-05	1.59225e-05	1.26856e-05	7.3042e-06	2.37103e-06	3.77859e-07	1.69609e-07	1.69713e-07	1.69816e-07	1.6992e-07
GLUTAMINESYN-RXN_m_Root_Night	0	6.52165e-06	6.60855e-06	8.07059e-06	9.8639e-06	1.19214e-05	1.42581e-05	2.15752e-05	2.04172e-05	2.45228e-05	3.65452e-05	3.5381e-05	4.25382e-05	5.11011e-05	6.12784e-05	7.32568e-05	8.71401e-05	0.000102861	0.000119996	0.000137237	0.000152677	0.000163197	0.000161214	0.000155325	6.28177e-05	1.36029e-05	1.36455e-06	5.65873e-07	5.65772e-07	5.69672e-07	7.6785e-07
TYROSINE--TRNA-LIGASE-RXN_c_Root_Day	0	7.32136e-07	9.51215e-07	1.17069e-06	1.4308e-06	1.72925e-06	2.06821e-06	2.4489e-06	2.9621e-06	3.55422e-06	4.20512e-06	5.06686e-06	6.06814e-06	7.26682e-06	8.68986e-06	1.03589e-05	1.22796e-05	1.44268e-05	1.67126e-05	1.89152e-05	2.06102e-05	2.09816e-05	1.95903e-05	1.59967e-05	8.41768e-06	2.40902e-06	3.04863e-07	1.26624e-07	1.26708e-07	1.26584e-07	1.25962e-07
pASP_biomass_Root_Day	0	-4.02675e-06	-5.23169e-06	-6.43877e-06	-7.86941e-06	-9.5109e-06	-1.13751e-05	-1.34689e-05	-1.62916e-05	-1.95482e-05	-2.31282e-05	-2.78677e-05	-3.33748e-05	-3.99675e-05	-4.77942e-05	-5.69739e-05	-6.75379e-05	-7.93476e-05	-9.19191e-05	-0.000104034	-0.000113356	-0.000115399	-0.000107747	-8.79821e-05	-4.62972e-05	-1.32496e-05	-1.67675e-06	-6.96435e-07	-6.96893e-07	-6.9621e-07	-6.92793e-07
dTMP_biomass_Leaf_Day	0	-3.62865e-08	-5.93843e-08	-9.01583e-08	-1.31634e-07	-1.84223e-07	-2.47797e-07	-3.24974e-07	-4.16682e-07	-5.26327e-07	-6.52261e-07	-8.01125e-07	-9.74962e-07	-1.1772e-06	-1.41098e-06	-1.67859e-06	-1.97984e-06	-2.31021e-06	-2.65674e-06	-2.99159e-06	-3.26154e-06	-3.37361e-06	-3.18449e-06	-2.53711e-06	-1.46084e-06	-4.74206e-07	-7.55719e-08	-3.39219e-08	-3.39425e-08	-3.39632e-08	-3.39839e-08
GAPOXNPHOSPHN-RXN_c_Leaf_Night	0	0.000699412	0.000719771	0.000744707	0.0007775	0.000818983	0.000870121	0.000933904	0.0010123	0.00110893	0.00122469	0.0013653	0.00153433	0.00173641	0.00197638	0.00225898	0.00258779	0.00296395	0.00338308	0.00382901	0.00426394	0.00463349	0.00483621	0.00473924	0.00431967	0.00388557	0.00371875	0.00370506	0.00370804	0.00371103	0.00371401
PEPDEPHOS-RXN_c_Root_Night	0	6.52124e-05	8.65144e-05	0.00011314	0.000146613	0.000187247	0.000235517	0.000297161	0.000362644	0.000445976	0.000550547	0.000664692	0.000806616	0.000975807	0.00117689	0.00141466	0.00169346	0.00201619	0.00238226	0.00277782	0.00317888	0.00349852	0.00393242	0.00384164	0.00451165	0.00336234	0.00325668	0.0032482	0.00325042	0.00325215	0.00450909
HIS_CP_Leaf_Day_rev_transport	0	3.29036e-07	4.2055e-07	5.14999e-07	6.29029e-07	7.60238e-07	9.09253e-07	1.0884e-06	1.30213e-06	1.56319e-06	1.86894e-06	2.24178e-06	2.69001e-06	3.22644e-06	3.86365e-06	4.61232e-06	5.477e-06	6.45e-06	7.49836e-06	8.54179e-06	9.41447e-06	9.81002e-06	9.24012e-06	7.18287e-06	3.85185e-06	1.0817e-06	1.51937e-07	6.294e-08	6.30493e-08	6.31128e-08	6.3029e-08
SUC_CIT_mc_Root_Day	0	0	-5.70729e-06	0	0	0	0	0	0	0	0	0	0	0	0	0	0	0	0	0	0	-0.000125889	0	0	0	0	0	0	0	0	0
NADPHoxp_tx_Leaf_Day	0	-0.0011058	-0.00111397	-0.00112639	-0.00114452	-0.00116989	-0.00120401	-0.00124876	-0.00130614	-0.00137862	-0.00146844	-0.00157876	-0.00171302	-0.00187513	-0.00206943	-0.00230059	-0.00257323	-0.00289136	-0.00325722	-0.00366918	-0.00411832	-0.00458289	-0.00502142	-0.0053708	-0.00557197	-0.00563727	-0.00564768	-0.00565235	-0.00565703	-0.0056617	-0.00566638
RXN-11625_c_Leaf_Day	0	0	0	0	0	0	0	0	0	0	0	0	0	0	0	0	0	0	0	0	0	0	0	0	0	0	0	1.69609e-08	0	0	1.6992e-08
THF_pc_Root_Night	0	1.78844e-06	2.17083e-06	2.61488e-06	3.21246e-06	3.88255e-06	4.64357e-06	5.75944e-06	6.64817e-06	0	9.88983e-06	0	1.41175e-05	1.70183e-05	2.04702e-05	2.45481e-05	0	0	4.08694e-05	0	0	6.00936e-05	5.78951e-05	0	2.22501e-05	0	7.97073e-07	3.31565e-07	3.29068e-07	3.33368e-07	3.38834e-07
GLURS-RXN_c_Root_Night	0	3.44211e-06	4.19087e-06	5.05321e-06	6.15985e-06	7.44473e-06	8.90398e-06	1.102e-05	1.2748e-05	1.53273e-05	1.89231e-05	2.23896e-05	2.70256e-05	3.25689e-05	3.91646e-05	4.69539e-05	5.60439e-05	6.64626e-05	7.8064e-05	9.05866e-05	0.000103048	0.000114055	0.000109755	7.495e-05	4.23613e-05	1.12871e-05	1.53728e-06	6.34581e-07	6.34854e-07	6.3793e-07	6.47718e-07
RXN-8001_p_Root_Day	0	3.21752e-07	4.24975e-07	5.2561e-07	6.42795e-07	7.76876e-07	9.29152e-07	1.0884e-06	1.33085e-06	1.59612e-06	1.86894e-06	2.26209e-06	2.70389e-06	3.23295e-06	3.86067e-06	4.59559e-06	5.43821e-06	6.37386e-06	7.35725e-06	8.27176e-06	8.9057e-06	8.84027e-06	8.17352e-06	7.03646e-06	3.63053e-06	1.05965e-06	1.19053e-07	4.96151e-08	4.95799e-08	4.9406e-08	4.89375e-08
HYDROXYMETHYLGLUTARYL-COA-SYNTHASE-RXN_c_Root_Day	0	0	0	0	0	0	0	0	0	0	0	0	0	0	0	0	0	0	0	0	0	0	0	0	0	0	0	0	0	-6.95684e-09	0
GLY_mc_Leaf_Day	0	-0.0012258	-0.00142536	-0.00330887	-0.0019605	-0.00232695	-0.00549146	-0.00653502	-0.00778313	-0.00467909	-0.00556853	-0.013173	-0.00790441	-0.00940506	-0.0111703	-0.0262484	-0.0309415	-0.0182534	-0.0211387	-0.0240777	-0.0267145	-0.0283948	-0.0280741	-0.0488502	-0.0360501	-0.0244379	-0.0100284	-0.00982013	-0.00982696	-0.0196632	-0.0196767
PHE_pc_Root_Day	0	1.23203e-05	1.50741e-05	1.73798e-05	2.12425e-05	2.56735e-05	3.07057e-05	3.63253e-05	4.39774e-05	5.31651e-05	6.29792e-05	8.12164e-05	9.92652e-05	0.000120809	0.000146527	0.000177195	0.00021368	0.000256895	0.000307726	0.000360633	0.000413697	0.000436546	0.000411185	0.000237084	0.000171407	4.81357e-05	6.16593e-06	2.57249e-06	2.55822e-06	2.62293e-06	2.27148e-06
GLURS-RXN_c_Root_Day	0	9.88383e-06	1.28414e-05	1.58043e-05	1.93158e-05	2.33449e-05	2.79208e-05	3.30601e-05	3.99884e-05	4.7982e-05	5.67692e-05	6.84026e-05	8.19199e-05	9.81021e-05	0.000117313	0.000139845	0.000165775	0.000194762	0.00022562	0.000255356	0.000278238	0.000283251	0.00026447	0.000215956	0.000113639	3.25218e-05	4.11565e-06	1.70943e-06	1.71056e-06	1.70888e-06	1.70049e-06
RXN-6382-(NADP)_c_Root_Day	0	0	0	0	0	0	0	0	0	0	0	0	0	0	0	0	0	0	0	0	0	0	0	0	0	0	0	7.03469e-09	0	0	0
DAHPSYN-RXN_p_Root_Day	0	1.27948e-05	1.57166e-05	1.81801e-05	2.22222e-05	2.68575e-05	3.21219e-05	3.79579e-05	4.60059e-05	5.55963e-05	6.57827e-05	8.46324e-05	0.000103337	0.000125666	0.000152314	0.00018407	0.000221794	0.00026637	0.000318603	0.000372737	0.000426483	0.000452259	0.000422246	0.000247474	0.000177816	4.99956e-05	6.34542e-06	2.63192e-06	2.63293e-06	2.6497e-06	2.32904e-06
INORGPYROPHOSPHAT-RXN_x_Root_Night	0	0	0	0	0	0	0	0	0	0	0	0	0	0	0	0	0	0	0	0	0	0	0	0	0	0	0	0	1.4117e-07	0	6.15913e-07
CDPKIN-RXN_c_Root_Night	0	0	1.72464e-08	2.07951e-08	2.53492e-08	3.06368e-08	3.66419e-08	4.53499e-08	5.24609e-08	6.30752e-08	7.78727e-08	9.21384e-08	1.11216e-07	1.34028e-07	1.61171e-07	1.93226e-07	2.30633e-07	2.73509e-07	3.21251e-07	3.72784e-07	4.24067e-07	4.6936e-07	4.51668e-07	3.08436e-07	1.74326e-07	4.64488e-08	0	0	0	0	0
NADH-DEHYDROG-A-RXN_m_Root_Day	0	0.000597608	0.000798941	0.00102622	0.00130762	0.00164495	0.00204001	0.002509	0.00308186	0.00376653	0.00456002	0.00553385	0.00668609	0.00805721	0.00968022	0.011586	0.0137951	0.0163057	0.0190688	0.0219403	0.0246146	0.0264856	0.0267839	0.0246149	0.0197026	0.015207	0.0135384	0.0133878	0.0133959	0.013404	0.0134114
UDPKIN-RXN_c_Root_Night	0	-2.32486e-05	-3.10458e-05	-4.1187e-05	-5.30178e-05	-6.72825e-05	-8.42044e-05	-0.000106462	-0.000128775	-0.000157774	-0.000195383	-0.000230878	-0.000278839	-0.000336182	-0.000404422	-0.000485049	-0.000579226	-0.000687346	-0.000808083	-0.000939265	-0.00107143	-0.00119181	-0.00130756	-0.0014264	-0.00133307	-0.00128238	-0.00126049	-0.0012591	-0.00125986	-0.00126061	-0.00126152
FRUCTOKINASE-RXN_c_Root_Day	0	8.14262e-05	0.000107963	9.63559e-05	0.000124476	0.000216112	0.000198761	0.000245247	0.000433039	0.000524645	0.000452626	0.000763993	0.000667783	0.00104126	0.00133114	0.00159332	0.00189785	0.0022444	0.00262579	0.00220337	0.00312705	0.00332423	0.00356508	0.00266551	0.00186065	0.00109275	0.000813802	0.00078907	0.000789538	0.00129084	0.00129143
2.7.1.90-RXN_c_Root_Day	0	3.73248e-05	4.75957e-05	5.6385e-05	6.53226e-05	7.43266e-05	8.37694e-05	9.30269e-05	0.000108788	0.00012547	0.000141415	0.000162413	0.000188339	0.000219826	0.000257125	0.000299814	0.000346023	0.000391395	0.000426825	0.000434657	0.000382253	0.000212923	0	0	0	0	0	0	0	-0.00126791	0
Cellulose_biomass_Root_Night	0	-6.41677e-06	-7.81261e-06	-9.42018e-06	-1.14832e-05	-1.38785e-05	-1.65988e-05	-2.05435e-05	-2.37648e-05	-2.85731e-05	-3.52763e-05	-4.17387e-05	-5.0381e-05	-6.07148e-05	-7.30105e-05	-8.75314e-05	-0.000104477	-0.000123899	-0.000145527	-0.000168871	-0.000192103	-0.00021262	-0.000204606	-0.000139722	-7.89698e-05	-2.10413e-05	-2.86579e-06	-1.18298e-06	-1.18349e-06	-1.18923e-06	-1.20747e-06
ASN_Root_Day_Night_storage	0	0	0	0	0	0	0	0	0	0	0	0	0	0	0	0	0	0	0	0	0	0	0	0	0	0	0	0	0	0	-6.7022e-08
pVAL_biomass_Leaf_Day	0	-1.81432e-06	-2.96921e-06	-4.50792e-06	-6.58169e-06	-9.21116e-06	-1.23898e-05	-1.62487e-05	-2.08341e-05	-2.63163e-05	-3.2613e-05	-4.00562e-05	-4.87481e-05	-5.88599e-05	-7.0549e-05	-8.39294e-05	-9.8992e-05	-0.000115511	-0.000132837	-0.00014958	-0.000163077	-0.00016868	-0.000159225	-0.000126856	-7.3042e-05	-2.37103e-05	-3.77859e-06	-1.69609e-06	-1.69713e-06	-1.69816e-06	-1.6992e-06
RXN-2006_c_Root_Day	0	0	0	0	0	0	0	0	0	0	0	0	0	0	0	0	0	0	0	0	0	0	0	0	0	0	3.38736e-08	0	0	0	0
SHIKIMATE-5-DEHYDROGENASE-RXN_p_Root_Day	0	1.27948e-05	1.57166e-05	1.81801e-05	2.22222e-05	2.68575e-05	3.21219e-05	3.79579e-05	4.60059e-05	5.55963e-05	6.57827e-05	8.46324e-05	0.000103337	0.000125666	0.000152314	0.00018407	0.000221794	0.00026637	0.000318603	0.000372737	0.000426483	0.000452259	0.000422246	0.000247474	0.000177816	4.99956e-05	6.34542e-06	2.63192e-06	2.63293e-06	2.6497e-06	2.32904e-06
OAA_xc_Leaf_Day	0	0.00119275	0.00137845	0.00159694	0.00187528	0.00221512	0.00261825	0.00310657	0.00369082	0.00439756	0.00522387	0.00621626	0.00739564	0.00879209	0.0104358	0.0123536	0.0145596	0.0170431	0.0197419	0.0224987	0.0249868	0.0266033	0.0263842	0.0232476	0.0173641	0.0120146	0.00999246	0.00980443	0.0098112	0.0098179	0.00982459
RXN-11654_c_Root_Night	0	1.04821e-06	1.27623e-06	1.53884e-06	1.87584e-06	2.26712e-06	2.7115e-06	3.35589e-06	3.88211e-06	4.66757e-06	5.76258e-06	6.81824e-06	8.23002e-06	9.91809e-06	1.19267e-05	1.42987e-05	1.70669e-05	2.02396e-05	2.37726e-05	2.7586e-05	3.1381e-05	3.47327e-05	3.34234e-05	2.28243e-05	1.29001e-05	3.43721e-06	4.68143e-07	1.93247e-07	1.9333e-07	1.94267e-07	1.97248e-07
ISOCITDEH-RXN_c_Leaf_Day	0	-0.0010507	-0.00103758	-0.00102484	-0.00101061	-0.000996506	-0.00098404	-0.000972437	-0.000962752	-0.000954404	-0.000950699	-0.000949132	-0.000951232	-0.000957842	-0.000970392	-0.000991244	-0.00102459	-0.0010774	-0.00116171	-0.00129808	-0.00152135	-0.00188827	-0.00248019	-0.00336707	-0.00445142	-0.00529323	-0.00559524	-0.00562939	-0.00563408	-0.00563871	-0.00564339
GLUCISOM-RXN_c_Root_Night	0	-6.37428e-07	-2.03409e-06	-2.00914e-06	-1.14071e-06	-1.37865e-06	-2.11981e-06	-2.04075e-06	-2.36074e-06	-2.83838e-06	-3.50427e-06	-4.83732e-06	-5.00474e-06	-6.03127e-06	-7.2527e-06	-8.69517e-06	-1.03785e-05	-1.23079e-05	-5.51888e-05	-1.67753e-05	-1.9083e-05	-2.11212e-05	-0.000246498	-0.000305992	-0.000423355	-0.00049693	-0.00052652	-0.000529766	-1.17566e-07	-1.18135e-07	-0.000530751
2.3.1.180-RXN_p_Root_Day	0	2.60315e-06	3.3821e-06	4.16244e-06	5.0873e-06	6.14846e-06	7.35362e-06	8.70718e-06	1.05319e-05	1.26372e-05	1.49516e-05	1.80155e-05	2.15756e-05	2.58376e-05	3.08973e-05	3.68316e-05	4.36608e-05	5.12954e-05	5.94224e-05	6.72542e-05	7.32807e-05	7.46012e-05	6.96546e-05	5.68773e-05	2.99295e-05	8.56542e-06	1.08396e-06	4.5022e-07	3.8253e-07	4.50075e-07	4.47866e-07
CTPSYN-RXN_c_Root_Day	0	2.15573e-06	2.8008e-06	3.51206e-06	4.29241e-06	5.18776e-06	6.20462e-06	7.34669e-06	8.88631e-06	1.06627e-05	1.26154e-05	1.52006e-05	1.82044e-05	2.18005e-05	2.60696e-05	3.10767e-05	3.68388e-05	4.32805e-05	5.01377e-05	5.67457e-05	6.18306e-05	6.29447e-05	5.8771e-05	4.79902e-05	2.5253e-05	7.22707e-06	9.14588e-07	3.79873e-07	3.80123e-07	3.79751e-07	3.77887e-07
2KG_SUC_mc_Root_Day	0	0	0	0	0	0	0	0	0	0	0	0	0	0	0	0	0	0	0	0	0	0	0	0	0	0	0	0	7.60247e-07	0	0
TRP_CP_Leaf_Day_rev_transport	0	7.4033e-07	9.46238e-07	1.15875e-06	1.41532e-06	1.71054e-06	2.04582e-06	2.4489e-06	2.9298e-06	3.51718e-06	4.20512e-06	5.04401e-06	6.05253e-06	7.2595e-06	8.69321e-06	1.03777e-05	1.23233e-05	1.45125e-05	1.68713e-05	1.9219e-05	2.11826e-05	2.20725e-05	2.07903e-05	1.61614e-05	8.66666e-06	2.43383e-06	3.41857e-07	1.41615e-07	1.41861e-07	1.42004e-07	1.41815e-07
NITRITE_pc_Root_Night	0	-3.58794e-06	-2.78506e-06	-3.37989e-06	-4.11769e-06	-4.9766e-06	-5.95206e-06	-1.1757e-05	-8.52103e-06	-1.02497e-05	-1.96858e-05	-1.50523e-05	-1.81996e-05	-2.19619e-05	-2.64406e-05	-3.17372e-05	-3.79354e-05	-4.50743e-05	-5.30909e-05	-6.12716e-05	-6.98014e-05	-7.97631e-05	-8.34267e-05	-9.12941e-05	-2.92258e-05	-3.93391e-06	0	0	0	0	0
MALIC-NADP-RXN_c_Root_Night	0	3.71902e-06	5.61679e-06	7.21836e-06	8.86938e-06	1.07194e-05	1.28206e-05	1.37864e-05	1.83745e-05	2.1957e-05	2.36733e-05	2.9726e-05	3.49825e-05	4.12947e-05	4.87448e-05	5.73266e-05	6.68342e-05	7.67128e-05	8.57364e-05	9.9922e-05	0.00011702	0.000136278	0.000133359	8.13936e-05	3.42936e-05	1.22574e-05	1.89094e-06	7.89564e-07	7.94835e-07	7.85731e-07	6.92824e-07
FERREDOXIN--NITRITE-REDUCTASE-RXN_p_Root_Day	0	1.10912e-05	1.60535e-05	1.9561e-05	2.36322e-05	2.9042e-05	3.49643e-05	3.72209e-05	5.0075e-05	6.0094e-05	6.44167e-05	8.58279e-05	0.000102851	0.000123228	0.000147424	0.000175817	0.00020853	0.000245176	0.000284335	0.000323109	0.00035385	0.000361688	0.000332379	0.000231935	0.000144107	4.47426e-05	0	0	0	0	0
1TRANSKETO-RXN_p_Leaf_Day	0	0.00323025	0.0037333	0.00432062	0.00506643	0.0059745	0.00704942	0.00835146	0.00990946	0.0117952	0.0140012	0.0166528	0.0198065	0.0235436	0.0279456	0.0330851	0.0390009	0.0456648	0.0529106	0.0603154	0.0669997	0.0713377	0.0707273	0.0622516	0.0463952	0.032034	0.0266417	0.0261417	0.0261598	0.0261776	0.0261955
ILE_CP_Leaf_Night_rev_transport	0	3.29036e-07	4.2055e-07	5.14999e-07	6.29029e-07	7.60238e-07	9.09253e-07	1.0884e-06	1.30213e-06	1.56319e-06	1.86894e-06	2.24178e-06	2.69001e-06	3.22644e-06	3.86365e-06	4.61232e-06	5.477e-06	6.45e-06	7.49836e-06	8.54179e-06	9.41447e-06	9.81002e-06	9.24012e-06	7.18287e-06	3.85185e-06	1.0817e-06	1.51937e-07	6.294e-08	6.30493e-08	6.31128e-08	6.3029e-08
1.8.4.9-RXN_p_Root_Day	0	8.20646e-08	1.40183e-07	1.39361e-07	1.71023e-07	2.06697e-07	2.47212e-07	2.72099e-07	3.54248e-07	4.23723e-07	4.67236e-07	5.80753e-07	6.86381e-07	8.13121e-07	9.62939e-07	1.13634e-06	1.33045e-06	1.53636e-06	1.73348e-06	2.50673e-06	3.05317e-06	1.48276e-06	1.24342e-06	1.64931e-06	7.41642e-07	3.0074e-07	1.76905e-08	0	7.31525e-09	0	0
DIAMINOPIMEPIM-RXN_p_Root_Day	0	2.68331e-07	3.79873e-07	4.79142e-07	5.87397e-07	7.09922e-07	8.49074e-07	9.52348e-07	1.21654e-06	1.45628e-06	1.63533e-06	2.01614e-06	2.39106e-06	2.84064e-06	3.3727e-06	3.9908e-06	4.68811e-06	5.43912e-06	6.18183e-06	6.74837e-06	6.87035e-06	5.97757e-06	5.2186e-06	5.89155e-06	2.77557e-06	8.87236e-07	0	0	0	0	1.72796e-08
SUCROSE-PHOSPHATASE-RXN_c_Leaf_Day	0	0.000143796	0.000188882	0.000238892	0.000300356	0.000373373	0.000458307	0.000560299	0.000681981	0.000829391	0.00100253	0.00121164	0.00146182	0.00176019	0.00211406	0.00253026	0.00301326	0.00356251	0.00416681	0.00479468	0.00537774	0.00578656	0.00581037	0.00521098	0.00402824	0.00296928	0.00258737	0.00255549	0.00255703	0.00255858	0.00256012
ADENOSYLHOMOCYSTEINASE-RXN_c_Leaf_Day	0	2.90292e-06	4.75074e-06	7.21267e-06	1.05307e-05	1.47379e-05	1.98238e-05	2.5998e-05	3.33346e-05	4.21061e-05	5.21809e-05	6.409e-05	7.79969e-05	9.41758e-05	0.000112878	0.000134287	0.000158387	0.000184817	0.000212539	0.000239327	0.000260923	0.000269889	0.000254759	0.000202969	0.000116867	3.79365e-05	6.04575e-06	2.71375e-06	2.7154e-06	2.71706e-06	2.71872e-06
SUC_ISOCITRATE_mc_Root_Day	0	0	0	0	0	0	0	0	0	0	0	0	-3.64088e-05	0	0	-4.45501e-05	0	0	0	0	0	0	0	-9.59805e-05	0	0	0	0	0	0	0
PALMITATE_pc_Leaf_Day	0	4.17295e-06	6.82919e-06	1.03682e-05	1.51379e-05	2.11857e-05	2.84966e-05	3.73721e-05	4.79185e-05	6.05276e-05	7.501e-05	9.21293e-05	0.000112121	0.000135378	0.000162263	0.000193038	0.000227682	0.000265675	0.000305525	0.000344033	0.000375077	0.000387965	0.000366217	0.000291768	0.000167997	5.45337e-05	8.69077e-06	3.90101e-06	3.90339e-06	3.90577e-06	3.90815e-06
GAPOXNPHOSPHN-RXN_p_Root_Night	0	1.91728e-05	2.44141e-05	3.11813e-05	3.80934e-05	4.60394e-05	5.50635e-05	6.84897e-05	7.8951e-05	9.45044e-05	0.000116702	0.000129826	0.00015392	0.000182813	0.000217003	0.000256709	0.000301471	0.000349616	0.000397093	0.000444642	0.000481738	0.000526952	0.000513771	0.000467838	0.000194241	5.1245e-05	6.9316e-06	2.88623e-06	2.64181e-06	2.86297e-06	2.79549e-06
RXN-11486_c_Root_Day	0	0	0	0	0	0	0	0	0	0	0	0	0	0	0	0	0	0	0	0	0	0	0	0	0	0	0	0	0	6.95684e-09	0
pLEU_biomass_Root_Night	0	-1.2182e-06	-1.48319e-06	-1.78838e-06	-2.18003e-06	-2.63476e-06	-3.1512e-06	-3.90009e-06	-4.51164e-06	-5.42447e-06	-6.69705e-06	-7.9239e-06	-9.56461e-06	-1.15264e-05	-1.38607e-05	-1.66174e-05	-1.98345e-05	-2.35217e-05	-2.76276e-05	-3.20595e-05	-3.64698e-05	-4.0365e-05	-3.88435e-05	-2.65255e-05	-1.49921e-05	-3.9946e-06	-5.44058e-07	-2.24584e-07	-2.24681e-07	-2.25769e-07	-2.29234e-07
ATPase_tx_Root_Night	0	-0.000500057	-0.000674594	-0.000888329	-0.00114939	-0.0014649	-0.00184226	-0.00229397	-0.00283438	-0.00348314	-0.00425879	-0.00518918	-0.00630559	-0.00764463	-0.00924812	-0.0111623	-0.0134354	-0.0161123	-0.0192243	-0.0227693	-0.0266765	-0.0307478	-0.0345827	-0.0375637	-0.0391623	-0.0396113	-0.0396692	-0.0396932	-0.0397172	-0.0397413	-0.0397653
DCMP-DEAMINASE-RXN_c_Root_Night	0	-1.41651e-08	0	0	0	0	0	0	0	0	0	0	0	0	0	0	0	0	0	0	0	0	0	0	0	0	-6.32626e-09	-2.61145e-09	-2.61257e-09	-2.62523e-09	-2.66551e-09
GLYOHMETRANS-RXN_c_Leaf_Night	0	0	0	-8.77645e-06	-1.07197e-05	-1.29557e-05	-1.54952e-05	-1.85481e-05	-2.21905e-05	0	-3.18499e-05	-3.82037e-05	-4.58423e-05	-5.4984e-05	-6.5843e-05	-7.86016e-05	-9.33373e-05	-0.000109919	-0.000127785	-0.000145566	-0.000160438	-0.000167179	-0.000157467	0	-6.56419e-05	-1.8434e-05	-2.58925e-06	-1.0726e-06	-1.07446e-06	-1.07555e-06	-1.07412e-06
BRANCHED-CHAINAMINOTRANSFERLEU-RXN_p_Leaf_Day	0	-3.52716e-06	-5.41855e-06	-7.85608e-06	-1.11015e-05	-1.51763e-05	-2.00735e-05	-2.60134e-05	-3.30742e-05	-4.15324e-05	-5.12651e-05	-6.28041e-05	-7.63174e-05	-9.20831e-05	-0.00011036	-0.000131338	-0.00015502	-0.000181065	-0.000208467	-0.000235037	-0.000256551	-0.000265583	-0.000250635	-0.000199146	-0.000113814	-3.64395e-05	-5.74584e-06	-2.56335e-06	-2.56513e-06	-2.56676e-06	-2.56796e-06
MALATE-DEH-RXN_c_Root_Day	0	-0.000123327	-0.000166187	-0.000216067	-0.00027777	-0.000351444	-0.000438375	-0.000543066	-0.000667942	-0.000818463	-0.000995022	-0.00120414	-0.0014552	-0.00222573	-0.00210686	-0.00252118	-0.00300102	-0.0035458	-0.00522581	-0.00477678	-0.00665519	-0.00581777	-0.00591547	-0.00558189	-0.00437202	-0.00364039	-0.00336427	-0.00333859	-0.00334131	-0.00334251	-0.00334537
RXN-11927_c_Root_Day	0	0	0	0	0	0	0	0	0	0	0	0	0	0	0	0	0	0	0	0	0	0	0	0	0	0	0	0	0	3.47842e-09	0
ATP_ADP_Pi_pc_Leaf_Day	0	0.00303157	0.00312005	0.00321395	0.00342546	0.00366186	0.00395756	0.00422788	0.0046519	0.00532674	0.00596643	0.00649314	0.00763091	0.00855595	0.00990531	0.0113069	0.0119225	0.0132532	0.0164498	0.0182308	0.0197105	0.0204095	0.0196136	0.0165641	0.010992	0.00667887	0.00479159	0.00458103	0.00458726	0.00459343	0.00459974
Nitrate_CP_Root_Day_rev_transport	0	0.000240622	0.000334569	0.000445629	0.000588616	0.000763167	0.000969331	0.00121873	0.00151551	0.00187312	0.00228685	0.00278167	0.00336598	0.00405331	0.00485647	0.00578558	0.00684253	0.00801414	0.00925706	0.0104734	0.0114699	0.0119004	0.0112232	0.0088514	0.00495323	0.00152276	0.000232355	0.000101405	0.000101571	0.000101577	0.000101748
RXN4FS-7_c_Leaf_Day	0	1.8869e-06	3.08798e-06	4.68823e-06	6.84496e-06	9.57961e-06	1.28854e-05	1.68987e-05	2.16675e-05	2.7369e-05	3.39176e-05	4.16585e-05	5.0698e-05	6.12143e-05	7.33709e-05	8.72866e-05	0.000102952	0.000120131	0.000138151	0.000155563	0.0001696	0.000175428	0.000165594	0.00013193	7.59637e-05	2.46587e-05	3.92974e-06	1.76394e-06	1.76501e-06	1.76609e-06	1.76717e-06
IGPSYN-RXN_p_Root_Day	0	2.35851e-07	3.2205e-07	4.02166e-07	4.92421e-07	5.95135e-07	7.11788e-07	8.16298e-07	1.01967e-06	1.22178e-06	1.40171e-06	1.7118e-06	2.03833e-06	2.4296e-06	2.89328e-06	3.43414e-06	4.04956e-06	4.72329e-06	5.4121e-06	6.0013e-06	6.2977e-06	5.90289e-06	5.33018e-06	5.16755e-06	2.55691e-06	7.78204e-07	6.46263e-08	2.72176e-08	2.70828e-08	2.67744e-08	2.61345e-08
ACETOOHBUTREDUCTOISOM-RXN_p_Root_Night	0	1.84862e-07	2.58696e-07	2.79621e-07	3.41585e-07	4.12836e-07	4.93756e-07	5.89549e-07	7.07117e-07	8.48787e-07	1.01234e-06	1.21557e-06	1.45796e-06	1.74806e-06	2.09262e-06	2.49729e-06	2.96429e-06	3.48899e-06	4.05279e-06	5.25123e-06	6.27603e-06	5.25315e-06	4.9384e-06	3.88157e-06	2.07259e-06	6.36906e-07	8.21348e-08	3.36835e-08	3.36158e-08	3.93784e-08	3.24356e-08
HOMO-CYS_pc_Leaf_Day	0	8.04036e-07	1.04067e-06	1.29182e-06	1.59937e-06	1.95811e-06	2.36939e-06	2.86457e-06	3.45499e-06	4.17378e-06	5.01313e-06	6.03195e-06	7.25166e-06	8.70557e-06	1.04262e-05	1.24407e-05	1.47595e-05	1.73602e-05	2.01529e-05	2.29224e-05	2.52286e-05	2.62637e-05	2.47448e-05	1.92971e-05	1.04485e-05	2.99817e-06	4.30091e-07	1.80782e-07	1.81058e-07	1.81226e-07	1.81052e-07
GLUC1PURIDYLTRANS-RXN_c_Leaf_Night	0	3.50327e-05	4.5721e-05	5.74465e-05	7.17652e-05	8.86916e-05	0.00010832	0.000131869	0.000159974	0.000194058	0.000234164	0.00028268	0.000340837	0.000410324	0.000492889	0.000590182	0.000703324	0.000832294	0.000974619	0.00111955	0.00124224	0.00133357	0.00135492	0.00123868	0.000970173	0.000730345	0.000644933	0.000638015	0.000638401	0.000638788	0.000639171
F16BDEPHOS-RXN_c_Leaf_Day	0	0.000143796	0.000188882	0.000238892	0.000300356	0.000373373	0.000458307	0.000560299	0.000681981	0.000829391	0.00100253	0.00121164	0.00146182	0.00176019	0.00211406	0.00253026	0.00301326	0.00356251	0.00416681	0.00479468	0.00537774	0.00578656	0.00581037	0.00521098	0.00402824	0.00296928	0.00258737	0.00255549	0.00255703	0.00255858	0.00256012
PEP_Pi_pc_Root_Day	0	0	0	0	0	0	0	0	0	0	0	0	0	-0.000471997	0	0	0	0	0	0	-0.00127515	0	0	0	0	0	0	0	0	0	0
Xylan_biomass_Root_Night	0	-5.93516e-06	-7.22623e-06	-8.71315e-06	-1.06213e-05	-1.28368e-05	-1.53529e-05	-1.90016e-05	-2.19811e-05	-2.64285e-05	-3.26286e-05	-3.8606e-05	-4.65997e-05	-5.61579e-05	-6.75307e-05	-8.09617e-05	-9.66353e-05	-0.0001146	-0.000134604	-0.000156197	-0.000177684	-0.000196662	-0.000189249	-0.000129235	-7.30427e-05	-1.94621e-05	-2.6507e-06	-1.0942e-06	-1.09467e-06	-1.09997e-06	-1.11685e-06
L/R	25.8	18.8396	14.0685	10.8027	8.48342	6.80378	5.56793	4.63775	3.92597	3.37201	2.93756	2.59199	2.31448	2.08973	1.9064	1.7559	1.63171	1.52884	1.44349	1.37289	1.31525	1.26982	1.23704	1.21811	1.21215	1.21246	1.21292	1.21319	1.21346	1.21373	1.21399
2KG_OAA_mc_Root_Day	0	-1.51854e-05	-0.000109491	0	0	0	0	0	-0.00032917	-0.000402618	-0.000590858	0	-8.20416e-06	0	-0.00123391	0	-0.00142891	0	-0.000445461	0	-0.000413926	-0.00223826	0	-0.000427036	-0.000182538	0	0	0	0	0	0
sGLC_biomass_Root_Night	0	-6.37428e-07	-7.76087e-07	-9.3578e-07	-1.14071e-06	-1.37865e-06	-1.64888e-06	-2.04075e-06	-2.36074e-06	-2.83838e-06	-3.50427e-06	-4.14623e-06	-5.00474e-06	-6.03127e-06	-7.2527e-06	-8.69517e-06	-1.03785e-05	-1.23079e-05	-1.44563e-05	-1.67753e-05	-1.9083e-05	-2.11212e-05	-2.03251e-05	-1.38796e-05	-7.84468e-06	-2.0902e-06	-2.84682e-07	-1.17515e-07	-1.17566e-07	-1.18135e-07	-1.19948e-07
ARG_CP_Leaf_Day_rev_transport	0	1.31614e-06	1.6822e-06	2.06e-06	2.51612e-06	3.04095e-06	3.63701e-06	4.35359e-06	5.20853e-06	6.25277e-06	7.47578e-06	8.96713e-06	1.076e-05	1.29058e-05	1.54546e-05	1.84493e-05	2.1908e-05	2.58e-05	2.99934e-05	3.41671e-05	3.76579e-05	3.92401e-05	3.69605e-05	2.87315e-05	1.54074e-05	4.3268e-06	6.07747e-07	2.5176e-07	2.52197e-07	2.52451e-07	2.52116e-07
TRYPTOPHAN--TRNA-LIGASE-RXN_c_Root_Day	0	9.76181e-07	1.26829e-06	1.56091e-06	1.90774e-06	2.30567e-06	2.75761e-06	3.26519e-06	3.94947e-06	4.73897e-06	5.60683e-06	6.75581e-06	8.09085e-06	9.6891e-06	1.15865e-05	1.38119e-05	1.63728e-05	1.92358e-05	2.22834e-05	2.52203e-05	2.74803e-05	2.79754e-05	2.61205e-05	2.1329e-05	1.12236e-05	3.21203e-06	4.06484e-07	1.68833e-07	1.68944e-07	1.68778e-07	1.6795e-07
HISTPRATPHYD-RXN_p_Root_Day	0	3.21752e-07	4.24975e-07	5.2561e-07	6.42795e-07	7.76876e-07	9.29152e-07	1.0884e-06	1.33085e-06	1.59612e-06	1.86894e-06	2.26209e-06	2.70389e-06	3.23295e-06	3.86067e-06	4.59559e-06	5.43821e-06	6.37386e-06	7.35725e-06	8.27176e-06	8.9057e-06	8.84027e-06	8.17352e-06	7.03646e-06	3.63053e-06	1.05965e-06	1.19053e-07	4.96151e-08	4.95799e-08	4.9406e-08	4.89375e-08
RXN-9549_p_Root_Night	0	9.06564e-07	1.10377e-06	1.33089e-06	1.62235e-06	1.96075e-06	2.34508e-06	2.90239e-06	3.3575e-06	4.03681e-06	4.98385e-06	5.89686e-06	7.11785e-06	8.57781e-06	1.0315e-05	1.23665e-05	1.47605e-05	1.75045e-05	2.05601e-05	2.38582e-05	2.71403e-05	3.0039e-05	2.89068e-05	1.97399e-05	1.11569e-05	2.97272e-06	4.0488e-07	1.67132e-07	1.47037e-07	1.68014e-07	8.26049e-08
4-COUMARATE--COA-LIGASE-RXN_c_Root_Day	0	9.02968e-06	1.17317e-05	1.44385e-05	1.76466e-05	2.13275e-05	2.55079e-05	3.0203e-05	3.65326e-05	4.38354e-05	5.18632e-05	6.24912e-05	7.48404e-05	8.96242e-05	0.000107175	0.00012776	0.000151449	0.000177931	0.000206122	0.000233288	0.000254192	0.000258773	0.000241614	0.000197293	0.000103818	2.97113e-05	3.75997e-06	1.5617e-06	1.56273e-06	1.5612e-06	1.55354e-06
F16ALDOLASE-RXN_p_Leaf_Day	0	-0.00399624	-0.00456933	-0.00523921	-0.00609036	-0.00712758	-0.0083566	-0.00984623	-0.0116299	-0.0137897	-0.016318	-0.0193579	-0.0229747	-0.0272617	-0.0323128	-0.0382122	-0.0450057	-0.0526633	-0.0609979	-0.0695315	-0.0772664	-0.0823562	-0.0818425	-0.0724025	-0.0545612	-0.0383581	-0.0322693	-0.0317069	-0.0317291	-0.0317509	-0.0317728
RXN-9514_p_Root_Day	0	2.60315e-06	3.3821e-06	4.16244e-06	5.0873e-06	6.14846e-06	7.35362e-06	8.70718e-06	1.05319e-05	1.26372e-05	1.49516e-05	1.80155e-05	2.15756e-05	2.58376e-05	3.08973e-05	3.68316e-05	4.36608e-05	5.12954e-05	5.94224e-05	6.72542e-05	7.32807e-05	7.46012e-05	6.96546e-05	5.68773e-05	2.99295e-05	8.56542e-06	1.08396e-06	4.5022e-07	3.8253e-07	4.50075e-07	4.47866e-07
ACETOLACTSYN-RXN_p_Root_Day	0	3.01779e-06	3.98331e-06	5.07345e-06	6.17768e-06	7.46629e-06	8.92976e-06	1.06912e-05	1.27487e-05	1.51863e-05	1.82579e-05	2.12033e-05	2.53464e-05	3.03077e-05	3.61944e-05	4.30868e-05	5.09905e-05	5.97692e-05	6.90006e-05	7.75984e-05	8.35863e-05	0.000105513	0.00010643	8.53369e-05	4.52179e-05	9.93838e-06	1.12228e-06	4.6764e-07	4.35986e-07	4.65751e-07	4.61431e-07
Xylan_biomass_Leaf_Day	0	-5.11639e-06	-8.37318e-06	-1.27123e-05	-1.85604e-05	-2.59755e-05	-3.49394e-05	-4.58214e-05	-5.87522e-05	-7.42121e-05	-9.19688e-05	-0.000112959	-0.00013747	-0.000165985	-0.000198948	-0.000236681	-0.000279158	-0.00032574	-0.0003746	-0.000421815	-0.000459877	-0.000475679	-0.000449014	-0.000357733	-0.000205979	-6.68631e-05	-1.06556e-05	-4.78298e-06	-4.7859e-06	-4.78881e-06	-4.79174e-06
RXN-744_c_Root_Day	0	0	0	0	0	0	0	0	0	0	0	0	0	0	0	0	0	0	0	0	0	0	0	0	0	0	1.12912e-08	2.3449e-09	0	6.95684e-09	0
PREPHENATE-DEHYDROGENASE-NADP+-RXN_p_Root_Day	0	0	0	0	0	0	0	0	1.0089e-06	1.20944e-06	1.40171e-06	1.70418e-06	0	0	0	0	4.06411e-06	0	0	6.10256e-06	6.48849e-06	0	5.73016e-06	0	0	0	0	0	0	0	0
Pi_H+_mc_Leaf_Day	0	-0.00727642	-0.00765469	-0.00812542	-0.00874139	-0.0095157	-0.0104581	-0.0116162	-0.0130192	-0.0147271	-0.0167457	-0.0191749	-0.0220706	-0.0255073	-0.0295621	-0.0343076	-0.0397929	-0.0460186	-0.0528826	-0.0600921	-0.0670122	-0.072449	-0.0744609	-0.0707689	-0.0612933	-0.0518943	-0.0481589	-0.047831	-0.0478673	-0.0479035	-0.0479398
PRPPSYN-RXN_p_Root_Day	0	9.79065e-06	1.27429e-05	1.56264e-05	1.90202e-05	2.30838e-05	2.77233e-05	3.2788e-05	3.97059e-05	4.76406e-05	5.63019e-05	6.78726e-05	8.12682e-05	9.73053e-05	0.000116343	0.000138667	0.000164347	0.000193036	0.000223533	0.000252815	0.000275121	0.000279344	0.00026056	0.000213941	0.000112344	3.22183e-05	4.02834e-06	1.6526e-06	1.67459e-06	1.67254e-06	1.6566e-06
G6P_Pi_pc_Root_Night	0	3.05641e-07	1.55692e-06	2.42251e-06	3.88339e-06	5.78934e-06	8.36296e-06	8.48731e-06	1.47827e-05	1.88299e-05	2.04473e-05	3.38908e-05	4.32599e-05	5.48354e-05	6.93751e-05	8.7969e-05	0.000112274	0.000144768	0.000189324	0.000247522	0.000326477	0.000419302	0.000549981	0.000730175	0.00101817	0.00118636	0.00124028	0.00124584	0.00124659	0.00124737	0.00124792
THF_mc_Root_Night	0	-2.44459e-06	-2.99994e-06	-3.65283e-06	-4.46817e-06	-5.40019e-06	-6.45868e-06	-7.91356e-06	-9.24775e-06	-1.11136e-05	-1.35888e-05	-1.61441e-05	-1.94524e-05	-2.34091e-05	-2.81147e-05	-3.36635e-05	-4.01194e-05	-4.74798e-05	-5.55997e-05	-6.38526e-05	-7.17421e-05	-7.87517e-05	-7.53496e-05	-5.33463e-05	-2.97006e-05	-8.00748e-06	-1.10425e-06	-4.56482e-07	-4.55615e-07	-4.55741e-07	-7.36998e-07
AIRS-RXN_p_Root_Night	0	1.67148e-06	2.03507e-06	2.45382e-06	3.01655e-06	3.64577e-06	4.36038e-06	5.39664e-06	6.24284e-06	7.50595e-06	9.26685e-06	1.09645e-05	1.32348e-05	1.59494e-05	1.91794e-05	2.29939e-05	2.74454e-05	3.25475e-05	3.82289e-05	4.43613e-05	5.0464e-05	5.58539e-05	5.37485e-05	3.67039e-05	2.07448e-05	5.52741e-06	7.46498e-07	3.10762e-07	3.08283e-07	3.12402e-07	3.17195e-07
RXN-9659_p_Root_Day	0	2.60315e-06	3.3821e-06	4.16244e-06	5.0873e-06	6.14846e-06	7.35362e-06	8.70718e-06	1.05319e-05	1.26372e-05	1.49516e-05	1.80155e-05	2.15756e-05	2.58376e-05	3.08973e-05	3.68316e-05	4.36608e-05	5.12954e-05	5.94224e-05	6.72542e-05	7.32807e-05	7.46012e-05	6.96546e-05	5.68773e-05	2.99295e-05	8.56542e-06	1.08396e-06	4.5022e-07	3.8253e-07	4.50075e-07	4.47866e-07
SUCROSE-SYNTHASE-RXN_c_Root_Day	0	-0.000100088	-0.000131139	-0.000163534	-0.000203472	-0.000250536	-0.000304885	-0.000366821	-0.000447849	-0.000542416	-0.000648214	-0.000789327	-0.000951326	-0.00114482	-0.00137459	-0.00164511	-0.00195925	-0.00231653	-0.00270936	-0.00311326	-0.00348044	-0.00371277	-0.00366303	-0.00316271	-0.00234378	-0.00158394	-0.00131184	-0.00128991	-0.00129069	-0.00129147	-0.00129206
NADPHoxm_tx_Leaf_Day	0	-0.0011058	-0.00111397	-0.00112639	-0.00114452	-0.00116989	-0.00120401	-0.00124876	-0.00130614	-0.00137862	-0.00146844	-0.00157876	-0.00171302	-0.00187513	-0.00206943	-0.00230059	-0.00257323	-0.00289136	-0.00325722	-0.00366918	-0.00411832	-0.00458289	-0.00502142	-0.0053708	-0.00557197	-0.00563727	-0.00564768	-0.00565235	-0.00565703	-0.0056617	-0.00566638
TRIOSEPISOMERIZATION-RXN_c_Root_Night	0	-3.26062e-05	-4.32572e-05	-5.63546e-05	-7.18763e-05	-9.05092e-05	-0.000112351	-0.000140663	-0.000169984	-0.000207036	-0.000255167	-0.000302147	-0.000363987	-0.000437571	-0.000524555	-0.000626373	-0.000743689	-0.000875644	-0.00101825	-0.00116536	-0.0012982	-0.00139045	-0.00143414	-0.00137518	-0.00105371	-0.000823821	-0.000739199	-0.000731487	-0.000731934	-0.000732369	-0.000732968
H+_ATPase_c_Leaf_Day	0	0.000429616	0.000579452	0.000750412	0.000966337	0.00122631	0.00153083	0.00189834	0.00233606	0.00286501	0.0034799	0.0042187	0.00509566	0.00613271	0.00735117	0.00876886	0.0103922	0.0122058	0.0141503	0.0160852	0.0177265	0.0185582	0.0177639	0.0144537	0.00887833	0.00400067	0.00220772	0.00203223	0.00203362	0.00203477	0.00203614
Glycolate_pc_Root_Day	0	0	0	0	0	0	0	0	0	0	0	0	0	0	0	0	0	0	0	0	0	0	0	0	0	0	0	0	4.75903e-07	0	0
LEUCINE--TRNA-LIGASE-RXN_c_Root_Day	0	3.49798e-06	4.5447e-06	5.59328e-06	6.83606e-06	8.26199e-06	9.88143e-06	1.17003e-05	1.41523e-05	1.69813e-05	2.00911e-05	2.42083e-05	2.89922e-05	3.47193e-05	4.15182e-05	4.94925e-05	5.86693e-05	6.89282e-05	7.98489e-05	9.03728e-05	9.84709e-05	0.000100245	9.35983e-05	7.64289e-05	4.02178e-05	1.15098e-05	1.45657e-06	6.04984e-07	6.05382e-07	6.04788e-07	6.0182e-07
AIRCARBOXY-RXN_p_Leaf_Day	0	3.08435e-07	5.64151e-07	8.56504e-07	1.25052e-06	1.75012e-06	2.35407e-06	3.08726e-06	3.95848e-06	5.0001e-06	6.19648e-06	7.61069e-06	9.26214e-06	1.11834e-05	1.34043e-05	1.59466e-05	1.88085e-05	2.1947e-05	2.5239e-05	2.84201e-05	3.09846e-05	3.20493e-05	3.02527e-05	2.41026e-05	1.3878e-05	4.50496e-06	7.17933e-07	2.88336e-07	2.88512e-07	2.88687e-07	3.22847e-07
GAPOXNPHOSPHN-RXN_p_Root_Day	0	6.53884e-05	8.35906e-05	0.000101153	0.000123461	0.000149357	0.00017869	0.000211319	0.000255806	0.000307366	0.000363772	0.000447066	0.000539026	0.000177005	0.000779817	0.000934159	0.00111393	0.00131929	0.000465421	0.00177077	0.000687624	0.00208733	0.00196945	0.00142306	0.00105135	0.00029855	3.77733e-05	1.56162e-05	1.49047e-05	1.57133e-05	1.47632e-05
PYRROLINECARBREDUCT-RXN-(NAD)_p_Root_Night	0	0	0	0	0	0	0	0	0	0	0	0	0	0	0	0	0	0	0	0	0	0	0	0	0	0	0	0	1.56754e-08	0	0
2KG_SUC_mc_Leaf_Day	0	0	0	0	0	0	0	0	0	0	0	0	0	0	0	0	0	0	0	0	0	0	2.54759e-05	0	0	0	0	0	0	0	0
3-DEHYDROQUINATE-DEHYDRATASE-RXN_p_Root_Night	0	2.5054e-06	3.839e-06	5.76735e-06	7.02768e-06	8.49358e-06	1.01584e-05	1.26526e-05	1.45433e-05	1.70921e-05	2.11232e-05	1.96105e-05	2.17489e-05	2.43636e-05	2.73452e-05	3.04032e-05	3.28872e-05	3.35549e-05	3.00705e-05	2.4456e-05	1.12895e-05	3.90713e-06	7.4199e-06	8.65295e-05	1.29494e-06	3.03496e-07	3.78777e-08	1.54697e-08	1.54147e-08	0	3.23303e-07
THIOREDOXIN-REDUCT-NADPH-RXN_c_Root_Night	0	0	5.17391e-08	6.23853e-08	1.01397e-07	1.22547e-07	1.46568e-07	1.814e-07	2.09844e-07	2.52301e-07	3.11491e-07	3.68554e-07	4.44866e-07	5.36113e-07	6.44684e-07	7.72904e-07	9.22533e-07	1.09403e-06	1.285e-06	1.49114e-06	1.69627e-06	1.87744e-06	1.80667e-06	1.23374e-06	6.97305e-07	1.85795e-07	0	0	0	0	0
RXN-9929_c_Leaf_Day	0	0	0	0	0	0	1.98238e-06	2.5998e-06	0	4.21061e-06	0	0	0	0	0	0	0	0	0	0	0	2.69889e-05	2.54759e-05	0	0	0	0	0	0	0	2.37888e-07
MALATE-DEH-RXN_c_Leaf_Night	0	-0.000699412	-0.000719771	-0.000744707	-0.0007775	-0.000818983	-0.000870121	-0.000933904	-0.0010123	-0.00110893	-0.00122469	-0.0013653	-0.00153433	-0.00173641	-0.00197638	-0.00225898	-0.00258779	-0.00296395	-0.00338308	-0.00382901	-0.00426394	-0.00463349	-0.00483621	-0.00473924	-0.00431967	-0.00388557	-0.00371875	-0.00370506	-0.00370804	-0.00371103	-0.00371401
IMIDPHOSDEHYD-RXN_p_Leaf_Day	0	9.10438e-07	1.33273e-06	1.85872e-06	2.54994e-06	3.40855e-06	4.4337e-06	5.67586e-06	7.15305e-06	8.9265e-06	1.09713e-05	1.34037e-05	1.62612e-05	1.96055e-05	2.34943e-05	2.79714e-05	3.30406e-05	3.86328e-05	4.45354e-05	5.02798e-05	5.49527e-05	5.69369e-05	5.37186e-05	4.25596e-05	2.41267e-05	7.60695e-06	1.18502e-06	5.24904e-07	5.25319e-07	5.25672e-07	5.2583e-07
FORMATE_pc_Root_Day	0	0	0	0	0	0	0	0	0	0	0	0	0	0	0	0	0	0	0	0	0	0	0	0	0	0	0	-7.03469e-09	0	0	0
2KG_ISOCITRATE_mc_Root_Day	0	-6.71133e-05	0	-0.000109496	-0.000139782	0	0	0	0	0	0	0	-0.000702981	-0.000886585	0	-0.00121206	0	0	-0.00187307	-0.00213429	-0.00235929	0	0	-0.00111922	-4.26866e-05	0.000875401	0.00127487	0	0.00131352	0.00131503	0.00131601
VAL_pc_Leaf_Day	0	4.77565e-06	6.75416e-06	9.14291e-06	1.2243e-05	1.60533e-05	2.05731e-05	2.60443e-05	3.25533e-05	4.03851e-05	4.94335e-05	6.02323e-05	7.29582e-05	8.78979e-05	0.000105322	0.00012544	0.000148285	0.000173561	0.000200322	0.000226456	0.000247807	0.000256971	0.000242386	0.000191501	0.000107709	3.34456e-05	5.14602e-06	2.26255e-06	2.26457e-06	2.26618e-06	2.26646e-06
Pi_xc_Root_Night	0	0	0	0	0	0	0	0	0	0	0	0	0	0	0	0	0	0	0	0	0	0	0	0	0	0	0	0	2.82339e-07	0	1.23183e-06
PEPDEPHOS-RXN_c_Root_Day	0	0.000107574	0.000147397	0.000192712	0.000248952	0.000317095	0.000397522	0.000490494	0.000609432	0.000748264	0.000905251	0.0011042	0.00133557	0.00161052	0.00193565	0.00231716	0.00275927	0.00326193	0.00381603	0.00440674	0.00497894	0.00540928	0.0055286	0.00538817	0.00497365	0.00472874	0.00460823	0.00460024	0.00460375	0.0033379	0.00460939
DTDPKIN-RXN_c_Leaf_Day	0	3.62865e-08	5.93843e-08	9.01583e-08	1.31634e-07	1.84223e-07	2.47797e-07	3.24974e-07	4.16682e-07	5.26327e-07	6.52261e-07	8.01125e-07	9.74962e-07	1.1772e-06	1.41098e-06	1.67859e-06	1.97984e-06	2.31021e-06	2.65674e-06	2.99159e-06	3.26154e-06	3.37361e-06	3.18449e-06	2.53711e-06	1.46084e-06	4.74206e-07	7.55719e-08	3.39219e-08	3.39425e-08	3.39632e-08	3.39839e-08
THR_CP_Root_Day_transport	0	4.6065e-06	5.8877e-06	7.20999e-06	8.80641e-06	1.06433e-05	1.27295e-05	1.52376e-05	1.82299e-05	2.18847e-05	2.61652e-05	3.1385e-05	3.76602e-05	4.51702e-05	5.40911e-05	6.45725e-05	7.66781e-05	9.02999e-05	0.000104977	0.000119585	0.000131803	0.00013734	0.000129362	0.00010056	5.39259e-05	1.51438e-05	2.12711e-06	8.8116e-07	8.8269e-07	8.83579e-07	8.82406e-07
CIT_xc_Root_Day	0	0	0	0	0	0	0	0	0	0	0	0	0	0	0	0	0	0	0	0	0	0	0	0	0	0	0	0	0	3.47842e-09	0
BETA-UREIDOPROPIONASE-RXN_c_Root_Day	0	0	0	0	0	0	0	0	0	0	0	0	0	0	0	0	0	0	0	0	0	0	0	0	0	0	0	-7.03469e-09	0	0	0
RXN-708_c_Root_Day	0	0	0	0	0	0	0	0	0	0	0	0	0	0	0	0	0	0	0	0	0	0	0	0	0	0	0	0	0	3.47842e-09	0
ACONITATEHYDR-RXN_m_Leaf_Night	0	0.000709696	0.000707028	0.000705246	0.000704114	0.000704623	0.000707785	0.000713852	0.000723806	0.0007381	0.000758709	0.000785481	0.000819981	0.000863625	0.000918193	0.000985943	0.0010699	0.00117407	0.00130407	0.00146808	0.00167822	0.00195061	0.00230603	0.00275598	0.00324852	0.00361214	0.00374275	0.00375863	0.00376172	0.00376482	0.00376793
UDPREDUCT-RXN_c_Root_Night	0	0	1.72464e-08	2.07951e-08	2.53492e-08	3.06368e-08	3.66419e-08	4.53499e-08	5.24609e-08	6.30752e-08	7.78727e-08	9.21384e-08	1.11216e-07	1.34028e-07	1.61171e-07	1.93226e-07	2.30633e-07	2.73509e-07	3.21251e-07	3.72784e-07	4.24067e-07	4.6936e-07	4.51668e-07	3.08436e-07	1.74326e-07	4.64488e-08	6.32626e-09	5.22289e-09	5.22514e-09	5.25045e-09	2.66551e-09
FUMHYDR-RXN_c_Root_Night	0	4.45187e-06	3.52445e-06	6.48234e-06	5.21286e-06	9.60898e-06	1.14924e-05	9.38743e-06	1.07876e-05	1.29743e-05	1.61196e-05	1.90219e-05	2.29871e-05	4.22026e-05	3.33699e-05	6.0908e-05	4.78381e-05	8.63455e-05	6.68518e-05	7.78414e-05	8.90539e-05	9.95819e-05	9.61618e-05	9.75234e-05	3.66388e-05	9.67002e-06	1.97994e-06	5.40127e-07	5.34997e-07	8.26767e-07	8.41207e-07
UDPREDUCT-RXN_c_Leaf_Day	0	5.44297e-08	8.90764e-08	1.35238e-07	1.97451e-07	2.76335e-07	2.47797e-07	3.24974e-07	4.16682e-07	5.26327e-07	6.52261e-07	8.01125e-07	9.74962e-07	1.1772e-06	1.41098e-06	1.67859e-06	1.97984e-06	2.31021e-06	2.65674e-06	2.99159e-06	3.26154e-06	3.37361e-06	3.18449e-06	2.53711e-06	1.46084e-06	4.74206e-07	1.13358e-07	0	5.09138e-08	0	0
pALA_biomass_Leaf_Day	0	-1.94133e-06	-3.17706e-06	-4.82347e-06	-7.04241e-06	-9.85594e-06	-1.32571e-05	-1.73861e-05	-2.22925e-05	-2.81585e-05	-3.48959e-05	-4.28602e-05	-5.21605e-05	-6.298e-05	-7.54874e-05	-8.98045e-05	-0.000105921	-0.000123596	-0.000142136	-0.00016005	-0.000174493	-0.000180488	-0.00017037	-0.000135735	-7.8155e-05	-2.537e-05	-4.0431e-06	-1.81482e-06	-1.81593e-06	-1.81703e-06	-1.81814e-06
THYMIDYLATESYN-RXN_m_Leaf_Day	0	3.62865e-08	5.93843e-08	9.01583e-08	1.31634e-07	1.84223e-07	2.47797e-07	3.24974e-07	4.16682e-07	5.26327e-07	6.52261e-07	8.01125e-07	9.74962e-07	1.1772e-06	1.41098e-06	1.67859e-06	1.97984e-06	2.31021e-06	2.65674e-06	2.99159e-06	3.26154e-06	3.37361e-06	3.18449e-06	2.53711e-06	1.46084e-06	4.74206e-07	7.55719e-08	0	3.39425e-08	0	0
PHOSGLYPHOS-RXN_p_Root_Day	0	-6.53884e-05	-8.35906e-05	-0.000101153	-0.000123461	-0.000149357	-0.00017869	-0.000211319	-0.000255806	-0.000307366	-0.000363772	-0.000447066	-0.000539026	-0.000177005	-0.000779817	-0.000934159	-0.00111393	-0.00131929	-0.000465421	-0.00177077	-0.000687624	-0.00208733	-0.00196945	-0.00142306	-0.00105135	-0.00029855	-3.77733e-05	-1.56162e-05	-1.49047e-05	-1.57133e-05	-1.47632e-05
2.7.7.34-RXN_c_Leaf_Day	0	0	0	0	0	0	0	0	0	8.02648e-05	0	0	0.000148682	0	0	0	0.000301926	0.000352308	0	0.000456218	0	0	0	0	0	7.23165e-05	0	0	5.17624e-06	0	0
3PGA_Pi_pc_Leaf_Day	0	0	0	0	0	0	0	0	0	0	0	0	0	0	0.000201683	0	0	0	0	0.0019946	0	0.00142489	0	0	0	0	0	0	0	0	0
DGDPKIN-RXN_c_Root_Night	0	1.41651e-08	1.72464e-08	2.07951e-08	2.53492e-08	3.06368e-08	3.66419e-08	4.53499e-08	5.24609e-08	6.30752e-08	7.78727e-08	9.21384e-08	1.11216e-07	1.34028e-07	1.61171e-07	1.93226e-07	2.30633e-07	2.73509e-07	3.21251e-07	3.72784e-07	4.24067e-07	4.6936e-07	4.51668e-07	3.08436e-07	1.74326e-07	4.64488e-08	6.32626e-09	2.61145e-09	2.61257e-09	2.62523e-09	2.66551e-09
IMPCYCLOHYDROLASE-RXN_p_Root_Night	0	1.78844e-06	2.17083e-06	2.61488e-06	3.21246e-06	3.88255e-06	4.64357e-06	5.75944e-06	6.64817e-06	7.99409e-06	9.88983e-06	1.16914e-05	1.41175e-05	1.70183e-05	2.04702e-05	2.45481e-05	2.93098e-05	3.47737e-05	4.08694e-05	4.74786e-05	5.41109e-05	6.00936e-05	5.78951e-05	3.92446e-05	2.22501e-05	5.91002e-06	7.97073e-07	3.31565e-07	3.29068e-07	3.33368e-07	3.38834e-07
SUCROSE_H+_vc_Leaf_Night	0	0	0	0	0	0	0	0	0	0	0	0	0	0	0	0	0	0	0	3.58511e-06	1.98386e-05	2.78855e-05	1.72669e-05	0	0	0	0	0	0	0	0
RXN-6021_c_Root_Day	0	0	0	0	0	0	0	0	0	0	0	0	0	0	0	0	0	0	0	0	0	0	0	0	0	0	0	0	0	-1.04353e-08	0
CO2_pc_Leaf_Day	0	-0.00725095	-0.00837488	-0.00968647	-0.0113516	-0.0133786	-0.0157779	-0.0186842	-0.0221619	-0.0263716	-0.0312966	-0.0372171	-0.0442594	-0.052605	-0.0624364	-0.0739161	-0.0871315	-0.10202	-0.118212	-0.134766	-0.149717	-0.159441	-0.158128	-0.139267	-0.103936	-0.0719336	-0.0599217	-0.0588089	-0.0588497	-0.0588897	-0.0589301
TRP_pc_Leaf_Day	0	1.71284e-06	2.44934e-06	3.34816e-06	4.51976e-06	5.96518e-06	7.6837e-06	9.76468e-06	1.224e-05	1.52161e-05	1.8652e-05	2.27478e-05	2.75693e-05	3.32233e-05	3.98105e-05	4.74087e-05	5.60278e-05	6.55543e-05	7.56299e-05	8.54572e-05	9.34742e-05	9.69022e-05	9.14102e-05	7.22908e-05	4.07724e-05	1.27292e-05	1.96725e-06	8.67257e-07	8.67999e-07	8.68603e-07	8.68766e-07
PRPPAMIDOTRANS-RXN_p_Root_Night	0	1.67148e-06	2.03507e-06	2.45382e-06	3.01655e-06	3.64577e-06	4.36038e-06	5.39664e-06	6.24284e-06	7.50595e-06	9.26685e-06	1.09645e-05	1.32348e-05	1.59494e-05	1.91794e-05	2.29939e-05	2.74454e-05	3.25475e-05	3.82289e-05	4.43613e-05	5.0464e-05	5.58539e-05	5.37485e-05	3.67039e-05	2.07448e-05	5.52741e-06	7.46498e-07	3.10762e-07	3.08283e-07	3.12402e-07	3.17195e-07
BRANCHED-CHAINAMINOTRANSFERLEU-RXN_p_Leaf_Night	0	-3.29036e-07	-4.2055e-07	-5.14999e-07	-6.29029e-07	-7.60238e-07	-9.09253e-07	-1.0884e-06	-1.30213e-06	-1.56319e-06	-1.86894e-06	-2.24178e-06	-2.69001e-06	-3.22644e-06	-3.86365e-06	-4.61232e-06	-5.477e-06	-6.45e-06	-7.49836e-06	-8.54179e-06	-9.41447e-06	-9.81002e-06	-9.24012e-06	-7.18287e-06	-3.85185e-06	-1.0817e-06	-1.51937e-07	-6.294e-08	-6.30493e-08	-6.31128e-08	-6.3029e-08
VAL_CP_Root_Night_transport	0	6.58071e-07	8.411e-07	1.03e-06	1.25806e-06	1.52048e-06	1.81851e-06	2.1768e-06	2.60427e-06	3.12639e-06	3.73789e-06	4.48356e-06	5.38002e-06	6.45289e-06	7.72729e-06	9.22464e-06	1.0954e-05	1.29e-05	1.49967e-05	1.70836e-05	1.88289e-05	1.962e-05	1.84802e-05	1.43657e-05	7.7037e-06	2.1634e-06	3.03873e-07	1.2588e-07	1.26099e-07	1.26226e-07	1.26058e-07
X5P_Pi_pc_Leaf_Night	0	-0.000750949	-0.000760461	-0.000773767	-0.00079246	-0.000817575	-0.000850117	-0.000891835	-0.000944238	-0.00100957	-0.00108909	-0.00118602	-0.00130303	-0.00144332	-0.00161034	-0.00180762	-0.00203828	-0.00230433	-0.00260518	-0.00293514	-0.00327921	-0.00360759	-0.00386841	-0.00399281	-0.00394771	-0.0038312	-0.0037763	-0.00377304	-0.00377616	-0.00377929	-0.00378242
GLUCISOM-RXN_c_Root_Day	0	-1.68316e-05	-2.0798e-05	-6.42514e-05	-7.54193e-05	-3.01005e-05	-0.000100953	-0.000115452	-7.40526e-06	-8.88556e-06	-0.000185076	-1.26671e-05	-0.000268373	-8.53912e-05	-2.17247e-05	-2.58972e-05	-3.0699e-05	-3.60671e-05	-4.17814e-05	-0.000862599	-0.00030187	-0.00033609	-4.89759e-05	-0.00045721	-0.000462094	-0.000485168	-0.00049728	-0.000500521	-0.000500833	-3.16459e-07	-3.14906e-07
sFRU_biomass_Leaf_Day	0	-9.61592e-07	-1.57368e-06	-2.3892e-06	-3.4883e-06	-4.88192e-06	-6.56662e-06	-8.61182e-06	-1.10421e-05	-1.39477e-05	-1.72849e-05	-2.12298e-05	-2.58365e-05	-3.11957e-05	-3.7391e-05	-4.44826e-05	-5.24658e-05	-6.12207e-05	-7.04036e-05	-7.92772e-05	-8.64309e-05	-8.94006e-05	-8.43891e-05	-6.72334e-05	-3.87123e-05	-1.25665e-05	-2.00266e-06	-8.98929e-07	-8.99477e-07	-9.00025e-07	-9.00575e-07
PEPDEPHOS-RXN_c_Leaf_Day	0	0	0	3.17771e-05	0	0	0	9.99204e-05	0.00012632	0	0	0.000237828	0	0.000127791	0	0	0	0	0	0	0	0	0	0	0.000429132	0	0	0	0	0	0
HOMO-CYS_pc_Root_Day	0	-5.28049e-07	-6.52496e-07	-8.36211e-07	-1.02131e-06	-1.23435e-06	-1.47629e-06	-1.76865e-06	-2.11417e-06	-2.53813e-06	-3.03703e-06	-3.64163e-06	-4.3704e-06	-5.24257e-06	-6.27861e-06	-7.49607e-06	-8.90256e-06	-1.0486e-05	-1.21937e-05	-1.3256e-05	-1.4122e-05	-1.60019e-05	-1.50819e-05	-1.16813e-05	-6.27309e-06	-1.70678e-06	-2.36362e-07	-1.0552e-07	-9.82746e-08	-1.01857e-07	-1.04969e-07
PRIBFAICARPISOM-RXN_p_Leaf_Day	0	9.10438e-07	1.33273e-06	1.85872e-06	2.54994e-06	3.40855e-06	4.4337e-06	5.67586e-06	7.15305e-06	8.9265e-06	1.09713e-05	1.34037e-05	1.62612e-05	1.96055e-05	2.34943e-05	2.79714e-05	3.30406e-05	3.86328e-05	4.45354e-05	5.02798e-05	5.49527e-05	5.69369e-05	5.37186e-05	4.25596e-05	2.41267e-05	7.60695e-06	1.18502e-06	5.24904e-07	5.25319e-07	5.25672e-07	5.2583e-07
LEU_CP_Leaf_Day_rev_transport	0	9.87107e-07	1.26165e-06	1.545e-06	1.88709e-06	2.28072e-06	2.72776e-06	3.26519e-06	3.9064e-06	4.68958e-06	5.60683e-06	6.72535e-06	8.07004e-06	9.67933e-06	1.15909e-05	1.3837e-05	1.6431e-05	1.935e-05	2.24951e-05	2.56254e-05	2.82434e-05	2.94301e-05	2.77204e-05	2.15486e-05	1.15556e-05	3.2451e-06	4.5581e-07	1.8882e-07	1.89148e-07	1.89338e-07	1.89087e-07
RXN-3541_c_Root_Day	0	0	0	0	0	0	0	0	0	0	0	0	0	0	0	0	0	0	0	0	0	0	0	0	0	0	0	0	0	0	-1.04969e-08
ASPARTATE--TRNA-LIGASE-RXN_c_Root_Day	0	4.02675e-06	5.23169e-06	6.43877e-06	7.86941e-06	9.5109e-06	1.13751e-05	1.34689e-05	1.62916e-05	1.95482e-05	2.31282e-05	2.78677e-05	3.33748e-05	3.99675e-05	4.77942e-05	5.69739e-05	6.75379e-05	7.93476e-05	9.19191e-05	0.000104034	0.000113356	0.000115399	0.000107747	8.79821e-05	4.62972e-05	1.32496e-05	1.67675e-06	6.96435e-07	6.96893e-07	6.9621e-07	6.92793e-07
DUTP-PYROP-RXN_c_Leaf_Day	0	5.44297e-08	8.90764e-08	1.35238e-07	1.97451e-07	2.76335e-07	2.47797e-07	3.24974e-07	4.16682e-07	5.26327e-07	6.52261e-07	8.01125e-07	9.74962e-07	1.1772e-06	1.41098e-06	1.67859e-06	1.97984e-06	2.31021e-06	2.65674e-06	2.99159e-06	3.26154e-06	3.37361e-06	3.18449e-06	2.53711e-06	1.46084e-06	4.74206e-07	1.13358e-07	0	5.09138e-08	0	0
CMP_biomass_Root_Day	0	-2.15573e-06	-2.8008e-06	-3.44702e-06	-4.21292e-06	-5.09169e-06	-6.08972e-06	-7.21064e-06	-8.72175e-06	-1.04652e-05	-1.23818e-05	-1.49191e-05	-1.78673e-05	-2.13968e-05	-2.55868e-05	-3.05012e-05	-3.61566e-05	-4.2479e-05	-4.92092e-05	-5.56949e-05	-6.06856e-05	-6.17791e-05	-5.76827e-05	-4.71015e-05	-2.47854e-05	-7.09323e-06	-8.97652e-07	-3.72839e-07	-3.73084e-07	-3.72718e-07	-3.70889e-07
MET_CP_Root_Day_transport	0	5.75812e-07	7.35963e-07	9.01249e-07	1.1008e-06	1.33042e-06	1.59119e-06	1.9047e-06	2.27873e-06	2.73559e-06	3.27065e-06	3.92312e-06	4.70752e-06	5.64628e-06	6.76138e-06	8.07156e-06	9.58476e-06	1.12875e-05	1.31221e-05	1.49481e-05	1.64753e-05	1.71675e-05	1.61702e-05	1.257e-05	6.74074e-06	1.89298e-06	2.65889e-07	1.10145e-07	1.10336e-07	1.10447e-07	1.10301e-07
N-ACETYLGLUTPREDUCT-RXN_p_Root_Night	0	9.91957e-07	1.18115e-06	1.41364e-06	1.72156e-06	2.08066e-06	2.48849e-06	3.12914e-06	3.56237e-06	4.28634e-06	5.37321e-06	6.31693e-06	7.64618e-06	9.23493e-06	1.11268e-05	1.33661e-05	1.59913e-05	1.90244e-05	2.24485e-05	2.62622e-05	3.02782e-05	3.43253e-05	3.32983e-05	2.15749e-05	1.24712e-05	3.24906e-06	4.3637e-07	1.79836e-07	1.79804e-07	1.80997e-07	1.85178e-07
SER_CP_Root_Night_transport	0	2.11131e-06	2.69853e-06	3.30458e-06	4.03627e-06	4.8782e-06	5.83437e-06	6.98389e-06	8.35535e-06	1.00305e-05	1.19924e-05	1.43848e-05	1.72609e-05	2.0703e-05	2.47917e-05	2.95957e-05	3.51441e-05	4.13875e-05	4.81145e-05	5.48098e-05	6.04095e-05	6.29476e-05	5.92908e-05	4.60901e-05	2.4716e-05	6.94091e-06	9.74927e-07	4.03865e-07	4.04566e-07	4.04974e-07	4.04436e-07
HISTAMINOTRANS-RXN_p_Root_Night	0	1.16962e-07	1.35759e-07	1.61055e-07	1.9591e-07	2.36775e-07	2.83186e-07	3.62799e-07	4.0533e-07	4.88139e-07	6.22981e-07	7.26953e-07	8.82792e-07	1.06897e-06	1.29086e-06	1.55418e-06	1.86446e-06	2.22614e-06	2.64056e-06	3.11729e-06	3.64692e-06	4.23976e-06	4.14665e-06	2.54069e-06	1.50527e-06	3.82614e-07	5.05746e-08	2.08031e-08	2.07847e-08	2.0966e-08	2.16385e-08
ALANINE--TRNA-LIGASE-RXN_c_Root_Night	0	9.34894e-07	1.13826e-06	1.37248e-06	1.67305e-06	2.02203e-06	2.41836e-06	2.99309e-06	3.46242e-06	4.16296e-06	5.1396e-06	6.08113e-06	7.34028e-06	8.84587e-06	1.06373e-05	1.27529e-05	1.52218e-05	1.80516e-05	2.12026e-05	2.46038e-05	2.79884e-05	3.09778e-05	2.98101e-05	2.03568e-05	1.15055e-05	3.06562e-06	4.17533e-07	1.72355e-07	1.7243e-07	1.73265e-07	1.75924e-07
RXN-9104_c_Root_Night	0	5.93516e-06	7.22623e-06	8.71315e-06	1.06213e-05	1.28368e-05	1.53529e-05	1.90016e-05	2.19811e-05	2.64285e-05	3.26286e-05	3.8606e-05	4.65997e-05	5.61579e-05	6.75307e-05	8.09617e-05	9.66353e-05	0.0001146	0.000134604	0.000156197	0.000177684	0.000196662	0.000189249	0.000129235	7.30427e-05	1.94621e-05	2.6507e-06	1.0942e-06	1.09467e-06	1.09997e-06	1.11685e-06
GLYRIBONUCSYN-RXN_p_Root_Night	0	1.67148e-06	2.03507e-06	2.45382e-06	3.01655e-06	3.64577e-06	4.36038e-06	5.39664e-06	6.24284e-06	7.50595e-06	9.26685e-06	1.09645e-05	1.32348e-05	1.59494e-05	1.91794e-05	2.29939e-05	2.74454e-05	3.25475e-05	3.82289e-05	4.43613e-05	5.0464e-05	5.58539e-05	5.37485e-05	3.67039e-05	2.07448e-05	5.52741e-06	7.46498e-07	3.10762e-07	3.08283e-07	3.12402e-07	3.17195e-07
ACETYLORNTRANSAM-RXN_p_Root_Day	0	2.79195e-06	3.65518e-06	4.50885e-06	5.51228e-06	6.66208e-06	7.96792e-06	9.38743e-06	1.14122e-05	1.36904e-05	1.61196e-05	1.94636e-05	2.3289e-05	2.78692e-05	3.33052e-05	3.96756e-05	4.69943e-05	5.51506e-05	6.37826e-05	7.19684e-05	7.79882e-05	7.84899e-05	7.29631e-05	6.10281e-05	3.18251e-05	9.19049e-06	1.10287e-06	4.58744e-07	4.58774e-07	4.57824e-07	4.54673e-07
HISTCYCLOHYD-RXN_p_Leaf_Day	0	9.10438e-07	1.33273e-06	1.85872e-06	2.54994e-06	3.40855e-06	4.4337e-06	5.67586e-06	7.15305e-06	8.9265e-06	1.09713e-05	1.34037e-05	1.62612e-05	1.96055e-05	2.34943e-05	2.79714e-05	3.30406e-05	3.86328e-05	4.45354e-05	5.02798e-05	5.49527e-05	5.69369e-05	5.37186e-05	4.25596e-05	2.41267e-05	7.60695e-06	1.18502e-06	5.24904e-07	5.25319e-07	5.25672e-07	5.2583e-07
VAL_pc_Root_Night	0	2.05997e-07	2.10929e-07	2.38503e-07	2.88241e-07	3.48365e-07	4.16648e-07	5.89549e-07	5.95847e-07	7.21203e-07	1.01234e-06	1.13688e-06	1.40418e-06	1.72284e-06	2.10414e-06	2.56214e-06	3.11462e-06	3.78403e-06	4.5996e-06	5.65627e-06	7.03918e-06	9.01093e-06	9.0715e-06	4.44888e-06	2.9302e-06	6.69977e-07	8.20284e-08	3.34181e-08	8.4371e-08	3.39132e-08	3.6538e-08
pARG_biomass_Root_Night	0	-1.43067e-06	-1.74188e-06	-2.10031e-06	-2.56027e-06	-3.09431e-06	-3.70083e-06	-4.58034e-06	-5.29855e-06	-6.3706e-06	-7.86514e-06	-9.30598e-06	-1.12329e-05	-1.35369e-05	-1.62783e-05	-1.95158e-05	-2.3294e-05	-2.76244e-05	-3.24464e-05	-3.76512e-05	-4.28308e-05	-4.74054e-05	-4.56185e-05	-3.11521e-05	-1.7607e-05	-4.69133e-06	-6.38952e-07	-2.63756e-07	-2.63869e-07	-2.65148e-07	-2.69216e-07
UDP-GLUCURONATE-DECARBOXYLASE-RXN_c_Root_Night	0	5.93516e-06	7.22623e-06	8.71315e-06	1.06213e-05	1.28368e-05	1.53529e-05	1.90016e-05	2.19811e-05	2.64285e-05	3.26286e-05	3.8606e-05	4.65997e-05	5.61579e-05	6.75307e-05	8.09617e-05	9.66353e-05	0.0001146	0.000134604	0.000156197	0.000177684	0.000196662	0.000189249	0.000129235	7.30427e-05	1.94621e-05	2.6507e-06	1.0942e-06	1.09467e-06	1.09997e-06	1.11685e-06
IMPCYCLOHYDROLASE-RXN_p_Leaf_Day	0	1.21887e-06	1.89688e-06	2.71523e-06	3.80047e-06	5.15867e-06	6.78777e-06	8.76312e-06	1.11115e-05	1.39266e-05	1.71678e-05	2.10143e-05	2.55233e-05	3.07889e-05	3.68986e-05	4.3918e-05	5.18491e-05	6.05798e-05	6.97745e-05	7.86999e-05	8.59373e-05	8.89862e-05	8.39713e-05	6.66622e-05	3.80047e-05	1.21119e-05	1.90295e-06	8.1324e-07	8.1383e-07	8.1436e-07	8.48677e-07
ATPPHOSPHORIBOSYLTRANS-RXN_p_Root_Day	0	3.21752e-07	4.24975e-07	5.2561e-07	6.42795e-07	7.76876e-07	9.29152e-07	1.0884e-06	1.33085e-06	1.59612e-06	1.86894e-06	2.26209e-06	2.70389e-06	3.23295e-06	3.86067e-06	4.59559e-06	5.43821e-06	6.37386e-06	7.35725e-06	8.27176e-06	8.9057e-06	8.84027e-06	8.17352e-06	7.03646e-06	3.63053e-06	1.05965e-06	1.19053e-07	4.96151e-08	4.95799e-08	4.9406e-08	4.89375e-08
RXN-9650_p_Root_Day	0	2.60315e-06	3.3821e-06	4.16244e-06	5.0873e-06	6.14846e-06	7.35362e-06	8.70718e-06	1.05319e-05	1.26372e-05	1.49516e-05	1.80155e-05	2.15756e-05	2.58376e-05	3.08973e-05	3.68316e-05	4.36608e-05	5.12954e-05	5.94224e-05	6.72542e-05	7.32807e-05	7.46012e-05	6.96546e-05	5.68773e-05	2.99295e-05	8.56542e-06	1.08396e-06	4.5022e-07	3.8253e-07	4.50075e-07	4.47866e-07
GARTRANSFORMYL2-RXN_p_Root_Day	0	0	0	0	0	0	0	0	0	0	0	0	0	0	0	0	0	0	0	0	0	0	0	0	0	0	0	7.03469e-09	0	0	0
LYSINE--TRNA-LIGASE-RXN_c_Root_Day	0	1.74899e-06	2.27235e-06	2.79664e-06	3.41803e-06	4.131e-06	4.94071e-06	5.85014e-06	7.07614e-06	8.49065e-06	1.00456e-05	1.21042e-05	1.44961e-05	1.73596e-05	2.07591e-05	2.47462e-05	2.93346e-05	3.44641e-05	3.99244e-05	4.51864e-05	4.92354e-05	5.01227e-05	4.67992e-05	3.82144e-05	2.01089e-05	5.75489e-06	7.28283e-07	3.02492e-07	3.02691e-07	3.02394e-07	3.0091e-07
TRIOSEPISOMERIZATION-RXN_c_Root_Day	0	-8.14262e-05	-0.000107963	-9.63559e-05	-0.000124476	-0.000216112	-0.000198761	-0.000245247	-0.000304716	-0.000374132	-0.000452626	-0.000552099	-0.000667783	-0.00104126	-0.000967824	-0.00115858	-0.000981161	-0.00163096	-0.00244861	-0.00220337	-0.00312705	-0.00332423	-0.0027643	-0.00266551	-0.00186065	-0.00109275	-0.000813802	-0.00078907	-0.000789538	-0.000790032	-0.000790339
RXN-9648_p_Root_Day	0	2.60315e-06	3.3821e-06	4.16244e-06	5.0873e-06	6.14846e-06	7.35362e-06	8.70718e-06	1.05319e-05	1.26372e-05	1.49516e-05	1.80155e-05	2.15756e-05	2.58376e-05	3.08973e-05	3.68316e-05	4.36608e-05	5.12954e-05	5.94224e-05	6.72542e-05	7.32807e-05	7.46012e-05	6.96546e-05	5.68773e-05	2.99295e-05	8.56542e-06	1.08396e-06	4.5022e-07	3.8253e-07	4.50075e-07	4.47866e-07
GLYCOGENSYN-RXN_p_Root_Day	0	4.71618e-05	6.02788e-05	7.38166e-05	9.01609e-05	0.000108968	0.000130326	0.000156004	0.000186639	0.000224058	0.000267882	0.000321322	0.000385568	0.000462457	0.000553789	0.000661099	0.000785037	0.000924499	0.00107476	0.00122432	0.00134941	0.0014061	0.00132442	0.00102954	0.000552099	0.000155044	2.00062e-05	8.29568e-06	8.30063e-06	8.30558e-06	8.31054e-06
THR_pc_Root_Night	0	0	0	0	0	0	0	0	0	0	0	0	0	0	0	0	0	0	0	0	0	0	0	0	0	0	1.2759e-08	-1.98999e-09	5.57276e-09	0	0
THR_CP_Leaf_Day_rev_transport	0	4.6065e-06	5.8877e-06	7.20999e-06	8.80641e-06	1.06433e-05	1.27295e-05	1.52376e-05	1.82299e-05	2.18847e-05	2.61652e-05	3.1385e-05	3.76602e-05	4.51702e-05	5.40911e-05	6.45725e-05	7.66781e-05	9.02999e-05	0.000104977	0.000119585	0.000131803	0.00013734	0.000129362	0.00010056	5.39259e-05	1.51438e-05	2.12711e-06	8.8116e-07	8.8269e-07	8.83579e-07	8.82406e-07
ILE_Leaf_Day_Night_storage	0	3.29036e-07	4.2055e-07	5.14999e-07	6.29029e-07	7.60238e-07	9.09253e-07	1.0884e-06	1.30213e-06	1.56319e-06	1.86894e-06	2.24178e-06	2.69001e-06	3.22644e-06	3.86365e-06	4.61232e-06	5.477e-06	6.45e-06	7.49836e-06	8.54179e-06	9.41447e-06	9.81002e-06	9.24012e-06	7.18287e-06	3.85185e-06	1.0817e-06	1.51937e-07	6.294e-08	6.30493e-08	6.31128e-08	6.3029e-08
dTMP_biomass_Root_Night	0	-1.41651e-08	-1.72464e-08	-2.07951e-08	-2.53492e-08	-3.06368e-08	-3.66419e-08	-4.53499e-08	-5.24609e-08	-6.30752e-08	-7.78727e-08	-9.21384e-08	-1.11216e-07	-1.34028e-07	-1.61171e-07	-1.93226e-07	-2.30633e-07	-2.73509e-07	-3.21251e-07	-3.72784e-07	-4.24067e-07	-4.6936e-07	-4.51668e-07	-3.08436e-07	-1.74326e-07	-4.64488e-08	-6.32626e-09	-2.61145e-09	-2.61257e-09	-2.62523e-09	-2.66551e-09
SAMDECARB-RXN_c_Root_Day	0	0	0	0	0	0	0	0	0	0	0	0	0	0	0	0	0	0	0	0	0	0	0	0	0	0	0	7.03469e-09	0	0	0
UMPKI-RXN_c_Root_Day	0	0	0	0	0	0	0	0	0	0	0	0	0	0	0	0	0	0	0	0	0	0	0	0	0	0	0	7.03469e-09	0	0	0
CDPREDUCT-RXN_c_Root_Night	0	0	1.72464e-08	2.07951e-08	2.53492e-08	3.06368e-08	3.66419e-08	4.53499e-08	5.24609e-08	6.30752e-08	7.78727e-08	9.21384e-08	1.11216e-07	1.34028e-07	1.61171e-07	1.93226e-07	2.30633e-07	2.73509e-07	3.21251e-07	3.72784e-07	4.24067e-07	4.6936e-07	4.51668e-07	3.08436e-07	1.74326e-07	4.64488e-08	0	0	0	0	0
OAA_MAL_mc_Root_Day	0	0.000180073	0.000148765	0.000299496	0.000371114	0.00048356	0.000585481	0.000719635	0.00054928	0.000647188	0.000785824	0.0015945	0.00188805	0.00231738	0.00172418	0.00326685	0.00248176	0.00462233	0.00536669	0.00621396	0.00703744	0.00528142	0.00753412	0.00677127	0.00530581	0.00390262	0.00339784	0.00203898	0.00335378	0.00335645	0.00335916
2KG_ISOCITRATE_mc_Leaf_Night	0	0.000340967	0.000330496	0.000421144	0.000440403	0.000465263	0	0	0.000238529	0.000215778	0.000709733	0.000793283	0.000893042	0.00101151	0	3.62313e-06	0	0.00171729	0.00195315	0	0	0	0	0.00261483	0.00232345	0.00202513	0	0.00189373	0.00187232	0.00189688	0.00189845
2OXOGLUTARATEDEH-RXN_m_Root_Night	0	7.53775e-05	0.000100823	0.00013131	0.000168891	0.000214171	0.00026772	0.000333215	0.000408783	0.000501204	0.000612456	0.000741645	0.000898565	0.00108571	0.0013081	0.00157081	0.00187818	0.00223259	0.00263188	0.00307078	0.00352387	0.00396532	0.00418953	0.00410855	0.00376975	0.00340002	0.0032623	0.00325055	0.00325252	0.00325449	0.00325662
RXN-9514_p_Root_Night	0	9.06564e-07	1.10377e-06	1.33089e-06	1.62235e-06	1.96075e-06	2.34508e-06	2.90239e-06	3.3575e-06	4.03681e-06	4.98385e-06	5.89686e-06	7.11785e-06	8.57781e-06	1.0315e-05	1.23665e-05	1.47605e-05	1.75045e-05	2.05601e-05	2.38582e-05	2.71403e-05	3.0039e-05	2.89068e-05	1.97399e-05	1.11569e-05	2.97272e-06	4.0488e-07	1.67132e-07	1.47037e-07	1.68014e-07	8.26049e-08
3PGAREARR-RXN_p_Leaf_Day	0	3.35007e-05	5.05109e-05	4.03919e-05	0.000100873	0.00013678	0.000179959	0.000132282	0.000167992	0.000368772	0.000454511	0.00031845	0.000675587	0.000687144	0.000976645	0.00173097	0.00137243	0.00160361	0.00358854	0.00208351	0.00425159	0.00235606	0.00222325	0.00176474	0.000576599	0.000320302	5.02591e-05	2.23843e-05	2.23836e-05	2.24151e-05	2.24243e-05
Sucrose_Leaf_Day_Night_storage	0	0	0	0	0	0	0	0	0	0	0	0	0	0	0	0	0	0	0	3.58511e-06	1.98386e-05	2.78855e-05	1.72669e-05	0	0	0	0	0	0	0	0
ACETOOHBUTSYN-RXN_p_Root_Night	0	1.84862e-07	2.58696e-07	2.79621e-07	3.41585e-07	4.12836e-07	4.93756e-07	5.89549e-07	7.07117e-07	8.48787e-07	1.01234e-06	1.21557e-06	1.45796e-06	1.74806e-06	2.09262e-06	2.49729e-06	2.96429e-06	3.48899e-06	4.05279e-06	5.25123e-06	6.27603e-06	5.25315e-06	4.9384e-06	3.88157e-06	2.07259e-06	6.36906e-07	8.21348e-08	3.36835e-08	3.36158e-08	3.93784e-08	3.24356e-08
RXN-9653_p_Root_Night	0	9.06564e-07	1.10377e-06	1.33089e-06	1.62235e-06	1.96075e-06	2.34508e-06	2.90239e-06	3.3575e-06	4.03681e-06	4.98385e-06	5.89686e-06	7.11785e-06	8.57781e-06	1.0315e-05	1.23665e-05	1.47605e-05	1.75045e-05	2.05601e-05	2.38582e-05	2.71403e-05	3.0039e-05	2.89068e-05	1.97399e-05	1.11569e-05	2.97272e-06	4.0488e-07	1.67132e-07	1.47037e-07	1.68014e-07	8.26049e-08
HISTCYCLOHYD-RXN_p_Root_Night	0	1.16962e-07	1.35759e-07	1.61055e-07	1.9591e-07	2.36775e-07	2.83186e-07	3.62799e-07	4.0533e-07	4.88139e-07	6.22981e-07	7.26953e-07	8.82792e-07	1.06897e-06	1.29086e-06	1.55418e-06	1.86446e-06	2.22614e-06	2.64056e-06	3.11729e-06	3.64692e-06	4.23976e-06	4.14665e-06	2.54069e-06	1.50527e-06	3.82614e-07	5.05746e-08	2.08031e-08	2.07847e-08	2.0966e-08	2.16385e-08
GLYOHMETRANS-RXN_c_Root_Day	0	2.35294e-06	9.83858e-06	1.20811e-05	1.47294e-05	5.64067e-06	2.1406e-05	7.95891e-06	3.06589e-05	3.67805e-05	4.33361e-05	5.23107e-05	6.25997e-05	7.49188e-05	8.95401e-05	0.000106677	0.000126369	0.000148324	0.00017158	0.000194004	0.000210651	6.41899e-05	0.000196956	0.000164178	8.57252e-05	7.76456e-06	2.96323e-06	3.41848e-07	3.45266e-07	3.39198e-07	6.02677e-07
PHE_CP_Root_Night_transport	0	3.01616e-07	3.85504e-07	4.72083e-07	5.7661e-07	6.96885e-07	8.33482e-07	9.97698e-07	1.19362e-06	1.43293e-06	1.7132e-06	2.05497e-06	2.46584e-06	2.95757e-06	3.54168e-06	4.22796e-06	5.02059e-06	5.9125e-06	6.8735e-06	7.82997e-06	8.62993e-06	8.99252e-06	8.47011e-06	6.58429e-06	3.53086e-06	9.91559e-07	1.39275e-07	5.7695e-08	5.77952e-08	5.78534e-08	5.77766e-08
RXN-1143_c_Root_Night	0	1.2182e-06	1.48319e-06	1.78838e-06	2.18003e-06	2.63476e-06	3.1512e-06	3.90009e-06	4.51164e-06	5.42447e-06	6.69705e-06	7.9239e-06	9.56461e-06	1.15264e-05	1.38607e-05	1.66174e-05	1.98345e-05	2.35217e-05	2.76276e-05	3.20595e-05	3.64698e-05	4.0365e-05	3.88435e-05	2.65255e-05	1.49921e-05	3.9946e-06	5.44058e-07	2.24584e-07	2.24681e-07	2.25769e-07	2.29234e-07
THREONINE-ALDOLASE-RXN_c_Leaf_Day	0	3.69107e-05	6.00521e-05	9.08018e-05	0.000132205	0.000184662	0.000248047	0.00032499	0.000416422	0.000525753	0.000651345	0.000799839	0.000973282	0.0011751	0.00140846	0.00167564	0.00197647	0.00230646	0.00265267	0.0029873	0.00325717	0.0033693	0.00318037	0.00253329	0.00145779	0.000472709	7.5272e-05	3.37715e-05	3.37923e-05	3.38129e-05	3.38332e-05
1.5.1.20-RXN_c_Root_Day	0	9.47781e-06	1.23474e-05	1.51632e-05	1.8533e-05	2.23988e-05	2.67892e-05	3.16996e-05	3.83679e-05	4.60363e-05	5.4433e-05	6.56054e-05	7.85608e-05	9.40707e-05	0.000112483	0.000134075	0.000158919	0.000186681	0.000216211	0.000245252	0.000267551	0.000270746	0.000252653	0.000206941	0.000108768	3.12165e-05	3.9301e-06	1.62501e-06	1.6334e-06	1.6316e-06	1.61652e-06
PEP_Pi_pc_Leaf_Day	0	0	0	0	0	0	0	0	0	0	0	0	0	0	0	0.000568512	0	0	0.00174144	0	0.00197635	0	0	0	0	0	0	0	0	0	0
THF_mc_Leaf_Night	0	0	0	-8.77645e-06	-1.07197e-05	-1.29557e-05	-1.54952e-05	-1.85481e-05	-2.21905e-05	0	-3.18499e-05	-3.82037e-05	-4.58423e-05	-5.4984e-05	-6.5843e-05	-7.86016e-05	-9.33373e-05	-0.000109919	-0.000127785	-0.000145566	-0.000160438	-0.000167179	-0.000157467	0	-6.56419e-05	-1.8434e-05	-2.58925e-06	-1.0726e-06	-1.07446e-06	-1.07555e-06	-1.07412e-06
NADPHoxp_tx_Root_Night	0	-5.86953e-05	-7.9182e-05	-0.00010427	-0.000134912	-0.000171947	-0.00021624	-0.00026926	-0.000332692	-0.000408842	-0.000499886	-0.000609092	-0.000740133	-0.000897306	-0.00108552	-0.00131021	-0.00157701	-0.00189122	-0.00225649	-0.0026726	-0.00313121	-0.0036091	-0.00405922	-0.00440913	-0.00459677	-0.00464946	-0.00465626	-0.00465908	-0.0046619	-0.00466473	-0.00466755
RIBULP3EPIM-RXN_c_Root_Night	0	2.52738e-05	3.38435e-05	4.46621e-05	5.7815e-05	7.37417e-05	9.30016e-05	0.000116122	0.000143505	0.000176541	0.000216786	0.000265368	0.0003237	0.00039417	0.000479377	0.000582409	0.000706931	0.000857154	0.00103782	0.00125147	0.0015019	0.00177857	0.00208326	0.00244838	0.00276658	0.00296354	0.003027	0.00303459	0.00303642	0.00303826	0.00304007
pTHR_biomass_Root_Day	0	-2.15573e-06	-2.8008e-06	-3.44702e-06	-4.21292e-06	-5.09169e-06	-6.08972e-06	-7.21064e-06	-8.72175e-06	-1.04652e-05	-1.23818e-05	-1.49191e-05	-1.78673e-05	-2.13968e-05	-2.55868e-05	-3.05012e-05	-3.61566e-05	-4.2479e-05	-4.92092e-05	-5.56949e-05	-6.06856e-05	-6.17791e-05	-5.76827e-05	-4.71015e-05	-2.47854e-05	-7.09323e-06	-8.97652e-07	-3.72839e-07	-3.73084e-07	-3.72718e-07	-3.70889e-07
ACETYL-COA-ACETYLTRANSFER-RXN_c_Root_Day	0	0	0	0	0	0	0	0	0	0	0	0	0	0	0	0	0	0	0	0	0	0	0	0	0	0	0	0	0	-6.95684e-09	0
GLT_CP_Root_Night_transport	0	3.12584e-06	3.99523e-06	4.89249e-06	5.97578e-06	7.22227e-06	8.6379e-06	1.03398e-05	1.23703e-05	1.48503e-05	1.7755e-05	2.12969e-05	2.55551e-05	3.06512e-05	3.67047e-05	4.3817e-05	5.20315e-05	6.1275e-05	7.12344e-05	8.1147e-05	8.94374e-05	9.31952e-05	8.77812e-05	6.82372e-05	3.65926e-05	1.02762e-05	1.4434e-06	5.9793e-07	5.98968e-07	5.99572e-07	5.98775e-07
6PGLUCONDEHYDROG-RXN_p_Leaf_Night	0	0.000552898	0.000556987	0.000563195	0.000572259	0.000584943	0.000602005	0.000624381	0.000653071	0.00068931	0.000734221	0.000789382	0.000856511	0.000937566	0.00103472	0.00115029	0.00128661	0.00144568	0.00162861	0.00183459	0.00205916	0.00229145	0.00251071	0.0026854	0.00278599	0.00281864	0.00282384	0.00282618	0.00282851	0.00283085	0.00283319
DIAMINOPIMDECARB-RXN_p_Leaf_Day	0	3.24424e-06	4.60175e-06	6.24554e-06	8.38136e-06	1.10092e-05	1.41284e-05	1.79045e-05	2.23967e-05	2.78006e-05	3.40428e-05	4.14901e-05	5.02637e-05	6.05606e-05	7.25662e-05	8.64245e-05	0.000102156	0.000119557	0.000137976	0.000155956	0.000170641	0.000176936	0.000166898	0.000131896	7.42405e-05	2.30874e-05	3.55664e-06	1.56491e-06	1.56628e-06	1.56739e-06	1.56761e-06
CO2_tx_Leaf_Day	0	0.00611512	0.00708065	0.00820818	0.00964037	0.0113841	0.0134482	0.0159482	0.0189393	0.0225593	0.026793	0.0318814	0.0379325	0.0451018	0.0535453	0.0634013	0.0747434	0.0875156	0.101396	0.115568	0.128337	0.136573	0.135268	0.118814	0.0881601	0.060422	0.0500078	0.0490394	0.0490735	0.0491068	0.0491405
2KG_MAL_mc_Leaf_Night	0	6.73633e-05	9.20815e-05	1.91408e-05	2.33789e-05	2.82555e-05	0.000530018	0.000575361	0.000392202	0.000482842	6.94624e-05	8.33196e-05	9.99788e-05	0.000119916	0.00129484	0.00148245	0.00170689	0.000239725	0.000278689	0.00251857	0.00279	0.00299689	0.00305882	0.000266963	0.00014316	4.02032e-05	0.00191058	2.33927e-06	2.53232e-05	2.34569e-06	2.34258e-06
RIBULP3EPIM-RXN_p_Leaf_Day	0	-0.00646969	-0.0074806	-0.00866143	-0.0101613	-0.0119877	-0.01415	-0.0167691	-0.0199029	-0.0236958	-0.0281324	-0.0334648	-0.0398065	-0.0473206	-0.0561709	-0.066503	-0.0783947	-0.0917887	-0.10635	-0.121227	-0.13465	-0.143349	-0.14209	-0.125008	-0.0930786	-0.0641601	-0.053298	-0.0522898	-0.0523261	-0.0523616	-0.0523976
CIT_H+_vc_Leaf_Day	0	5.51341e-05	7.6451e-05	0.000101642	0.000134043	0.000173564	0.000220218	0.000276649	0.000343806	0.000424743	0.000518395	0.000630432	0.000762765	0.000918467	0.00110045	0.00131102	0.00155062	0.00181627	0.00209816	0.0023741	0.00260023	0.002698	0.00254442	0.00200627	0.00112201	0.000344514	5.25143e-05	2.29575e-05	2.29798e-05	2.29968e-05	2.29965e-05
RXN-11654_c_Leaf_Day	0	8.70876e-07	1.42522e-06	2.1638e-06	3.15921e-06	4.42136e-06	5.94713e-06	7.79939e-06	1.00004e-05	1.26318e-05	1.56543e-05	1.9227e-05	2.33991e-05	2.82527e-05	3.38635e-05	4.02861e-05	4.75162e-05	5.54451e-05	6.37618e-05	7.17982e-05	7.8277e-05	8.09666e-05	7.64278e-05	6.08907e-05	3.50602e-05	1.1381e-05	1.81373e-06	8.14125e-07	8.14621e-07	8.15117e-07	8.15615e-07
Sucrose_CP_Root_Night_transport	0	3.50327e-05	4.5721e-05	5.74465e-05	7.17652e-05	8.86916e-05	0.00010832	0.000131869	0.000159974	0.000194058	0.000234164	0.00028268	0.000340837	0.000410324	0.000492889	0.000590182	0.000703324	0.000832294	0.000974619	0.00112313	0.00126208	0.00136146	0.00137218	0.00123868	0.000970173	0.000730345	0.000644933	0.000638015	0.000638401	0.000638788	0.000639171
RXN-8991_p_Root_Day	0	2.51088e-06	3.28305e-06	4.19612e-06	5.10303e-06	6.16747e-06	7.37636e-06	8.9226e-06	1.05232e-05	1.25206e-05	1.52209e-05	1.7483e-05	2.09222e-05	2.50399e-05	2.99273e-05	3.56555e-05	4.22383e-05	4.95782e-05	5.73538e-05	6.47475e-05	7.02275e-05	9.32686e-05	9.54813e-05	7.42229e-05	3.98025e-05	8.26467e-06	1.00076e-06	4.16164e-07	4.35986e-07	4.1545e-07	4.12733e-07
RXN-7800_p_Root_Night	0	8.8916e-07	1.06264e-06	1.12554e-06	1.39694e-06	1.68833e-06	2.01926e-06	2.32418e-06	2.93215e-06	3.63236e-06	4.09151e-06	5.68212e-06	6.8746e-06	8.29999e-06	9.99707e-06	1.20051e-05	1.43575e-05	1.70717e-05	2.01292e-05	2.35177e-05	2.70553e-05	8.10163e-06	0	0	0	2.9129e-06	3.92121e-07	1.61644e-07	1.4188e-07	1.62657e-07	1.66205e-07
SUC_ACONITATE_mc_Root_Day	0	0	0	0	0	0	0	0	0	0	0	0	0	0	0	0	-7.36777e-05	-5.73429e-05	-0.000100275	0	0	0	0	0	0	0	0	0	0	0	0
RXN-9650_p_Root_Night	0	9.06564e-07	1.10377e-06	1.33089e-06	1.62235e-06	1.96075e-06	2.34508e-06	2.90239e-06	3.3575e-06	4.03681e-06	4.98385e-06	5.89686e-06	7.11785e-06	8.57781e-06	1.0315e-05	1.23665e-05	1.47605e-05	1.75045e-05	2.05601e-05	2.38582e-05	2.71403e-05	3.0039e-05	2.89068e-05	1.97399e-05	1.11569e-05	2.97272e-06	4.0488e-07	1.67132e-07	1.47037e-07	1.68014e-07	8.26049e-08
ORNCARBAMTRANSFER-RXN_p_Root_Night	0	9.91957e-07	1.18115e-06	1.41364e-06	1.72156e-06	2.08066e-06	2.48849e-06	3.12914e-06	3.56237e-06	4.28634e-06	5.37321e-06	6.31693e-06	7.64618e-06	9.23493e-06	1.11268e-05	1.33661e-05	1.59913e-05	1.90244e-05	2.24485e-05	2.62622e-05	3.02782e-05	3.43253e-05	3.32983e-05	2.15749e-05	1.24712e-05	3.24906e-06	4.3637e-07	1.79836e-07	1.79804e-07	1.80997e-07	1.85178e-07
6PFRUCTPHOS-RXN_c_Root_Night	0	2.02365e-05	3.10966e-05	4.5522e-05	6.14944e-05	8.11674e-05	0.000104912	0.000133343	0.000167317	0.000207036	0.000255167	0.000302147	0.000363987	0.000437571	0.000524555	0.000626373	0.000743689	0.000875644	0.00101825	0.00116536	0.0012982	0.00139045	0.00143414	0.00202558	0.00105371	0.00198934	0.00198382	0.00198403	0.00198524	0.00198639	0.000732968
RXN66-1_c_Root_Night	0	1.41651e-08	0	0	0	0	0	0	0	0	0	0	0	0	0	0	0	0	0	0	0	0	0	0	0	0	1.26525e-08	0	7.83771e-09	0	7.99652e-09
2KG_MAL_mc_Root_Night	0	0	0	0	0	0	0	0	0	0	0	0	0	0	0	0	0	0	0	0	0	0	0	0.000300888	0	0.00124949	0	0	0	0	0
ALANINE--TRNA-LIGASE-RXN_c_Leaf_Day	0	1.94133e-06	3.17706e-06	4.82347e-06	7.04241e-06	9.85594e-06	1.32571e-05	1.73861e-05	2.22925e-05	2.81585e-05	3.48959e-05	4.28602e-05	5.21605e-05	6.298e-05	7.54874e-05	8.98045e-05	0.000105921	0.000123596	0.000142136	0.00016005	0.000174493	0.000180488	0.00017037	0.000135735	7.8155e-05	2.537e-05	4.0431e-06	1.81482e-06	1.81593e-06	1.81703e-06	1.81814e-06
RXN-9104_c_Leaf_Day	0	5.11639e-06	8.37318e-06	1.27123e-05	1.85604e-05	2.59755e-05	3.49394e-05	4.58214e-05	5.87522e-05	7.42121e-05	9.19688e-05	0.000112959	0.00013747	0.000165985	0.000198948	0.000236681	0.000279158	0.00032574	0.0003746	0.000421815	0.000459877	0.000475679	0.000449014	0.000357733	0.000205979	6.68631e-05	1.06556e-05	4.78298e-06	4.7859e-06	4.78881e-06	4.79174e-06
GAPOXNPHOSPHN-RXN_p_Leaf_Day	0	2.26602e-05	0	0	0	0	0.000165	0.000217188	0	0.000353286	0.00043834	0.000538794	0.000656	0.000792239	0.000949599	0	0.00133202	0.00155384	0.00178629	0	0.00219133	0.00226607	0.0021392	0	0.000984293	0.000320806	5.12821e-05	2.30592e-05	2.30727e-05	2.30866e-05	2.31016e-05
ACSERLY-RXN_p_Root_Day	0	8.20646e-08	1.40183e-07	1.39361e-07	1.71023e-07	2.06697e-07	2.47212e-07	2.72099e-07	3.54248e-07	4.23723e-07	4.67236e-07	5.80753e-07	6.86381e-07	8.13121e-07	9.62939e-07	1.13634e-06	1.33045e-06	1.53636e-06	1.73348e-06	2.50673e-06	3.05317e-06	1.48276e-06	1.24342e-06	1.64931e-06	7.41642e-07	3.0074e-07	1.76905e-08	0	7.31525e-09	0	0
sSUCROSE_biomass_Root_Night	0	-1.14737e-06	-1.39696e-06	-1.6844e-06	-2.05328e-06	-2.48158e-06	-2.96799e-06	-3.67334e-06	-4.24933e-06	-5.10909e-06	-6.30769e-06	-7.46321e-06	-9.00853e-06	-1.08563e-05	-1.30549e-05	-1.56513e-05	-1.86813e-05	-2.21542e-05	-2.60213e-05	-3.01955e-05	-3.43495e-05	-3.80182e-05	-3.65851e-05	-2.49833e-05	-1.41204e-05	-3.76235e-06	-5.12427e-07	-2.11527e-07	-2.11618e-07	-2.12643e-07	-2.15906e-07
ASNSYNA-RXN_c_Root_Night	0	5.87736e-07	5.47761e-07	5.93862e-07	7.13425e-07	8.62238e-07	1.03125e-06	1.58725e-06	1.47361e-06	1.79195e-06	2.72554e-06	2.96846e-06	3.71736e-06	4.6088e-06	5.67852e-06	6.97419e-06	8.56197e-06	1.05341e-05	1.30253e-05	1.64565e-05	2.12655e-05	2.86707e-05	2.92743e-05	1.26436e-05	8.89559e-06	1.90406e-06	2.20523e-07	8.91674e-08	8.85141e-08	9.0979e-08	1.68253e-07
DIHYDROXYMETVALDEHYDRAT-RXN_p_Root_Night	0	1.84862e-07	2.58696e-07	2.79621e-07	3.41585e-07	4.12836e-07	4.93756e-07	5.89549e-07	7.07117e-07	8.48787e-07	1.01234e-06	1.21557e-06	1.45796e-06	1.74806e-06	2.09262e-06	2.49729e-06	2.96429e-06	3.48899e-06	4.05279e-06	5.25123e-06	6.27603e-06	5.25315e-06	4.9384e-06	3.88157e-06	2.07259e-06	6.36906e-07	8.21348e-08	3.36835e-08	3.36158e-08	3.93784e-08	3.24356e-08
DUDPKIN-RXN_c_Root_Day	0	8.13484e-08	1.05691e-07	0	0	0	1.149e-07	1.3605e-07	1.64561e-07	1.97457e-07	2.33618e-07	2.81492e-07	3.37119e-07	4.03712e-07	4.8277e-07	5.75494e-07	6.82201e-07	8.01491e-07	9.28475e-07	1.05085e-06	1.14501e-06	1.16564e-06	1.08835e-06	8.88708e-07	4.67649e-07	1.33835e-07	1.69368e-08	0	7.03932e-09	7.03242e-09	0
GUANYL-KIN-RXN_c_Leaf_Day	0	1.81432e-07	2.96921e-07	4.50792e-07	6.58169e-07	9.21116e-07	1.23898e-06	1.62487e-06	2.08341e-06	2.63163e-06	3.2613e-06	4.00562e-06	4.87481e-06	5.88599e-06	7.0549e-06	8.39294e-06	9.8992e-06	1.15511e-05	1.32837e-05	1.4958e-05	1.63077e-05	1.6868e-05	1.59225e-05	1.26856e-05	7.3042e-06	2.37103e-06	3.77859e-07	1.69609e-07	1.69713e-07	1.69816e-07	1.6992e-07
AMP_pc_Root_Night	0	4.75946e-06	5.84652e-06	7.04954e-06	8.63139e-06	1.04318e-05	1.24766e-05	1.54416e-05	1.78629e-05	2.14771e-05	2.65156e-05	3.13731e-05	3.78692e-05	4.56366e-05	5.48788e-05	6.57935e-05	7.85306e-05	9.31296e-05	0.000109386	0.000126933	0.000144395	0.000159817	0.000153793	0.000105023	5.93581e-05	1.58158e-05	2.13511e-06	8.89197e-07	8.85661e-07	8.93889e-07	9.03607e-07
RXN-9929_c_Root_Day	0	0	5.70729e-06	0	8.50533e-06	0	0	0	0	2.13253e-05	2.52307e-05	0	3.64088e-05	0	0	6.21534e-05	7.36777e-05	5.73429e-05	0.000100275	0	0	0.000125889	0	9.59805e-05	0	0	0	0	7.60247e-07	0	0
sFRU_biomass_Root_Night	0	-6.37428e-07	-7.76087e-07	-9.3578e-07	-1.14071e-06	-1.37865e-06	-1.64888e-06	-2.04075e-06	-2.36074e-06	-2.83838e-06	-3.50427e-06	-4.14623e-06	-5.00474e-06	-6.03127e-06	-7.2527e-06	-8.69517e-06	-1.03785e-05	-1.23079e-05	-1.44563e-05	-1.67753e-05	-1.9083e-05	-2.11212e-05	-2.03251e-05	-1.38796e-05	-7.84468e-06	-2.0902e-06	-2.84682e-07	-1.17515e-07	-1.17566e-07	-1.18135e-07	-1.19948e-07
ASP_Leaf_Day_Night_storage	0	1.74937e-05	2.23592e-05	2.73808e-05	3.34434e-05	4.04193e-05	4.8342e-05	5.78665e-05	6.92301e-05	8.31097e-05	9.93655e-05	0.000119188	0.000143019	0.000171539	0.000205417	0.000245222	0.000291194	0.000342925	0.000398663	0.000454138	0.000500536	0.000521566	0.000491267	0.000381889	0.00020479	5.75104e-05	8.07796e-06	3.34631e-06	3.35212e-06	3.3555e-06	3.35104e-06
RXN-9662_p_Root_Day	0	2.60315e-06	3.3821e-06	4.16244e-06	5.0873e-06	6.14846e-06	7.35362e-06	8.70718e-06	1.05319e-05	1.26372e-05	1.49516e-05	1.80155e-05	2.15756e-05	2.58376e-05	3.08973e-05	3.68316e-05	4.36608e-05	5.12954e-05	5.94224e-05	6.72542e-05	7.32807e-05	7.46012e-05	6.96546e-05	5.68773e-05	2.99295e-05	8.56542e-06	1.08396e-06	4.5022e-07	3.8253e-07	4.50075e-07	4.47866e-07
NITRATE_vc_Root_Day	0	9.85325e-05	0.000138578	0.000184048	0.000242429	0.000313898	0.000398147	0.000495324	0.000621121	0.000767137	0.000928696	0.00113797	0.00137661	0.00165744	0.00198569	0.00236552	0.00279766	0.00327668	0.0037847	0.00428185	0.00468764	0.00485699	0.00457219	0.00357856	0.0020214	0.000624642	9.29422e-05	4.05621e-05	4.06283e-05	4.0631e-05	4.0699e-05
ConOL_biomass_Root_Day	0	-3.00989e-06	-3.91055e-06	-4.81282e-06	-5.88219e-06	-7.10915e-06	-8.50262e-06	-1.00677e-05	-1.21775e-05	-1.46118e-05	-1.72877e-05	-2.08304e-05	-2.49468e-05	-2.98747e-05	-3.5725e-05	-4.25866e-05	-5.04829e-05	-5.93103e-05	-6.87072e-05	-7.77627e-05	-8.47308e-05	-8.62576e-05	-8.05381e-05	-6.57644e-05	-3.4606e-05	-9.90376e-06	-1.25332e-06	-5.20567e-07	-5.2091e-07	-5.20399e-07	-5.17845e-07
PGLUCISOM-RXN_p_Leaf_Day	0	-0.0007568	-0.000822022	-0.000898395	-0.000995502	-0.00111435	-0.00125606	-0.00142863	-0.00163642	-0.00188907	-0.00218682	-0.00254592	-0.00297471	-0.00348466	-0.00408755	-0.00479429	-0.00561193	-0.00653942	-0.00755874	-0.00862	-0.009616	-0.0103448	-0.0104795	-0.00964595	-0.00787771	-0.00623195	-0.00561309	-0.00555875	-0.00556278	-0.0055668	-0.00557081
THYMIDYLATESYN-RXN_m_Root_Day	0	4.06742e-08	5.28453e-08	0	0	0	1.149e-07	1.3605e-07	1.64561e-07	1.97457e-07	2.33618e-07	2.81492e-07	3.37119e-07	4.03712e-07	4.8277e-07	5.75494e-07	6.82201e-07	8.01491e-07	9.28475e-07	1.05085e-06	1.14501e-06	1.16564e-06	1.08835e-06	8.88708e-07	4.67649e-07	1.33835e-07	1.69368e-08	0	7.03932e-09	7.03242e-09	0
GCVMULTI-RXN_m_Leaf_Day	0	0.0012258	0.00142536	0.00166052	0.0019605	0.00232695	0.00276152	0.00328803	0.0039177	0.00467909	0.00556853	0.00663626	0.00790441	0.00940506	0.0111703	0.0132283	0.0155937	0.0182534	0.0211387	0.0240777	0.0267145	0.0283948	0.0280741	0.0245829	0.0181154	0.012248	0.0100284	0.00982013	0.00982696	0.00983362	0.00984038
pASN_biomass_Root_Day	0	-9.63979e-06	-1.25243e-05	-1.5414e-05	-1.88389e-05	-2.27685e-05	-2.72314e-05	-3.22438e-05	-3.9001e-05	-4.67973e-05	-5.53675e-05	-6.67136e-05	-7.98972e-05	-9.56799e-05	-0.000114417	-0.000136392	-0.000161682	-0.000189953	-0.000220049	-0.000249051	-0.000271367	-0.000276257	-0.00025794	-0.000210624	-0.000110833	-3.17188e-05	-4.01403e-06	-1.66722e-06	-1.66832e-06	-1.66668e-06	-1.6585e-06
2PGADEHYDRAT-RXN_c_Root_Night	0	6.52124e-05	8.65144e-05	0.00011314	0.000146613	0.000187247	0.000235517	0.000297161	0.000362644	0.000445976	0.000550547	0.000664692	0.000806616	0.000975807	0.00117689	0.00141466	0.00169346	0.00201619	0.00238226	0.00277782	0.00317888	0.00349852	0.00377369	0.00384164	0.00361921	0.00336234	0.00325668	0.0032482	0.00325042	0.00325215	0.00325434
RXN-10702_c_Root_Day	0	0	0	0	0	0	0	0	0	0	0	0	0	0	0	0	0	0	0	0	0	0	0	0	0	0	-1.12912e-08	-2.3449e-09	0	-6.95684e-09	0
Sulfate_CP_Leaf_Day_transport	0	1.23947e-06	1.75328e-06	2.37372e-06	3.17897e-06	4.16879e-06	5.34295e-06	6.76426e-06	8.45518e-06	1.04897e-05	1.28403e-05	1.56454e-05	1.89512e-05	2.28319e-05	2.73579e-05	3.25837e-05	3.85176e-05	4.50828e-05	5.20338e-05	5.88215e-05	6.43671e-05	6.67469e-05	6.29587e-05	4.97425e-05	2.79786e-05	8.68865e-06	1.33695e-06	5.87844e-07	5.88368e-07	5.88785e-07	5.88859e-07
RXN-1142_c_Leaf_Day	0	1.01602e-06	1.66276e-06	2.52443e-06	3.68575e-06	5.15825e-06	6.93831e-06	9.09928e-06	1.16671e-05	1.47371e-05	1.82633e-05	2.24315e-05	2.72989e-05	3.29615e-05	3.95074e-05	4.70005e-05	5.54355e-05	6.4686e-05	7.43887e-05	8.37646e-05	9.13232e-05	9.4461e-05	8.91658e-05	7.10391e-05	4.09035e-05	1.32778e-05	2.11601e-06	9.49812e-07	9.50391e-07	9.5097e-07	9.5155e-07
HISTPRATPHYD-RXN_p_Root_Night	0	1.16962e-07	1.35759e-07	1.61055e-07	1.9591e-07	2.36775e-07	2.83186e-07	3.62799e-07	4.0533e-07	4.88139e-07	6.22981e-07	7.26953e-07	8.82792e-07	1.06897e-06	1.29086e-06	1.55418e-06	1.86446e-06	2.22614e-06	2.64056e-06	3.11729e-06	3.64692e-06	4.23976e-06	4.14665e-06	2.54069e-06	1.50527e-06	3.82614e-07	5.05746e-08	2.08031e-08	2.07847e-08	2.0966e-08	2.16385e-08
ACETOLACTREDUCTOISOM-RXN_p_Root_Night	0	1.09516e-06	1.27357e-06	1.36404e-06	1.68518e-06	2.03669e-06	2.43591e-06	2.91373e-06	3.528e-06	4.35356e-06	5.10386e-06	6.819e-06	8.27878e-06	1.00228e-05	1.21012e-05	1.45673e-05	1.74721e-05	2.08558e-05	2.47288e-05	2.91739e-05	3.40945e-05	1.71126e-05	9.0715e-06	4.44888e-06	2.9302e-06	3.58287e-06	4.7415e-07	1.95062e-07	2.26251e-07	1.9657e-07	2.02743e-07
MAL_H+_rev_vc_Leaf_Day	0	4.61805e-05	7.30516e-05	9.7479e-05	0.000128958	0.000141165	0.000212868	0.000267852	0.000333281	0.000412107	0.000415818	0.000612311	0.000610967	0.000735499	0.000881202	0.00104995	0.00150635	0.00176414	0.00168203	0.00230505	0.00252413	0.0026187	0.00246973	0.00194821	0.0008972	0.00033577	5.12862e-05	1.8196e-05	2.24702e-05	2.24866e-05	1.83966e-05
ASPARTATE--TRNA-LIGASE-RXN_c_Leaf_Day	0	2.93921e-06	4.81013e-06	7.30283e-06	1.06623e-05	1.49221e-05	2.00716e-05	2.63229e-05	3.37513e-05	4.26325e-05	5.28331e-05	6.48911e-05	7.89719e-05	9.5353e-05	0.000114289	0.000135966	0.000160367	0.000187127	0.000215196	0.000242319	0.000264185	0.000273262	0.000257944	0.000205506	0.000118328	3.84107e-05	6.12132e-06	2.74767e-06	2.74935e-06	2.75102e-06	2.7527e-06
GLUCISOM-RXN_c_Leaf_Day	0	-9.61592e-07	-1.57368e-06	-2.3892e-06	-3.4883e-06	-4.88192e-06	-6.56662e-06	-8.61182e-06	-1.10421e-05	-1.39477e-05	-1.72849e-05	-2.12298e-05	-2.58365e-05	-3.11957e-05	-3.7391e-05	-4.44826e-05	-5.24658e-05	-6.12207e-05	-7.04036e-05	-7.92772e-05	-8.64309e-05	-8.94006e-05	-8.43891e-05	-6.72334e-05	-3.87123e-05	-1.25665e-05	-2.00266e-06	-8.98929e-07	-8.99477e-07	-9.00025e-07	-9.00575e-07
SHIKIMATE-KINASE-RXN_p_Root_Night	0	2.5054e-06	3.839e-06	5.76735e-06	7.02768e-06	8.49358e-06	1.01584e-05	1.26526e-05	1.45433e-05	1.70921e-05	2.11232e-05	1.96105e-05	2.17489e-05	2.43636e-05	2.73452e-05	3.04032e-05	3.28872e-05	3.35549e-05	3.00705e-05	2.4456e-05	1.12895e-05	3.90713e-06	7.4199e-06	8.65295e-05	1.29494e-06	3.03496e-07	3.78777e-08	1.54697e-08	1.54147e-08	0	3.23303e-07
AIRS-RXN_p_Root_Day	0	4.84023e-06	6.28859e-06	7.73953e-06	9.37971e-06	1.14323e-05	1.36731e-05	1.61899e-05	1.95828e-05	2.34974e-05	2.78005e-05	3.34975e-05	4.01171e-05	4.80418e-05	5.74496e-05	6.84838e-05	8.11819e-05	9.53774e-05	0.000110489	0.000125051	0.000136256	0.000138712	0.000129514	0.000105756	5.56502e-05	1.59263e-05	2.01548e-06	8.30094e-07	8.37679e-07	8.36858e-07	8.32751e-07
4.2.1.59-RXN_p_Leaf_Day	0	4.17295e-06	6.82919e-06	1.03682e-05	1.51379e-05	2.11857e-05	2.84966e-05	3.73721e-05	4.79185e-05	6.05276e-05	7.501e-05	9.21293e-05	0.000112121	0.000135378	0.000162263	0.000193038	0.000227682	0.000265675	0.000305525	0.000344033	0.000375077	0.000387965	0.000366217	0.000291768	0.000167997	5.45337e-05	8.69077e-06	3.90101e-06	3.90339e-06	3.90577e-06	3.90815e-06
DIHYDROOROTOX-RXN_c_Root_Night	0	0	0	0	0	0	0	0	0	0	0	0	0	0	0	0	0	0	0	0	0	0	0	0	0	0	0	0	0	-1.05009e-08	0
N-ACETYLGLUTPREDUCT-RXN_p_Leaf_Day	0	4.76663e-06	7.17183e-06	1.02298e-05	1.42804e-05	1.93451e-05	2.54165e-05	3.27777e-05	4.15293e-05	5.20221e-05	6.41053e-05	7.84495e-05	9.52686e-05	0.000114915	0.000137717	0.000163922	0.000193537	0.000226148	0.000260501	0.000293858	0.000320918	0.000332329	0.000313594	0.000248889	0.000141793	4.51282e-05	7.0828e-06	3.15119e-06	3.15349e-06	3.15555e-06	3.15682e-06
ASPAMINOTRANS-RXN_c_Root_Day	0	-1.77911e-05	-2.35487e-05	0	0	-9.07024e-06	0	0	0	0	-0.000103493	-2.43267e-05	0	-3.28764e-05	-0.000213774	0	0	0	-0.000406905	0	-0.000491341	0	0	-0.000389123	-0.000200252	-5.85998e-05	-6.43082e-06	-2.6596e-06	-2.67853e-06	-2.67227e-06	-2.58569e-06
TYR_CP_Leaf_Night_rev_transport	0	1.64518e-07	2.10275e-07	2.575e-07	3.14515e-07	3.80119e-07	4.54627e-07	5.44199e-07	6.51067e-07	7.81596e-07	9.34472e-07	1.12089e-06	1.34501e-06	1.61322e-06	1.93182e-06	2.30616e-06	2.7385e-06	3.225e-06	3.74918e-06	4.27089e-06	4.70723e-06	4.90501e-06	4.62006e-06	3.59143e-06	1.92593e-06	5.4085e-07	7.59683e-08	3.147e-08	3.15246e-08	3.15564e-08	3.15145e-08
CARBOXYCYCLOHEXADIENYL-DEHYDRATASE-RXN_p_Root_Night	0	2.32177e-06	3.64034e-06	5.5377e-06	6.7493e-06	8.15714e-06	9.75602e-06	1.21084e-05	1.39676e-05	1.6397e-05	2.01888e-05	1.85429e-05	2.04404e-05	2.27675e-05	2.54056e-05	2.80531e-05	3.00468e-05	3.013e-05	2.59509e-05	1.94763e-05	5.24678e-06	0	0	8.25538e-05	0	0	0	-1.5536e-08	0	-6.32829e-08	2.90138e-07
PRPPSYN-RXN_p_Leaf_Day	0	3.222e-06	4.82129e-06	6.78466e-06	9.3733e-06	1.25976e-05	1.64538e-05	2.11276e-05	2.6685e-05	3.33533e-05	4.10379e-05	5.01712e-05	6.08923e-05	7.34297e-05	8.79969e-05	0.000104755	0.000123716	0.000144616	0.000166658	0.00018809	0.000205504	0.000212877	0.000200857	0.00015925	9.04638e-05	2.86348e-05	4.47477e-06	1.91795e-06	1.95337e-06	1.92071e-06	1.95533e-06
DIHYDROOROT-RXN_p_Leaf_Day	0	2.90292e-07	4.75074e-07	7.21267e-07	1.05307e-06	1.47379e-06	1.98238e-06	2.5998e-06	3.33346e-06	4.21061e-06	5.21809e-06	6.409e-06	7.79969e-06	9.41758e-06	1.12878e-05	1.34287e-05	1.58387e-05	1.84817e-05	2.12539e-05	2.39327e-05	2.60923e-05	2.69889e-05	2.54759e-05	2.02969e-05	1.16867e-05	3.79365e-06	6.04575e-07	2.37453e-07	2.7154e-07	2.37743e-07	2.37888e-07
PHOSPHOGLUCMUT-RXN_p_Leaf_Night	0	0.000634502	0.000656711	0.000683321	0.000717812	0.000760952	0.000813641	0.000878984	0.000958995	0.00105742	0.00117516	0.00131814	0.00149006	0.0016957	0.00194008	0.00222809	0.00256351	0.0029475	0.00337559	0.00382901	0.00426394	0.00463349	0.00483621	0.0047273	0.00427475	0.00381615	0.00364247	0.00362863	0.00363148	0.00363434	0.00363719
pGLN_biomass_Root_Day	0	-8.58226e-06	-1.11504e-05	-1.3723e-05	-1.67722e-05	-2.02707e-05	-2.4244e-05	-2.87065e-05	-3.47224e-05	-4.16634e-05	-4.92934e-05	-5.93948e-05	-7.11321e-05	-8.51833e-05	-0.000101864	-0.000121429	-0.000143944	-0.000169115	-0.000195908	-0.000221729	-0.000241597	-0.000245951	-0.000229642	-0.000187517	-9.86739e-05	-2.82391e-05	-3.57367e-06	-1.48432e-06	-1.4853e-06	-1.48384e-06	-1.47656e-06
BRANCHED-CHAINAMINOTRANSFERILEU-RXN_p_Root_Night	0	-1.84862e-07	-2.58696e-07	-2.79621e-07	-3.41585e-07	-4.12836e-07	-4.93756e-07	-5.89549e-07	-7.07117e-07	-8.48787e-07	-1.01234e-06	-1.21557e-06	-1.45796e-06	-1.74806e-06	-2.09262e-06	-2.49729e-06	-2.96429e-06	-3.48899e-06	-4.05279e-06	-5.25123e-06	-6.27603e-06	-5.25315e-06	-4.9384e-06	-3.88157e-06	-2.07259e-06	-6.36906e-07	-8.21348e-08	-3.36835e-08	-3.36158e-08	-3.93784e-08	-3.24356e-08
RXN-9662_p_Leaf_Day	0	4.17295e-06	6.82919e-06	1.03682e-05	1.51379e-05	2.11857e-05	2.84966e-05	3.73721e-05	4.79185e-05	6.05276e-05	7.501e-05	9.21293e-05	0.000112121	0.000135378	0.000162263	0.000193038	0.000227682	0.000265675	0.000305525	0.000344033	0.000375077	0.000387965	0.000366217	0.000291768	0.000167997	5.45337e-05	8.69077e-06	3.90101e-06	3.90339e-06	3.90577e-06	3.90815e-06
L-ASPARTATE_pc_Root_Night	0	-6.06891e-06	-7.36043e-06	-8.8499e-06	-1.08348e-05	-1.30948e-05	-1.56615e-05	-1.95005e-05	-2.24218e-05	-2.69659e-05	-3.34852e-05	-3.9523e-05	-4.77571e-05	-5.76012e-05	-6.93177e-05	-8.31667e-05	-9.93566e-05	-0.00011797	-0.000138808	-0.00016158	-0.000184766	-0.000206431	-0.000199284	-0.000133323	-7.60116e-05	-2.00777e-05	-2.74554e-06	-1.14134e-06	-1.15172e-06	-1.14689e-06	-1.14649e-06
RXN-9536_p_Leaf_Day	0	4.17295e-06	6.82919e-06	1.03682e-05	1.51379e-05	2.11857e-05	2.84966e-05	3.73721e-05	4.79185e-05	6.05276e-05	7.501e-05	9.21293e-05	0.000112121	0.000135378	0.000162263	0.000193038	0.000227682	0.000265675	0.000305525	0.000344033	0.000375077	0.000387965	0.000366217	0.000291768	0.000167997	5.45337e-05	8.69077e-06	3.90101e-06	3.90339e-06	3.90577e-06	3.90815e-06
IMPCYCLOHYDROLASE-RXN_p_Root_Day	0	5.16198e-06	6.71357e-06	8.26515e-06	1.00225e-05	1.22092e-05	1.46023e-05	1.72783e-05	2.09136e-05	2.50935e-05	2.96695e-05	3.57596e-05	4.2821e-05	5.12747e-05	6.13103e-05	7.30794e-05	8.66201e-05	0.000101751	0.000117846	0.000133323	0.000145162	0.000147552	0.000137687	0.000112793	5.92807e-05	1.6986e-05	2.13453e-06	8.79709e-07	8.87259e-07	8.86264e-07	8.81688e-07
PHE_CP_Leaf_Night_rev_transport	0	3.01616e-07	3.85504e-07	4.72083e-07	5.7661e-07	6.96885e-07	8.33482e-07	9.97698e-07	1.19362e-06	1.43293e-06	1.7132e-06	2.05497e-06	2.46584e-06	2.95757e-06	3.54168e-06	4.22796e-06	5.02059e-06	5.9125e-06	6.8735e-06	7.82997e-06	8.62993e-06	8.99252e-06	8.47011e-06	6.58429e-06	3.53086e-06	9.91559e-07	1.39275e-07	5.7695e-08	5.77952e-08	5.78534e-08	5.77766e-08
RXN-9549_p_Leaf_Day	0	4.17295e-06	6.82919e-06	1.03682e-05	1.51379e-05	2.11857e-05	2.84966e-05	3.73721e-05	4.79185e-05	6.05276e-05	7.501e-05	9.21293e-05	0.000112121	0.000135378	0.000162263	0.000193038	0.000227682	0.000265675	0.000305525	0.000344033	0.000375077	0.000387965	0.000366217	0.000291768	0.000167997	5.45337e-05	8.69077e-06	3.90101e-06	3.90339e-06	3.90577e-06	3.90815e-06
O2_xc_Leaf_Day	0	-0.00121209	-0.00140113	-0.00162191	-0.00190229	-0.0022437	-0.00264787	-0.00313742	-0.00372321	-0.0044322	-0.00526156	-0.00625843	-0.00744402	-0.00884885	-0.0105036	-0.0124354	-0.014659	-0.0171636	-0.0198867	-0.0226693	-0.0251805	-0.0268092	-0.0265771	-0.0233876	-0.0174229	-0.0120207	-0.00999191	-0.00980369	-0.0098105	-0.00981716	-0.00982389
OAA_SUC_mc_Leaf_Day	0	0	0	0	0	0	1.98238e-06	2.5998e-06	0	4.21061e-06	0	0	0	0	0	0	0	0	0	0	0	2.69889e-05	0	0	0	0	0	0	0	0	2.37888e-07
PHENYLALANINE--TRNA-LIGASE-RXN_c_Root_Night	0	6.94088e-07	8.45072e-07	1.01896e-06	1.24211e-06	1.5012e-06	1.79545e-06	2.22215e-06	2.57058e-06	3.09069e-06	3.81576e-06	4.51478e-06	5.44961e-06	6.56739e-06	7.89738e-06	9.46807e-06	1.1301e-05	1.34019e-05	1.57413e-05	1.82664e-05	2.07793e-05	2.29986e-05	2.21317e-05	1.51134e-05	8.54199e-06	2.27599e-06	3.09987e-07	1.27961e-07	1.28016e-07	1.28636e-07	1.3061e-07
PHOSPHOGLUCMUT-RXN_c_Leaf_Night	0	-3.50327e-05	-4.5721e-05	-5.74465e-05	-7.17652e-05	-8.86916e-05	-0.00010832	-0.000131869	-0.000159974	-0.000194058	-0.000234164	-0.00028268	-0.000340837	-0.000410324	-0.000492889	-0.000590182	-0.000703324	-0.000832294	-0.000974619	-0.00111955	-0.00124224	-0.00133357	-0.00135492	-0.00123868	-0.000970173	-0.000730345	-0.000644933	-0.000638015	-0.000638401	-0.000638788	-0.000639171
ALANINE-AMINOTRANSFERASE-RXN_c_Root_Day	0	5.29462e-06	6.71055e-06	8.19622e-06	1.00077e-05	1.20952e-05	1.4466e-05	1.74144e-05	2.07157e-05	2.48753e-05	2.99031e-05	3.57847e-05	4.29829e-05	5.15963e-05	6.18306e-05	7.38662e-05	8.77921e-05	0.000103514	0.000120556	0.000137782	0.00015273	0.000160961	0.000152242	0.00011553	6.25425e-05	1.73982e-05	2.56663e-06	1.06201e-06	1.06435e-06	1.06635e-06	1.06659e-06
METHIONINE--TRNA-LIGASE-RXN_c_Leaf_Day	0	3.62865e-08	5.93843e-08	9.01583e-08	1.31634e-07	1.84223e-07	2.47797e-07	3.24974e-07	4.16682e-07	5.26327e-07	6.52261e-07	8.01125e-07	9.74962e-07	1.1772e-06	1.41098e-06	1.67859e-06	1.97984e-06	2.31021e-06	2.65674e-06	2.99159e-06	3.26154e-06	3.37361e-06	3.18449e-06	2.53711e-06	1.46084e-06	4.74206e-07	7.55719e-08	3.39219e-08	3.39425e-08	3.39632e-08	3.39839e-08
ACETOLACTSYN-RXN_p_Root_Night	0	1.09516e-06	1.27357e-06	1.36404e-06	1.68518e-06	2.03669e-06	2.43591e-06	2.91373e-06	3.528e-06	4.35356e-06	5.10386e-06	6.819e-06	8.27878e-06	1.00228e-05	1.21012e-05	1.45673e-05	1.74721e-05	2.08558e-05	2.47288e-05	2.91739e-05	3.40945e-05	1.71126e-05	9.0715e-06	4.44888e-06	2.9302e-06	3.58287e-06	4.7415e-07	1.95062e-07	2.26251e-07	1.9657e-07	2.02743e-07
GLY_CP_Leaf_Day_rev_transport	0	5.75812e-07	7.35963e-07	9.01249e-07	1.1008e-06	1.33042e-06	1.59119e-06	1.9047e-06	2.27873e-06	2.73559e-06	3.27065e-06	3.92312e-06	4.70752e-06	5.64628e-06	6.76138e-06	8.07156e-06	9.58476e-06	1.12875e-05	1.31221e-05	1.49481e-05	1.64753e-05	1.71675e-05	1.61702e-05	1.257e-05	6.74074e-06	1.89298e-06	2.65889e-07	1.10145e-07	1.10336e-07	1.10447e-07	1.10301e-07
RXN0-1483_c_Root_Day	0	0	0	0	0	0	0	0	0	0	0	0	0	0	0	0	0	0	0	0	0	0	0	0	0	0	0	-1.75867e-09	0	-9.07398e-10	0
pCYS_biomass_Root_Day	0	-6.10113e-07	-7.9268e-07	-9.75572e-07	-1.19234e-06	-1.44104e-06	-1.7235e-06	-2.04075e-06	-2.46842e-06	-2.96185e-06	-3.50427e-06	-4.22238e-06	-5.05678e-06	-6.05569e-06	-7.24155e-06	-8.63241e-06	-1.0233e-05	-1.20224e-05	-1.39271e-05	-1.57627e-05	-1.71752e-05	-1.74846e-05	-1.63253e-05	-1.33306e-05	-7.01473e-06	-2.00752e-06	-2.54052e-07	-1.0552e-07	-1.0559e-07	-1.05486e-07	-1.04969e-07
HYDROXYMETHYLGLUTARYL-COA-REDUCTASE-RXN_c_Root_Day	0	0	0	0	0	0	0	0	0	0	0	0	0	0	0	0	0	0	0	0	0	0	0	0	0	0	0	0	0	-6.95684e-09	0
GLUTAMATE-SYNTHASE-NADH-RXN_p_Root_Day	0	2.63234e-05	3.49736e-05	4.25783e-05	5.18337e-05	6.29819e-05	7.54994e-05	8.6675e-05	0.000108116	0.000129832	0.000149337	0.000186894	0.000224535	0.000269575	0.000323094	0.000386045	0.00045891	0.000541229	0.000630567	0.000721479	0.000800937	0.000845402	0.000793991	0.000564039	0.000327792	9.47295e-05	8.15219e-06	3.36928e-06	3.37622e-06	3.38355e-06	3.19927e-06
LEU_CP_Root_Night_transport	0	3.29036e-07	4.2055e-07	5.14999e-07	6.29029e-07	7.60238e-07	9.09253e-07	1.0884e-06	1.30213e-06	1.56319e-06	1.86894e-06	2.24178e-06	2.69001e-06	3.22644e-06	3.86365e-06	4.61232e-06	5.477e-06	6.45e-06	7.49836e-06	8.54179e-06	9.41447e-06	9.81002e-06	9.24012e-06	7.18287e-06	3.85185e-06	1.0817e-06	1.51937e-07	6.294e-08	6.30493e-08	6.31128e-08	6.3029e-08
FUM_pc_Root_Night	0	3.45992e-06	4.2059e-06	5.0687e-06	6.22901e-06	7.52832e-06	9.00395e-06	1.11561e-05	1.2891e-05	1.55e-05	1.91567e-05	2.26559e-05	2.73523e-05	3.29677e-05	3.96496e-05	4.7542e-05	5.67552e-05	6.73212e-05	7.90983e-05	9.184e-05	0.000104575	0.000115947	0.000111644	7.59485e-05	4.29949e-05	1.14374e-05	1.54357e-06	6.42327e-07	6.37351e-07	6.4577e-07	6.56029e-07
AIRCARBOXY-RXN_p_Root_Day	0	4.84023e-06	6.28859e-06	7.73953e-06	9.37971e-06	1.14323e-05	1.36731e-05	1.61899e-05	1.95828e-05	2.34974e-05	2.78005e-05	3.34975e-05	4.01171e-05	4.80418e-05	5.74496e-05	6.84838e-05	8.11819e-05	9.53774e-05	0.000110489	0.000125051	0.000136256	0.000138712	0.000129514	0.000105756	5.56502e-05	1.59263e-05	2.01548e-06	8.30094e-07	8.37679e-07	8.36858e-07	8.32751e-07
CDPKIN-RXN_c_Leaf_Day	0	0	0	0	0	0	1.23898e-07	1.62487e-07	2.08341e-07	2.63163e-07	3.2613e-07	4.00562e-07	4.87481e-07	5.88599e-07	7.0549e-07	8.39294e-07	9.8992e-07	1.15511e-06	1.32837e-06	1.4958e-06	1.63077e-06	1.6868e-06	1.59225e-06	1.26856e-06	7.3042e-07	2.37103e-07	0	0	0	1.69816e-08	0
LYS_CP_Root_Night_transport	0	4.93553e-07	6.30825e-07	7.72499e-07	9.43544e-07	1.14036e-06	1.36388e-06	1.6326e-06	1.9532e-06	2.34479e-06	2.80342e-06	3.36267e-06	4.03502e-06	4.83967e-06	5.79547e-06	6.91848e-06	8.21551e-06	9.67499e-06	1.12475e-05	1.28127e-05	1.41217e-05	1.4715e-05	1.38602e-05	1.07743e-05	5.77778e-06	1.62255e-06	2.27905e-07	9.441e-08	9.45739e-08	9.46692e-08	9.45435e-08
GCVMULTI-RXN_m_Root_Night	0	2.44459e-06	3.01719e-06	3.67363e-06	4.49352e-06	5.43082e-06	6.49532e-06	7.95891e-06	9.30021e-06	1.11767e-05	1.36667e-05	1.62363e-05	1.95636e-05	2.35431e-05	2.82759e-05	3.38568e-05	4.03501e-05	4.77533e-05	5.5921e-05	6.42254e-05	7.21662e-05	7.9221e-05	7.58013e-05	5.36548e-05	2.9875e-05	8.05393e-06	1.10425e-06	4.59094e-07	4.58228e-07	4.58366e-07	7.36998e-07
ACET_pc_Root_Night	0	-7.84751e-07	-1.04851e-06	-1.30119e-06	-1.59196e-06	-1.92403e-06	-2.30116e-06	-2.67564e-06	-3.29619e-06	-3.95191e-06	-4.59449e-06	-5.57832e-06	-6.65892e-06	-7.95324e-06	-9.48829e-06	-1.12832e-05	-1.33358e-05	-1.5604e-05	-1.7966e-05	-2.01041e-05	-2.14586e-05	-2.0904e-05	-1.91822e-05	-1.71729e-05	-8.73601e-06	-2.58615e-06	-3.86505e-07	-1.53323e-07	0	-1.55389e-07	7.547e-09
ACONITATEHYDR-RXN_m_Root_Night	0	7.06562e-05	9.43066e-05	0.000123148	0.000158894	0.000171977	0.000253269	0.000316753	0.00038644	0.000476406	0.000584188	0.000707026	0.000857392	0.00089744	0.00123236	0.00150163	0.0017967	0.0021377	0.00229151	0.00294164	0.00336822	0.00377541	0.00405968	0.00400504	0.00371925	0.00338443	0.00326	0.00324959	0.00325156	0.00325353	0.00325569
RXN-5682_p_Root_Night	0	9.04533e-08	1.0016e-07	1.16812e-07	1.4177e-07	1.71342e-07	2.04927e-07	2.72099e-07	2.93229e-07	3.53758e-07	0	5.376e-07	6.5689e-07	0	9.69256e-07	0	1.4129e-06	1.69816e-06	2.03334e-06	2.43922e-06	0	0	0	0	0	0	0	0	0	0	1.64646e-08
10-FORMYL-THF_pc_Root_Day	0	-1.00022e-05	-1.30022e-05	-1.60047e-05	-1.94022e-05	-2.36415e-05	-2.82754e-05	-3.34682e-05	-4.04964e-05	-4.85909e-05	-5.747e-05	-6.92572e-05	-8.29382e-05	-9.93165e-05	-0.00011876	-0.000141563	-0.000167802	-0.000197129	-0.000228334	-0.000258373	-0.000281418	-0.000286263	-0.000267201	-0.000218549	-0.000114931	-3.29123e-05	-4.15002e-06	-1.70277e-06	-1.72494e-06	-1.72312e-06	-1.71444e-06
Glycolate_xc_Root_Day	0	0	0	0	0	0	0	0	0	0	0	0	0	0	0	0	0	0	0	0	0	0	0	0	0	0	0	0	-4.75903e-07	0	0
DSERDEAM-RXN_c_Leaf_Day	0	1.45247e-05	1.98e-05	2.59034e-05	3.36825e-05	4.30959e-05	5.40283e-05	6.73528e-05	8.3215e-05	0.000102365	0.00012456	0.00015118	0.000182698	0.000219869	0.000263414	0.000313908	0.000371487	0.000435465	0.000503507	0.000570279	0.000625169	0.000649077	0.000612019	0.00048158	0.000267728	8.12297e-05	1.22945e-05	5.3246e-06	5.3472e-06	5.33432e-06	5.33346e-06
GLT_MAL_pc_Leaf_Day	0	0.00140052	0.00166619	0.00197873	0.00237791	0.002865	0.00344161	0.00413998	0.0049742	0.00598226	0.0071573	0.008567	0.0102394	0.0122162	0.0145383	0.0172412	0.0203409	0.0238155	0.0275662	0.031353	0.0346854	0.0366673	0.0358752	0.0307294	0.0215455	0.0132967	0.0101877	0.00988946	0.00989642	0.00990308	0.00990994
6PGLUCONOLACT-RXN_p_Leaf_Night	0	0.000552898	0.000556987	0.000563195	0.000572259	0.000584943	0.000602005	0.000624381	0.000653071	0.00068931	0.000734221	0.000789382	0.000856511	0.000937566	0.00103472	0.00115029	0.00128661	0.00144568	0.00162861	0.00183459	0.00205916	0.00229145	0.00251071	0.0026854	0.00278599	0.00281864	0.00282384	0.00282618	0.00282851	0.00283085	0.00283319
THREONINE--TRNA-LIGASE-RXN_c_Root_Day	0	2.15573e-06	2.8008e-06	3.44702e-06	4.21292e-06	5.09169e-06	6.08972e-06	7.21064e-06	8.72175e-06	1.04652e-05	1.23818e-05	1.49191e-05	1.78673e-05	2.13968e-05	2.55868e-05	3.05012e-05	3.61566e-05	4.2479e-05	4.92092e-05	5.56949e-05	6.06856e-05	6.17791e-05	5.76827e-05	4.71015e-05	2.47854e-05	7.09323e-06	8.97652e-07	3.72839e-07	3.73084e-07	3.72718e-07	3.70889e-07
FERREDOXIN--NITRITE-REDUCTASE-RXN_p_Root_Night	0	3.58794e-06	2.78506e-06	3.37989e-06	4.11769e-06	4.9766e-06	5.95206e-06	1.1757e-05	8.52103e-06	1.02497e-05	1.96858e-05	1.50523e-05	1.81996e-05	2.19619e-05	2.64406e-05	3.17372e-05	3.79354e-05	4.50743e-05	5.30909e-05	6.12716e-05	6.98014e-05	7.97631e-05	8.34267e-05	9.12941e-05	2.92258e-05	3.93391e-06	0	0	0	0	0
RXN-11811_c_Root_Day	0	0	0	0	0	0	0	0	0	0	0	0	0	0	0	0	0	0	0	0	0	0	0	0	0	0	0	-7.03469e-09	0	-3.62959e-09	0
DIHYDROXYISOVALDEHYDRAT-RXN_p_Root_Night	0	1.09516e-06	1.27357e-06	1.36404e-06	1.68518e-06	2.03669e-06	2.43591e-06	2.91373e-06	3.528e-06	4.35356e-06	5.10386e-06	6.819e-06	8.27878e-06	1.00228e-05	1.21012e-05	1.45673e-05	1.74721e-05	2.08558e-05	2.47288e-05	2.91739e-05	3.40945e-05	1.71126e-05	9.0715e-06	4.44888e-06	2.9302e-06	3.58287e-06	4.7415e-07	1.95062e-07	2.26251e-07	1.9657e-07	2.02743e-07
RXN-11931_c_Root_Day	0	0	0	0	0	0	0	0	0	0	0	0	0	0	0	0	0	0	0	0	0	0	0	0	0	0	0	0	0	3.47842e-09	0
RXN-1125_c_Leaf_Day	0	1.01602e-06	1.66276e-06	2.52443e-06	3.68575e-06	5.15825e-06	6.93831e-06	9.09928e-06	1.16671e-05	1.47371e-05	1.82633e-05	2.24315e-05	2.72989e-05	3.29615e-05	3.95074e-05	4.70005e-05	5.54355e-05	6.4686e-05	7.43887e-05	8.37646e-05	9.13232e-05	9.4461e-05	8.91658e-05	7.10391e-05	4.09035e-05	1.32778e-05	2.11601e-06	9.49812e-07	9.50391e-07	9.5097e-07	9.5155e-07
TYR_CP_Leaf_Day_rev_transport	0	4.93553e-07	6.30825e-07	7.72499e-07	9.43544e-07	1.14036e-06	1.36388e-06	1.6326e-06	1.9532e-06	2.34479e-06	2.80342e-06	3.36267e-06	4.03502e-06	4.83967e-06	5.79547e-06	6.91848e-06	8.21551e-06	9.67499e-06	1.12475e-05	1.28127e-05	1.41217e-05	1.4715e-05	1.38602e-05	1.07743e-05	5.77778e-06	1.62255e-06	2.27905e-07	9.441e-08	9.45739e-08	9.46692e-08	9.45435e-08
RXN-1143_c_Root_Day	0	3.49798e-06	4.5447e-06	5.59328e-06	6.83606e-06	8.26199e-06	9.88143e-06	1.17003e-05	1.41523e-05	1.69813e-05	2.00911e-05	2.42083e-05	2.89922e-05	3.47193e-05	4.15182e-05	4.94925e-05	5.86693e-05	6.89282e-05	7.98489e-05	9.03728e-05	9.84709e-05	0.000100245	9.35983e-05	7.64289e-05	4.02178e-05	1.15098e-05	1.45657e-06	6.04984e-07	6.05382e-07	6.04788e-07	6.0182e-07
RXN-8089_c_Root_Day	0	0	0	0	0	0	0	0	0	0	0	0	0	0	0	0	0	0	0	0	0	0	0	0	0	0	-3.38736e-08	0	0	0	0
FPPSYN-RXN_c_Root_Day	0	0	0	0	0	0	0	0	0	0	0	0	0	0	0	0	0	0	0	0	0	0	0	0	0	0	0	0	0	6.95684e-09	0
Beta_Oxidation_x_Root_Night	0	0	0	0	0	0	0	0	0	0	0	0	0	0	0	0	0	0	0	0	0	0	0	0	0	0	0	0	-2.01671e-08	0	-8.79876e-08
SULFATE-ADENYLYLTRANS-RXN_p_Root_Night	0	2.76139e-08	0	3.23054e-08	3.8653e-08	4.67157e-08	5.58724e-08	9.06998e-08	7.97964e-08	9.7341e-08	1.55745e-07	1.66508e-07	2.10289e-07	2.6236e-07	3.24944e-07	4.01095e-07	4.95213e-07	6.13639e-07	7.65975e-07	3.40531e-07	8.49842e-08	1.78725e-06	1.83662e-06	7.44975e-07	5.42308e-07	5.98265e-08	0	7.47821e-09	0	0	7.547e-09
OAA_MAL_mc_Root_Night	0	8.89594e-05	0.0001156	0.000150952	0.000190093	0.000212993	0.000302324	0.000370322	0.000452788	0.000554414	0.000676477	0.000732273	0.00099326	0.00107498	0.00129847	0.00175589	0.00187949	0.00246551	0.00290403	0.00310801	0.00365939	0.00421422	0.00444924	0.00404416	0.0038829	0.00218989	0.00326828	0.00325274	0.00325464	0.00325697	0.00325828
sSUCROSE_biomass_Leaf_Day	0	-1.74175e-06	-2.85045e-06	-4.3276e-06	-6.31842e-06	-8.84272e-06	-1.18943e-05	-1.55988e-05	-2.00007e-05	-2.52637e-05	-3.13085e-05	-3.8454e-05	-4.67982e-05	-5.65055e-05	-6.7727e-05	-8.05722e-05	-9.50323e-05	-0.00011089	-0.000127524	-0.000143596	-0.000156554	-0.000161933	-0.000152856	-0.000121781	-7.01204e-05	-2.27619e-05	-3.62745e-06	-1.62825e-06	-1.62924e-06	-1.63023e-06	-1.63123e-06
pPHE_biomass_Root_Day	0	-1.99304e-06	-2.58942e-06	-3.18687e-06	-3.89496e-06	-4.70741e-06	-5.63011e-06	-6.66644e-06	-8.0635e-06	-9.67539e-06	-1.14473e-05	-1.37931e-05	-1.65188e-05	-1.97819e-05	-2.36557e-05	-2.81992e-05	-3.34278e-05	-3.9273e-05	-4.54953e-05	-5.14915e-05	-5.61055e-05	-5.71165e-05	-5.33293e-05	-4.35467e-05	-2.29148e-05	-6.5579e-06	-8.29904e-07	-3.447e-07	-3.44927e-07	-3.44589e-07	-3.42897e-07
AIRS-RXN_p_Leaf_Day	0	3.08435e-07	5.64151e-07	8.56504e-07	1.25052e-06	1.75012e-06	2.35407e-06	3.08726e-06	3.95848e-06	5.0001e-06	6.19648e-06	7.61069e-06	9.26214e-06	1.11834e-05	1.34043e-05	1.59466e-05	1.88085e-05	2.1947e-05	2.5239e-05	2.84201e-05	3.09846e-05	3.20493e-05	3.02527e-05	2.41026e-05	1.3878e-05	4.50496e-06	7.17933e-07	2.88336e-07	2.88512e-07	2.88687e-07	3.22847e-07
SAICARSYN-RXN_p_Root_Night	0	1.67148e-06	2.03507e-06	2.45382e-06	3.01655e-06	3.64577e-06	4.36038e-06	5.39664e-06	6.24284e-06	7.50595e-06	9.26685e-06	1.09645e-05	1.32348e-05	1.59494e-05	1.91794e-05	2.29939e-05	2.74454e-05	3.25475e-05	3.82289e-05	4.43613e-05	5.0464e-05	5.58539e-05	5.37485e-05	3.67039e-05	2.07448e-05	5.52741e-06	7.46498e-07	3.10762e-07	3.08283e-07	3.12402e-07	3.17195e-07
AICARTRANSFORM-RXN_p_Root_Day	0	5.16198e-06	6.71357e-06	8.26515e-06	1.00225e-05	1.22092e-05	1.46023e-05	1.72783e-05	2.09136e-05	2.50935e-05	2.96695e-05	3.57596e-05	4.2821e-05	5.12747e-05	6.13103e-05	7.30794e-05	8.66201e-05	0.000101751	0.000117846	0.000133323	0.000145162	0.000147552	0.000137687	0.000112793	5.92807e-05	1.6986e-05	2.13453e-06	8.79709e-07	8.87259e-07	8.86264e-07	8.81688e-07
ASPAMINOTRANS-RXN_m_Root_Night	0	-4.72127e-06	-7.46738e-06	-8.16142e-06	0	0	0	0	-2.23428e-05	-2.69134e-05	0	0	-4.1173e-05	0	-7.14917e-05	0	0	-0.000123544	-0.00014316	-0.000173582	-0.000203761	-0.000238231	-0.000129854	0	0	0	0	0	0	0	0
MALATE-DEH-RXN_m_Root_Night	0	0.000164337	0.000218285	0.000282262	0.000361721	0.000457276	0.000570044	0.000708434	0.000867237	0.00106243	0.00129734	0.00157176	0.00190384	0.00229994	0.00277066	0.00332669	0.00397712	0.00472676	0.0055706	0.00648773	0.00741984	0.00823023	0.00868755	0.00845359	0.00767148	0.00684442	0.00653058	0.00650357	0.00650744	0.00651147	0.00651489
RXN-9533_p_Root_Day	0	2.60315e-06	3.3821e-06	4.16244e-06	5.0873e-06	6.14846e-06	7.35362e-06	8.70718e-06	1.05319e-05	1.26372e-05	1.49516e-05	1.80155e-05	2.15756e-05	2.58376e-05	3.08973e-05	3.68316e-05	4.36608e-05	5.12954e-05	5.94224e-05	6.72542e-05	7.32807e-05	7.46012e-05	6.96546e-05	5.68773e-05	2.99295e-05	8.56542e-06	1.08396e-06	4.5022e-07	3.8253e-07	4.50075e-07	4.47866e-07
FUM_pc_Leaf_Day	0	1.52731e-06	2.46103e-06	3.57173e-06	5.05099e-06	6.9088e-06	9.14184e-06	1.18504e-05	1.507e-05	1.89267e-05	2.33643e-05	2.8625e-05	3.47855e-05	4.19722e-05	5.03029e-05	5.98646e-05	7.06576e-05	8.25268e-05	9.50135e-05	0.00010712	0.000116922	0.000121035	0.000114224	9.07647e-05	5.18827e-05	1.66169e-05	2.62088e-06	1.10158e-06	1.10234e-06	1.10305e-06	1.17152e-06
CO2_mc_Root_Day	0	0.000332785	0.000447035	0.000578309	0.000740878	0.000936788	0.00116749	0.00144119	0.00177522	0.00217413	0.00263827	0.0032074	0.00388088	0.0046833	0.00563514	0.00675649	0.00806288	0.00955932	0.0112275	0.0130017	0.0147328	0.0160836	0.0167153	0.016148	0.0141424	0.0121717	0.0114142	0.0113483	0.0113551	0.0113621	0.0113683
RXN-9540_p_Leaf_Day	0	4.17295e-06	6.82919e-06	1.03682e-05	1.51379e-05	2.11857e-05	2.84966e-05	3.73721e-05	4.79185e-05	6.05276e-05	7.501e-05	9.21293e-05	0.000112121	0.000135378	0.000162263	0.000193038	0.000227682	0.000265675	0.000305525	0.000344033	0.000375077	0.000387965	0.000366217	0.000291768	0.000167997	5.45337e-05	8.69077e-06	3.90101e-06	3.90339e-06	3.90577e-06	3.90815e-06
ATPase_tx_Leaf_Night	0	-0.00942087	-0.00949054	-0.00959632	-0.00975075	-0.00996688	-0.0102576	-0.0106389	-0.0111277	-0.0117452	-0.0125104	-0.0134503	-0.0145942	-0.0159752	-0.0176306	-0.0195999	-0.0219227	-0.0246331	-0.02775	-0.0312597	-0.0350862	-0.0390441	-0.0427802	-0.0457567	-0.0474706	-0.0480269	-0.0481156	-0.0481554	-0.0481952	-0.048235	-0.0482749
OAA_MAL_pc_Leaf_Day	0	-0.00376672	-0.00406417	-0.00442096	-0.00488104	-0.00544964	-0.00613191	-0.00696485	-0.00796803	-0.00918647	-0.0106188	-0.0123422	-0.0143942	-0.0168275	-0.0196952	-0.0230458	-0.0259429	-0.0298989	-0.0360354	-0.0409576	-0.045512	-0.0487269	-0.0490401	-0.0446726	-0.0357923	-0.0275159	-0.0243513	-0.02406	-0.0240781	-0.024096	-0.024114
RXN66-281-(NAD)_c_Root_Day	0	0	0	0	0	0	0	0	0	0	0	0	0	0	0	0	0	0	0	0	0	0	0	0	0	0	0	0	0	3.47842e-09	0
GLYCOGENSYN-RXN_p_Leaf_Day	0	0.00063931	0.000664579	0.000695267	0.000735253	0.000785361	0.000846474	0.000922043	0.00101421	0.00112716	0.00126158	0.00142429	0.00161924	0.00185168	0.00212703	0.00245051	0.00282584	0.0032536	0.0037276	0.00422539	0.0046961	0.00508049	0.00525815	0.00506347	0.00446831	0.00387898	0.00365249	0.00363312	0.00363598	0.00363884	0.00364169
SHIKIMATE-KINASE-RXN_p_Root_Day	0	1.27948e-05	1.57166e-05	1.81801e-05	2.22222e-05	2.68575e-05	3.21219e-05	3.79579e-05	4.60059e-05	5.55963e-05	6.57827e-05	8.46324e-05	0.000103337	0.000125666	0.000152314	0.00018407	0.000221794	0.00026637	0.000318603	0.000372737	0.000426483	0.000452259	0.000422246	0.000247474	0.000177816	4.99956e-05	6.34542e-06	2.63192e-06	2.63293e-06	2.6497e-06	2.32904e-06
THR_CP_Leaf_Night_rev_transport	0	1.5355e-06	1.96257e-06	2.40333e-06	2.93547e-06	3.54778e-06	4.24318e-06	5.07919e-06	6.07662e-06	7.2949e-06	8.72174e-06	1.04617e-05	1.25534e-05	1.50567e-05	1.80304e-05	2.15242e-05	2.55594e-05	3.01e-05	3.49923e-05	3.98617e-05	4.39342e-05	4.57801e-05	4.31206e-05	3.352e-05	1.79753e-05	5.04794e-06	7.09038e-07	2.9372e-07	2.9423e-07	2.94526e-07	2.94135e-07
Pi_H+_mc_Leaf_Night	0	-0.00820218	-0.00829209	-0.00841709	-0.00859266	-0.00882987	-0.00913994	-0.00954028	-0.0100471	-0.0106826	-0.0114624	-0.0124172	-0.013575	-0.0149691	-0.0166356	-0.0186125	-0.0209352	-0.0236306	-0.0267038	-0.0301177	-0.0337558	-0.037349	-0.0404286	-0.0423624	-0.0427749	-0.0423232	-0.0420594	-0.042061	-0.0420956	-0.0421303	-0.042165
TRANS-CINNAMATE-4-MONOOXYGENASE-RXN_c_Root_Day	0	9.76181e-06	1.26829e-05	1.56091e-05	1.90774e-05	2.30567e-05	2.75761e-05	3.26519e-05	3.94947e-05	4.73897e-05	5.60683e-05	6.75581e-05	8.09085e-05	9.6891e-05	0.000115865	0.000138119	0.000163728	0.000192358	0.000222834	0.000252203	0.000274803	0.000279754	0.000261205	0.00021329	0.000112236	3.21203e-05	4.06484e-06	1.68833e-06	1.68944e-06	1.68778e-06	1.6795e-06
HOMOCYSMETB12-RXN_c_Root_Day	0	9.47781e-06	1.23474e-05	1.51632e-05	1.8533e-05	2.23988e-05	2.67892e-05	3.16996e-05	3.83679e-05	4.60363e-05	5.4433e-05	6.56054e-05	7.85608e-05	9.40707e-05	0.000112483	0.000134075	0.000158919	0.000186681	0.000216211	0.000245252	0.000267551	0.000270746	0.000252653	0.000206941	0.000108768	3.12165e-05	3.9301e-06	1.62501e-06	1.6334e-06	1.6316e-06	1.61652e-06
Citrate_Leaf_Day_Night_storage	0	-5.51341e-05	-7.6451e-05	-0.000101642	-0.000134043	-0.000173564	-0.000220218	-0.000276649	-0.000343806	-0.000424743	-0.000518395	-0.000630432	-0.000762765	-0.000918467	-0.00110045	-0.00131102	-0.00155062	-0.00181627	-0.00209816	-0.0023741	-0.00260023	-0.002698	-0.00254442	-0.00200627	-0.00112201	-0.000344514	-5.25143e-05	-2.29575e-05	-2.29798e-05	-2.29968e-05	-2.29965e-05
RXN-706_c_Root_Day	0	0	0	0	0	0	0	0	0	0	0	0	0	0	0	0	0	0	0	0	0	0	0	0	0	0	0	0	0	3.47842e-09	0
TRIOSEPISOMERIZATION-RXN_p_Leaf_Day	0	0.00737029	0.00849151	0.00979871	0.0114571	0.0134755	0.0158643	0.018758	0.0215393	0.0264142	0.0313217	0.0372224	0.0442431	0.0508053	0.0602584	0.0712973	0.0840066	0.101891	0.118075	0.134642	0.144266	0.15948	0.15838	0.139865	0.104985	0.0733613	0.0614985	0.060404	0.0578889	0.060487	0.0605285
DHAP_Pi_pc_Leaf_Night	0	0	0.00012612	0.000122773	0.000119375	0.000116063	0.000112961	0	0	0.000103012	9.90627e-05	9.43139e-05	8.85384e-05	8.14211e-05	7.26133e-05	0	0	3.29031e-05	1.50843e-05	0	0	0	0	2.38662e-05	0	0	0	0	0	0.000153383	0
PALMITATE_xc_Root_Night	0	0	0	0	0	0	0	0	0	0	0	0	0	0	0	0	0	0	0	0	0	0	0	0	0	0	0	0	2.01671e-08	0	0
IGPSYN-RXN_p_Root_Night	0	9.31847e-08	9.85004e-08	1.12833e-07	1.36608e-07	1.65103e-07	1.97465e-07	2.72099e-07	2.82461e-07	3.41411e-07	4.67236e-07	5.29984e-07	6.51686e-07	7.96846e-07	9.70371e-07	1.17818e-06	1.42745e-06	1.72671e-06	2.08626e-06	2.54048e-06	3.11677e-06	3.90713e-06	3.90994e-06	2.01532e-06	1.29494e-06	3.03496e-07	3.78777e-08	1.54697e-08	1.54147e-08	1.56708e-08	1.67005e-08
pALA_biomass_Root_Day	0	-2.6845e-06	-3.48779e-06	-4.29252e-06	-5.24628e-06	-6.3406e-06	-7.58342e-06	-8.97928e-06	-1.0861e-05	-1.30322e-05	-1.54188e-05	-1.85785e-05	-2.22498e-05	-2.6645e-05	-3.18628e-05	-3.79826e-05	-4.50253e-05	-5.28984e-05	-6.12794e-05	-6.93559e-05	-7.55707e-05	-7.69325e-05	-7.18313e-05	-5.86547e-05	-3.08648e-05	-8.83308e-06	-1.11783e-06	-4.6429e-07	-4.64595e-07	-4.6414e-07	-4.61862e-07
PHENYLALANINE--TRNA-LIGASE-RXN_c_Root_Day	0	1.99304e-06	2.58942e-06	3.18687e-06	3.89496e-06	4.70741e-06	5.63011e-06	6.66644e-06	8.0635e-06	9.67539e-06	1.14473e-05	1.37931e-05	1.65188e-05	1.97819e-05	2.36557e-05	2.81992e-05	3.34278e-05	3.9273e-05	4.54953e-05	5.14915e-05	5.61055e-05	5.71165e-05	5.33293e-05	4.35467e-05	2.29148e-05	6.5579e-06	8.29904e-07	3.447e-07	3.44927e-07	3.44589e-07	3.42897e-07
dCMP_biomass_Root_Night	0	-1.41651e-08	-1.72464e-08	-2.07951e-08	-2.53492e-08	-3.06368e-08	-3.66419e-08	-4.53499e-08	-5.24609e-08	-6.30752e-08	-7.78727e-08	-9.21384e-08	-1.11216e-07	-1.34028e-07	-1.61171e-07	-1.93226e-07	-2.30633e-07	-2.73509e-07	-3.21251e-07	-3.72784e-07	-4.24067e-07	-4.6936e-07	-4.51668e-07	-3.08436e-07	-1.74326e-07	-4.64488e-08	-6.32626e-09	-2.61145e-09	-2.61257e-09	-2.62523e-09	-2.66551e-09
ACSERLY-RXN_p_Root_Night	0	2.76139e-08	0	3.23054e-08	3.8653e-08	4.67157e-08	5.58724e-08	9.06998e-08	7.97964e-08	9.7341e-08	1.55745e-07	1.66508e-07	2.10289e-07	2.6236e-07	3.24944e-07	4.01095e-07	4.95213e-07	6.13639e-07	7.65975e-07	3.40531e-07	8.49842e-08	1.78725e-06	1.83662e-06	7.44975e-07	5.42308e-07	5.98265e-08	0	7.47821e-09	0	0	7.547e-09
RXN-9536_p_Root_Day	0	2.60315e-06	3.3821e-06	4.16244e-06	5.0873e-06	6.14846e-06	7.35362e-06	8.70718e-06	1.05319e-05	1.26372e-05	1.49516e-05	1.80155e-05	2.15756e-05	2.58376e-05	3.08973e-05	3.68316e-05	4.36608e-05	5.12954e-05	5.94224e-05	6.72542e-05	7.32807e-05	7.46012e-05	6.96546e-05	5.68773e-05	2.99295e-05	8.56542e-06	1.08396e-06	4.5022e-07	3.8253e-07	4.50075e-07	4.47866e-07
PSII-RXN_p_Leaf_Day	0	0.0136771	0.0155392	0.0177325	0.0205326	0.0239562	0.0280215	0.0329541	0.0388615	0.046013	0.054378	0.0644283	0.0763743	0.0905197	0.107168	0.12659	0.148924	0.174057	0.201352	0.229207	0.2543	0.270511	0.268063	0.235994	0.176072	0.121637	0.101086	0.0991595	0.0992304	0.0992997	0.0993698
MAL_CIT_mc_Leaf_Night	0	0	0	-0.000101642	-0.000134043	-0.000173564	0	0	0	0	-0.000518395	-0.000630432	-0.000762765	-0.000918467	-0.00110045	0	-0.00155062	-0.00181627	-0.00209816	-0.000172993	-0.00260023	-0.002698	0	-0.00200627	-0.00112201	-0.000344514	-5.25143e-05	-2.29575e-05	0	-2.29968e-05	-2.29965e-05
GLYOHMETRANS-RXN_c_Root_Night	0	2.6436e-06	3.1548e-06	3.79802e-06	4.6386e-06	5.60617e-06	6.70504e-06	8.41241e-06	9.59869e-06	3.55408e-06	1.44454e-05	5.30633e-06	2.05665e-05	2.48321e-05	2.9911e-05	3.59208e-05	1.36521e-05	1.63143e-05	6.02447e-05	2.26011e-05	2.63024e-05	9.15514e-05	8.87175e-05	1.86474e-05	3.33611e-05	2.78202e-06	1.15419e-06	4.85805e-07	4.76956e-07	4.84054e-07	2.25115e-07
DIAMINOPIMDECARB-RXN_p_Root_Day	0	2.68331e-07	3.79873e-07	4.79142e-07	5.87397e-07	7.09922e-07	8.49074e-07	9.52348e-07	1.21654e-06	1.45628e-06	1.63533e-06	2.01614e-06	2.39106e-06	2.84064e-06	3.3727e-06	3.9908e-06	4.68811e-06	5.43912e-06	6.18183e-06	6.74837e-06	6.87035e-06	5.97757e-06	5.2186e-06	5.89155e-06	2.77557e-06	8.87236e-07	0	0	0	0	1.72796e-08
CAFFEOYL-COA-O-METHYLTRANSFERASE-RXN_c_Root_Day	0	6.50787e-06	8.45525e-06	1.04061e-05	1.27182e-05	1.53711e-05	1.8384e-05	2.1768e-05	2.63298e-05	3.15931e-05	3.73789e-05	4.50387e-05	5.3939e-05	6.4594e-05	7.72432e-05	9.20791e-05	0.000109152	0.000128239	0.000148556	0.000168135	0.000183202	0.000186503	0.000174136	0.000142193	7.48238e-05	2.14135e-05	2.70989e-06	1.12555e-06	1.12629e-06	1.12519e-06	1.11966e-06
ACETOOHBUTSYN-RXN_p_Root_Day	0	5.28049e-07	6.52496e-07	8.36211e-07	1.02131e-06	1.23435e-06	1.47629e-06	1.76865e-06	2.11417e-06	2.53813e-06	3.03703e-06	3.64163e-06	4.3704e-06	5.24257e-06	6.27861e-06	7.49607e-06	8.90256e-06	1.0486e-05	1.21937e-05	1.3256e-05	1.4122e-05	1.60019e-05	1.50819e-05	1.16813e-05	6.27309e-06	1.70678e-06	1.70853e-07	7.14637e-08	7.1307e-08	6.55034e-08	7.29948e-08
CHORISMATEMUT-RXN_p_Root_Day	0	1.25589e-05	1.53945e-05	1.7778e-05	2.17298e-05	2.62624e-05	3.14101e-05	3.71416e-05	4.49863e-05	5.43745e-05	6.43809e-05	8.29206e-05	0.000101298	0.000123236	0.000149421	0.000180636	0.000217744	0.000261647	0.000313191	0.000366736	0.000420185	0.000446356	0.000416916	0.000242306	0.000175259	4.92174e-05	6.28079e-06	2.6047e-06	2.60585e-06	2.62293e-06	2.3029e-06
GLUTAMINESYN-RXN_m_Leaf_Day	0	0.0012258	0.00142536	0.00166052	0.0019605	0.00232695	0.00276152	0.00328803	0.0039177	0.00467909	0.00556853	0.00663626	0.00790441	0.00940506	0.0111703	0.0132283	0.0155937	0.0182534	0.0211387	0.0240777	0.0267145	0.0283948	0.0280741	0.0245829	0.0181154	0.012248	0.0100284	0.00982013	0.00982696	0.00983362	0.00984038
PRAISOM-RXN_p_Root_Day	0	2.35851e-07	3.2205e-07	4.02166e-07	4.92421e-07	5.95135e-07	7.11788e-07	8.16298e-07	1.01967e-06	1.22178e-06	1.40171e-06	1.7118e-06	2.03833e-06	2.4296e-06	2.89328e-06	3.43414e-06	4.04956e-06	4.72329e-06	5.4121e-06	6.0013e-06	6.2977e-06	5.90289e-06	5.33018e-06	5.16755e-06	2.55691e-06	7.78204e-07	6.46263e-08	2.72176e-08	2.70828e-08	2.67744e-08	2.61345e-08
LYS_pc_Leaf_Day	0	3.24424e-06	4.60175e-06	6.24554e-06	8.38136e-06	1.10092e-05	1.41284e-05	1.79045e-05	2.23967e-05	2.78006e-05	3.40428e-05	4.14901e-05	5.02637e-05	6.05606e-05	7.25662e-05	8.64245e-05	0.000102156	0.000119557	0.000137976	0.000155956	0.000170641	0.000176936	0.000166898	0.000131896	7.42405e-05	2.30874e-05	3.55664e-06	1.56491e-06	1.56628e-06	1.56739e-06	1.56761e-06
OROPRIBTRANS-RXN_p_Root_Night	0	1.5015e-06	1.86261e-06	2.24587e-06	2.73771e-06	3.30877e-06	3.95732e-06	4.89779e-06	5.66578e-06	6.81212e-06	8.41025e-06	9.95095e-06	1.20114e-05	1.44751e-05	1.74065e-05	2.08684e-05	2.49084e-05	2.95389e-05	3.46951e-05	4.02607e-05	4.57993e-05	5.06909e-05	4.87801e-05	3.33111e-05	1.88272e-05	5.01647e-06	6.76909e-07	2.82036e-07	2.82157e-07	2.83524e-07	2.85209e-07
1TRANSKETO-RXN_p_Root_Day	0	-2.26692e-05	-3.04561e-05	-3.84743e-05	-4.84475e-05	-6.04894e-05	-7.47486e-05	-8.89872e-05	-0.000111868	-0.000136354	-0.000161603	-0.000203142	-0.000247124	-0.000300242	-0.000364376	-0.00044171	-0.000534729	-0.000646124	-0.000778612	-0.000932678	-0.00110781	-0.00129452	-0.00147322	-0.00156149	-0.0017126	-0.00175912	-0.00176956	-0.00177402	-0.00177509	-0.00177617	-0.00177709
RXN4FS-7_c_Root_Night	0	2.26641e-06	2.75942e-06	3.32722e-06	4.05587e-06	4.90188e-06	5.8627e-06	7.25599e-06	8.39374e-06	1.0092e-05	1.24596e-05	1.47421e-05	1.77946e-05	2.14445e-05	2.57874e-05	3.09162e-05	3.69013e-05	4.37614e-05	5.14002e-05	5.96455e-05	6.78508e-05	7.50976e-05	7.22669e-05	4.93498e-05	2.78922e-05	7.43181e-06	1.0122e-06	4.17831e-07	4.18011e-07	4.20036e-07	4.26481e-07
RXN-6268_c_Root_Day	0	0	0	0	0	0	0	0	0	0	0	0	0	0	0	0	0	0	0	0	0	0	0	0	0	0	0	0	0	1.04353e-08	0
CINNAMOYL-COA-REDUCTASE-RXN_c_Root_Day	0	0	0	0	0	0	0	0	0	0	0	0	0	0	0	0	0	0	0	0	0	0	0	0	0	0	-3.38736e-08	0	0	0	0
3-DEHYDROQUINATE-DEHYDRATASE-RXN_p_Leaf_Day	0	9.18363e-06	1.40073e-05	2.0196e-05	2.84217e-05	3.87357e-05	5.11208e-05	6.61408e-05	8.39962e-05	0.000105392	0.000130017	0.000159225	0.000193444	0.000233383	0.000279701	0.000332887	0.00039295	0.000459032	0.000528587	0.000596062	0.000650731	0.000673715	0.000635775	0.000504977	0.000288299	9.21237e-05	1.45041e-05	6.46485e-06	6.4694e-06	6.47356e-06	6.47645e-06
CO2_tx_Leaf_Night	0	-0.00348211	-0.00350736	-0.00354501	-0.0035997	-0.00367617	-0.00377921	-0.0039147	-0.00408893	-0.00430959	-0.00458395	-0.00492165	-0.0053335	-0.00583175	-0.00643006	-0.00714317	-0.00798593	-0.00897158	-0.0101083	-0.0113932	-0.0128026	-0.0142711	-0.0156742	-0.0168222	-0.0175314	-0.0178112	-0.0178782	-0.0178969	-0.0179117	-0.0179265	-0.0179413
PRPPAMIDOTRANS-RXN_p_Leaf_Day	0	3.08435e-07	5.64151e-07	8.56504e-07	1.25052e-06	1.75012e-06	2.35407e-06	3.08726e-06	3.95848e-06	5.0001e-06	6.19648e-06	7.61069e-06	9.26214e-06	1.11834e-05	1.34043e-05	1.59466e-05	1.88085e-05	2.1947e-05	2.5239e-05	2.84201e-05	3.09846e-05	3.20493e-05	3.02527e-05	2.41026e-05	1.3878e-05	4.50496e-06	7.17933e-07	2.88336e-07	2.88512e-07	2.88687e-07	3.22847e-07
DUTP-PYROP-RXN_c_Root_Day	0	8.13484e-08	1.05691e-07	0	0	0	1.149e-07	1.3605e-07	1.64561e-07	1.97457e-07	2.33618e-07	2.81492e-07	3.37119e-07	4.03712e-07	4.8277e-07	5.75494e-07	6.82201e-07	8.01491e-07	9.28475e-07	1.05085e-06	1.14501e-06	1.16564e-06	1.08835e-06	8.88708e-07	4.67649e-07	1.33835e-07	1.69368e-08	0	7.03932e-09	7.03242e-09	0
ASN_CP_Root_Night_transport	0	2.76938e-06	3.53963e-06	4.33458e-06	5.29433e-06	6.39867e-06	7.65288e-06	9.16068e-06	1.09596e-05	1.31569e-05	1.57303e-05	1.88683e-05	2.26409e-05	2.71559e-05	3.2519e-05	3.88204e-05	4.60981e-05	5.42875e-05	6.31112e-05	7.18934e-05	7.92384e-05	8.25677e-05	7.7771e-05	6.04558e-05	3.24197e-05	9.10431e-06	1.2788e-06	5.29745e-07	5.30665e-07	5.31199e-07	5.30494e-07
Protein_Translocation_c_Leaf_Day	0	4.70091e-05	7.69323e-05	0.0001168	0.000170532	0.000238661	0.000321021	0.000421004	0.000539812	0.000681856	0.000845004	0.00103786	0.00126306	0.00152506	0.00182792	0.00217461	0.00256488	0.00299288	0.00344181	0.00387561	0.00422533	0.00437051	0.00412551	0.00328683	0.00189252	0.000614334	9.79034e-05	4.39458e-05	4.39726e-05	4.39994e-05	4.40262e-05
Sucrose_CP_Root_Day_transport	0	0.000105098	0.000137163	0.00017234	0.000215296	0.000266075	0.000324959	0.000395608	0.000479922	0.000582174	0.000702491	0.000848041	0.00102251	0.00123097	0.00147867	0.00177055	0.00210997	0.00249688	0.00292386	0.0033694	0.00378624	0.00408437	0.00411655	0.00371605	0.00291052	0.00219104	0.0019348	0.00191404	0.0019152	0.00191636	0.00191751
2KG_ACONITATE_mc_Root_Night	0	0	0	0	0	0	0	0	0	0	0	0	0	0	0	0	0	0	-0.000231903	0	0	0	0	0	0	0	0	0	0	0	0
NH3_mc_Leaf_Night	0	-3.496e-06	-4.46834e-06	-5.47187e-06	-6.68344e-06	-8.07753e-06	-9.66081e-06	-1.15642e-05	-1.38352e-05	-1.66089e-05	-1.98575e-05	-2.38189e-05	-2.85814e-05	-3.4281e-05	-4.10513e-05	-4.90059e-05	-5.81932e-05	-6.85312e-05	-7.96701e-05	-9.07565e-05	-0.000100029	-0.000104231	-9.81763e-05	-7.6318e-05	-4.09259e-05	-1.14931e-05	-1.61433e-06	-6.68738e-07	-6.69899e-07	-6.70573e-07	-6.69683e-07
PALMITATE_pc_Root_Day	0	2.60315e-06	3.3821e-06	4.16244e-06	5.0873e-06	6.14846e-06	7.35362e-06	8.70718e-06	1.05319e-05	1.26372e-05	1.49516e-05	1.80155e-05	2.15756e-05	2.58376e-05	3.08973e-05	3.68316e-05	4.36608e-05	5.12954e-05	5.94224e-05	6.72542e-05	7.32807e-05	7.46012e-05	6.96546e-05	5.68773e-05	2.99295e-05	8.56542e-06	1.08396e-06	4.5022e-07	3.8253e-07	4.50075e-07	4.47866e-07
THR_Root_Day_Night_storage	0	0	0	0	0	0	0	0	0	0	0	0	0	0	0	0	0	0	0	0	0	0	0	0	0	0	0	0	0	0	5.4349e-07
ACONITATEDEHYDR-RXN_m_Leaf_Night	0	0.000709696	0.000707028	0.000705246	0.000704114	0.000704623	0.000707785	0.000713852	0.000723806	0.0007381	0.000758709	0.000785481	0.000819981	0.000863625	0.000918193	0.000985943	0.0010699	0.00117407	0.00130407	0.00146808	0.00167822	0.00195061	0.00230603	0.00275598	0.00324852	0.00361214	0.00374275	0.00375863	0.00376172	0.00376482	0.00376793
ADENOSINE-KINASE-RXN_c_Root_Day	0	1.00059e-05	1.29999e-05	1.59994e-05	1.95543e-05	2.36331e-05	2.82655e-05	3.34682e-05	4.04821e-05	4.85744e-05	5.747e-05	6.9247e-05	8.29312e-05	9.93133e-05	0.000118761	0.000141572	0.000167821	0.000197167	0.000228405	0.000258508	0.000281673	0.000286748	0.000267735	0.000218622	0.000115042	3.29233e-05	4.16646e-06	1.7235e-06	1.73167e-06	1.73345e-06	1.72148e-06
PHE_pc_Root_Night	0	2.32177e-06	3.64034e-06	5.5377e-06	6.7493e-06	8.15714e-06	9.75602e-06	1.21084e-05	1.39676e-05	1.6397e-05	2.01888e-05	1.85429e-05	2.04404e-05	2.27675e-05	2.54056e-05	2.80531e-05	3.00468e-05	3.013e-05	2.59509e-05	1.94763e-05	5.24678e-06	0	0	8.25538e-05	0	0	0	-1.5536e-08	0	-6.32829e-08	2.90138e-07
GLY_pc_Root_Day	0	5.16198e-06	0	0	0	1.22092e-05	0	1.72783e-05	0	0	0	0	0	0	0	0	0	0	0	0	0	0.000147552	0	0	0	1.6986e-05	0	8.72674e-07	8.87259e-07	8.86264e-07	8.81688e-07
ASPARTATE-SEMIALDEHYDE-DEHYDROGENASE-RXN_p_Root_Night	0	1.15544e-07	1.10769e-07	1.2169e-07	1.46471e-07	1.77023e-07	2.11721e-07	3.17449e-07	3.02618e-07	3.67445e-07	5.45109e-07	5.99277e-07	7.47289e-07	9.2355e-07	1.13489e-06	1.39024e-06	1.70172e-06	2.08587e-06	2.56626e-06	3.21705e-06	4.1132e-06	5.46745e-06	5.56154e-06	2.48846e-06	1.71826e-06	3.74748e-07	8.86926e-08	3.71439e-08	3.67356e-08	3.66021e-08	2.00734e-08
ILE_CP_Root_Night_transport	0	3.29036e-07	4.2055e-07	5.14999e-07	6.29029e-07	7.60238e-07	9.09253e-07	1.0884e-06	1.30213e-06	1.56319e-06	1.86894e-06	2.24178e-06	2.69001e-06	3.22644e-06	3.86365e-06	4.61232e-06	5.477e-06	6.45e-06	7.49836e-06	8.54179e-06	9.41447e-06	9.81002e-06	9.24012e-06	7.18287e-06	3.85185e-06	1.0817e-06	1.51937e-07	6.294e-08	6.30493e-08	6.31128e-08	6.3029e-08
DIHYDROOROT-RXN_p_Root_Day	0	4.39282e-06	5.70729e-06	6.95908e-06	8.50533e-06	1.02795e-05	1.24092e-05	1.46934e-05	1.77726e-05	2.13253e-05	2.52307e-05	3.04011e-05	3.64088e-05	4.36009e-05	5.21392e-05	6.21534e-05	7.36777e-05	8.6561e-05	0.000100275	0.000113491	0.000123661	0.000125889	0.000117542	9.59805e-05	5.05061e-05	1.44541e-05	1.82918e-06	7.45678e-07	7.60247e-07	7.59502e-07	7.48776e-07
ConOL_biomass_Leaf_Day	0	-8.70876e-07	-1.42522e-06	-2.1638e-06	-3.15921e-06	-4.42136e-06	-5.94713e-06	-7.79939e-06	-1.00004e-05	-1.26318e-05	-1.56543e-05	-1.9227e-05	-2.33991e-05	-2.82527e-05	-3.38635e-05	-4.02861e-05	-4.75162e-05	-5.54451e-05	-6.37618e-05	-7.17982e-05	-7.8277e-05	-8.09666e-05	-7.64278e-05	-6.08907e-05	-3.50602e-05	-1.1381e-05	-1.81373e-06	-8.14125e-07	-8.14621e-07	-8.15117e-07	-8.15615e-07
pMET_biomass_Leaf_Day	0	-3.62865e-08	-5.93843e-08	-9.01583e-08	-1.31634e-07	-1.84223e-07	-2.47797e-07	-3.24974e-07	-4.16682e-07	-5.26327e-07	-6.52261e-07	-8.01125e-07	-9.74962e-07	-1.1772e-06	-1.41098e-06	-1.67859e-06	-1.97984e-06	-2.31021e-06	-2.65674e-06	-2.99159e-06	-3.26154e-06	-3.37361e-06	-3.18449e-06	-2.53711e-06	-1.46084e-06	-4.74206e-07	-7.55719e-08	-3.39219e-08	-3.39425e-08	-3.39632e-08	-3.39839e-08
PREPHENATE-DEHYDROGENASE-NADP+-RXN_p_Root_Night	0	0	0	0	0	0	0	0	0	0	4.67236e-07	0	0	7.99287e-07	0	1.17191e-06	0	0	0	0	2.92598e-06	0	3.50996e-06	1.96042e-06	0	0	0	1.5536e-08	0	4.76121e-08	0
pSER_biomass_Root_Day	0	-5.45034e-06	-7.08127e-06	-8.71511e-06	-1.06515e-05	-1.28733e-05	-1.53966e-05	-1.82307e-05	-2.20512e-05	-2.64592e-05	-3.13048e-05	-3.77199e-05	-4.51739e-05	-5.40975e-05	-6.46912e-05	-7.71162e-05	-9.14149e-05	-0.0001074	-0.000124416	-0.000140813	-0.000153431	-0.000156196	-0.000145839	-0.000119087	-6.26649e-05	-1.79338e-05	-2.26953e-06	-9.42649e-07	-9.43269e-07	-9.42345e-07	-9.37719e-07
PHOSGLYPHOS-RXN_c_Root_Day	0	-0.000107574	-0.000147397	-0.000192712	-0.000248952	-0.000317095	-0.000397522	-0.000490494	-0.000609432	-0.000748264	-0.000905251	-0.0011042	-0.00133557	-0.00208252	-0.00193565	-0.00231716	-0.00275927	-0.00326193	-0.00489722	-0.00440674	-0.00625409	-0.00540928	-0.0055286	-0.00522715	-0.00420729	-0.00359684	-0.00335311	-0.00333394	-0.00333665	-0.0033379	-0.0033407
SUC_CIT_mc_Root_Night	0	0	0	0	0	0	0	0	-1.64126e-06	0	0	0	0	0	0	0	0	0	0	0	0	0	0	0	0	0	0	0	0	0	0
HISTIDPHOS-RXN_p_Root_Night	0	1.16962e-07	1.35759e-07	1.61055e-07	1.9591e-07	2.36775e-07	2.83186e-07	3.62799e-07	4.0533e-07	4.88139e-07	6.22981e-07	7.26953e-07	8.82792e-07	1.06897e-06	1.29086e-06	1.55418e-06	1.86446e-06	2.22614e-06	2.64056e-06	3.11729e-06	3.64692e-06	4.23976e-06	4.14665e-06	2.54069e-06	1.50527e-06	3.82614e-07	5.05746e-08	2.08031e-08	2.07847e-08	2.0966e-08	2.16385e-08
Starch_biomass_Root_Day	0	-3.49798e-05	-4.5447e-05	-5.59328e-05	-6.83606e-05	-8.26199e-05	-9.88143e-05	-0.000117003	-0.000141523	-0.000169813	-0.000200911	-0.000242083	-0.000289922	-0.000347193	-0.000415182	-0.000494925	-0.000586693	-0.000689282	-0.000798489	-0.000903728	-0.000984709	-0.00100245	-0.000935983	-0.000764289	-0.000402178	-0.000115098	-1.45657e-05	-6.04984e-06	-6.05382e-06	-6.04788e-06	-6.0182e-06
OAA_ISOCITRATE_mc_Leaf_Night	0	0	0	0	0	0	0.000276007	0.000258259	0	0	0	0	0	0	0.00115124	0	0.00150333	0	0	0	0.0024401	0.00263228	0.00017097	0	0	0	0.00190493	0	0	0	0
GLURS-RXN_c_Leaf_Day	0	7.22101e-06	1.18175e-05	1.79415e-05	2.61951e-05	3.66604e-05	4.93116e-05	6.46699e-05	8.29198e-05	0.000104739	0.0001298	0.000159424	0.000194017	0.000234262	0.000280785	0.000334039	0.000393988	0.000459733	0.000528691	0.000595327	0.000649047	0.000671348	0.000633714	0.000504885	0.000290707	9.43671e-05	1.50388e-05	6.75045e-06	6.75456e-06	6.75868e-06	6.76281e-06
CITSYN-RXN_x_Root_Day	0	0	0	0	0	0	0	0	0	0	0	0	0	0	0	0	0	0	0	0	0	0	0	0	0	0	0	0	0	3.47842e-09	0
RXN0-6491_c_Leaf_Day	0	2.90292e-07	4.75074e-07	7.21267e-07	1.05307e-06	1.47379e-06	0	0	3.33346e-06	0	5.21809e-06	6.409e-06	7.79969e-06	9.41758e-06	1.12878e-05	1.34287e-05	1.58387e-05	1.84817e-05	2.12539e-05	2.39327e-05	2.60923e-05	0	0	2.02969e-05	1.16867e-05	3.79365e-06	6.04575e-07	2.37453e-07	2.7154e-07	2.37743e-07	0
pARG_biomass_Root_Day	0	-4.1081e-06	-5.33738e-06	-6.56885e-06	-8.02839e-06	-9.70303e-06	-1.16049e-05	-1.3741e-05	-1.66207e-05	-1.99431e-05	-2.35954e-05	-2.84307e-05	-3.4049e-05	-4.0775e-05	-4.87598e-05	-5.81249e-05	-6.89023e-05	-8.09506e-05	-9.3776e-05	-0.000106136	-0.000115646	-0.00011773	-0.000109924	-8.97595e-05	-4.72325e-05	-1.35173e-05	-1.71062e-06	-7.10504e-07	-7.10971e-07	-7.10275e-07	-7.06788e-07
PHOSPHOGLUCMUT-RXN_p_Leaf_Day	0	-0.00063931	-0.000664579	-0.000695267	-0.000735253	-0.000785361	-0.000846474	-0.000922043	-0.00101421	-0.00112716	-0.00126158	-0.00142429	-0.00161924	-0.00185168	-0.00212703	-0.00245051	-0.00282584	-0.0032536	-0.0037276	-0.00422539	-0.0046961	-0.00508049	-0.00525815	-0.00506347	-0.00446831	-0.00387898	-0.00365249	-0.00363312	-0.00363598	-0.00363884	-0.00364169
RXN-11928_c_Root_Day	0	0	0	0	0	0	0	0	0	0	0	0	0	0	0	0	0	0	0	0	0	0	0	0	0	0	0	0	0	3.47842e-09	0
RXN0-5224_p_Leaf_Day	0	2.92106e-05	4.78043e-05	7.25775e-05	0.000105965	0.0001483	0.000199477	0.000261604	0.000335429	0.000423693	0.00052507	0.000644905	0.000784844	0.000947644	0.00113584	0.00135126	0.00159377	0.00185972	0.00213868	0.00240823	0.00262554	0.00271575	0.00256352	0.00204237	0.00117598	0.000381736	6.08354e-05	2.73071e-05	2.73237e-05	2.73404e-05	2.73571e-05
2.5.1.19-RXN_p_Root_Night	0	2.5054e-06	3.839e-06	5.76735e-06	7.02768e-06	8.49358e-06	1.01584e-05	1.26526e-05	1.45433e-05	1.70921e-05	2.11232e-05	1.96105e-05	2.17489e-05	2.43636e-05	2.73452e-05	3.04032e-05	3.28872e-05	3.35549e-05	3.00705e-05	2.4456e-05	1.12895e-05	3.90713e-06	7.4199e-06	8.65295e-05	1.29494e-06	3.03496e-07	3.78777e-08	1.54697e-08	1.54147e-08	0	3.23303e-07
PRAISOM-RXN_p_Root_Night	0	9.31847e-08	9.85004e-08	1.12833e-07	1.36608e-07	1.65103e-07	1.97465e-07	2.72099e-07	2.82461e-07	3.41411e-07	4.67236e-07	5.29984e-07	6.51686e-07	7.96846e-07	9.70371e-07	1.17818e-06	1.42745e-06	1.72671e-06	2.08626e-06	2.54048e-06	3.11677e-06	3.90713e-06	3.90994e-06	2.01532e-06	1.29494e-06	3.03496e-07	3.78777e-08	1.54697e-08	1.54147e-08	1.56708e-08	1.67005e-08
3PGAREARR-RXN_c_Leaf_Day	0	0.000150214	0.000215955	0.00032836	0.000401889	0.000532025	0.00068691	0.000974413	0.00122393	0.00136577	0.00167526	0.00228182	0.00247784	0.00311414	0.00357852	0.00369274	0.00503536	0.00589057	0.00505319	0.00767593	0.00641804	0.00870108	0.00820826	0.00649429	0.00409653	0.00114776	0.000177732	7.84119e-05	7.85116e-05	7.85319e-05	7.85488e-05
DUDPKIN-RXN_c_Leaf_Day	0	5.44297e-08	8.90764e-08	1.35238e-07	1.97451e-07	2.76335e-07	2.47797e-07	3.24974e-07	4.16682e-07	5.26327e-07	6.52261e-07	8.01125e-07	9.74962e-07	1.1772e-06	1.41098e-06	1.67859e-06	1.97984e-06	2.31021e-06	2.65674e-06	2.99159e-06	3.26154e-06	3.37361e-06	3.18449e-06	2.53711e-06	1.46084e-06	4.74206e-07	1.13358e-07	0	5.09138e-08	0	0
MALATE-DEH-RXN_x_Root_Day	0	0	0	0	0	0	0	0	0	0	0	0	0	0	0	0	0	0	0	0	0	0	0	0	0	0	0	0	4.75903e-07	0	0
SUCROSE_rev_vc_Root_Day	0	1.71525e-06	1.74339e-06	3.53746e-06	5.38495e-06	7.75706e-06	1.07677e-05	1.77663e-05	1.87432e-05	2.37639e-05	3.53537e-05	3.59135e-05	4.38796e-05	5.34531e-05	6.49679e-05	7.88182e-05	9.54653e-05	0.000115432	0.000139294	0.000171023	0.000213057	0.000277182	0.000365363	0.000481351	0.000528855	0.000596258	0.000621583	0.000623567	0.000623947	0.000624319	0.000624883
RXN-1125_c_Root_Day	0	3.49798e-06	4.5447e-06	5.59328e-06	6.83606e-06	8.26199e-06	9.88143e-06	1.17003e-05	1.41523e-05	1.69813e-05	2.00911e-05	2.42083e-05	2.89922e-05	3.47193e-05	4.15182e-05	4.94925e-05	5.86693e-05	6.89282e-05	7.98489e-05	9.03728e-05	9.84709e-05	0.000100245	9.35983e-05	7.64289e-05	4.02178e-05	1.15098e-05	1.45657e-06	6.04984e-07	6.05382e-07	6.04788e-07	6.0182e-07
ALANINE-AMINOTRANSFERASE-RXN_c_Leaf_Day	0	-9.92044e-06	-1.33754e-05	-1.73122e-05	-2.22964e-05	-2.82917e-05	-3.53065e-05	-4.37798e-05	-5.38692e-05	-6.60659e-05	-8.02178e-05	-9.72234e-05	-0.000117393	-0.000141221	-0.000169181	-0.000201653	-0.000238739	-0.000280009	-0.000323971	-0.000367189	-0.000402793	-0.000418381	-0.000394443	-0.00030992	-0.000171562	-5.16013e-05	-7.72756e-06	-3.34111e-06	-3.34487e-06	-3.34752e-06	-3.34659e-06
2-ISOPROPYLMALATESYN-RXN_p_Leaf_Night	0	3.29036e-07	4.2055e-07	5.14999e-07	6.29029e-07	7.60238e-07	9.09253e-07	1.0884e-06	1.30213e-06	1.56319e-06	1.86894e-06	2.24178e-06	2.69001e-06	3.22644e-06	3.86365e-06	4.61232e-06	5.477e-06	6.45e-06	7.49836e-06	8.54179e-06	9.41447e-06	9.81002e-06	9.24012e-06	7.18287e-06	3.85185e-06	1.0817e-06	1.51937e-07	6.294e-08	6.30493e-08	6.31128e-08	6.3029e-08
RXN-10699_c_Root_Day	0	0	0	0	0	0	0	0	0	0	0	0	0	0	0	0	0	0	0	0	0	0	0	0	0	0	-1.12912e-08	-2.3449e-09	0	-6.95684e-09	0
3-ISOPROPYLMALISOM-RXN_p_Root_Day	0	2.51088e-06	3.28305e-06	4.19612e-06	5.10303e-06	6.16747e-06	7.37636e-06	8.9226e-06	1.05232e-05	1.25206e-05	1.52209e-05	1.7483e-05	2.09222e-05	2.50399e-05	2.99273e-05	3.56555e-05	4.22383e-05	4.95782e-05	5.73538e-05	6.47475e-05	7.02275e-05	9.32686e-05	9.54813e-05	7.42229e-05	3.98025e-05	8.26467e-06	1.00076e-06	4.16164e-07	4.35986e-07	4.1545e-07	4.12733e-07
CHORISMATEMUT-RXN_p_Root_Night	0	2.41222e-06	3.7405e-06	5.65451e-06	6.89107e-06	8.32848e-06	9.96095e-06	1.23805e-05	1.42608e-05	1.67507e-05	2.0656e-05	1.90805e-05	2.10973e-05	2.35668e-05	2.63749e-05	2.9225e-05	3.14597e-05	3.18282e-05	2.79842e-05	2.19155e-05	8.17276e-06	0	3.50996e-06	8.45142e-05	0	0	0	0	0	-1.56708e-08	3.06602e-07
SUCROSE-SYNTHASE-RXN_c_Leaf_Day	0	-3.69559e-05	-4.88683e-05	-6.22249e-05	-7.87418e-05	-9.84554e-05	-0.000121453	-0.000149093	-0.000182058	-0.000221953	-0.000268733	-0.00032514	-0.00039251	-0.000472715	-0.000567671	-0.000679147	-0.000808255	-0.000954736	-0.00111543	-0.0012781	-0.0014151	-0.00151237	-0.0015237	-0.00137315	-0.0010476	-0.000755478	-0.000648938	-0.000639813	-0.0006402	-0.000640588	-0.000640972
ASN_CP_Leaf_Day_rev_transport	0	8.30815e-06	1.06189e-05	1.30037e-05	1.5883e-05	1.9196e-05	2.29586e-05	2.7482e-05	3.28789e-05	3.94706e-05	4.71908e-05	5.6605e-05	6.79228e-05	8.14677e-05	9.75571e-05	0.000116461	0.000138294	0.000162862	0.000189334	0.00021568	0.000237715	0.000247703	0.000233313	0.000181367	9.72592e-05	2.73129e-05	3.8364e-06	1.58924e-06	1.59199e-06	1.5936e-06	1.59148e-06
Sucrose_CP_Leaf_Night_rev_transport	0	3.50327e-05	4.5721e-05	5.74465e-05	7.17652e-05	8.86916e-05	0.00010832	0.000131869	0.000159974	0.000194058	0.000234164	0.00028268	0.000340837	0.000410324	0.000492889	0.000590182	0.000703324	0.000832294	0.000974619	0.00112313	0.00126208	0.00136146	0.00137218	0.00123868	0.000970173	0.000730345	0.000644933	0.000638015	0.000638401	0.000638788	0.000639171
RXN-9663_p_Root_Night	0	9.06564e-07	1.10377e-06	1.33089e-06	1.62235e-06	1.96075e-06	2.34508e-06	2.90239e-06	3.3575e-06	4.03681e-06	4.98385e-06	5.89686e-06	7.11785e-06	8.57781e-06	1.0315e-05	1.23665e-05	1.47605e-05	1.75045e-05	2.05601e-05	2.38582e-05	2.71403e-05	3.0039e-05	2.89068e-05	1.97399e-05	1.11569e-05	2.97272e-06	4.0488e-07	1.67132e-07	1.47037e-07	1.68014e-07	8.26049e-08
RXN0-2381_p_Root_Night	0	9.31847e-08	9.85004e-08	1.12833e-07	1.36608e-07	1.65103e-07	1.97465e-07	2.72099e-07	2.82461e-07	3.41411e-07	4.67236e-07	5.29984e-07	6.51686e-07	7.96846e-07	9.70371e-07	1.17818e-06	1.42745e-06	1.72671e-06	2.08626e-06	2.54048e-06	3.11677e-06	3.90713e-06	3.90994e-06	2.01532e-06	1.29494e-06	3.03496e-07	3.78777e-08	1.54697e-08	1.54147e-08	1.56708e-08	1.67005e-08
PGLUCISOM-RXN_c_Root_Day	0	0	0	0	0	0	0	0	-0.000128323	-0.000150512	0	-0.000211893	0	0	-0.000363321	-0.000434738	-0.000119745	-0.000613433	-0.000177183	0	0	0	-0.000800781	0	0	0	0	0	0	-0.000500809	-0.000501094
AMP-DEAMINASE-RXN_c_Leaf_Day	0	1.81432e-07	2.96921e-07	4.50792e-07	6.58169e-07	9.21116e-07	1.23898e-06	1.62487e-06	2.08341e-06	2.63163e-06	3.2613e-06	4.00562e-06	4.87481e-06	5.88599e-06	7.0549e-06	8.39294e-06	9.8992e-06	1.15511e-05	1.32837e-05	1.4958e-05	1.63077e-05	1.6868e-05	1.59225e-05	1.26856e-05	7.3042e-06	2.37103e-06	3.77859e-07	1.69609e-07	1.69713e-07	1.69816e-07	1.6992e-07
UBIQUINONE_UBIQUINOL_mc_Leaf_Day	0	2.90292e-07	4.75074e-07	7.21267e-07	1.05307e-06	1.47379e-06	0	0	3.33346e-06	0	5.21809e-06	6.409e-06	7.79969e-06	9.41758e-06	1.12878e-05	1.34287e-05	1.58387e-05	1.84817e-05	2.12539e-05	2.39327e-05	2.60923e-05	0	0	2.02969e-05	1.16867e-05	3.79365e-06	6.04575e-07	2.37453e-07	2.7154e-07	2.37743e-07	0
RXN-9658_p_Leaf_Day	0	4.17295e-06	6.82919e-06	1.03682e-05	1.51379e-05	2.11857e-05	2.84966e-05	3.73721e-05	4.79185e-05	6.05276e-05	7.501e-05	9.21293e-05	0.000112121	0.000135378	0.000162263	0.000193038	0.000227682	0.000265675	0.000305525	0.000344033	0.000375077	0.000387965	0.000366217	0.000291768	0.000167997	5.45337e-05	8.69077e-06	3.90101e-06	3.90339e-06	3.90577e-06	3.90815e-06
GLT_xc_Leaf_Day	0	-0.00123143	-0.00142382	-0.00164687	-0.00192931	-0.00227229	-0.00267749	-0.00316828	-0.0037556	-0.00446685	-0.00529925	-0.00630059	-0.0074924	-0.00890562	-0.0105713	-0.0125173	-0.0147583	-0.0172841	-0.0200315	-0.0228398	-0.0253743	-0.0270152	-0.02677	-0.0235275	-0.0174817	-0.0120268	-0.00999135	-0.00980295	-0.0098098	-0.00981643	-0.0098232
CDPKIN-RXN_c_Root_Day	0	0	0	6.50381e-08	0	0	1.149e-07	1.3605e-07	1.64561e-07	1.97457e-07	2.33618e-07	2.81492e-07	3.37119e-07	4.03712e-07	4.8277e-07	5.75494e-07	6.82201e-07	8.01491e-07	9.28475e-07	1.05085e-06	1.14501e-06	1.16564e-06	1.08835e-06	8.88708e-07	4.67649e-07	1.33835e-07	0	0	7.03932e-09	0	6.99791e-09
DHAP_Pi_pc_Leaf_Day	0	0.000143796	0.000188882	0.000238892	0.000300356	0.000373373	0.000458307	0.000560299	0	0.000829391	0.000102966	0.00121164	0.00146182	0	0	0	0	0.00356251	0.00416681	0.00479468	0	0.00578656	0.00581037	0.00521098	0	0	0.00258737	0.00255549	0	0	0.00256012
AIRCARBOXY-RXN_p_Root_Night	0	1.67148e-06	2.03507e-06	2.45382e-06	3.01655e-06	3.64577e-06	4.36038e-06	5.39664e-06	6.24284e-06	7.50595e-06	9.26685e-06	1.09645e-05	1.32348e-05	1.59494e-05	1.91794e-05	2.29939e-05	2.74454e-05	3.25475e-05	3.82289e-05	4.43613e-05	5.0464e-05	5.58539e-05	5.37485e-05	3.67039e-05	2.07448e-05	5.52741e-06	7.46498e-07	3.10762e-07	3.08283e-07	3.12402e-07	3.17195e-07
HOMOSERDEHYDROG-RXN-(NADP)_p_Leaf_Day	0	4.784e-05	7.499e-05	0.000110394	0.000157737	0.000217392	0.000289239	0.00037641	0.000480018	0.000604044	0.000746662	0.000915567	0.00111317	0.00134347	0.00161017	0.001916	0.0022609	0.00263982	0.00303805	0.00342372	0.00373552	0.00386588	0.00364862	0.00290187	0.00166292	0.00053508	8.47005e-05	3.78721e-05	3.78972e-05	3.7921e-05	3.79407e-05
SQUALENE-MONOOXYGENASE-RXN_c_Root_Day	0	0	0	0	0	0	0	0	0	0	0	0	0	0	0	0	0	0	0	0	0	0	0	0	0	0	0	0	0	3.47842e-09	0
pLYS_biomass_Root_Night	0	-6.09098e-07	-7.41594e-07	-8.94189e-07	-1.09001e-06	-1.31738e-06	-1.5756e-06	-1.95005e-06	-2.25582e-06	-2.71223e-06	-3.34852e-06	-3.96195e-06	-4.78231e-06	-5.76322e-06	-6.93036e-06	-8.30872e-06	-9.91723e-06	-1.17609e-05	-1.38138e-05	-1.60297e-05	-1.82349e-05	-2.01825e-05	-1.94217e-05	-1.32628e-05	-7.49603e-06	-1.9973e-06	-2.72029e-07	-1.12292e-07	-1.1234e-07	-1.12885e-07	-1.14617e-07
ISOLEUCINE--TRNA-LIGASE-RXN_c_Leaf_Day	0	1.08859e-06	1.78153e-06	2.70475e-06	3.94901e-06	5.5267e-06	7.43391e-06	9.74923e-06	1.25005e-05	1.57898e-05	1.95678e-05	2.40337e-05	2.92489e-05	3.53159e-05	4.23294e-05	5.03577e-05	5.93952e-05	6.93064e-05	7.97022e-05	8.97478e-05	9.78463e-05	0.000101208	9.55348e-05	7.61133e-05	4.38252e-05	1.42262e-05	2.26716e-06	1.01766e-06	1.01828e-06	1.0189e-06	1.01952e-06
RXN0-5224_c_Leaf_Day	0	0.000150214	0.000215955	0.000296583	0.000401889	0.000532025	0.00068691	0.000874493	0.00109761	0.00136577	0.00167526	0.00204399	0.00247784	0.00298635	0.00357852	0.00426125	0.00503536	0.00589057	0.00679463	0.00767593	0.00839439	0.00870108	0.00820826	0.00649429	0.0036674	0.00114776	0.000177732	7.84119e-05	7.85116e-05	7.85319e-05	7.85488e-05
AMP_ATP_xc_Root_Day	0	0	0	0	0	0	0	0	0	0	0	0	0	0	0	0	0	0	0	0	0	0	0	0	0	0	0	0	4.75903e-07	3.47842e-09	0
HISTIDINE--TRNA-LIGASE-RXN_c_Leaf_Day	0	4.71724e-07	7.71996e-07	1.17206e-06	1.71124e-06	2.3949e-06	3.22136e-06	4.22467e-06	5.41687e-06	6.84225e-06	8.47939e-06	1.04146e-05	1.26745e-05	1.53036e-05	1.83427e-05	2.18216e-05	2.57379e-05	3.00328e-05	3.45376e-05	3.88907e-05	4.24e-05	4.38569e-05	4.13984e-05	3.29824e-05	1.89909e-05	6.16468e-06	9.82435e-07	4.40984e-07	4.41253e-07	4.41522e-07	4.41791e-07
MALONYL-COA-ACP-TRANSACYL-RXN_p_Root_Day	0	2.60315e-06	3.3821e-06	4.16244e-06	5.0873e-06	6.14846e-06	7.35362e-06	8.70718e-06	1.05319e-05	1.26372e-05	1.49516e-05	1.80155e-05	2.15756e-05	2.58376e-05	3.08973e-05	3.68316e-05	4.36608e-05	5.12954e-05	5.94224e-05	6.72542e-05	7.32807e-05	7.46012e-05	6.96546e-05	5.68773e-05	2.99295e-05	8.56542e-06	1.08396e-06	4.5022e-07	3.8253e-07	4.50075e-07	4.47866e-07
6PGLUCONDEHYDROG-RXN_c_Leaf_Night	0	0.000750949	0.000760461	0.000773767	0.00079246	0.000817575	0.000850117	0.000891835	0.000944238	0.00100957	0.00108909	0.00118602	0.00130303	0.00144332	0.00161034	0.00180762	0.00203828	0.00230433	0.00260518	0.00293514	0.00327921	0.00360759	0.00386841	0.00399281	0.00394771	0.0038312	0.0037763	0.00377304	0.00377616	0.00377929	0.00378242
OAA_xc_Root_Night	0	0	0	0	0	0	0	0	0	0	0	0	0	0	0	0	0	0	0	0	0	0	0	0	0	0	0	0	1.4117e-07	0	6.15913e-07
FUMHYDR-RXN_m_Leaf_Day	0	0	0	0	0	0	1.98238e-06	2.5998e-06	0	4.21061e-06	0	0	0	0	0	0	0	0	0	0	0	2.69889e-05	2.54759e-05	0	0	0	0	0	0	0	2.37888e-07
L-ASPARTATE_GLU_mc_Root_Day	0	0	0	2.90784e-05	3.54054e-05	3.39125e-05	5.15227e-05	6.027e-05	7.3798e-05	8.85023e-05	0	0.000101009	0.000149777	0.000146172	0	0.000254421	0.000301003	0.000352681	0	0.000457087	0	0.000486075	0.000507494	0	0	0	0	0	0	0	0
LEU_CP_Root_Day_transport	0	9.87107e-07	1.26165e-06	1.545e-06	1.88709e-06	2.28072e-06	2.72776e-06	3.26519e-06	3.9064e-06	4.68958e-06	5.60683e-06	6.72535e-06	8.07004e-06	9.67933e-06	1.15909e-05	1.3837e-05	1.6431e-05	1.935e-05	2.24951e-05	2.56254e-05	2.82434e-05	2.94301e-05	2.77204e-05	2.15486e-05	1.15556e-05	3.2451e-06	4.5581e-07	1.8882e-07	1.89148e-07	1.89338e-07	1.89087e-07
PREPHENATE-TRANSAMINE-RXN_p_Root_Day	0	1.25589e-05	1.53945e-05	1.7778e-05	2.17298e-05	2.62624e-05	3.14101e-05	3.71416e-05	4.39774e-05	5.31651e-05	6.29792e-05	8.12164e-05	0.000101298	0.000123236	0.000149421	0.000180636	0.00021368	0.000261647	0.000313191	0.000360633	0.000413697	0.000446356	0.000411185	0.000242306	0.000175259	4.92174e-05	6.28079e-06	2.6047e-06	2.60585e-06	2.62293e-06	2.3029e-06
2KG_ACONITATE_mc_Leaf_Day	0	0	7.6451e-05	0	0.000134043	0	0	0	0	0	0	0.000630432	0	0.000918467	0	0	0	0	0	0	0.00260023	0.002698	0.00251895	0	0	0.000344514	5.25143e-05	0	0	0	0
O2_tx_Root_Day	0	0.00047282	0.000632688	0.000815621	0.0010414	0.00131235	0.00163093	0.00200941	0.00247042	0.00302164	0.0036641	0.00444995	0.00538207	0.00649321	0.0078118	0.00936565	0.0111761	0.0132497	0.0155599	0.0180109	0.020392	0.0222667	0.0231168	0.022237	0.0193354	0.0165156	0.0154507	0.015358	0.0153673	0.0153767	0.0153855
RXN-10696_c_Root_Day	0	0	0	0	0	0	0	0	0	0	0	0	0	0	0	0	0	0	0	0	0	0	0	0	0	0	-1.12912e-08	-2.3449e-09	0	-6.95684e-09	0
2.3.1.180-RXN_p_Leaf_Day	0	4.17295e-06	6.82919e-06	1.03682e-05	1.51379e-05	2.11857e-05	2.84966e-05	3.73721e-05	4.79185e-05	6.05276e-05	7.501e-05	9.21293e-05	0.000112121	0.000135378	0.000162263	0.000193038	0.000227682	0.000265675	0.000305525	0.000344033	0.000375077	0.000387965	0.000366217	0.000291768	0.000167997	5.45337e-05	8.69077e-06	3.90101e-06	3.90339e-06	3.90577e-06	3.90815e-06
Pi_H+_mc_Root_Day	0	-0.00164453	-0.00219788	-0.00282441	-0.00360098	-0.00453188	-0.00562275	-0.0069217	-0.00849954	-0.0103901	-0.0125872	-0.015271	-0.0184525	-0.0222382	-0.0267192	-0.0319811	-0.0380807	-0.0450142	-0.052648	-0.060576	-0.0679568	-0.0730838	-0.0740123	-0.0681388	-0.0546616	-0.0423256	-0.0377464	-0.0373292	-0.0373519	-0.0373746	-0.0373953
GCVMULTI-RXN_m_Root_Day	0	7.16554e-06	9.27528e-06	1.13472e-05	1.38261e-05	1.67581e-05	2.01003e-05	2.38767e-05	2.87872e-05	3.45467e-05	4.1e-05	4.93358e-05	5.91193e-05	7.08304e-05	8.47358e-05	0.000101054	0.000119852	0.000140909	0.000163406	0.000185622	0.000203207	0.000207722	0.000194472	0.000156444	8.27916e-05	2.35858e-05	3.11834e-06	1.28317e-06	1.29517e-06	1.29943e-06	1.01384e-06
DCDPKIN-RXN_c_Leaf_Day	0	1.81432e-08	2.96921e-08	4.50792e-08	6.58169e-08	9.21116e-08	1.23898e-07	1.62487e-07	2.08341e-07	2.63163e-07	3.2613e-07	4.00562e-07	4.87481e-07	5.88599e-07	7.0549e-07	8.39294e-07	9.8992e-07	1.15511e-06	1.32837e-06	1.4958e-06	1.63077e-06	1.6868e-06	1.59225e-06	1.26856e-06	7.3042e-07	2.37103e-07	3.77859e-08	1.69609e-08	1.69713e-08	1.69816e-08	1.6992e-08
RXN-9524_p_Leaf_Day	0	4.17295e-06	6.82919e-06	1.03682e-05	1.51379e-05	2.11857e-05	2.84966e-05	3.73721e-05	4.79185e-05	6.05276e-05	7.501e-05	9.21293e-05	0.000112121	0.000135378	0.000162263	0.000193038	0.000227682	0.000265675	0.000305525	0.000344033	0.000375077	0.000387965	0.000366217	0.000291768	0.000167997	5.45337e-05	8.69077e-06	3.90101e-06	3.90339e-06	3.90577e-06	3.90815e-06
ISOCITDEH-RXN_m_Root_Day	0	5.8736e-05	7.92349e-05	0.00010427	0.000134912	0.000171947	0.000216355	0.000269396	0.000332857	0.000409039	0.000500119	0.000609373	0.00074047	0.00089771	0.001086	0.00131078	0.00157769	0.00189202	0.00225742	0.00267365	0.00313236	0.00361027	0.00406031	0.00441002	0.00459724	0.0046496	0.00465628	0.00465908	0.00466191	0.00466473	0.00466755
RXN-10697_c_Root_Day	0	0	0	0	0	0	0	0	0	0	0	0	0	0	0	0	0	0	0	0	0	0	0	0	0	0	-1.12912e-08	-2.3449e-09	0	-6.95684e-09	0
GLYOHMETRANS-RXN_m_Leaf_Night	0	-5.60732e-06	-7.16687e-06	0	0	0	0	0	0	-2.66394e-05	0	0	0	0	0	0	0	0	0	0	0	0	0	-0.000122408	0	0	0	0	0	0	0
DIHYDROOROT-RXN_p_Root_Night	0	1.5015e-06	1.86261e-06	2.24587e-06	2.73771e-06	3.30877e-06	3.95732e-06	4.89779e-06	5.66578e-06	6.81212e-06	8.41025e-06	9.95095e-06	1.20114e-05	1.44751e-05	1.74065e-05	2.08684e-05	2.49084e-05	2.95389e-05	3.46951e-05	4.02607e-05	4.57993e-05	5.06909e-05	4.87801e-05	3.33111e-05	1.88272e-05	5.01647e-06	6.76909e-07	2.82036e-07	2.82157e-07	2.83524e-07	2.85209e-07
RXN0-2381_p_Leaf_Day	0	1.71284e-06	2.44934e-06	3.34816e-06	4.51976e-06	5.96518e-06	7.6837e-06	9.76468e-06	1.224e-05	1.52161e-05	1.8652e-05	2.27478e-05	2.75693e-05	3.32233e-05	3.98105e-05	4.74087e-05	5.60278e-05	6.55543e-05	7.56299e-05	8.54572e-05	9.34742e-05	9.69022e-05	9.14102e-05	7.22908e-05	4.07724e-05	1.27292e-05	1.96725e-06	8.67257e-07	8.67999e-07	8.68603e-07	8.68766e-07
GLUTAMINESYN-RXN_m_Root_Day	0	1.99895e-05	2.73433e-05	3.34753e-05	4.05835e-05	4.95772e-05	5.94671e-05	6.66757e-05	8.51641e-05	0.000102226	0.000114995	0.00014639	0.000175577	0.00021051	0.000251999	0.000300726	0.000356954	0.000420126	0.000487996	0.000555359	0.00061068	0.000632232	0.000588006	0.000427085	0.000249503	7.4105e-05	4.24435e-06	1.74648e-06	1.76057e-06	1.75868e-06	1.56288e-06
ADENYL-KIN-RXN_m_Root_Day	0	0.000103999	0.000135322	0.000166523	0.000203415	0.000245989	0.000294378	0.000348219	0.000421615	0.000505872	0.000597945	0.000720776	0.000863059	0.0010334	0.00123561	0.00147273	0.00174553	0.0020503	0.00237437	0.00268569	0.00292321	0.00296928	0.00277004	0.00243353	0.00196008	0.00147412	0.00129795	0.00128411	0.00128539	1.78027e-05	0.00128632
PHENYLALANINE--TRNA-LIGASE-RXN_c_Leaf_Day	0	1.45146e-06	2.37537e-06	3.60633e-06	5.26535e-06	7.36893e-06	9.91188e-06	1.2999e-05	1.66673e-05	2.10531e-05	2.60904e-05	3.2045e-05	3.89985e-05	4.70879e-05	5.64392e-05	6.71435e-05	7.91936e-05	9.24085e-05	0.00010627	0.000119664	0.000130462	0.000134944	0.00012738	0.000101484	5.84336e-05	1.89683e-05	3.02288e-06	1.35687e-06	1.3577e-06	1.35853e-06	1.35936e-06
ACETOLACTREDUCTOISOM-RXN_p_Leaf_Day	0	8.30281e-06	1.21727e-05	1.6999e-05	2.33444e-05	3.12297e-05	4.06467e-05	5.20577e-05	6.56275e-05	8.19175e-05	0.000100699	0.000123036	0.000149276	0.000179981	0.000215681	0.000256778	0.000303305	0.000354626	0.000408789	0.000461493	0.000504359	0.000522553	0.000493021	0.000390648	0.000221523	6.98852e-05	1.08919e-05	4.8259e-06	4.8297e-06	4.83294e-06	4.83442e-06
Sucrose_CP_Leaf_Day_rev_transport	0	0.000105098	0.000137163	0.00017234	0.000215296	0.000266075	0.000324959	0.000395608	0.000479922	0.000582174	0.000702491	0.000848041	0.00102251	0.00123097	0.00147867	0.00177055	0.00210997	0.00249688	0.00292386	0.0033694	0.00378624	0.00408437	0.00411655	0.00371605	0.00291052	0.00219104	0.0019348	0.00191404	0.0019152	0.00191636	0.00191751
RXN-9648_p_Root_Night	0	9.06564e-07	1.10377e-06	1.33089e-06	1.62235e-06	1.96075e-06	2.34508e-06	2.90239e-06	3.3575e-06	4.03681e-06	4.98385e-06	5.89686e-06	7.11785e-06	8.57781e-06	1.0315e-05	1.23665e-05	1.47605e-05	1.75045e-05	2.05601e-05	2.38582e-05	2.71403e-05	3.0039e-05	2.89068e-05	1.97399e-05	1.11569e-05	2.97272e-06	4.0488e-07	1.67132e-07	1.47037e-07	1.68014e-07	8.26049e-08
PYRUVATE_pc_Root_Day	0	0	0	0	0	0	0	0	0	0	0	0	0	0	0	0	0	0	0	0	0	0	0	0	0.000209229	6.75551e-05	9.71209e-06	3.99595e-06	3.28665e-06	4.07379e-06	2.94985e-06
RXN-9663_p_Leaf_Day	0	4.17295e-06	6.82919e-06	1.03682e-05	1.51379e-05	2.11857e-05	2.84966e-05	3.73721e-05	4.79185e-05	6.05276e-05	7.501e-05	9.21293e-05	0.000112121	0.000135378	0.000162263	0.000193038	0.000227682	0.000265675	0.000305525	0.000344033	0.000375077	0.000387965	0.000366217	0.000291768	0.000167997	5.45337e-05	8.69077e-06	3.90101e-06	3.90339e-06	3.90577e-06	3.90815e-06
PYRUVATE_pc_Root_Night	0	0	-8.58163e-08	0	0	0	0	0	0	0	0	5.67771e-07	1.38917e-06	2.35018e-06	3.54108e-06	5.11711e-06	7.35346e-06	1.07147e-05	1.60058e-05	1.94583e-05	2.42078e-05	9.22895e-05	0.000107743	4.43019e-05	4.61165e-05	4.15262e-06	6.23686e-07	2.6715e-07	0	2.59827e-07	3.2126e-07
THREDEHYD-RXN_p_Root_Day	0	0	0	0	0	0	0	0	0	0	0	0	0	0	0	0	0	0	0	0	0	0	0	0	0	0	-6.55093e-08	-3.40568e-08	-2.69675e-08	-3.63533e-08	-3.19738e-08
pPHE_biomass_Leaf_Day	0	-1.45146e-06	-2.37537e-06	-3.60633e-06	-5.26535e-06	-7.36893e-06	-9.91188e-06	-1.2999e-05	-1.66673e-05	-2.10531e-05	-2.60904e-05	-3.2045e-05	-3.89985e-05	-4.70879e-05	-5.64392e-05	-6.71435e-05	-7.91936e-05	-9.24085e-05	-0.00010627	-0.000119664	-0.000130462	-0.000134944	-0.00012738	-0.000101484	-5.84336e-05	-1.89683e-05	-3.02288e-06	-1.35687e-06	-1.3577e-06	-1.35853e-06	-1.35936e-06
SER_xc_Leaf_Day	0	-0.00119275	-0.00137845	-0.00159694	-0.00187528	-0.00221512	-0.00261825	-0.00310657	-0.00369082	-0.00439756	-0.00522387	-0.00621626	-0.00739564	-0.00879209	-0.0104358	-0.0123536	-0.0145596	-0.0170431	-0.0197419	-0.0224987	-0.0249868	-0.0266033	-0.0263842	-0.0232476	-0.0173641	-0.0120146	-0.00999246	-0.00980443	-0.0098112	-0.0098179	-0.00982459
UGD-RXN_c_Root_Night	0	5.93516e-06	7.22623e-06	8.71315e-06	1.06213e-05	1.28368e-05	1.53529e-05	1.90016e-05	2.19811e-05	2.64285e-05	3.26286e-05	3.8606e-05	4.65997e-05	5.61579e-05	6.75307e-05	8.09617e-05	9.66353e-05	0.0001146	0.000134604	0.000156197	0.000177684	0.000196662	0.000189249	0.000129235	7.30427e-05	1.94621e-05	2.6507e-06	1.0942e-06	1.09467e-06	1.09997e-06	1.11685e-06
BRANCHED-CHAINAMINOTRANSFERVAL-RXN_p_Root_Night	0	-2.05997e-07	-2.10929e-07	-2.38503e-07	-2.88241e-07	-3.48365e-07	-4.16648e-07	-5.89549e-07	-5.95847e-07	-7.21203e-07	-1.01234e-06	-1.13688e-06	-1.40418e-06	-1.72284e-06	-2.10414e-06	-2.56214e-06	-3.11462e-06	-3.78403e-06	-4.5996e-06	-5.65627e-06	-7.03918e-06	-9.01093e-06	-9.0715e-06	-4.44888e-06	-2.9302e-06	-6.69977e-07	-8.20284e-08	-3.34181e-08	-8.4371e-08	-3.39132e-08	-3.6538e-08
RXN-12539_c_Root_Day	0	0	0	0	0	0	0	0	0	0	0	0	0	0	0	0	0	0	0	0	0	0	0	0	0	0	0	7.03469e-09	0	3.62959e-09	0
VAL_CP_Leaf_Day_rev_transport	0	1.97421e-06	2.5233e-06	3.09e-06	3.77418e-06	4.56143e-06	5.45552e-06	6.53039e-06	7.8128e-06	9.37916e-06	1.12137e-05	1.34507e-05	1.61401e-05	1.93587e-05	2.31819e-05	2.76739e-05	3.2862e-05	3.87e-05	4.49902e-05	5.12507e-05	5.64868e-05	5.88601e-05	5.54407e-05	4.30972e-05	2.31111e-05	6.4902e-06	9.1162e-07	3.7764e-07	3.78296e-07	3.78677e-07	3.78174e-07
GLYCINE-AMINOTRANSFERASE-RXN_x_Leaf_Day	0	0.00123143	0.00142382	0.00164687	0.00192931	0.00227229	0.00267749	0.00316828	0.0037556	0.00446685	0.00529925	0.00630059	0.0074924	0.00890562	0.0105713	0.0125173	0.0147583	0.0172841	0.0200315	0.0228398	0.0253743	0.0270152	0.02677	0.0235275	0.0174817	0.0120268	0.00999135	0.00980295	0.0098098	0.00981643	0.0098232
RXN-1143_c_Leaf_Day	0	1.01602e-06	1.66276e-06	2.52443e-06	3.68575e-06	5.15825e-06	6.93831e-06	9.09928e-06	1.16671e-05	1.47371e-05	1.82633e-05	2.24315e-05	2.72989e-05	3.29615e-05	3.95074e-05	4.70005e-05	5.54355e-05	6.4686e-05	7.43887e-05	8.37646e-05	9.13232e-05	9.4461e-05	8.91658e-05	7.10391e-05	4.09035e-05	1.32778e-05	2.11601e-06	9.49812e-07	9.50391e-07	9.5097e-07	9.5155e-07
ILE_pc_Root_Night	0	1.84862e-07	2.58696e-07	2.79621e-07	3.41585e-07	4.12836e-07	4.93756e-07	5.89549e-07	7.07117e-07	8.48787e-07	1.01234e-06	1.21557e-06	1.45796e-06	1.74806e-06	2.09262e-06	2.49729e-06	2.96429e-06	3.48899e-06	4.05279e-06	5.25123e-06	6.27603e-06	5.25315e-06	4.9384e-06	3.88157e-06	2.07259e-06	6.36906e-07	8.21348e-08	3.36835e-08	3.36158e-08	3.93784e-08	3.24356e-08
6PGLUCONDEHYDROG-RXN_p_Root_Night	0	4.0359e-05	5.09133e-05	6.63422e-05	8.47785e-05	0.000106909	0.000133159	0.000172271	0.000202214	0.000247416	0.000313572	0.000365108	0.00044231	0.00053489	0.000645589	0.000777319	0.000932863	0.00111437	0.00132229	0.00155535	0.00180703	0.00206594	0.00228799	0.00247057	0.0023926	0.00234523	0.00233011	0.00233036	0.00233179	0.00233315	0.00233476
pCYS_biomass_Root_Night	0	-2.12476e-07	-2.58696e-07	-3.11927e-07	-3.80238e-07	-4.59551e-07	-5.49628e-07	-6.80249e-07	-7.86913e-07	-9.46128e-07	-1.16809e-06	-1.38208e-06	-1.66825e-06	-2.01042e-06	-2.41757e-06	-2.89839e-06	-3.4595e-06	-4.10263e-06	-4.81877e-06	-5.59177e-06	-6.36101e-06	-7.0404e-06	-6.77502e-06	-4.62654e-06	-2.61489e-06	-6.96732e-07	-9.48938e-08	-3.91717e-08	-3.91885e-08	-3.93784e-08	-3.99826e-08
SERINE-GLYOXYLATE-AMINOTRANSFERASE-RXN_x_Leaf_Day	0	0.00119275	0.00137845	0.00159694	0.00187528	0.00221512	0.00261825	0.00310657	0.00369082	0.00439756	0.00522387	0.00621626	0.00739564	0.00879209	0.0104358	0.0123536	0.0145596	0.0170431	0.0197419	0.0224987	0.0249868	0.0266033	0.0263842	0.0232476	0.0173641	0.0120146	0.00999246	0.00980443	0.0098112	0.0098179	0.00982459
PHOSPHOGLUCMUT-RXN_c_Leaf_Day	0	-0.00011749	-0.000157443	-0.000203129	-0.000260249	-0.000328987	-0.000409582	-0.000506586	-0.000622219	-0.000761914	-0.000925238	-0.00112163	-0.00135546	-0.00163298	-0.00196052	-0.00234378	-0.00278609	-0.00328582	-0.00383114	-0.00439461	-0.0049199	-0.00526434	-0.00522132	-0.00458247	-0.0034094	-0.00235298	-0.00196061	-0.00192563	-0.0019268	-0.00192796	-0.00192912
PHOSGLYPHOS-RXN_c_Root_Night	0	-6.52124e-05	-8.65144e-05	-0.00011314	-0.000146613	-0.000187247	-0.000235517	-0.000297161	-0.000362644	-0.000445976	-0.000550547	-0.000664692	-0.000806616	-0.000975807	-0.00117689	-0.00141466	-0.00169346	-0.00201619	-0.00238226	-0.00277782	-0.00317888	-0.00349852	-0.00377369	-0.00384164	-0.00361921	-0.00336234	-0.00325668	-0.0032482	-0.00325042	-0.00325215	-0.00325434
PYRUVATE_H+_mc_Root_Day	0	-0.000125849	-0.000169799	-0.000219848	-0.00028204	-0.000357085	-0.000445237	-0.000549267	-0.000677748	-0.000830384	-0.00100617	-0.00122384	-0.00147986	-0.00178429	-0.00214449	-0.00256739	-0.00305773	-0.00361553	-0.00423076	-0.00487738	-0.00549165	-0.00593101	-0.00601565	-0.00562522	-0.00463992	-0.00372434	-0.00337336	-0.00334228	-0.0033443	-0.00334635	-0.00334815
Protein_Processing_c_Leaf_Day	0	4.70091e-05	7.69323e-05	0.0001168	0.000170532	0.000238661	0.000321021	0.000421004	0.000539812	0.000681856	0.000845004	0.00103786	0.00126306	0.00152506	0.00182792	0.00217461	0.00256488	0.00299288	0.00344181	0.00387561	0.00422533	0.00437051	0.00412551	0.00328683	0.00189252	0.000614334	9.79034e-05	4.39458e-05	4.39726e-05	4.39994e-05	4.40262e-05
RXN-9652_p_Leaf_Day	0	4.17295e-06	6.82919e-06	1.03682e-05	1.51379e-05	2.11857e-05	2.84966e-05	3.73721e-05	4.79185e-05	6.05276e-05	7.501e-05	9.21293e-05	0.000112121	0.000135378	0.000162263	0.000193038	0.000227682	0.000265675	0.000305525	0.000344033	0.000375077	0.000387965	0.000366217	0.000291768	0.000167997	5.45337e-05	8.69077e-06	3.90101e-06	3.90339e-06	3.90577e-06	3.90815e-06
ATPase_tx_Leaf_Day	0	-0.00942087	-0.00949054	-0.00959632	-0.00975075	-0.00996688	-0.0102576	-0.0106389	-0.0111277	-0.0117452	-0.0125104	-0.0134503	-0.0145942	-0.0159752	-0.0176306	-0.0195999	-0.0219227	-0.0246331	-0.02775	-0.0312597	-0.0350862	-0.0390441	-0.0427802	-0.0457567	-0.0474706	-0.0480269	-0.0481156	-0.0481554	-0.0481952	-0.048235	-0.0482749
Coumarate_biomass_Leaf_Day	0	-9.97878e-07	-1.63307e-06	-2.47935e-06	-3.61993e-06	-5.06614e-06	-6.81442e-06	-8.9368e-06	-1.14588e-05	-1.4474e-05	-1.79372e-05	-2.20309e-05	-2.68114e-05	-3.23729e-05	-3.88019e-05	-4.61612e-05	-5.44456e-05	-6.35309e-05	-7.30604e-05	-8.22688e-05	-8.96924e-05	-9.27742e-05	-8.75736e-05	-6.97706e-05	-4.01731e-05	-1.30407e-05	-2.07823e-06	-9.32851e-07	-9.3342e-07	-9.33989e-07	-9.34558e-07
RXN-9663_p_Root_Day	0	2.60315e-06	3.3821e-06	4.16244e-06	5.0873e-06	6.14846e-06	7.35362e-06	8.70718e-06	1.05319e-05	1.26372e-05	1.49516e-05	1.80155e-05	2.15756e-05	2.58376e-05	3.08973e-05	3.68316e-05	4.36608e-05	5.12954e-05	5.94224e-05	6.72542e-05	7.32807e-05	7.46012e-05	6.96546e-05	5.68773e-05	2.99295e-05	8.56542e-06	1.08396e-06	4.5022e-07	3.8253e-07	4.50075e-07	4.47866e-07
pILE_biomass_Root_Day	0	-1.50495e-06	-1.95528e-06	-2.40641e-06	-2.94109e-06	-3.55458e-06	-4.25131e-06	-5.03384e-06	-6.08877e-06	-7.30591e-06	-8.64387e-06	-1.04152e-05	-1.24734e-05	-1.49374e-05	-1.78625e-05	-2.12933e-05	-2.52414e-05	-2.96552e-05	-3.43536e-05	-3.88813e-05	-4.23654e-05	-4.31288e-05	-4.0269e-05	-3.28822e-05	-1.7303e-05	-4.95188e-06	-6.26662e-07	-2.60284e-07	-2.60455e-07	-2.602e-07	-2.58923e-07
ASP_CP_Leaf_Night_rev_transport	0	2.60487e-06	3.32935e-06	4.07708e-06	4.97981e-06	6.01855e-06	7.19825e-06	8.61648e-06	1.03086e-05	1.23753e-05	1.47958e-05	1.77474e-05	2.12959e-05	2.55427e-05	3.05872e-05	3.65142e-05	4.33596e-05	5.10625e-05	5.9362e-05	6.76225e-05	7.45312e-05	7.76627e-05	7.3151e-05	5.68644e-05	3.04938e-05	8.56346e-06	1.20283e-06	4.98275e-07	4.9914e-07	4.99643e-07	4.98979e-07
pLEU_biomass_Leaf_Day	0	-2.54005e-06	-4.1569e-06	-6.31108e-06	-9.21437e-06	-1.28956e-05	-1.73458e-05	-2.27482e-05	-2.91678e-05	-3.68429e-05	-4.56583e-05	-5.60787e-05	-6.82473e-05	-8.24038e-05	-9.87686e-05	-0.000117501	-0.000138589	-0.000161715	-0.000185972	-0.000209411	-0.000228308	-0.000236152	-0.000222915	-0.000177598	-0.000102259	-3.31944e-05	-5.29003e-06	-2.37453e-06	-2.37598e-06	-2.37743e-06	-2.37888e-06
3PGAREARR-RXN_c_Leaf_Night	0	0.000699412	0.000719771	0.000744707	0.0007775	0.000818983	0.000870121	0.000933904	0.0010123	0.00110893	0.00122469	0.0013653	0.00153433	0.00173641	0.00197638	0.00225898	0.00258779	0.00296395	0.00338317	0.00382901	0.00425453	0.00462368	0.00483621	0.00473924	0.00431967	0.00388557	0.00371875	0.00370506	0.00370804	0.00371103	0.00371401
ALA_CP_Root_Day_transport	0	7.97911e-06	1.01983e-05	1.24887e-05	1.5254e-05	1.84358e-05	2.20494e-05	2.63937e-05	3.15767e-05	3.79074e-05	4.53219e-05	5.43632e-05	6.52328e-05	7.82413e-05	9.36934e-05	0.000111849	0.000132817	0.000156412	0.000181835	0.000207138	0.000228301	0.000237893	0.000224073	0.000174184	9.34074e-05	2.62312e-05	3.68446e-06	1.5263e-06	1.52895e-06	1.53049e-06	1.52845e-06
PHE_pc_Leaf_Day	0	6.26843e-06	9.82612e-06	1.44654e-05	2.06694e-05	2.84867e-05	3.79016e-05	4.93247e-05	6.29017e-05	7.91543e-05	9.78432e-05	0.000119977	0.000145871	0.000176049	0.000210998	0.000251075	0.00029627	0.000345925	0.000398109	0.000448647	0.000489505	0.000506588	0.000478117	0.000380264	0.000217911	7.0118e-05	1.10994e-05	4.96288e-06	4.96616e-06	4.96928e-06	4.97187e-06
pMET_biomass_Root_Day	0	-4.06742e-08	-5.28453e-08	-6.50381e-08	-7.9489e-08	-9.60697e-08	-1.149e-07	-1.3605e-07	-1.64561e-07	-1.97457e-07	-2.33618e-07	-2.81492e-07	-3.37119e-07	-4.03712e-07	-4.8277e-07	-5.75494e-07	-6.82201e-07	-8.01491e-07	-9.28475e-07	-1.05085e-06	-1.14501e-06	-1.16564e-06	-1.08835e-06	-8.88708e-07	-4.67649e-07	-1.33835e-07	-1.69368e-08	-7.03469e-09	-7.03932e-09	-7.03242e-09	-6.99791e-09
RXN-8991_p_Leaf_Day	0	3.52716e-06	5.41855e-06	7.85608e-06	1.11015e-05	1.51763e-05	2.00735e-05	2.60134e-05	3.30742e-05	4.15324e-05	5.12651e-05	6.28041e-05	7.63174e-05	9.20831e-05	0.00011036	0.000131338	0.00015502	0.000181065	0.000208467	0.000235037	0.000256551	0.000265583	0.000250635	0.000199146	0.000113814	3.64395e-05	5.74584e-06	2.56335e-06	2.56513e-06	2.56676e-06	2.56796e-06
SULFATE-ADENYLYLTRANS-RXN_p_Leaf_Day	0	1.23947e-06	1.75328e-06	2.37372e-06	3.17897e-06	4.16879e-06	5.34295e-06	6.76426e-06	8.45518e-06	1.04897e-05	1.28403e-05	1.56454e-05	1.89512e-05	2.28319e-05	2.73579e-05	3.25837e-05	3.85176e-05	4.50828e-05	5.20338e-05	5.88215e-05	6.43671e-05	6.67469e-05	6.29587e-05	4.97425e-05	2.79786e-05	8.68865e-06	1.33695e-06	5.87844e-07	5.88368e-07	5.88785e-07	5.88859e-07
4-COUMARATE--COA-LIGASE-RXN_c_Leaf_Day	0	2.61263e-06	4.27567e-06	6.4914e-06	9.47763e-06	1.32641e-05	1.78414e-05	2.33982e-05	3.00011e-05	3.78955e-05	4.69628e-05	5.7681e-05	7.01972e-05	8.47582e-05	0.000101591	0.000120858	0.000142549	0.000166335	0.000191285	0.000215395	0.000234831	0.0002429	0.000229284	0.000182672	0.000105181	3.41429e-05	5.44118e-06	2.44237e-06	2.44386e-06	2.44535e-06	2.44684e-06
CYTOCHROME-C-OXIDASE-RXN_m_Root_Night	0	0.000195239	0.000260083	0.000337625	0.00043361	0.000549186	0.000685753	0.000853574	0.00104557	0.00128159	0.00156656	0.00189692	0.0022983	0.00277702	0.0033459	0.00401797	0.00480438	0.00571127	0.00673317	0.00784777	0.00898762	0.0100435	0.010635	0.0103899	0.00949383	0.00852228	0.00815868	0.00812758	0.00813247	0.00813745	0.00814276
Coumarate_biomass_Root_Night	0	-2.54971e-07	-3.10435e-07	-3.74312e-07	-4.56285e-07	-5.51462e-07	-6.59554e-07	-8.16298e-07	-9.44296e-07	-1.13535e-06	-1.40171e-06	-1.65849e-06	-2.0019e-06	-2.41251e-06	-2.90108e-06	-3.47807e-06	-4.1514e-06	-4.92315e-06	-5.78252e-06	-6.71012e-06	-7.63321e-06	-8.44848e-06	-8.13002e-06	-5.55185e-06	-3.13787e-06	-8.36079e-07	-1.13873e-07	-4.7006e-08	-4.70262e-08	-4.72541e-08	-4.79791e-08
RXN-9655_p_Root_Night	0	9.06564e-07	1.10377e-06	1.33089e-06	1.62235e-06	1.96075e-06	2.34508e-06	2.90239e-06	3.3575e-06	4.03681e-06	4.98385e-06	5.89686e-06	7.11785e-06	8.57781e-06	1.0315e-05	1.23665e-05	1.47605e-05	1.75045e-05	2.05601e-05	2.38582e-05	2.71403e-05	3.0039e-05	2.89068e-05	1.97399e-05	1.11569e-05	2.97272e-06	4.0488e-07	1.67132e-07	1.47037e-07	1.68014e-07	8.26049e-08
DIHYDRODIPICSYN-RXN_p_Leaf_Day	0	3.24424e-06	4.60175e-06	6.24554e-06	8.38136e-06	1.10092e-05	1.41284e-05	1.79045e-05	2.23967e-05	2.78006e-05	3.40428e-05	4.14901e-05	5.02637e-05	6.05606e-05	7.25662e-05	8.64245e-05	0.000102156	0.000119557	0.000137976	0.000155956	0.000170641	0.000176936	0.000166898	0.000131896	7.42405e-05	2.30874e-05	3.55664e-06	1.56491e-06	1.56628e-06	1.56739e-06	1.56761e-06
PHOSPHOMEVALONATE-KINASE-RXN_x_Root_Day	0	0	0	0	0	0	0	0	0	0	0	0	0	0	0	0	0	0	0	0	0	0	0	0	0	0	0	0	0	-6.95684e-09	0
PHOSGLYPHOS-RXN_c_Leaf_Day	0	0	0	0	0	0	0	0	0	0	0	0	0	0	0	0	-0.000964742	-0.00137018	0	0	0	0	0	0	0	0	0	0	0	0	0
DCDPKIN-RXN_c_Root_Night	0	1.41651e-08	1.72464e-08	2.07951e-08	2.53492e-08	3.06368e-08	3.66419e-08	4.53499e-08	5.24609e-08	6.30752e-08	7.78727e-08	9.21384e-08	1.11216e-07	1.34028e-07	1.61171e-07	1.93226e-07	2.30633e-07	2.73509e-07	3.21251e-07	3.72784e-07	4.24067e-07	4.6936e-07	4.51668e-07	3.08436e-07	1.74326e-07	4.64488e-08	6.32626e-09	2.61145e-09	2.61257e-09	2.62523e-09	2.66551e-09
ADENODEAMIN-RXN_c_Root_Day	0	0	0	0	0	0	0	0	0	0	0	0	0	0	0	0	0	0	0	0	0	0	0	0	0	0	0	7.03469e-09	0	0	0
TRP_pc_Root_Day	0	2.35851e-07	3.2205e-07	4.02166e-07	4.92421e-07	5.95135e-07	7.11788e-07	8.16298e-07	1.01967e-06	1.22178e-06	1.40171e-06	1.7118e-06	2.03833e-06	2.4296e-06	2.89328e-06	3.43414e-06	4.04956e-06	4.72329e-06	5.4121e-06	6.0013e-06	6.2977e-06	5.90289e-06	5.33018e-06	5.16755e-06	2.55691e-06	7.78204e-07	6.46263e-08	2.72176e-08	2.70828e-08	2.67744e-08	2.61345e-08
RXN-9666_c_Root_Day	0	0	0	0	0	0	0	0	0	0	0	0	0	0	0	0	0	0	0	0	0	0	0	0	0	0	0	0	0	1.04353e-08	0
DHAP_3PGA_pc_Leaf_Day	0	0	0	0	0	0	0	0	0	0	0.000899566	0	0	0	0	0	0	0	0	0	0	0	0	0	0.00402824	0.00296928	0	0	0	0.00255858	0
HISTAMINOTRANS-RXN_p_Root_Day	0	3.21752e-07	4.24975e-07	5.2561e-07	6.42795e-07	7.76876e-07	9.29152e-07	1.0884e-06	1.33085e-06	1.59612e-06	1.86894e-06	2.26209e-06	2.70389e-06	3.23295e-06	3.86067e-06	4.59559e-06	5.43821e-06	6.37386e-06	7.35725e-06	8.27176e-06	8.9057e-06	8.84027e-06	8.17352e-06	7.03646e-06	3.63053e-06	1.05965e-06	1.19053e-07	4.96151e-08	4.95799e-08	4.9406e-08	4.89375e-08
RXN-9653_p_Root_Day	0	2.60315e-06	3.3821e-06	4.16244e-06	5.0873e-06	6.14846e-06	7.35362e-06	8.70718e-06	1.05319e-05	1.26372e-05	1.49516e-05	1.80155e-05	2.15756e-05	2.58376e-05	3.08973e-05	3.68316e-05	4.36608e-05	5.12954e-05	5.94224e-05	6.72542e-05	7.32807e-05	7.46012e-05	6.96546e-05	5.68773e-05	2.99295e-05	8.56542e-06	1.08396e-06	4.5022e-07	3.8253e-07	4.50075e-07	4.47866e-07
Protein_Polymerisation_c_Leaf_Day	0	4.70091e-05	7.69323e-05	0.0001168	0.000170532	0.000238661	0.000321021	0.000421004	0.000539812	0.000681856	0.000845004	0.00103786	0.00126306	0.00152506	0.00182792	0.00217461	0.00256488	0.00299288	0.00344181	0.00387561	0.00422533	0.00437051	0.00412551	0.00328683	0.00189252	0.000614334	9.79034e-05	4.39458e-05	4.39726e-05	4.39994e-05	4.40262e-05
ADENYL-KIN-RXN_p_Root_Night	0	1.25208e-06	1.50476e-06	1.90472e-06	2.33712e-06	2.82462e-06	3.37827e-06	4.10417e-06	4.83744e-06	5.8112e-06	7.04748e-06	8.40198e-06	1.01085e-05	1.21499e-05	1.45767e-05	1.74347e-05	2.07511e-05	2.45146e-05	2.86322e-05	3.16105e-05	3.43716e-05	3.94466e-05	3.75428e-05	2.7456e-05	1.50849e-05	4.02999e-06	5.60326e-07	2.39719e-07	7.00469e-08	2.27431e-07	8.35174e-08
PGLUCISOM-RXN_c_Root_Night	0	-1.71951e-06	0	0	-9.39158e-07	-7.0054e-07	0	-1.21751e-06	0	0	-1.03383e-06	0	-1.71231e-06	-3.28702e-06	-5.74108e-06	-9.58482e-06	-1.5662e-05	-2.53126e-05	0	-6.50526e-05	-0.000104425	-0.000167928	0	0	0	0	0	0	-0.000529967	-0.000530289	0
Leaf_Biomass	2.58	2.59171	2.61088	2.63998	2.68246	2.74192	2.8219	2.92678	3.06127	3.23114	3.44166	3.70023	4.0149	4.39484	4.85024	5.39201	6.031	6.77663	7.6341	8.59964	9.65232	10.7412	11.769	12.5878	13.0593	13.2124	13.2367	13.2477	13.2587	13.2696	13.2806
2PGADEHYDRAT-RXN_c_Leaf_Day	0	0.000150214	0.000215955	0.00032836	0.000401889	0.000532025	0.00068691	0.000974413	0.00122393	0.00136577	0.00167526	0.00228182	0.00247784	0.00311414	0.00357852	0.00369274	0.00503536	0.00589057	0.00505319	0.00767593	0.00641804	0.00870108	0.00820826	0.00649429	0.00409653	0.00114776	0.000177732	7.84119e-05	7.85116e-05	7.85319e-05	7.85488e-05
CELLULOSE-SYNTHASE-GDP-FORMING-RXN_c_Leaf_Day	0	0	0	0	0	0	0	0	0	8.02648e-05	0	0	0.000148682	0	0	0	0.000301926	0.000352308	0	0.000456218	0	0	0	0	0	7.23165e-05	0	0	5.17624e-06	0	0
GLY_pc_Root_Night	0	0	0	0	0	0	0	0	0	7.99409e-06	0	1.16914e-05	0	0	0	0	2.93098e-05	3.47737e-05	0	4.74786e-05	5.41109e-05	0	0	3.92446e-05	0	5.91002e-06	0	0	0	0	0
UDPKIN-RXN_c_Leaf_Day	0	0.000117435	0.000157354	0.000202993	0.000260051	0.000328711	0.000409334	0.000506261	0.000621802	0.000681123	0.000924586	0.00112082	0.00120581	0.00163181	0.00195911	0.0023421	0.00248218	0.0029312	0.00382848	0.0039354	0.00491664	0.00526097	0.00521814	0.00457994	0.00340794	0.00228019	0.00196049	0.00192563	0.00192157	0.00192796	0.00192912
PHOSPHORIBULOKINASE-RXN_p_Leaf_Day	0	0.00969672	0.0112091	0.0129753	0.0152183	0.0179496	0.0211829	0.0250994	0.0297857	0.0354576	0.0420925	0.0500674	0.0595522	0.0707908	0.0840285	0.0994833	0.117272	0.137309	0.159094	0.181354	0.201444	0.214474	0.212617	0.1871	0.139383	0.0961655	0.0799353	0.0784295	0.078484	0.0785373	0.0785912
5.1.1.18-RXN_c_Leaf_Day	0	1.45247e-05	1.98e-05	2.59034e-05	3.36825e-05	4.30959e-05	5.40283e-05	6.73528e-05	8.3215e-05	0.000102365	0.00012456	0.00015118	0.000182698	0.000219869	0.000263414	0.000313908	0.000371487	0.000435465	0.000503507	0.000570279	0.000625169	0.000649077	0.000612019	0.00048158	0.000267728	8.12297e-05	1.22945e-05	5.3246e-06	5.3472e-06	5.33432e-06	5.33346e-06
Mitochondrial_ATP_Synthase_m_Leaf_Night	0	0.0025046	0.00253744	0.00258174	0.00264311	0.00272485	0.00283037	0.00296566	0.00313589	0.00334861	0.00360829	0.00392568	0.00430982	0.00477156	0.00532264	0.00597519	0.00674013	0.0076249	0.00862862	0.00973447	0.010896	0.0120115	0.0129072	0.0133574	0.0132587	0.0129271	0.0127755	0.0127688	0.0127793	0.0127899	0.0128004
ADPREDUCT-RXN_c_Leaf_Day	0	0	5.93843e-08	9.01583e-08	1.31634e-07	1.84223e-07	2.47797e-07	3.24974e-07	4.16682e-07	5.26327e-07	6.52261e-07	8.01125e-07	9.74962e-07	1.1772e-06	1.41098e-06	1.67859e-06	1.97984e-06	2.31021e-06	2.65674e-06	2.99159e-06	3.26154e-06	3.37361e-06	3.18449e-06	2.53711e-06	1.46084e-06	4.74206e-07	7.55719e-08	0	0	0	3.39839e-08
BRANCHED-CHAINAMINOTRANSFERILEU-RXN_p_Root_Day	0	-5.28049e-07	-6.52496e-07	-8.36211e-07	-1.02131e-06	-1.23435e-06	-1.47629e-06	-1.76865e-06	-2.11417e-06	-2.53813e-06	-3.03703e-06	-3.64163e-06	-4.3704e-06	-5.24257e-06	-6.27861e-06	-7.49607e-06	-8.90256e-06	-1.0486e-05	-1.21937e-05	-1.3256e-05	-1.4122e-05	-1.60019e-05	-1.50819e-05	-1.16813e-05	-6.27309e-06	-1.70678e-06	-1.70853e-07	-7.14637e-08	-7.1307e-08	-6.55034e-08	-7.29948e-08
NITRATE-REDUCTASE-NADH-RXN_c_Leaf_Day	0	0.000240622	0.000334569	0.000445629	0.000588616	0.000763167	0.000969331	0.00121873	0.00151551	0.00187312	0.00228685	0.00278167	0.00336598	0.00405331	0.00485647	0.00578558	0.00684253	0.00801414	0.00925706	0.0104734	0.0114699	0.0119004	0.0112232	0.0088514	0.00495323	0.00152276	0.000232355	0.000101405	0.000101571	0.000101577	0.000101748
RXN-1106_c_Leaf_Day	0	1.8869e-06	3.08798e-06	4.68823e-06	6.84496e-06	9.57961e-06	1.28854e-05	1.68987e-05	2.16675e-05	2.7369e-05	3.39176e-05	4.16585e-05	5.0698e-05	6.12143e-05	7.33709e-05	8.72866e-05	0.000102952	0.000120131	0.000138151	0.000155563	0.0001696	0.000175428	0.000165594	0.00013193	7.59637e-05	2.46587e-05	3.92974e-06	1.76394e-06	1.76501e-06	1.76609e-06	1.76717e-06
RIB5PISOM-RXN_p_Root_Day	0	-3.24598e-05	-4.3199e-05	-5.41007e-05	-6.74678e-05	-8.35732e-05	-0.000102472	-0.000121775	-0.000151574	-0.000183995	-0.000217905	-0.000271015	-0.000328392	-0.000397547	-0.000480719	-0.000580377	-0.000699077	-0.00083916	-0.00100215	-0.00118549	-0.00138293	-0.00157386	-0.00173378	-0.00177543	-0.00182495	-0.00179133	-0.00177359	-0.00177567	-0.00177676	-0.00177784	-0.00177874
FattyAcid_biomass_Root_Night	0	-9.06564e-07	-1.10377e-06	-1.33089e-06	-1.62235e-06	-1.96075e-06	-2.34508e-06	-2.90239e-06	-3.3575e-06	-4.03681e-06	-4.98385e-06	-5.89686e-06	-7.11785e-06	-8.57781e-06	-1.0315e-05	-1.23665e-05	-1.47605e-05	-1.75045e-05	-2.05601e-05	-2.38582e-05	-2.71403e-05	-3.0039e-05	-2.89068e-05	-1.97399e-05	-1.11569e-05	-2.97272e-06	-4.0488e-07	-1.67132e-07	-1.67204e-07	-1.68014e-07	-1.70592e-07
AICARSYN-RXN_p_Leaf_Day	0	3.08435e-07	5.64151e-07	8.56504e-07	1.25052e-06	1.75012e-06	2.35407e-06	3.08726e-06	3.95848e-06	5.0001e-06	6.19648e-06	7.61069e-06	9.26214e-06	1.11834e-05	1.34043e-05	1.59466e-05	1.88085e-05	2.1947e-05	2.5239e-05	2.84201e-05	3.09846e-05	3.20493e-05	3.02527e-05	2.41026e-05	1.3878e-05	4.50496e-06	7.17933e-07	2.88336e-07	2.88512e-07	2.88687e-07	3.22847e-07
6PGLUCONDEHYDROG-RXN_c_Root_Day	0	1.62631e-07	5.72224e-07	2.20577e-06	3.57179e-06	5.0546e-06	7.72841e-06	1.03404e-05	1.40314e-05	1.78387e-05	2.37815e-05	3.05368e-05	3.97233e-05	5.20613e-05	6.89092e-05	9.22766e-05	0.000125314	0.000172828	0.000242423	0.000348644	0.000511815	0.000775268	0.0011754	0.00169302	0.00232153	0.00280182	0.00297009	0.00298817	0.00298999	0.00299178	0.0029936
GMP-SYN-NH3-RXN_c_Leaf_Day	0	1.81432e-07	2.96921e-07	4.50792e-07	6.58169e-07	9.21116e-07	1.23898e-06	1.62487e-06	2.08341e-06	2.63163e-06	3.2613e-06	4.00562e-06	4.87481e-06	5.88599e-06	7.0549e-06	8.39294e-06	9.8992e-06	1.15511e-05	1.32837e-05	1.4958e-05	1.63077e-05	1.6868e-05	1.59225e-05	1.26856e-05	7.3042e-06	2.37103e-06	3.77859e-07	1.69609e-07	1.69713e-07	1.69816e-07	1.6992e-07
ASN_CP_Root_Day_transport	0	8.30815e-06	1.06189e-05	1.30037e-05	1.5883e-05	1.9196e-05	2.29586e-05	2.7482e-05	3.28789e-05	3.94706e-05	4.71908e-05	5.6605e-05	6.79228e-05	8.14677e-05	9.75571e-05	0.000116461	0.000138294	0.000162862	0.000189334	0.00021568	0.000237715	0.000247703	0.000233313	0.000181367	9.72592e-05	2.73129e-05	3.8364e-06	1.58924e-06	1.59199e-06	1.5936e-06	1.59148e-06
RXN-3521_c_Root_Night	0	0	0	0	0	0	0	0	0	0	0	0	0	0	0	0	0	0	0	0	0	0	0	0	0	0	0	1.04458e-08	0	0	0
RXN-9651_p_Root_Night	0	9.06564e-07	1.10377e-06	1.33089e-06	1.62235e-06	1.96075e-06	2.34508e-06	2.90239e-06	3.3575e-06	4.03681e-06	4.98385e-06	5.89686e-06	7.11785e-06	8.57781e-06	1.0315e-05	1.23665e-05	1.47605e-05	1.75045e-05	2.05601e-05	2.38582e-05	2.71403e-05	3.0039e-05	2.89068e-05	1.97399e-05	1.11569e-05	2.97272e-06	4.0488e-07	1.67132e-07	1.47037e-07	1.68014e-07	8.26049e-08
sFRU_biomass_Root_Day	0	-1.83034e-06	-2.37804e-06	-2.92671e-06	-3.57701e-06	-4.32313e-06	-5.17051e-06	-6.12224e-06	-7.40526e-06	-8.88556e-06	-1.05128e-05	-1.26671e-05	-1.51703e-05	-1.81671e-05	-2.17247e-05	-2.58972e-05	-3.0699e-05	-3.60671e-05	-4.17814e-05	-4.72881e-05	-5.15255e-05	-5.24539e-05	-4.89759e-05	-3.99919e-05	-2.10442e-05	-6.02256e-06	-7.62157e-07	-3.16561e-07	-3.16769e-07	-3.16459e-07	-3.14906e-07
INORGPYROPHOSPHAT-RXN_p_Root_Night	0	4.34006e-06	5.31621e-06	6.50044e-06	7.95196e-06	9.61066e-06	1.14944e-05	1.41492e-05	1.64575e-05	1.97824e-05	2.42963e-05	2.88106e-05	3.47429e-05	4.18372e-05	5.02761e-05	6.02342e-05	7.18363e-05	8.50967e-05	9.97894e-05	0.000114182	0.000128302	0.00014341	0.000137587	9.57746e-05	5.36982e-05	1.43184e-05	1.94894e-06	8.18154e-07	6.47425e-07	8.08918e-07	6.69929e-07
RXN0-5114_p_Root_Night	0	4.40754e-06	5.15956e-06	6.15856e-06	7.53252e-06	9.10373e-06	1.08882e-05	1.38544e-05	1.55853e-05	1.87633e-05	2.37901e-05	2.7836e-05	3.37632e-05	4.08455e-05	4.92835e-05	5.92878e-05	7.1055e-05	8.47275e-05	0.000100312	0.000117717	0.000136771	0.000158299	0.000154384	9.64782e-05	5.66595e-05	1.45029e-05	1.90625e-06	7.97277e-07	7.8536e-07	7.98312e-07	5.51735e-07
RXN0-267_c_Leaf_Day	0	0	0	0	0	0	0	0	0	0	0	0	0	0	0	0	0	0	0	0	0	0	0	0	0	0	0	-3.39219e-08	0	-3.39632e-08	-6.79679e-08
MET_CP_Leaf_Day_rev_transport	0	5.75812e-07	7.35963e-07	9.01249e-07	1.1008e-06	1.33042e-06	1.59119e-06	1.9047e-06	2.27873e-06	2.73559e-06	3.27065e-06	3.92312e-06	4.70752e-06	5.64628e-06	6.76138e-06	8.07156e-06	9.58476e-06	1.12875e-05	1.31221e-05	1.49481e-05	1.64753e-05	1.71675e-05	1.61702e-05	1.257e-05	6.74074e-06	1.89298e-06	2.65889e-07	1.10145e-07	1.10336e-07	1.10447e-07	1.10301e-07
OROPRIBTRANS-RXN_p_Leaf_Day	0	2.90292e-07	4.75074e-07	7.21267e-07	1.05307e-06	1.47379e-06	1.98238e-06	2.5998e-06	3.33346e-06	4.21061e-06	5.21809e-06	6.409e-06	7.79969e-06	9.41758e-06	1.12878e-05	1.34287e-05	1.58387e-05	1.84817e-05	2.12539e-05	2.39327e-05	2.60923e-05	2.69889e-05	2.54759e-05	2.02969e-05	1.16867e-05	3.79365e-06	6.04575e-07	2.37453e-07	2.7154e-07	2.37743e-07	2.37888e-07
sGLC_biomass_Leaf_Day	0	-9.61592e-07	-1.57368e-06	-2.3892e-06	-3.4883e-06	-4.88192e-06	-6.56662e-06	-8.61182e-06	-1.10421e-05	-1.39477e-05	-1.72849e-05	-2.12298e-05	-2.58365e-05	-3.11957e-05	-3.7391e-05	-4.44826e-05	-5.24658e-05	-6.12207e-05	-7.04036e-05	-7.92772e-05	-8.64309e-05	-8.94006e-05	-8.43891e-05	-6.72334e-05	-3.87123e-05	-1.25665e-05	-2.00266e-06	-8.98929e-07	-8.99477e-07	-9.00025e-07	-9.00575e-07
6PFRUCTPHOS-RXN_c_Root_Day	0	4.41014e-05	6.03673e-05	3.99709e-05	5.91532e-05	0.000141786	0.000114992	0.00015222	0.000195928	0.000248662	0.000311211	0.000389686	0.000479444	0.000821432	0.000710699	0.000858766	0.00143208	0.00123957	0.00202179	0.00176871	0.00274479	0.0031113	0.0027643	0.00266551	0.00186065	0.00109275	0.000813802	0.00078907	0.000789538	0.00205794	0.000790339
HIS_CP_Root_Night_transport	0	1.09679e-07	1.40183e-07	1.71666e-07	2.09676e-07	2.53413e-07	3.03084e-07	3.62799e-07	4.34044e-07	5.21064e-07	6.22981e-07	7.47261e-07	8.96671e-07	1.07548e-06	1.28788e-06	1.53744e-06	1.82567e-06	2.15e-06	2.49945e-06	2.84726e-06	3.13816e-06	3.27001e-06	3.08004e-06	2.39429e-06	1.28395e-06	3.60567e-07	5.06455e-08	2.098e-08	2.10164e-08	2.10376e-08	2.10097e-08
2.7.1.90-RXN_c_Leaf_Night	0	3.50327e-05	4.5721e-05	5.74465e-05	7.17652e-05	8.86916e-05	0.00010832	0.000131869	0.000159974	0.000194058	0.000234164	0.00028268	0.000340837	0.000410324	0.000492889	0.000590182	0.000703324	0.000832294	0.000974619	0.00111955	0.00124224	0.00133357	0.00135492	0.00123868	0.000970173	0.000730345	0.000644933	0.000638015	0.000638401	0.000638788	0.000639171
RIBULP3EPIM-RXN_p_Leaf_Night	0	0.000118283	0.000117838	0.000117541	0.000117352	0.000117437	0.000117964	0.000118975	0.000120634	0.000123017	0.000126451	0.000130913	0.000136664	0.000143937	0.000153032	0.000164324	0.000178316	0.000195678	0.000217345	0.00024468	0.000279704	0.000325102	0.000384338	0.000459329	0.00054142	0.000602024	0.000623792	0.000626438	0.000626954	0.00062747	0.000627988
RXN-9520_p_Root_Night	0	9.06564e-07	1.10377e-06	1.33089e-06	1.62235e-06	1.96075e-06	2.34508e-06	2.90239e-06	3.3575e-06	4.03681e-06	4.98385e-06	5.89686e-06	7.11785e-06	8.57781e-06	1.0315e-05	1.23665e-05	1.47605e-05	1.75045e-05	2.05601e-05	2.38582e-05	2.71403e-05	3.0039e-05	2.89068e-05	1.97399e-05	1.11569e-05	2.97272e-06	4.0488e-07	1.67132e-07	1.47037e-07	1.68014e-07	8.26049e-08
PROLINE-MULTI_c_Root_Night	0	8.49904e-08	1.03478e-07	1.24771e-07	1.52095e-07	1.83821e-07	2.19851e-07	2.72099e-07	3.14765e-07	3.78451e-07	4.67236e-07	5.5283e-07	6.67299e-07	8.0417e-07	9.67027e-07	1.15936e-06	1.3838e-06	1.64105e-06	1.92751e-06	2.23671e-06	2.5444e-06	2.81616e-06	2.71001e-06	1.85062e-06	1.04596e-06	2.78693e-07	3.79575e-08	1.56687e-08	0	1.57514e-08	1.5993e-08
LYSINE--TRNA-LIGASE-RXN_c_Leaf_Day	0	1.27003e-06	2.07845e-06	3.15554e-06	4.60718e-06	6.44781e-06	8.67289e-06	1.13741e-05	1.45839e-05	1.84214e-05	2.28291e-05	2.80394e-05	3.41237e-05	4.12019e-05	4.93843e-05	5.87506e-05	6.92944e-05	8.08575e-05	9.29859e-05	0.000104706	0.000114154	0.000118076	0.000111457	8.87989e-05	5.11294e-05	1.65972e-05	2.64502e-06	1.18727e-06	1.18799e-06	1.18871e-06	1.18944e-06
DGDPKIN-RXN_c_Root_Day	0	4.06742e-08	5.28453e-08	6.50381e-08	7.9489e-08	9.60697e-08	1.149e-07	1.3605e-07	1.64561e-07	1.97457e-07	2.33618e-07	2.81492e-07	3.37119e-07	4.03712e-07	4.8277e-07	5.75494e-07	6.82201e-07	8.01491e-07	9.28475e-07	1.05085e-06	1.14501e-06	1.16564e-06	1.08835e-06	8.88708e-07	4.67649e-07	1.33835e-07	1.69368e-08	7.03469e-09	7.03932e-09	7.03242e-09	6.99791e-09
BENZALDEHYDE-DEHYDROGENASE-NADP+-RXN_c_Root_Day	0	0	0	0	0	0	0	0	0	0	0	0	0	0	0	0	0	0	0	0	0	0	0	0	0	0	-3.38736e-08	0	0	0	0
GLY3KIN-RXN_p_Leaf_Day	0	0.00119275	0.00137845	0.00159694	0.00187528	0.00221512	0.00261825	0.00310657	0.00369082	0.00439756	0.00522387	0.00621626	0.00739564	0.00879209	0.0104358	0.0123536	0.0145596	0.0170431	0.0197419	0.0224987	0.0249868	0.0266033	0.0263842	0.0232476	0.0173641	0.0120146	0.00999246	0.00980443	0.0098112	0.0098179	0.00982459
NADPHoxm_tx_Root_Night	0	-5.86953e-05	-7.9182e-05	-0.00010427	-0.000134912	-0.000171947	-0.00021624	-0.00026926	-0.000332692	-0.000408842	-0.000499886	-0.000609092	-0.000740133	-0.000897306	-0.00108552	-0.00131021	-0.00157701	-0.00189122	-0.00225649	-0.0026726	-0.00313121	-0.0036091	-0.00405922	-0.00440913	-0.00459677	-0.00464946	-0.00465626	-0.00465908	-0.0046619	-0.00466473	-0.00466755
HISTCYCLOHYD-RXN_p_Root_Day	0	3.21752e-07	4.24975e-07	5.2561e-07	6.42795e-07	7.76876e-07	9.29152e-07	1.0884e-06	1.33085e-06	1.59612e-06	1.86894e-06	2.26209e-06	2.70389e-06	3.23295e-06	3.86067e-06	4.59559e-06	5.43821e-06	6.37386e-06	7.35725e-06	8.27176e-06	8.9057e-06	8.84027e-06	8.17352e-06	7.03646e-06	3.63053e-06	1.05965e-06	1.19053e-07	4.96151e-08	4.95799e-08	4.9406e-08	4.89375e-08
pGLY_biomass_Leaf_Day	0	-2.46748e-06	-4.03813e-06	-6.13077e-06	-8.9511e-06	-1.25272e-05	-1.68502e-05	-2.20983e-05	-2.83344e-05	-3.57902e-05	-4.43537e-05	-5.44765e-05	-6.62974e-05	-8.00494e-05	-9.59466e-05	-0.000114144	-0.000134629	-0.000157095	-0.000180658	-0.000203428	-0.000221785	-0.000229405	-0.000216546	-0.000172524	-9.93372e-05	-3.2246e-05	-5.13889e-06	-2.30669e-06	-2.30809e-06	-2.3095e-06	-2.31091e-06
NADPHoxm_tx_Root_Day	0	-5.86953e-05	-7.9182e-05	-0.00010427	-0.000134912	-0.000171947	-0.00021624	-0.00026926	-0.000332692	-0.000408842	-0.000499886	-0.000609092	-0.000740133	-0.000897306	-0.00108552	-0.00131021	-0.00157701	-0.00189122	-0.00225649	-0.0026726	-0.00313121	-0.0036091	-0.00405922	-0.00440913	-0.00459677	-0.00464946	-0.00465626	-0.00465908	-0.0046619	-0.00466473	-0.00466755
RXN-9514_p_Leaf_Day	0	4.17295e-06	6.82919e-06	1.03682e-05	1.51379e-05	2.11857e-05	2.84966e-05	3.73721e-05	4.79185e-05	6.05276e-05	7.501e-05	9.21293e-05	0.000112121	0.000135378	0.000162263	0.000193038	0.000227682	0.000265675	0.000305525	0.000344033	0.000375077	0.000387965	0.000366217	0.000291768	0.000167997	5.45337e-05	8.69077e-06	3.90101e-06	3.90339e-06	3.90577e-06	3.90815e-06
RXN-10703_c_Root_Day	0	0	0	0	0	0	0	0	0	0	0	0	0	0	0	0	0	0	0	0	0	0	0	0	0	0	-1.12912e-08	-2.3449e-09	0	-6.95684e-09	0
4.1.99.4-RXN_c_Root_Day	0	0	0	0	0	0	0	0	0	0	0	0	0	0	0	0	0	0	0	0	0	0	0	0	0	0	0	7.03469e-09	0	3.62959e-09	0
ACETYLORNTRANSAM-RXN_p_Leaf_Day	0	4.76663e-06	7.17183e-06	1.02298e-05	1.42804e-05	1.93451e-05	2.54165e-05	3.27777e-05	4.15293e-05	5.20221e-05	6.41053e-05	7.84495e-05	9.52686e-05	0.000114915	0.000137717	0.000163922	0.000193537	0.000226148	0.000260501	0.000293858	0.000320918	0.000332329	0.000313594	0.000248889	0.000141793	4.51282e-05	7.0828e-06	3.15119e-06	3.15349e-06	3.15555e-06	3.15682e-06
pTRP_biomass_Leaf_Day	0	-7.2573e-07	-1.18769e-06	-1.80317e-06	-2.63268e-06	-3.68446e-06	-4.95594e-06	-6.49949e-06	-8.33364e-06	-1.05265e-05	-1.30452e-05	-1.60225e-05	-1.94992e-05	-2.35439e-05	-2.82196e-05	-3.35718e-05	-3.95968e-05	-4.62043e-05	-5.31348e-05	-5.98319e-05	-6.52308e-05	-6.74721e-05	-6.36899e-05	-5.07422e-05	-2.92168e-05	-9.48413e-06	-1.51144e-06	-6.78437e-07	-6.78851e-07	-6.79265e-07	-6.79679e-07
SUC_ACONITATE_mc_Root_Night	0	0	0	0	0	0	0	0	0	0	0	0	0	0	-1.74065e-05	0	0	0	0	0	0	0	0	0	0	0	0	0	0	0	0
RXN0-2382_p_Leaf_Day	0	1.71284e-06	2.44934e-06	3.34816e-06	4.51976e-06	5.96518e-06	7.6837e-06	9.76468e-06	1.224e-05	1.52161e-05	1.8652e-05	2.27478e-05	2.75693e-05	3.32233e-05	3.98105e-05	4.74087e-05	5.60278e-05	6.55543e-05	7.56299e-05	8.54572e-05	9.34742e-05	9.69022e-05	9.14102e-05	7.22908e-05	4.07724e-05	1.27292e-05	1.96725e-06	8.67257e-07	8.67999e-07	8.68603e-07	8.68766e-07
ADENYLOSUCCINATE-SYNTHASE-RXN_p_Root_Day	0	5.16198e-06	6.71357e-06	8.26515e-06	1.00225e-05	1.22092e-05	1.46023e-05	1.72783e-05	2.09136e-05	2.50935e-05	2.96695e-05	3.57596e-05	4.2821e-05	5.12747e-05	6.13103e-05	7.30794e-05	8.66201e-05	0.000101751	0.000117846	0.000133323	0.000145162	0.000147552	0.000137687	0.000112793	5.92807e-05	1.6986e-05	2.13453e-06	8.79709e-07	8.87259e-07	8.86264e-07	8.81688e-07
PYRUVDEH-RXN_m_Leaf_Night	0	0.00076483	0.000783479	0.000806888	0.000838157	0.000878187	0.000928003	0.000990502	0.00106761	0.00116284	0.0012771	0.00141591	0.00158275	0.00178209	0.00201865	0.00229697	0.00262052	0.00299034	0.00340223	0.00384218	0.00427846	0.00464861	0.00485045	0.00476224	0.00437053	0.00395666	0.00379527	0.00378158	0.0037847	0.00378782	0.00379093
RXN66-3_m_Root_Night	0	7.84751e-07	1.04851e-06	1.30119e-06	1.59196e-06	1.92403e-06	2.30116e-06	2.67564e-06	3.29619e-06	3.95191e-06	4.59449e-06	5.57832e-06	6.65892e-06	7.95324e-06	9.48829e-06	1.12832e-05	1.33358e-05	1.5604e-05	1.7966e-05	2.01041e-05	2.14586e-05	2.0904e-05	1.91822e-05	1.71729e-05	8.73601e-06	2.58615e-06	3.86505e-07	1.53323e-07	1.61337e-07	1.55389e-07	6.96354e-07
3PGAREARR-RXN_p_Leaf_Night	0	6.49104e-05	6.30598e-05	6.13867e-05	5.96876e-05	5.80314e-05	5.64803e-05	5.49201e-05	5.33052e-05	5.15059e-05	4.95314e-05	4.7157e-05	4.42692e-05	4.07105e-05	3.63067e-05	3.08803e-05	2.42824e-05	1.64516e-05	7.49836e-06	0	9.41447e-06	9.81002e-06	0	1.19331e-05	4.49195e-05	6.94213e-05	7.62792e-05	7.64297e-05	7.6561e-05	7.66916e-05	7.68211e-05
FUMHYDR-RXN_c_Leaf_Day	0	0	9.63286e-06	1.38015e-05	1.93314e-05	0	3.2576e-05	4.20283e-05	5.65993e-05	6.67382e-05	0	0.000107075	0	0	0	0	0.000264195	0.000308675	0	0.000400978	0.00043784	0.000426376	0.000402342	0.000339654	0	6.17451e-05	9.70368e-06	0	4.25583e-06	4.2586e-06	0
RXN0-5219_c_Root_Day	0	0	0	0	0	0	0	0	0	0	0	0	0	0	0	0	0	0	0	0	0	0	0	0	0	0	0	7.03469e-09	0	3.62959e-09	0
GAP_Pi_pc_Root_Night	0	0	0	4.30246e-07	2.86029e-06	6.22811e-06	1.08158e-05	1.5835e-05	2.29138e-05	3.19046e-05	4.02128e-05	6.03979e-05	7.86424e-05	0.000100665	0.000127777	0.000161912	0.000206081	0.000264902	0.000345766	0.000447108	0.000582489	0.000717622	0.000905414	0.00109128	0.00151179	0.0017147	0.00177828	0.00178523	0.00178656	0.00178741	0.0017884
Protein_Translocation_c_Root_Day	0	6.43873e-05	8.36541e-05	0.000102955	0.000125831	0.000152078	0.000181887	0.000215367	0.000260501	0.000312574	0.000369817	0.000445602	0.000533659	0.000639077	0.000764225	0.000911007	0.00107992	0.00126876	0.00146978	0.00166349	0.00181255	0.00184521	0.00172286	0.00140682	0.000740288	0.00021186	2.6811e-05	1.11359e-05	1.11432e-05	1.11323e-05	1.10777e-05
pPHE_biomass_Root_Night	0	-6.94088e-07	-8.45072e-07	-1.01896e-06	-1.24211e-06	-1.5012e-06	-1.79545e-06	-2.22215e-06	-2.57058e-06	-3.09069e-06	-3.81576e-06	-4.51478e-06	-5.44961e-06	-6.56739e-06	-7.89738e-06	-9.46807e-06	-1.1301e-05	-1.34019e-05	-1.57413e-05	-1.82664e-05	-2.07793e-05	-2.29986e-05	-2.21317e-05	-1.51134e-05	-8.54199e-06	-2.27599e-06	-3.09987e-07	-1.27961e-07	-1.28016e-07	-1.28636e-07	-1.3061e-07
dGMP_biomass_Leaf_Day	0	-1.81432e-08	-2.96921e-08	-4.50792e-08	-6.58169e-08	-9.21116e-08	-1.23898e-07	-1.62487e-07	-2.08341e-07	-2.63163e-07	-3.2613e-07	-4.00562e-07	-4.87481e-07	-5.88599e-07	-7.0549e-07	-8.39294e-07	-9.8992e-07	-1.15511e-06	-1.32837e-06	-1.4958e-06	-1.63077e-06	-1.6868e-06	-1.59225e-06	-1.26856e-06	-7.3042e-07	-2.37103e-07	-3.77859e-08	-1.69609e-08	-1.69713e-08	-1.69816e-08	-1.6992e-08
HISTAMINOTRANS-RXN_p_Leaf_Day	0	9.10438e-07	1.33273e-06	1.85872e-06	2.54994e-06	3.40855e-06	4.4337e-06	5.67586e-06	7.15305e-06	8.9265e-06	1.09713e-05	1.34037e-05	1.62612e-05	1.96055e-05	2.34943e-05	2.79714e-05	3.30406e-05	3.86328e-05	4.45354e-05	5.02798e-05	5.49527e-05	5.69369e-05	5.37186e-05	4.25596e-05	2.41267e-05	7.60695e-06	1.18502e-06	5.24904e-07	5.25319e-07	5.25672e-07	5.2583e-07
RXN490-3650_p_Leaf_Day	0	0.0547083	0.0621569	0.0709299	0.0821306	0.0958248	0.112086	0.131816	0.155446	0.184052	0.217512	0.257713	0.305497	0.362079	0.428674	0.506359	0.595696	0.696228	0.805409	0.916829	1.0172	1.08204	1.07225	0.943975	0.704286	0.486547	0.404343	0.396638	0.396921	0.397199	0.397479
pTHR_biomass_Leaf_Day	0	-1.57846e-06	-2.58322e-06	-3.92189e-06	-5.72607e-06	-8.01371e-06	-1.07792e-05	-1.41364e-05	-1.81257e-05	-2.28952e-05	-2.83733e-05	-3.48489e-05	-4.24108e-05	-5.12081e-05	-6.13776e-05	-7.30186e-05	-8.61231e-05	-0.000100494	-0.000115568	-0.000130134	-0.000141877	-0.000146752	-0.000138525	-0.000110364	-6.35466e-05	-2.0628e-05	-3.28738e-06	-1.4756e-06	-1.4765e-06	-1.4774e-06	-1.4783e-06
MAL_ISOCITRATE_mc_Root_Night	0	0	0	0	0	0	0	0	0	0	0	-8.7891e-05	0	0	-0.000146679	0	-0.000194546	-2.8657e-05	0	-0.000268674	-0.000190785	0	0	0	0	0	0	0	0	0	0
2KG_MAL_mc_Root_Day	0	0	0	0	0	0	0	0	0	0	0	0	0	0	0	0	0	0	0	0	0	0	0	0	0	0	0	0.00131348	0	0	0
MAL_ACONITATE_mc_Root_Night	0	0	0	0	0	-3.01121e-05	0	0	0	0	0	0	0	-0.000139246	0	0	0	0	0	0	0	0	0	0	0	0	0	0	0	0	0
pASN_biomass_Leaf_Day	0	-7.03958e-06	-1.15205e-05	-1.74907e-05	-2.5537e-05	-3.57393e-05	-4.80726e-05	-6.3045e-05	-8.08364e-05	-0.000102107	-0.000126539	-0.000155418	-0.000189143	-0.000228376	-0.00027373	-0.000325646	-0.000384089	-0.000448181	-0.000515408	-0.000580369	-0.000632739	-0.00065448	-0.000617792	-0.0004922	-0.000283403	-9.1996e-05	-1.46609e-05	-6.58084e-06	-6.58485e-06	-6.58887e-06	-6.59289e-06
2KG_MAL_pc_Root_Day	0	2.68895e-06	2.08913e-06	2.11381e-06	2.66185e-06	3.02494e-06	3.50296e-06	6.53039e-06	4.99517e-06	6.14839e-06	1.12137e-05	1.1458e-05	1.47783e-05	1.87198e-05	2.34736e-05	2.93161e-05	3.66689e-05	4.61711e-05	5.88367e-05	6.83343e-05	7.53157e-05	7.84802e-05	7.3921e-05	5.74629e-05	4.48282e-05	8.6536e-06	4.18294e-06	1.72551e-06	1.71895e-06	1.73842e-06	1.87691e-06
RXN-707_c_Root_Day	0	0	0	0	0	0	0	0	0	0	0	0	0	0	0	0	0	0	0	0	0	0	0	0	0	0	0	0	0	3.47842e-09	0
DIHYDROFOLATEREDUCT-RXN_m_Root_Day	0	4.06742e-08	5.28453e-08	0	0	0	1.149e-07	1.3605e-07	1.64561e-07	1.97457e-07	2.33618e-07	2.81492e-07	3.37119e-07	4.03712e-07	4.8277e-07	5.75494e-07	6.82201e-07	8.01491e-07	9.28475e-07	1.05085e-06	1.14501e-06	1.16564e-06	1.08835e-06	8.88708e-07	4.67649e-07	1.33835e-07	1.69368e-08	0	7.03932e-09	7.03242e-09	0
6.3.4.16-RXN_p_Root_Day	0	7.18477e-06	9.36247e-06	1.14679e-05	1.40176e-05	1.69415e-05	2.03771e-05	2.40808e-05	2.91848e-05	3.50157e-05	4.13504e-05	4.98647e-05	5.96978e-05	7.14701e-05	8.54444e-05	0.000101829	0.000120672	0.000141712	0.000164058	0.00018546	0.000201649	0.000204379	0.000190505	0.000157009	8.23312e-05	2.36446e-05	2.93205e-06	1.20442e-06	1.21902e-06	1.21733e-06	1.20345e-06
RXN-4021_c_Root_Day	0	0	0	0	0	0	0	0	0	0	0	0	0	0	0	0	0	0	0	0	0	0	0	0	0	0	0	0	0	3.47842e-09	0
1.10.2.2-RXN_m_Root_Night	0	0.000390479	0.000520165	0.00067525	0.00086722	0.00109837	0.00137151	0.00170715	0.00209115	0.00256319	0.00313312	0.00379384	0.00459659	0.00555403	0.0066918	0.00803595	0.00960876	0.0114225	0.0134663	0.0156955	0.0179752	0.0200871	0.02127	0.0207799	0.0189877	0.0170446	0.0163174	0.0162552	0.0162649	0.0162749	0.0162855
[truncated: 445 more rows]

## Sheet: N_high
Day	6	7	8	9	10	11	12	13	14	15	16	17	18	19	20	21	22	23	24	25	26	27	28	29	30	31	32	33	34	35	36
Reactions
[truncated: 1,448 more rows]
