# Supplementary material for: A Dynamic Multi-Tissue Flux Balance Model Captures Carbon and Nitrogen Metabolism and Optimal Resource Partitioning During Arabidopsis Growth
Source: Front Plant Sci. 2018 Jun 26;9:884. doi: 10.3389/fpls.2018.00884 (PMC6028781; doi:10.3389/fpls.2018.00884)
Supplement: Supplementary File 7 — Sensitivity analysis by increasing and decreasing day:night constraints and initial nitrate concentration. [file Data_Sheet_7.XLS]

## Sheet: Readme
Percentage increase or decrease in day (D):night (N) flux constraints	RBC:RBO and Sucrose-AA day:night (Default value = 3:1)	NO3_tx_Root_Day:Night (Default value = 3:2)	Increased initial nitrate concentration (Default value = 1.2 mM)	Decreased initial nitrate concentration (Default value = 1.2 mM)
-0.33%(N)	3/0.9967	3/1.9934	2 mM – 5 mM	0.5 mM – 0.9 mM
-0.66%(N)	3/0.9934	3/1.9868
-1%(N)	3/0.99	3/1.98
-1.33%(N)	3/0.9867	3/1.9734
-1.66%(N)	3/0.9834	3/1.9668
0.33%(N)	3/1.0033	3/2.0066
0.66%(N)	3/1.0066	3/2.0132
1%(N)	3/1.01	3/2.02
1.33%(N)	3/1.0133	3/2.0266
1.66%(N)	3/1.0166	3/2.0332
-0.33%(D)	2.99/1	2.99/2
-0.66%(D)	2.98/1	2.98/2
-1%(D)	2.97/1	2.97/2
-1.33%(D)	2.96/1	2.96/2
-1.66%(D)	2.95/1	2.95/2
0.33%(D)	3.01/1	3.01/2
0.66%(D)	3.02/1	3.02/2
1%(D)	3.03/1	3.03/2
1.33%(D)	3.04/1	3.04/2
1.66%(D)	3.05/1	3.05/2
Individual sheets include flux distributions under above day:night flux ratios, Rubisco activity and nitrate concentrations.

## Sheet: -0.33%(N)
Reactions	0	1	2	3	4	5	6	7	8	9	10	11	12	13	14	15	16	17	18	19	20	21	22	23	24	25	26	27	28
F16ALDOLASE-RXN_c_Root_Day	8.21027e-05	0.000108018	9.48643e-05	0.000123656	0.000157435	0.00019733	0.000325195	0.000302643	0.000484045	0.000586651	0.000712801	0.000667959	0.000805473	0.000968079	0.00115888	0.00137999	0.00163138	0.00245067	0.00280782	0.00249056	0.00270539	0.00276431	0.00266702	0.00186141	0.00109302	0.000814953	0.00078919	0.000789783	0.000790219
AMPSYN-RXN_p_Root_Day	5.2265e-06	6.71787e-06	8.09653e-06	9.99408e-06	1.20788e-05	1.44463e-05	1.72926e-05	2.06884e-05	2.48362e-05	2.9694e-05	3.56177e-05	4.28403e-05	5.12979e-05	6.13381e-05	7.31125e-05	8.66594e-05	0.000101798	0.0001179	0.000133372	0.000145217	0.000147599	0.000137676	0.00011289	5.93358e-05	1.70006e-05	2.19215e-06	8.81161e-07	8.85206e-07	8.78324e-07
ADENYL-KIN-RXN_p_Root_Day	3.72562e-06	4.77224e-06	5.80499e-06	7.12177e-06	8.6073e-06	1.02944e-05	1.23227e-05	1.47425e-05	1.76982e-05	2.11599e-05	2.53811e-05	3.04862e-05	3.654e-05	4.37292e-05	5.21694e-05	6.19018e-05	7.28216e-05	8.45247e-05	9.73242e-05	0.000107736	0.000108589	0.000101876	8.09536e-05	4.30512e-05	1.22956e-05	1.59562e-06	7.21083e-07	6.94115e-07	7.21829e-07
GLN_GLU_pc_Leaf_Day	-0.00118747	-0.00137438	-0.00159553	-0.00187809	-0.00222266	-0.00263169	-0.0031277	-0.0037211	-0.0044386	-0.00527704	-0.00628355	-0.00747898	-0.00889372	-0.0105581	-0.012499	-0.0147304	-0.0172409	-0.0199671	-0.022749	-0.0252556	-0.0268768	-0.0266378	-0.0234447	-0.017468	-0.0120266	-0.00996607	-0.00977028	-0.00977723	-0.0097837
OROTATE_pc_Root_Night	-1.478e-06	-1.85889e-06	-2.35838e-06	-2.82362e-06	-3.4126e-06	-4.0815e-06	-4.88566e-06	-5.84508e-06	-7.01694e-06	-8.38942e-06	-1.0063e-05	-1.19942e-05	-1.44544e-05	-1.73817e-05	-2.08389e-05	-2.48733e-05	-2.94977e-05	-3.46472e-05	-4.02152e-05	-4.57491e-05	-5.06463e-05	-4.87829e-05	-3.32286e-05	-1.87806e-05	-5.00405e-06	-6.40949e-07	-2.80824e-07	-2.83599e-07	-2.84505e-07
VAL_CP_Root_Day_transport	1.97584e-06	2.52538e-06	3.09255e-06	3.77729e-06	4.5652e-06	5.46002e-06	6.53578e-06	7.81925e-06	9.3869e-06	1.12229e-05	1.34618e-05	1.61534e-05	1.93747e-05	2.3201e-05	2.76968e-05	3.28892e-05	3.87319e-05	4.50273e-05	5.1293e-05	5.65334e-05	5.89087e-05	5.54865e-05	4.31328e-05	2.31302e-05	6.49556e-06	8.38162e-07	3.77951e-07	3.79803e-07	3.78702e-07
PGLUCISOM-RXN_p_Root_Day	-3.39966e-05	-4.51231e-05	-1.46109e-05	-2.39917e-05	-3.3458e-05	-4.57232e-05	-0.000139971	-7.75447e-05	-0.000210284	-0.0002576	-0.0003162	-0.000193528	-0.000237878	-0.000292881	-0.000361465	-0.000447598	-0.000556597	-0.00123801	-0.00149208	-0.00114982	-0.00151575	-0.00206634	-0.00287517	-0.00324714	-0.00346812	-0.00353917	-0.00354534	-0.00354746	-0.00354971
RNA_Processing_c_Root_Night	3.05179e-06	3.83826e-06	4.91512e-06	5.83025e-06	7.04638e-06	8.42755e-06	1.0088e-05	1.2069e-05	1.44887e-05	1.73226e-05	2.07783e-05	2.47657e-05	2.98456e-05	3.58901e-05	4.30284e-05	5.13588e-05	6.09072e-05	7.15401e-05	8.30369e-05	9.44635e-05	0.000104575	0.000100728	6.86109e-05	3.87785e-05	1.03324e-05	1.33581e-06	5.79849e-07	5.85579e-07	5.98534e-07
GAPOXNPHOSPHN-RXN_c_Root_Night	6.39637e-05	8.64051e-05	0.000116236	0.000148666	0.000189683	0.000238404	0.000296931	0.000366824	0.000450909	0.000550009	0.00066814	0.000806098	0.000975183	0.00117614	0.00141377	0.00169241	0.00201496	0.00238083	0.00277566	0.00317651	0.00349472	0.00377393	0.00384	0.00361828	0.00336202	0.00325697	0.00324815	0.00325013	0.00325189
LEU_pc_Leaf_Day	3.52798e-06	5.41959e-06	7.85736e-06	1.1103e-05	1.51782e-05	2.00758e-05	2.60161e-05	3.30774e-05	4.15363e-05	5.12697e-05	6.28096e-05	7.6324e-05	9.20911e-05	0.000110369	0.00013135	0.000155033	0.000181081	0.000208486	0.000235058	0.000256575	0.000265607	0.000250658	0.000199164	0.000113824	3.64422e-05	5.70911e-06	2.56351e-06	2.56588e-06	2.56678e-06
GLN_GLU_pc_Root_Day	-3.78329e-05	-4.83178e-05	-5.55502e-05	-6.99642e-05	-8.45581e-05	-0.000101132	-0.000121058	-0.000144831	-0.000173867	-0.000208697	-0.00025322	-0.000309744	-0.0003716	-0.000445082	-0.000531441	-0.000631236	-0.000743639	-0.000864963	-0.000986613	-0.00108949	-0.00113844	-0.00106615	-0.00078843	-0.000445585	-0.000128497	-1.65249e-05	-5.11649e-06	-5.18006e-06	-5.15595e-06
2KG_ISOCITRATE_mc_Leaf_Day	0.00110583	0	0.00112648	0	0.000996436	0.000983956	0.000972336	0.00130656	0.00095426	0	0.00157956	0.001714	0.00187631	0	0	0	0.00107681	0.00116102	0.00367217	0.00152048	0.00188737	0	0.00537334	0.00445107	0.00529313	0	0.00562942	0.00565706	0.00563874
HISTPRATPHYD-RXN_p_Leaf_Day	9.10438e-07	1.33273e-06	1.85872e-06	2.54994e-06	3.40855e-06	4.4337e-06	5.67586e-06	7.15305e-06	8.9265e-06	1.09713e-05	1.34037e-05	1.62612e-05	1.96055e-05	2.34943e-05	2.79714e-05	3.30406e-05	3.86328e-05	4.45354e-05	5.02798e-05	5.49527e-05	5.69369e-05	5.37186e-05	4.25596e-05	2.41267e-05	7.60695e-06	1.16854e-06	5.24904e-07	5.25584e-07	5.25609e-07
FUMHYDR-RXN_m_Root_Day	0.000145896	0.00019451	0.000242014	0.000318373	0.000400753	0.000497377	0.000613664	0.000734792	0.000898847	0.00111689	0.0013546	0.00163863	0.00193139	0.00237318	0.00284077	0.00330918	0.00399931	0.00467841	0.00538049	0.00603141	0.00646186	0.00644782	0.00595852	0.0048743	0.00378912	0.00338264	0.00334583	0.00334866	0.00334973
PYRUVATE_H+_mc_Root_Night	-7.00893e-05	-9.42543e-05	-0.000124797	-0.00015996	-0.000203333	-0.00025473	-0.000316474	-0.000390205	-0.000478977	-0.000583566	-0.000708392	-0.000856744	-0.00103591	-0.00124883	-0.00150052	-0.00179538	-0.00213616	-0.00252162	-0.00293941	-0.00336577	-0.00377369	-0.00405968	-0.00400299	-0.00371808	-0.00338405	-0.00325979	-0.00324952	-0.00325148	-0.00325367
GAP_3PGA_pc_Leaf_Day	0.00199945	0.00192687	0.00160499	0.00174015	0.00161854	0.00155993	0.00142396	0.00127047	0.000934641	0.000704876	0	0.000419006	0	0	0	0	0	0	0	0	0	5.23925e-05	0.00284858	0.00627553	0.00976012	0.0110668	0.00865595	0.0112112	0.0112206
RXN-9657_p_Root_Day	2.63386e-06	3.3843e-06	4.08271e-06	5.03639e-06	6.08693e-06	7.28003e-06	8.71437e-06	1.04257e-05	1.25159e-05	1.49639e-05	1.79491e-05	2.15858e-05	2.58498e-05	3.0912e-05	3.68491e-05	4.36816e-05	5.13199e-05	5.94508e-05	6.72812e-05	7.33104e-05	7.46276e-05	6.96529e-05	5.69262e-05	2.99572e-05	8.57278e-06	1.10547e-06	4.50939e-07	4.49662e-07	4.46313e-07
TRANS-CINNAMATE-4-MONOOXYGENASE-RXN_c_Root_Night	3.28443e-06	4.13086e-06	5.28982e-06	6.27471e-06	7.58355e-06	9.07001e-06	1.0857e-05	1.29891e-05	1.55932e-05	1.86431e-05	2.23623e-05	2.66537e-05	3.21209e-05	3.86261e-05	4.63086e-05	5.52741e-05	6.55504e-05	7.69938e-05	8.93671e-05	0.000101665	0.000112547	0.000108406	7.38413e-05	4.17347e-05	1.11201e-05	1.43764e-06	6.24053e-07	7.31621e-07	6.44163e-07
THR_pc_Leaf_Day	4.4632e-05	7.04866e-05	0.000104338	0.000149674	0.000206868	0.000275801	0.000359446	0.000458857	0.000577832	0.00071461	0.00087654	0.00106591	0.00128655	0.00154197	0.00183477	0.00216485	0.00252737	0.00290822	0.0032769	0.00357481	0.0036992	0.0034914	0.00277775	0.00159325	0.000513532	8.11281e-05	3.64221e-05	3.64501e-05	3.64676e-05
SERINE--TRNA-LIGASE-RXN_c_Root_Day	5.51465e-06	7.08589e-06	8.54817e-06	1.05449e-05	1.27445e-05	1.52426e-05	1.82457e-05	2.18287e-05	2.62051e-05	3.13307e-05	3.75809e-05	4.51953e-05	5.41231e-05	6.47219e-05	7.71529e-05	9.14584e-05	0.000107451	0.000124475	0.00014087	0.000153494	0.000156252	0.000145836	0.000119189	6.27228e-05	1.79493e-05	2.31457e-06	9.44153e-07	9.41481e-07	9.34467e-07
OROTPDECARB-RXN_p_Root_Day	4.44465e-06	5.71101e-06	6.88957e-06	8.49891e-06	1.02717e-05	1.22851e-05	1.47055e-05	1.75933e-05	2.11205e-05	2.52516e-05	3.02891e-05	3.64261e-05	4.36216e-05	5.21639e-05	6.21829e-05	7.37127e-05	8.66023e-05	0.000100323	0.000113537	0.000123711	0.000125934	0.000117539	9.6063e-05	5.05527e-05	1.44666e-05	1.8482e-06	7.53913e-07	7.51779e-07	7.53153e-07
RXN-11505_c_Root_Night	2.26972e-05	3.10292e-05	4.2804e-05	5.40917e-05	6.85711e-05	8.574e-05	0.000106342	0.000130958	0.00016059	0.000194821	0.000233686	0.000278356	0.000335601	0.000403726	0.000484217	0.000578238	0.000686181	0.000806726	0.000937942	0.00106996	0.00119044	0.00130739	0.00142557	0.00133269	0.00128227	0.00126064	0.00125909	0.00125987	0.00126053
MALATE-DEHYDROGENASE-NADP+-RXN_p_Leaf_Day	0.00376923	0.00406857	0.00448694	0.00489275	0.00558752	0.00615278	0.00720955	0.00828271	0.00923146	0.0106746	0.012411	0.0151341	0.0169289	0.0207666	0.0231909	0.027079	0.0300985	0.0362657	0.0432274	0.0460082	0.0512835	0.0493114	0.0465886	0.035903	0.0275368	0.0243394	0.0240417	0.0240601	0.0240777
FGAMSYN-RXN_p_Root_Night	1.61485e-06	2.03101e-06	2.60083e-06	3.11121e-06	3.76018e-06	4.49721e-06	5.38327e-06	6.44042e-06	7.73163e-06	9.24389e-06	1.1088e-05	1.32158e-05	1.59266e-05	1.91521e-05	2.29613e-05	2.74067e-05	3.25021e-05	3.81761e-05	4.43112e-05	5.04088e-05	5.58047e-05	5.37515e-05	3.6613e-05	2.06934e-05	5.51372e-06	7.06841e-07	3.09426e-07	3.12484e-07	3.16713e-07
NADPHoxm_tx_Leaf_Night	-0.0011058	-0.00111397	-0.00112639	-0.00114452	-0.00116989	-0.00120401	-0.00124876	-0.00130614	-0.00137862	-0.00146844	-0.00157876	-0.00171302	-0.00187513	-0.00206943	-0.00230059	-0.00257323	-0.00289136	-0.00325722	-0.00366918	-0.00411832	-0.00458289	-0.00502142	-0.0053708	-0.00557197	-0.00563727	-0.00564768	-0.00565235	-0.00565703	-0.0056617
GLT_MAL_pc_Root_Night	-1.61381e-06	-2.4726e-06	-1.63658e-06	-3.05892e-06	-3.69698e-06	-4.42163e-06	-5.2928e-06	-6.33218e-06	-7.60169e-06	-9.08853e-06	-1.09016e-05	-1.41819e-05	-1.60796e-05	-1.82665e-05	-2.05953e-05	-2.27187e-05	-2.39585e-05	-2.3023e-05	-2.62478e-05	-3.02624e-05	-3.4316e-05	-3.33314e-05	-2.15215e-05	1.53842e-06	-3.24102e-06	-4.19364e-07	-3.09735e-07	-2.94567e-07	-2.09302e-07
ATP_ADP_mc_Root_Day	0.00143901	0.00192793	0.002489	0.00319482	0.00403936	0.0050327	0.00622828	0.00765451	0.00937584	0.0113973	0.013831	0.0167344	0.0201809	0.0242594	0.0290493	0.0346059	0.0409326	0.0479213	0.0552277	0.0621357	0.0671681	0.0684964	0.0632967	0.050756	0.0393826	0.0351382	0.0347635	0.0347847	0.0348045
RXN-9532_p_Leaf_Day	4.17295e-06	6.82919e-06	1.03682e-05	1.51379e-05	2.11857e-05	2.84966e-05	3.73721e-05	4.79185e-05	6.05276e-05	7.501e-05	9.21293e-05	0.000112121	0.000135378	0.000162263	0.000193038	0.000227682	0.000265675	0.000305525	0.000344033	0.000375077	0.000387965	0.000366217	0.000291768	0.000167997	5.45337e-05	8.69077e-06	3.90101e-06	3.90339e-06	3.90577e-06
CYSTAGLY-RXN_p_Leaf_Day	0	0	0	0	8.56765e-06	1.10709e-05	0	1.7709e-05	0	0	0	0	0	0	0	0	0	0	0	0	0	0	0	0	1.8553e-05	2.82547e-06	1.26942e-06	0	0
MAL_xc_Leaf_Day	-0.00118811	-0.00137294	-0.00159073	-0.00186848	-0.00220667	-0.00260779	-0.00309416	-0.00367612	-0.00438006	-0.00520305	-0.00619154	-0.00736619	-0.00875708	-0.0103942	-0.0123044	-0.0145016	-0.0169752	-0.0196633	-0.022409	-0.0248871	-0.0264972	-0.026279	-0.0231551	-0.0172952	-0.011967	-0.00995587	-0.0097657	-0.00977273	-0.00977912
GMP-SYN-NH3-RXN_c_Root_Night	8.34794e-07	1.04993e-06	1.3445e-06	1.59482e-06	1.92749e-06	2.30529e-06	2.75949e-06	3.30139e-06	3.96327e-06	4.73847e-06	5.68375e-06	6.77448e-06	8.16405e-06	9.81746e-06	1.17701e-05	1.40488e-05	1.66607e-05	1.95693e-05	2.27141e-05	2.58398e-05	2.86058e-05	2.75533e-05	1.8768e-05	1.06076e-05	2.82636e-06	3.65401e-07	1.58614e-07	1.60181e-07	1.63725e-07
HIS_Leaf_Day_Night_storage	1.09407e-07	1.39836e-07	1.71241e-07	2.09157e-07	2.52785e-07	3.02334e-07	3.61901e-07	4.32969e-07	5.19774e-07	6.21438e-07	7.4541e-07	8.9445e-07	1.07282e-06	1.28469e-06	1.53363e-06	1.82115e-06	2.14467e-06	2.49326e-06	2.84021e-06	3.13038e-06	3.26191e-06	3.07241e-06	2.38836e-06	1.28077e-06	3.59674e-07	4.64109e-08	2.0928e-08	2.10305e-08	2.09696e-08
BRANCHED-CHAINAMINOTRANSFERVAL-RXN_p_Leaf_Night	3.28221e-07	4.19508e-07	5.13724e-07	6.27471e-07	7.58355e-07	9.07001e-07	1.0857e-06	1.29891e-06	1.55932e-06	1.86431e-06	2.23623e-06	2.68335e-06	3.21845e-06	3.85408e-06	4.6009e-06	5.46344e-06	6.43402e-06	7.47978e-06	8.52063e-06	9.39115e-06	9.78572e-06	9.21723e-06	7.16507e-06	3.84231e-06	1.07902e-06	1.39233e-07	6.27839e-08	6.30916e-08	6.29087e-08
THF_mc_Root_Day	-7.18206e-06	-9.2136e-06	-1.11648e-05	-1.3732e-05	-1.65964e-05	-1.98495e-05	-2.37603e-05	-2.84262e-05	-3.41253e-05	-4.08e-05	-4.89393e-05	-5.88161e-05	-7.04674e-05	-8.43019e-05	-0.000100536	-0.000119239	-0.000140189	-0.000162572	-0.000184677	-0.000202179	-0.00020666	-0.00019343	-0.000155688	-8.23976e-05	-2.34718e-05	-3.03616e-06	-1.29109e-06	-1.27825e-06	-1.28387e-06
ATPase_tx_Root_Day	-0.000500057	-0.000674594	-0.000888329	-0.00114939	-0.0014649	-0.00184226	-0.00229397	-0.00283438	-0.00348314	-0.00425879	-0.00518918	-0.00630559	-0.00764463	-0.00924812	-0.0111623	-0.0134354	-0.0161123	-0.0192243	-0.0227693	-0.0266765	-0.0307478	-0.0345827	-0.0375637	-0.0391623	-0.0396113	-0.0396692	-0.0396932	-0.0397172	-0.0397413
pLEU_biomass_Root_Day	-3.53926e-06	-4.54766e-06	-5.48614e-06	-6.76765e-06	-8.17931e-06	-9.78254e-06	-1.17099e-05	-1.40095e-05	-1.68182e-05	-2.01077e-05	-2.41191e-05	-2.90059e-05	-3.47357e-05	-4.15379e-05	-4.9516e-05	-5.86972e-05	-6.89611e-05	-7.9887e-05	-9.04091e-05	-9.85108e-05	-0.000100281	-9.35961e-05	-7.64946e-05	-4.02549e-05	-1.15197e-05	-1.48547e-06	-6.05949e-07	-6.04234e-07	-5.99733e-07
1.2.1.13-RXN_p_Leaf_Day	0.0201445	0.0229034	0.0260773	0.0302493	0.0351285	0.041181	0.0481598	0.0567182	0.0674379	0.0796641	0.0943676	0.111207	0.132605	0.156098	0.1856	0.218488	0.256942	0.295957	0.335338	0.374737	0.397616	0.397902	0.351292	0.267622	0.189962	0.160801	0.158076	0.158191	0.158297
RXN4FS-7_c_Root_Day	6.58466e-06	8.46076e-06	1.02068e-05	1.2591e-05	1.52173e-05	1.82001e-05	2.17859e-05	2.60642e-05	3.12897e-05	3.74097e-05	4.48727e-05	5.39645e-05	6.46246e-05	7.72799e-05	9.21228e-05	0.000109204	0.0001283	0.000148627	0.000168203	0.000183276	0.000186569	0.000174132	0.000142316	7.48929e-05	2.14319e-05	2.76366e-06	1.12735e-06	1.12416e-06	1.11578e-06
VAL_CP_Leaf_Night_rev_transport	6.56441e-07	8.39017e-07	1.02745e-06	1.25494e-06	1.51671e-06	1.814e-06	2.1714e-06	2.59782e-06	3.11864e-06	3.72863e-06	4.47246e-06	5.3667e-06	6.4369e-06	7.70815e-06	9.20179e-06	1.09269e-05	1.2868e-05	1.49596e-05	1.70413e-05	1.87823e-05	1.95714e-05	1.84345e-05	1.43301e-05	7.68462e-06	2.15804e-06	2.78465e-07	1.25568e-07	1.26183e-07	1.25817e-07
1.1.1.178-RXN_m_Root_Night	0	0	0	0	0	0	0	0	0	0	0	0	0	0	0	0	0	0	0	0	0	0	0	0	0	0	0	3.38004e-08	0
DIAMINOPIMEPIM-RXN_p_Leaf_Day	3.24424e-06	4.60175e-06	6.24554e-06	8.38136e-06	1.10092e-05	1.41284e-05	1.79045e-05	2.23967e-05	2.78006e-05	3.40428e-05	4.14901e-05	5.02637e-05	6.05606e-05	7.25662e-05	8.64245e-05	0.000102156	0.000119557	0.000137976	0.000155956	0.000170641	0.000176936	0.000166898	0.000131896	7.42405e-05	2.30874e-05	3.48249e-06	1.5649e-06	1.56748e-06	1.5671e-06
TMP_mc_Root_Day	4.11541e-08	5.28797e-08	6.37923e-08	7.86936e-08	9.51083e-08	1.1375e-07	1.36162e-07	1.62901e-07	1.9556e-07	2.33811e-07	2.80454e-07	3.37278e-07	4.03904e-07	4.82999e-07	5.75768e-07	6.82525e-07	8.01873e-07	9.28919e-07	1.05127e-06	1.14547e-06	1.16606e-06	1.08833e-06	8.89472e-07	4.68081e-07	1.3395e-07	0	0	0	6.97364e-09
3-ISOPROPYLMALDEHYDROG-RXN_p_Leaf_Day	3.52798e-06	5.41959e-06	7.85736e-06	1.1103e-05	1.51782e-05	2.00758e-05	2.60161e-05	3.30774e-05	4.15363e-05	5.12697e-05	6.28096e-05	7.6324e-05	9.20911e-05	0.000110369	0.00013135	0.000155033	0.000181081	0.000208486	0.000235058	0.000256575	0.000265607	0.000250658	0.000199164	0.000113824	3.64422e-05	5.70911e-06	2.56351e-06	2.56588e-06	2.56678e-06
SUCROSE-PHOSPHATE-SYNTHASE-RXN_c_Leaf_Day	0.000143846	0.000188882	0.000238955	0.000300628	0.000373509	0.000458312	0.000560296	0.000681988	0.0008294	0.00100253	0.00121164	0.00146181	0.00176018	0.00211405	0.00253025	0.00301324	0.00356249	0.00416678	0.00479466	0.00537772	0.00578653	0.00581036	0.00521097	0.00402824	0.00296928	0.00258965	0.00255552	0.00255716	0.00255861
2KG_SUC_mc_Root_Night	0	0	0	0	0	0	0	0	0	0	0	0	0	0	0	0	0	0	0	0	0	0	3.32286e-05	0	5.00405e-06	0	0	2.15998e-07	0
GDPKIN-RXN_p_Leaf_Day	1.25516e-06	1.89688e-06	2.71523e-06	3.80047e-06	5.15867e-06	6.78777e-06	8.76312e-06	1.11115e-05	1.39266e-05	1.71678e-05	2.10143e-05	2.55233e-05	3.07889e-05	3.68986e-05	4.3918e-05	5.18491e-05	6.05798e-05	6.97745e-05	7.86999e-05	8.59373e-05	8.89862e-05	8.39713e-05	6.66622e-05	3.80047e-05	1.21119e-05	1.88647e-06	8.47162e-07	8.48038e-07	8.48259e-07
PALMITATE_pc_Root_Night	8.75849e-07	1.10156e-06	1.41062e-06	1.67326e-06	2.02228e-06	2.41867e-06	2.89521e-06	3.46375e-06	4.15819e-06	4.97151e-06	5.96328e-06	7.10765e-06	8.56556e-06	1.03003e-05	1.2349e-05	1.47398e-05	1.74801e-05	2.05317e-05	2.38312e-05	2.71106e-05	3.00126e-05	2.89084e-05	1.9691e-05	1.11292e-05	2.96536e-06	3.83371e-07	1.66414e-07	1.68059e-07	1.71777e-07
GAP_Pi_pc_Leaf_Night	0.000629451	0.000502269	0.000629992	0.000634122	0.000641861	0.000653858	0.000560496	0.000585947	0.000721487	0.000657604	0.000705989	0.000764558	0.000834869	0.000918629	0.00108068	0.00113349	0.00126753	0.00142006	0.00159013	0.00177031	0.00195681	0.0021174	0.00223958	0.0022907	0.00242747	0.00227653	0.0024313	0.00227888	0.00228084
PYRUVDEH-RXN_m_Root_Day	0.000126504	0.000169851	0.00021827	0.000281308	0.000355957	0.000443801	0.000549532	0.000675659	0.000827859	0.00100676	0.00122251	0.00148046	0.00178502	0.00214536	0.00256843	0.00305896	0.00361697	0.00423244	0.0048795	0.00549398	0.00593261	0.00601558	0.0056272	0.00464109	0.00372476	0.00337434	0.00334251	0.00334454	0.00334635
LYS_CP_Root_Day_transport	1.48188e-06	1.89404e-06	2.31941e-06	2.83297e-06	3.4239e-06	4.09502e-06	4.90183e-06	5.86444e-06	7.04018e-06	8.41719e-06	1.00964e-05	1.2115e-05	1.4531e-05	1.74008e-05	2.07726e-05	2.46669e-05	2.90489e-05	3.37705e-05	3.84698e-05	4.24001e-05	4.41815e-05	4.16149e-05	3.23496e-05	1.73476e-05	4.87167e-06	6.28622e-07	2.83463e-07	2.84852e-07	2.84027e-07
RXN-11625_c_Root_Day	0	0	0	0	0	0	0	0	0	0	0	0	0	0	0	0	0	0	0	0	0	0	0	0	0	1.72729e-08	0	0	0
TYRAMINOTRANS-RXN_p_Leaf_Day	1.20237e-06	1.73186e-06	2.38237e-06	3.23257e-06	4.28383e-06	5.53546e-06	7.05141e-06	8.8545e-06	1.10213e-05	1.35218e-05	1.65004e-05	2.00044e-05	2.41108e-05	2.8892e-05	3.44035e-05	4.06516e-05	4.75532e-05	5.48478e-05	6.19575e-05	6.77521e-05	7.02241e-05	6.62477e-05	5.24224e-05	2.96163e-05	9.2765e-06	1.41274e-06	6.34708e-07	6.35634e-07	6.35578e-07
ACETOOHBUTREDUCTOISOM-RXN_p_Root_Day	5.34781e-07	6.83691e-07	8.38201e-07	1.02302e-06	1.23641e-06	1.47876e-06	1.77011e-06	2.11771e-06	2.54229e-06	3.03954e-06	3.6459e-06	4.37413e-06	5.24704e-06	6.28397e-06	7.50246e-06	8.91015e-06	1.04949e-05	1.2204e-05	1.32504e-05	1.41158e-05	1.60157e-05	1.50952e-05	1.16909e-05	6.27822e-06	1.70836e-06	2.20016e-07	6.61444e-08	9.85386e-08	6.48131e-08
DADPKIN-RXN_c_Root_Day	4.11541e-08	5.28797e-08	6.37923e-08	7.86936e-08	9.51083e-08	1.1375e-07	1.36162e-07	1.62901e-07	1.9556e-07	2.33811e-07	2.80454e-07	3.37278e-07	4.03904e-07	4.82999e-07	5.75768e-07	6.82525e-07	8.01873e-07	9.28919e-07	1.05127e-06	1.14547e-06	1.16606e-06	1.08833e-06	8.89472e-07	4.68081e-07	1.3395e-07	1.72729e-08	7.04592e-09	7.02597e-09	6.97364e-09
Glycerate_xc_Leaf_Day	0.00118811	0.00137294	0.00159073	0.00186848	0.00220667	0.00260779	0.00309416	0.00367612	0.00438006	0.00520305	0.00619154	0.00736619	0.00875708	0.0103942	0.0123044	0.0145016	0.0169752	0.0196633	0.022409	0.0248871	0.0264972	0.026279	0.0231551	0.0172952	0.011967	0.00995587	0.0097657	0.00977273	0.00977912
2-MEBUCOA-FAD-RXN_m_Root_Night	0	0	0	0	0	0	0	0	0	0	0	0	0	0	0	0	0	0	0	0	0	0	0	0	0	0	0	3.38004e-08	0
2KG_MAL_mc_Leaf_Day	0	0.00111403	0	0.00114465	0	0	0	0	0.000420677	0.000950527	0	0	0	0.000970037	0.00230227	0.00257521	0.00181687	0.00209885	0	0	0	0.00502461	0	0	0.00034082	0.00559667	0	0	0
ACETOLACTSYN-RXN_p_Leaf_Day	8.30281e-06	1.21727e-05	1.6999e-05	2.33444e-05	3.12297e-05	4.06467e-05	5.20577e-05	6.56275e-05	8.19175e-05	0.000100699	0.000123036	0.000149276	0.000179981	0.000215681	0.000256778	0.000303305	0.000354626	0.000408789	0.000461493	0.000504359	0.000522553	0.000493021	0.000390648	0.000221523	6.98852e-05	1.07436e-05	4.8259e-06	4.83208e-06	4.83237e-06
SER_CP_Leaf_Day_rev_transport	6.33917e-06	8.10227e-06	9.92192e-06	1.21188e-05	1.46467e-05	1.75176e-05	2.0969e-05	2.50868e-05	3.01163e-05	3.60069e-05	4.31899e-05	5.18255e-05	6.21603e-05	7.44366e-05	8.88605e-05	0.000105519	0.000124265	0.000144463	0.000164565	0.000181378	0.000188999	0.000178019	0.000138384	7.42093e-05	2.08399e-05	2.6891e-06	1.21259e-06	1.21853e-06	1.215e-06
RXN-9537_p_Leaf_Day	4.17295e-06	6.82919e-06	1.03682e-05	1.51379e-05	2.11857e-05	2.84966e-05	3.73721e-05	4.79185e-05	6.05276e-05	7.501e-05	9.21293e-05	0.000112121	0.000135378	0.000162263	0.000193038	0.000227682	0.000265675	0.000305525	0.000344033	0.000375077	0.000387965	0.000366217	0.000291768	0.000167997	5.45337e-05	8.69077e-06	3.90101e-06	3.90339e-06	3.90577e-06
DIHYDROPICRED-RXN-(NAD)_p_Root_Day	2.87745e-07	3.79791e-07	4.23658e-07	5.50855e-07	6.65758e-07	7.96253e-07	9.53135e-07	1.14031e-06	1.36892e-06	1.63668e-06	1.96318e-06	2.38792e-06	2.83688e-06	3.3682e-06	3.98543e-06	4.68172e-06	5.43158e-06	6.17304e-06	6.73476e-06	6.85533e-06	5.95888e-06	5.18317e-06	5.89772e-06	2.77983e-06	8.88164e-07	1.14113e-07	0	0	0
CYSTATHIONINE-BETA-LYASE-RXN_p_Leaf_Day	8.04036e-07	1.04067e-06	1.29182e-06	1.59937e-06	1.95811e-06	2.36939e-06	2.86457e-06	3.45499e-06	4.17378e-06	5.01313e-06	6.03195e-06	7.25166e-06	8.70557e-06	1.04262e-05	1.24407e-05	1.47595e-05	1.73602e-05	2.01529e-05	2.29224e-05	2.52286e-05	2.62637e-05	2.47448e-05	1.92971e-05	1.04485e-05	2.99817e-06	4.01255e-07	1.80782e-07	1.81522e-07	1.81115e-07
TRIOSEPISOMERIZATION-RXN_p_Root_Day	-5.54946e-05	-5.43352e-08	-4.01011e-05	-4.82951e-05	-5.74766e-05	-6.76012e-05	0	-9.43981e-05	0	0	-0.000324249	-0.000197165	-0.000236675	-0.000283242	-0.00033751	-0.000399621	-0.000468757	-0.00108434	-0.0012069	-0.00063872	-0.000620892	-0.000456619	0	0	0	0	0	0	0
HISTIDPHOS-RXN_p_Root_Day	3.29159e-07	4.25179e-07	5.05252e-07	6.29549e-07	7.60866e-07	9.10004e-07	1.0893e-06	1.30321e-06	1.56448e-06	1.87049e-06	2.24363e-06	2.70422e-06	3.23335e-06	3.86115e-06	4.59615e-06	5.43888e-06	6.37464e-06	7.35815e-06	8.27146e-06	8.90535e-06	8.83878e-06	8.16548e-06	7.04276e-06	3.63426e-06	1.0606e-06	1.36673e-07	4.97429e-08	4.91151e-08	4.84612e-08
ISOCITDEH-RXN_c_Root_Night	1.13803e-05	1.50551e-05	2.05276e-05	2.50218e-05	3.13549e-05	3.84523e-05	4.71686e-05	5.74582e-05	7.00702e-05	8.36029e-05	9.92072e-05	0.0001165	0.000138467	0.000163153	0.000190122	0.000218137	0.000244668	0.000264811	0.000266441	0.000234131	0.000164116	0	-0.000406447	-0.000878867	-0.00126546	-0.00139648	-0.00140956	-0.00141039	-0.00141105
Mitochondrial_ATP_Synthase_m_Leaf_Day	0.00283178	0.00302385	0.00325887	0.00356419	0.00394338	0.00440123	0.00496176	0.00563816	0.00645982	0.00742746	0.00859116	0.00997668	0.0116196	0.0135563	0.0158203	0.0184327	0.0213894	0.0246338	0.0280109	0.0311915	0.0335606	0.0341248	0.0317369	0.0264345	0.0213565	0.0193831	0.0191974	0.019212	0.0192261
CHORISMATEMUT-RXN_p_Leaf_Day	7.4708e-06	1.1558e-05	1.68478e-05	2.39019e-05	3.27705e-05	4.34371e-05	5.63761e-05	7.17562e-05	9.01756e-05	0.000111365	0.000136477	0.000165875	0.00020016	0.00023989	0.000285478	0.000336922	0.000393478	0.000452957	0.000510605	0.000557257	0.000576812	0.000544365	0.000432687	0.000247527	7.93945e-05	1.24668e-05	5.59759e-06	5.60253e-06	5.60469e-06
ARGSUCCINLYA-RXN_c_Leaf_Day	4.76663e-06	7.17183e-06	1.02298e-05	1.42804e-05	1.93451e-05	2.54165e-05	3.27777e-05	4.15293e-05	5.20221e-05	6.41053e-05	7.84495e-05	9.52686e-05	0.000114915	0.000137717	0.000163922	0.000193537	0.000226148	0.000260501	0.000293858	0.000320918	0.000332329	0.000313594	0.000248889	0.000141793	4.51282e-05	7.01689e-06	3.15119e-06	3.15455e-06	3.15529e-06
GMP_biomass_Root_Night	-8.21109e-07	-1.03272e-06	-1.32246e-06	-1.56868e-06	-1.89589e-06	-2.2675e-06	-2.71425e-06	-3.24727e-06	-3.8983e-06	-4.66079e-06	-5.59057e-06	-6.66342e-06	-8.03022e-06	-9.65652e-06	-1.15772e-05	-1.38185e-05	-1.63876e-05	-1.92484e-05	-2.23418e-05	-2.54162e-05	-2.81368e-05	-2.71016e-05	-1.84603e-05	-1.04337e-05	-2.78003e-06	-3.59411e-07	-1.56013e-07	-1.57555e-07	-1.61041e-07
FERREDOXIN--NITRITE-REDUCTASE-RXN_p_Leaf_Day	0.000240803	0.000334569	0.000445629	0.000588616	0.000763167	0.000969331	0.00121873	0.00151551	0.00187312	0.00228685	0.00278167	0.00336598	0.00405331	0.00485647	0.00578558	0.00684253	0.00801414	0.00925706	0.0104734	0.0114699	0.0119004	0.0112232	0.0088514	0.00495323	0.00152276	0.000226119	0.000101643	0.000101841	0.000101791
GLUTAMIDOTRANS-RXN_p_Leaf_Day	9.10438e-07	1.33273e-06	1.85872e-06	2.54994e-06	3.40855e-06	4.4337e-06	5.67586e-06	7.15305e-06	8.9265e-06	1.09713e-05	1.34037e-05	1.62612e-05	1.96055e-05	2.34943e-05	2.79714e-05	3.30406e-05	3.86328e-05	4.45354e-05	5.02798e-05	5.49527e-05	5.69369e-05	5.37186e-05	4.25596e-05	2.41267e-05	7.60695e-06	1.16854e-06	5.24904e-07	5.25584e-07	5.25609e-07
ASN_CP_Leaf_Night_rev_transport	2.76252e-06	3.53086e-06	4.32384e-06	5.28121e-06	6.38282e-06	7.63392e-06	9.13799e-06	1.09325e-05	1.31243e-05	1.56913e-05	1.88216e-05	2.25848e-05	2.70886e-05	3.24385e-05	3.87242e-05	4.59839e-05	5.4153e-05	6.29549e-05	7.17153e-05	7.90422e-05	8.23632e-05	7.75784e-05	6.0306e-05	3.23394e-05	9.08176e-06	1.17188e-06	5.28432e-07	5.31021e-07	5.29482e-07
ALANINE-AMINOTRANSFERASE-RXN_c_Leaf_Night	-2.65312e-06	-3.39103e-06	-4.1526e-06	-5.07206e-06	-6.13004e-06	-7.33159e-06	-8.77609e-06	-1.04995e-05	-1.26045e-05	-1.50699e-05	-1.80762e-05	-2.16904e-05	-2.60158e-05	-3.11538e-05	-3.71906e-05	-4.41628e-05	-5.20083e-05	-6.04616e-05	-6.88751e-05	-7.59118e-05	-7.91012e-05	-7.4506e-05	-5.79177e-05	-3.10587e-05	-8.72209e-06	-1.12546e-06	-5.07504e-07	-5.0999e-07	-5.08512e-07
RXN-9524_p_Root_Night	8.75849e-07	1.10156e-06	1.41062e-06	1.67326e-06	2.02228e-06	2.41867e-06	2.89521e-06	3.46375e-06	4.15819e-06	4.97151e-06	5.96328e-06	7.10765e-06	8.56556e-06	1.03003e-05	1.2349e-05	1.47398e-05	1.74801e-05	2.05317e-05	2.38312e-05	2.71106e-05	3.00126e-05	2.89084e-05	1.9691e-05	1.11292e-05	2.96536e-06	3.83371e-07	1.66414e-07	1.68059e-07	1.71777e-07
H+_ATPase_c_Root_Day	0.000771015	0.00104902	0.00136948	0.00177864	0.00227243	0.00285237	0.00355304	0.00438731	0.00539452	0.00656315	0.00796517	0.0096268	0.011587	0.0138855	0.0165539	0.0196014	0.0229948	0.0266162	0.0301933	0.0331764	0.0345692	0.0328554	0.0263755	0.0155232	0.00603401	0.00250059	0.00216462	0.0021664	0.00216732
GAPOXNPHOSPHN-RXN_c_Root_Day	0.000108711	0.000215982	0.000189729	0.000247312	0.00031487	0.000394661	0.000650391	0.000605286	0.000743377	0.000905755	0.00110135	0.00133592	0.00161095	0.00193616	0.00231777	0.00275998	0.00326277	0.003817	0.00440873	0.00498113	0.00541078	0.00552862	0.00522884	0.0042082	0.00359721	0.00335787	0.00333414	0.0033362	0.00333835
DUMP_mc_Root_Day	-4.11541e-08	-5.28797e-08	-6.37923e-08	-7.86936e-08	-9.51083e-08	-1.1375e-07	-1.36162e-07	-1.62901e-07	-1.9556e-07	-2.33811e-07	-2.80454e-07	-3.37278e-07	-4.03904e-07	-4.82999e-07	-5.75768e-07	-6.82525e-07	-8.01873e-07	-9.28919e-07	-1.05127e-06	-1.14547e-06	-1.16606e-06	-1.08833e-06	-8.89472e-07	-4.68081e-07	-1.3395e-07	0	0	0	-6.97364e-09
SO4_pc_Leaf_Day	-1.23947e-06	-1.75328e-06	-2.37372e-06	-3.17897e-06	-4.16879e-06	-5.34295e-06	-6.76426e-06	-8.45518e-06	-1.04897e-05	-1.28403e-05	-1.56454e-05	-1.89512e-05	-2.28319e-05	-2.73579e-05	-3.25837e-05	-3.85176e-05	-4.50828e-05	-5.20338e-05	-5.88215e-05	-6.43671e-05	-6.67469e-05	-6.29587e-05	-4.97425e-05	-2.79786e-05	-8.68865e-06	-1.30812e-06	-5.87844e-07	-5.88832e-07	-5.88673e-07
GLYOHMETRANS-RXN_m_Leaf_Day	0	0	0	0	-0.00229463	0	0	0	-0.00459588	-0.00546653	-0.00651202	-0.00775399	-0.00922407	0	0	0	0	-0.0207298	0	0	-0.0278683	-0.0275721	0	0	0	0	0	0	-0.00979084
DTDPKIN-RXN_c_Root_Day	4.11541e-08	5.28797e-08	6.37923e-08	7.86936e-08	9.51083e-08	1.1375e-07	1.36162e-07	1.62901e-07	1.9556e-07	2.33811e-07	2.80454e-07	3.37278e-07	4.03904e-07	4.82999e-07	5.75768e-07	6.82525e-07	8.01873e-07	9.28919e-07	1.05127e-06	1.14547e-06	1.16606e-06	1.08833e-06	8.89472e-07	4.68081e-07	1.3395e-07	1.72729e-08	7.04592e-09	7.02597e-09	6.97364e-09
OROTATE_pc_Root_Day	-4.44465e-06	-5.71101e-06	-6.88957e-06	-8.49891e-06	-1.02717e-05	-1.22851e-05	-1.47055e-05	-1.75933e-05	-2.11205e-05	-2.52516e-05	-3.02891e-05	-3.64261e-05	-4.36216e-05	-5.21639e-05	-6.21829e-05	-7.37127e-05	-8.66023e-05	-0.000100323	-0.000113537	-0.000123711	-0.000125934	-0.000117539	-9.6063e-05	-5.05527e-05	-1.44666e-05	-1.8482e-06	-7.53913e-07	-7.51779e-07	-7.53153e-07
AMP-DEAMINASE-RXN_c_Root_Day	2.5104e-06	3.22566e-06	3.89133e-06	4.80031e-06	5.8016e-06	6.93878e-06	8.30589e-06	9.93696e-06	1.19292e-05	1.42625e-05	1.71077e-05	2.0574e-05	2.46381e-05	2.9463e-05	3.51218e-05	4.1634e-05	4.89142e-05	5.66641e-05	6.41274e-05	6.9874e-05	7.11294e-05	6.63879e-05	5.42578e-05	2.85529e-05	8.17093e-06	1.05365e-06	4.29801e-07	4.28584e-07	4.25392e-07
pSER_biomass_Root_Night	-1.83381e-06	-2.3064e-06	-2.95348e-06	-3.50338e-06	-4.23415e-06	-5.06409e-06	-6.06184e-06	-7.25223e-06	-8.70621e-06	-1.04091e-05	-1.24856e-05	-1.48816e-05	-1.79342e-05	-2.15662e-05	-2.58556e-05	-3.08614e-05	-3.6599e-05	-4.29882e-05	-4.98966e-05	-5.67628e-05	-6.28389e-05	-6.05269e-05	-4.12281e-05	-2.33019e-05	-6.20872e-06	-8.02684e-07	-3.4843e-07	-3.51873e-07	-3.59657e-07
Glycolate_pc_Leaf_Day	0.00241496	0.00279117	0.00323127	0.00379082	0.00447028	0.00527478	0.00624997	0.00741695	0.00882932	0.0104814	0.0124673	0.014829	0.0176275	0.0209238	0.0247722	0.0292017	0.0341911	0.0396157	0.0451587	0.0501612	0.0534057	0.0529433	0.0465896	0.0347077	0.0239461	0.0199086	0.0195301	0.0195441	0.0195569
FUMHYDR-RXN_c_Root_Day	8.51853e-06	1.09568e-05	2.00691e-05	1.62896e-05	1.96874e-05	2.35463e-05	2.81855e-05	5.13138e-05	6.16015e-05	4.83989e-05	5.8054e-05	6.98466e-05	0.00012724	9.99666e-05	0.000119134	0.000214889	0.000165786	0.00019192	0.000216919	0.000235821	0.000238925	0.000340117	0.000279819	9.63407e-05	2.76726e-05	3.58521e-06	2.17225e-06	1.42594e-06	2.16006e-06
RXN-9651_p_Root_Day	2.63386e-06	3.3843e-06	4.08271e-06	5.03639e-06	6.08693e-06	7.28003e-06	8.71437e-06	1.04257e-05	1.25159e-05	1.49639e-05	1.79491e-05	2.15858e-05	2.58498e-05	3.0912e-05	3.68491e-05	4.36816e-05	5.13199e-05	5.94508e-05	6.72812e-05	7.33104e-05	7.46276e-05	6.96529e-05	5.69262e-05	2.99572e-05	8.57278e-06	1.10547e-06	4.50939e-07	4.49662e-07	4.46313e-07
ADENYL-KIN-RXN_m_Leaf_Day	7.99261e-05	0.000126203	0.000186788	0.000267923	0.000370278	0.000493637	0.000643325	0.000821229	0.00103414	0.00127892	0.00156871	0.00190761	0.00230247	0.00275958	0.00328359	0.00387433	0.00452313	0.00520475	0.00586458	0.00639776	0.00662039	0.00624849	0.00497125	0.00285132	0.000918994	0.000145176	6.51762e-05	6.52264e-05	6.52575e-05
DUDPKIN-RXN_c_Root_Night	1.36851e-08	1.72119e-08	0	2.61446e-08	3.15981e-08	3.77917e-08	4.52376e-08	5.41212e-08	6.49717e-08	7.76798e-08	9.31762e-08	1.11057e-07	1.33837e-07	1.60942e-07	1.92953e-07	2.30309e-07	2.73127e-07	3.20807e-07	3.72363e-07	4.23603e-07	4.68947e-07	4.51694e-07	3.07672e-07	1.73894e-07	4.63338e-08	0	5.20044e-09	5.25183e-09	0
ACSERLY-RXN_p_Leaf_Day	1.23947e-06	1.75328e-06	2.37372e-06	3.17897e-06	4.16879e-06	5.34295e-06	6.76426e-06	8.45518e-06	1.04897e-05	1.28403e-05	1.56454e-05	1.89512e-05	2.28319e-05	2.73579e-05	3.25837e-05	3.85176e-05	4.50828e-05	5.20338e-05	5.88215e-05	6.43671e-05	6.67469e-05	6.29587e-05	4.97425e-05	2.79786e-05	8.68865e-06	1.30812e-06	5.87844e-07	5.88832e-07	5.88673e-07
ACETALD_mc_Root_Night	-8.06384e-07	-1.04547e-06	-1.22921e-06	-1.54253e-06	-1.86429e-06	-2.22971e-06	-2.66902e-06	-3.19315e-06	-3.83333e-06	-4.58311e-06	-5.4974e-06	-6.63627e-06	-7.92609e-06	-9.45577e-06	-1.12444e-05	-1.32897e-05	-1.55497e-05	-1.79029e-05	-2.00277e-05	-2.13744e-05	-2.08125e-05	-1.9074e-05	-1.71304e-05	-8.71437e-06	-2.57974e-06	-3.32273e-07	-1.5518e-07	-1.55254e-07	-1.51321e-07
RXN-7737_p_Root_Night	9.61302e-08	1.10851e-07	1.77174e-07	1.83012e-07	2.21187e-07	2.64542e-07	3.16663e-07	3.78848e-07	4.54802e-07	5.43758e-07	6.52234e-07	7.50428e-07	9.2731e-07	1.13939e-06	1.39561e-06	1.70812e-06	2.09341e-06	2.57504e-06	3.23065e-06	4.12822e-06	5.48614e-06	5.59697e-06	2.48229e-06	1.714e-06	3.7382e-07	4.87285e-08	3.71449e-08	3.55418e-08	3.68893e-08
dAMP_biomass_Root_Night	-1.36851e-08	-1.72119e-08	-2.20409e-08	-2.61446e-08	-3.15981e-08	-3.77917e-08	-4.52376e-08	-5.41212e-08	-6.49717e-08	-7.76798e-08	-9.31762e-08	-1.11057e-07	-1.33837e-07	-1.60942e-07	-1.92953e-07	-2.30309e-07	-2.73127e-07	-3.20807e-07	-3.72363e-07	-4.23603e-07	-4.68947e-07	-4.51694e-07	-3.07672e-07	-1.73894e-07	-4.63338e-08	-5.99018e-09	-2.60022e-09	-2.62592e-09	-2.68401e-09
GLYOHMETRANS-RXN_p_Root_Day	1.01238e-05	6.29269e-06	1.56878e-05	9.36454e-06	1.13179e-05	1.35363e-05	1.62033e-05	1.93852e-05	4.81079e-05	2.78235e-05	3.3374e-05	8.29765e-05	9.93625e-05	5.74769e-05	6.85164e-05	8.12205e-05	9.54229e-05	0.000110541	0.000125101	0.000136311	0.000138761	0.000267187	0.000105847	5.57016e-05	1.594e-05	2.05548e-06	8.31418e-07	8.36091e-07	1.70819e-06
FUMHYDR-RXN_m_Root_Night	7.65265e-05	0.000100749	0.000132211	0.000169451	0.000218216	0.000268448	0.000337781	0.000415696	0.000502562	0.000620153	0.000752278	0.00089775	0.00109919	0.00132431	0.00156941	0.00189874	0.00226014	0.00266427	0.00310895	0.00356737	0.00401453	0.00418647	0.00413947	0.00376845	0.00340461	0.00326179	0.00325048	0.00325272	0.00325459
BRANCHED-CHAINAMINOTRANSFERLEU-RXN_p_Root_Day	-2.55133e-06	-3.28816e-06	-4.29004e-06	-5.16006e-06	-6.23639e-06	-7.45879e-06	-8.92835e-06	-1.06817e-05	-1.28232e-05	-1.51668e-05	-1.76146e-05	-2.09292e-05	-2.50484e-05	-2.99374e-05	-3.56676e-05	-4.22526e-05	-4.95951e-05	-5.73734e-05	-6.47626e-05	-7.02441e-05	-9.41035e-05	-9.54813e-05	-7.42229e-05	-3.98025e-05	-8.27189e-06	-1.06639e-06	-4.16973e-07	-4.14332e-07	-5.78298e-07
RIB5PISOM-RXN_p_Leaf_Night	-0.000434623	-0.000439159	-0.000445666	-0.00045492	-0.000467523	-0.000484062	-0.00050543	-0.000532467	-0.00056633	-0.000607813	-0.00065852	-0.000719911	-0.000793704	-0.000881776	-0.000986079	-0.00110843	-0.00125015	-0.00141144	-0.00159013	-0.0017797	-0.0019666	-0.00212662	-0.00222625	-0.00224467	-0.00221666	-0.00219999	-0.00219976	-0.00220158	-0.0022034
SERINE-O-ACETTRAN-RXN_p_Root_Night	2.71475e-08	3.06777e-08	5.29826e-08	5.22893e-08	6.31963e-08	7.55834e-08	9.04752e-08	1.08242e-07	1.29943e-07	1.5536e-07	1.86352e-07	2.11625e-07	2.63961e-07	3.2686e-07	4.03384e-07	4.97934e-07	6.16847e-07	7.69711e-07	3.28649e-07	7.18775e-08	1.79482e-06	1.85038e-06	7.43129e-07	5.40965e-07	5.96783e-08	7.44885e-09	0	0	0
S-ADENMETSYN-RXN_c_Root_Night	3.36654e-06	4.23414e-06	5.42207e-06	6.43158e-06	7.77314e-06	9.29676e-06	1.11284e-05	1.33138e-05	1.5983e-05	1.91092e-05	2.29214e-05	2.732e-05	3.29239e-05	3.95917e-05	4.74663e-05	5.66559e-05	6.71891e-05	7.89186e-05	9.16012e-05	0.000104206	0.000115361	0.000111117	7.56874e-05	4.2778e-05	1.13981e-05	1.47358e-06	6.39655e-07	6.45975e-07	6.60267e-07
DIHYDROXYISOVALDEHYDRAT-RXN_p_Leaf_Day	8.30281e-06	1.21727e-05	1.6999e-05	2.33444e-05	3.12297e-05	4.06467e-05	5.20577e-05	6.56275e-05	8.19175e-05	0.000100699	0.000123036	0.000149276	0.000179981	0.000215681	0.000256778	0.000303305	0.000354626	0.000408789	0.000461493	0.000504359	0.000522553	0.000493021	0.000390648	0.000221523	6.98852e-05	1.07436e-05	4.8259e-06	4.83208e-06	4.83237e-06
CO2_pc_Root_Night	4.71688e-05	6.31064e-05	8.88558e-05	0.000108261	0.00013529	0.000167103	0.000205235	0.000250816	0.000305825	0.000369042	0.000439893	0.00051702	0.000623224	0.000750013	0.000900319	0.00107654	0.00127974	0.00150792	0.00176334	0.00203042	0.00224004	0.00244223	0.00264928	0.00244755	0.00236827	0.00233376	0.00233167	0.00233312	0.00233395
SO4_pc_Root_Night	-2.71475e-08	-3.06777e-08	-5.29826e-08	-5.22893e-08	-6.31963e-08	-7.55834e-08	-9.04752e-08	-1.08242e-07	-1.29943e-07	-1.5536e-07	-1.86352e-07	-2.11625e-07	-2.63961e-07	-3.2686e-07	-4.03384e-07	-4.97934e-07	-6.16847e-07	-7.69711e-07	-3.28649e-07	-7.18775e-08	-1.79482e-06	-1.85038e-06	-7.43129e-07	-5.40965e-07	-5.96783e-08	-7.44885e-09	0	0	0
PRO_pc_Leaf_Day	1.81432e-07	2.96921e-07	4.50792e-07	6.58169e-07	9.21116e-07	1.23898e-06	1.62487e-06	2.08341e-06	2.63163e-06	3.2613e-06	4.00562e-06	4.87481e-06	5.88599e-06	7.0549e-06	8.39294e-06	9.8992e-06	1.15511e-05	1.32837e-05	1.4958e-05	1.63077e-05	1.6868e-05	1.59225e-05	1.26856e-05	7.3042e-06	2.37103e-06	3.77859e-07	1.69609e-07	1.69713e-07	1.69816e-07
TYR_Leaf_Day_Night_storage	1.6411e-07	2.09754e-07	2.56862e-07	3.13736e-07	3.79178e-07	4.535e-07	5.42851e-07	6.49454e-07	7.7966e-07	9.32157e-07	1.11811e-06	1.34167e-06	1.60923e-06	1.92704e-06	2.30045e-06	2.73172e-06	3.21701e-06	3.73989e-06	4.26031e-06	4.69557e-06	4.89286e-06	4.60862e-06	3.58254e-06	1.92115e-06	5.39511e-07	6.96164e-08	3.1392e-08	3.15458e-08	3.14544e-08
S-ADENMETSYN-RXN_c_Root_Day	1.01239e-05	1.30084e-05	1.56929e-05	1.93586e-05	2.33966e-05	2.79826e-05	3.34959e-05	4.00737e-05	4.81079e-05	5.75175e-05	6.89917e-05	8.29705e-05	9.93603e-05	0.000118818	0.000141639	0.000167901	0.000197261	0.000228514	0.000258612	0.000281787	0.00028685	0.000267728	0.00021881	0.000115148	3.29516e-05	4.24913e-06	1.7333e-06	1.72839e-06	1.71551e-06
Pi_H+_mc_Root_Night	-0.000862592	-0.0011554	-0.00151134	-0.00193469	-0.00244986	-0.00305879	-0.00379034	-0.00466387	-0.00571649	-0.00695799	-0.00844608	-0.0102184	-0.012347	-0.0148765	-0.0178649	-0.0213617	-0.0253945	-0.0299391	-0.0349002	-0.0399733	-0.0446752	-0.04731	-0.0462202	-0.0422986	-0.0380095	-0.0363933	-0.0362604	-0.0362829	-0.0363054
ASPARTATEKIN-RXN_p_Root_Day	2.87745e-07	3.79791e-07	4.23658e-07	5.50855e-07	6.65758e-07	7.96253e-07	9.53135e-07	1.14031e-06	1.36892e-06	1.63668e-06	1.96318e-06	2.38792e-06	2.83688e-06	3.3682e-06	3.98543e-06	4.68172e-06	5.43158e-06	6.17304e-06	6.73476e-06	6.85533e-06	5.95888e-06	5.18317e-06	5.89772e-06	2.77983e-06	8.88164e-07	1.14113e-07	0	0	0
pTYR_biomass_Root_Day	-7.40774e-07	-9.51835e-07	-1.14826e-06	-1.41648e-06	-1.71195e-06	-2.04751e-06	-2.45092e-06	-2.93222e-06	-3.52009e-06	-4.2086e-06	-5.04818e-06	-6.07101e-06	-7.27027e-06	-8.69399e-06	-1.03638e-05	-1.22855e-05	-1.44337e-05	-1.67205e-05	-1.89228e-05	-2.06185e-05	-2.0989e-05	-1.95899e-05	-1.60105e-05	-8.42545e-06	-2.41109e-06	-3.10912e-07	-1.26827e-07	-1.26468e-07	-1.25525e-07
INORGPYROPHOSPHAT-RXN_p_Leaf_Day	0.000682792	0.000734176	0.00079933	0.000885627	0.000994177	0.00112582	0.00128703	0.00148097	0.00171568	0.00199002	0.00231828	0.00270671	0.00316443	0.00370044	0.00432254	0.00503431	0.00583135	0.00669305	0.00756824	0.00834194	0.00885254	0.00881847	0.0078949	0.00609417	0.00440344	0.00373433	0.00366895	0.00367187	0.00367472
IMPCYCLOHYDROLASE-RXN_p_Root_Night	1.7244e-06	2.16656e-06	2.78224e-06	3.32037e-06	4.01296e-06	4.79955e-06	5.74517e-06	6.87339e-06	8.25141e-06	9.86533e-06	1.18334e-05	1.40982e-05	1.69952e-05	2.04425e-05	2.4515e-05	2.92705e-05	3.47274e-05	4.08157e-05	4.74288e-05	5.4056e-05	6.0046e-05	5.79062e-05	3.91474e-05	2.2195e-05	5.89538e-06	7.56273e-07	3.30102e-07	3.33468e-07	3.38688e-07
ATP_AMP_mc_Root_Day	0.000105332	0.000135408	0.000163128	0.000201416	0.00024343	0.000291144	0.000348507	0.000416945	0.000500537	0.000598439	0.000717822	0.000863439	0.00103385	0.00123615	0.00147339	0.0017463	0.00205121	0.00237543	0.00268666	0.00292428	0.0029702	0.00276974	0.00243408	0.0019603	0.00147421	0.00130008	0.00128415	0.00128503	0.00128581
Sulfate_CP_Root_Day_rev_transport	1.23947e-06	1.75328e-06	2.37372e-06	3.17897e-06	4.16879e-06	5.34295e-06	6.76426e-06	8.45518e-06	1.04897e-05	1.28403e-05	1.56454e-05	1.89512e-05	2.28319e-05	2.73579e-05	3.25837e-05	3.85176e-05	4.50828e-05	5.20338e-05	5.88215e-05	6.43671e-05	6.67469e-05	6.29587e-05	4.97425e-05	2.79786e-05	8.68865e-06	1.30812e-06	5.87844e-07	5.88832e-07	5.88673e-07
RXN-9528_p_Leaf_Day	4.17295e-06	6.82919e-06	1.03682e-05	1.51379e-05	2.11857e-05	2.84966e-05	3.73721e-05	4.79185e-05	6.05276e-05	7.501e-05	9.21293e-05	0.000112121	0.000135378	0.000162263	0.000193038	0.000227682	0.000265675	0.000305525	0.000344033	0.000375077	0.000387965	0.000366217	0.000291768	0.000167997	5.45337e-05	8.69077e-06	3.90101e-06	3.90339e-06	3.90577e-06
RXN0-6491_c_Root_Day	0	0	6.88957e-06	0	0	0	0	1.75933e-05	2.11205e-05	0	0	0	4.36216e-05	0	0	7.37127e-05	0	0	0	0	0	0.000117539	9.6063e-05	0	0	0	7.68005e-07	0	7.53153e-07
2-ISOPROPYLMALATESYN-RXN_p_Root_Night	8.48702e-07	1.05753e-06	1.03162e-06	1.33991e-06	1.6194e-06	1.93682e-06	2.31843e-06	2.77371e-06	3.3298e-06	4.14564e-06	5.55051e-06	6.86755e-06	8.29153e-06	9.98693e-06	1.1993e-05	1.43431e-05	1.70549e-05	2.01097e-05	2.35026e-05	2.70387e-05	7.26676e-06	0	0	0	2.90568e-06	3.75922e-07	1.60835e-07	1.62737e-07	0
LEUCINE--TRNA-LIGASE-RXN_c_Leaf_Day	2.54005e-06	4.1569e-06	6.31108e-06	9.21437e-06	1.28956e-05	1.73458e-05	2.27482e-05	2.91678e-05	3.68429e-05	4.56583e-05	5.60787e-05	6.82473e-05	8.24038e-05	9.87686e-05	0.000117501	0.000138589	0.000161715	0.000185972	0.000209411	0.000228308	0.000236152	0.000222915	0.000177598	0.000102259	3.31944e-05	5.29003e-06	2.37453e-06	2.37598e-06	2.37743e-06
GDPREDUCT-RXN_c_Root_Night	1.36851e-08	1.72119e-08	2.20409e-08	2.61446e-08	3.15981e-08	3.77917e-08	4.52376e-08	5.41212e-08	6.49717e-08	7.76798e-08	9.31762e-08	1.11057e-07	1.33837e-07	1.60942e-07	1.92953e-07	2.30309e-07	2.73127e-07	3.20807e-07	3.72363e-07	4.23603e-07	4.68947e-07	4.51694e-07	3.07672e-07	1.73894e-07	4.63338e-08	5.99018e-09	2.60022e-09	2.62592e-09	2.68401e-09
Plastidial_ATP_Synthase_p_Leaf_Day	0.0117113	0.0133037	0.0151823	0.017583	0.0205113	0.023989	0.0282113	0.0332684	0.0393904	0.0465508	0.0551545	0.0653804	0.0774893	0.0917411	0.108366	0.127485	0.149	0.172365	0.196209	0.217689	0.231566	0.229471	0.202019	0.150724	0.104126	0.0865404	0.0848862	0.0849486	0.0850061
NO3_tx_Root_Night	0.000102014	0.000141083	0.000187088	0.00024628	0.000318319	0.000403298	0.000506076	0.000628393	0.000775846	0.000946501	0.00115073	0.00139205	0.00167607	0.00200815	0.0023925	0.00282998	0.00331517	0.00383018	0.00433452	0.00474801	0.00492696	0.00464639	0.00366258	0.00204656	0.00062733	9.27451e-05	4.05765e-05	4.06556e-05	4.06357e-05
UGD-RXN_c_Leaf_Day	5.11639e-06	8.37318e-06	1.27123e-05	1.85604e-05	2.59755e-05	3.49394e-05	4.58214e-05	5.87522e-05	7.42121e-05	9.19688e-05	0.000112959	0.00013747	0.000165985	0.000198948	0.000236681	0.000279158	0.00032574	0.0003746	0.000421815	0.000459877	0.000475679	0.000449014	0.000357733	0.000205979	6.68631e-05	1.06556e-05	4.78298e-06	4.7859e-06	4.78881e-06
PRTRANS-RXN_p_Root_Day	2.46758e-07	3.22095e-07	3.7131e-07	4.72161e-07	5.7065e-07	6.82503e-07	8.16972e-07	9.77406e-07	1.17336e-06	1.40287e-06	1.68273e-06	2.03716e-06	2.4282e-06	2.8916e-06	3.43213e-06	4.04717e-06	4.72047e-06	5.40882e-06	5.99555e-06	6.29135e-06	5.89458e-06	5.3124e-06	5.17254e-06	2.56011e-06	7.78956e-07	1.00239e-07	2.73704e-08	2.61973e-08	2.5354e-08
SPONTPRO-RXN_c_Root_Day	2.46925e-07	3.17278e-07	3.82754e-07	4.72161e-07	5.7065e-07	6.82503e-07	8.16972e-07	9.77406e-07	1.17336e-06	1.40287e-06	1.68273e-06	2.02367e-06	2.42342e-06	2.898e-06	3.45461e-06	4.09515e-06	4.81124e-06	5.57351e-06	6.30761e-06	6.87285e-06	6.99634e-06	6.52996e-06	5.33683e-06	2.80848e-06	8.03698e-07	1.03637e-07	4.22755e-08	4.21558e-08	4.18418e-08
SULFATE-ADENYLYLTRANS-RXN_p_Root_Day	8.25311e-08	1.09506e-07	1.18684e-07	1.57387e-07	1.90217e-07	2.27501e-07	2.72324e-07	3.25802e-07	3.91121e-07	4.67622e-07	5.60908e-07	6.85045e-07	8.11521e-07	9.61023e-07	1.13406e-06	1.32773e-06	1.53315e-06	1.72974e-06	2.51861e-06	3.06628e-06	1.47519e-06	1.22966e-06	1.65116e-06	7.42985e-07	3.00889e-07	3.90773e-08	7.47857e-09	6.85099e-09	7.37087e-09
GLUTAMATE-N-ACETYLTRANSFERASE-RXN_p_Leaf_Day	4.76663e-06	7.17183e-06	1.02298e-05	1.42804e-05	1.93451e-05	2.54165e-05	3.27777e-05	4.15293e-05	5.20221e-05	6.41053e-05	7.84495e-05	9.52686e-05	0.000114915	0.000137717	0.000163922	0.000193537	0.000226148	0.000260501	0.000293858	0.000320918	0.000332329	0.000313594	0.000248889	0.000141793	4.51282e-05	7.01689e-06	3.15119e-06	3.15455e-06	3.15529e-06
PYRUVDEH-RXN_p_Root_Night	7.04911e-06	8.82456e-06	1.10874e-05	1.31834e-05	1.59334e-05	1.90565e-05	2.28111e-05	2.72906e-05	3.2762e-05	3.93346e-05	4.77593e-05	5.70925e-05	6.889e-05	8.29334e-05	9.95403e-05	0.000118971	0.000141346	0.00016646	0.000194125	0.000222549	0.000226555	0.000212193	0.000140398	8.03196e-05	2.40488e-05	3.11062e-06	1.33697e-06	1.35195e-06	1.22289e-06
METHYLENETHFDEHYDROG-NADP-RXN_c_Root_Day	1.01238e-05	1.30106e-05	1.56878e-05	1.93586e-05	2.33966e-05	2.79826e-05	3.34959e-05	4.00737e-05	4.81079e-05	5.75175e-05	6.89917e-05	8.29765e-05	9.93625e-05	0.000118815	0.000141629	0.00016788	0.00019722	0.000228441	0.000258473	0.000281528	0.00028636	0.000267187	0.000218737	0.000115037	3.29406e-05	4.24762e-06	1.71258e-06	1.7213e-06	1.70819e-06
TMP_mc_Leaf_Day	3.62865e-08	5.93843e-08	9.01583e-08	1.31634e-07	1.84223e-07	2.47797e-07	3.24974e-07	4.16682e-07	5.26327e-07	6.52261e-07	8.01125e-07	9.74962e-07	1.1772e-06	1.41098e-06	1.67859e-06	1.97984e-06	2.31021e-06	2.65674e-06	2.99159e-06	3.26154e-06	3.37361e-06	3.18449e-06	2.53711e-06	1.46084e-06	4.74206e-07	7.55719e-08	3.39219e-08	3.39425e-08	3.39632e-08
RXN-9659_p_Leaf_Day	4.17295e-06	6.82919e-06	1.03682e-05	1.51379e-05	2.11857e-05	2.84966e-05	3.73721e-05	4.79185e-05	6.05276e-05	7.501e-05	9.21293e-05	0.000112121	0.000135378	0.000162263	0.000193038	0.000227682	0.000265675	0.000305525	0.000344033	0.000375077	0.000387965	0.000366217	0.000291768	0.000167997	5.45337e-05	8.69077e-06	3.90101e-06	3.90339e-06	3.90577e-06
PYRUVATEORTHOPHOSPHATE-DIKINASE-RXN_c_Root_Night	0	0	0	0	0	0	0	0	0	0	0	0	0	0	0	0	0	0	0	0	0	0.000158712	0.000651789	0.000893336	0.00116574	0.00124558	0	0	0
OAA_MAL_pc_Root_Day	-5.42408e-05	0	-8.39215e-05	-0.000102127	-0.00012343	-0.000147624	-1.70281e-05	-0.000211411	-0.000253796	-0.000303766	-0.00036552	-0.000441705	-0.000531548	-0.000638395	-0.00076439	-0.000910979	-0.0010781	-0.00126247	-0.00143799	-0.00158089	-0.00170526	-0.00161816	-0.00122805	-0.000916481	-0.000253603	-3.27161e-05	-1.45624e-05	-1.4661e-05	-1.4812e-05
TYR_pc_Leaf_Day	1.20237e-06	1.73186e-06	2.38237e-06	3.23257e-06	4.28383e-06	5.53546e-06	7.05141e-06	8.8545e-06	1.10213e-05	1.35218e-05	1.65004e-05	2.00044e-05	2.41108e-05	2.8892e-05	3.44035e-05	4.06516e-05	4.75532e-05	5.48478e-05	6.19575e-05	6.77521e-05	7.02241e-05	6.62477e-05	5.24224e-05	2.96163e-05	9.2765e-06	1.41274e-06	6.34708e-07	6.35634e-07	6.35578e-07
1.5.3.17-RXN_c_Root_Night	0	0	0	0	0	0	0	0	0	0	0	0	0	0	0	0	0	0	0	0	0	0	0	0	0	0	0	-3.38004e-08	0
pGLN_biomass_Root_Night	-2.88756e-06	-3.63172e-06	-4.65063e-06	-5.51652e-06	-6.66721e-06	-7.97405e-06	-9.54513e-06	-1.14196e-05	-1.3709e-05	-1.63904e-05	-1.96602e-05	-2.3433e-05	-2.82396e-05	-3.39588e-05	-4.0713e-05	-4.85951e-05	-5.76297e-05	-6.76904e-05	-7.85685e-05	-8.93803e-05	-9.89478e-05	-9.53073e-05	-6.49188e-05	-3.66917e-05	-9.77642e-06	-1.26393e-06	-5.48647e-07	-5.54068e-07	-5.66326e-07
DNA_Processing_c_Leaf_Day	1.08859e-07	1.78153e-07	2.70475e-07	3.94901e-07	5.5267e-07	7.43391e-07	9.74923e-07	1.25005e-06	1.57898e-06	1.95678e-06	2.40337e-06	2.92489e-06	3.53159e-06	4.23294e-06	5.03577e-06	5.93952e-06	6.93064e-06	7.97022e-06	8.97478e-06	9.78463e-06	1.01208e-05	9.55348e-06	7.61133e-06	4.38252e-06	1.42262e-06	2.26716e-07	1.01766e-07	1.01828e-07	1.0189e-07
RXN-12304_c_Root_Day	0	0	0	0	0	0	0	0	0	0	0	0	0	0	0	0	0	0	0	0	0	0	0	0	0	-1.72729e-08	0	0	0
ATPPHOSPHORIBOSYLTRANS-RXN_p_Root_Night	1.09555e-07	1.35555e-07	1.81414e-07	2.09157e-07	2.52785e-07	3.02334e-07	3.61901e-07	4.32969e-07	5.19774e-07	6.21438e-07	7.4541e-07	8.82462e-07	1.06857e-06	1.29038e-06	1.55361e-06	1.86379e-06	2.22535e-06	2.63966e-06	3.11759e-06	3.64727e-06	4.24125e-06	4.15469e-06	2.5344e-06	1.50154e-06	3.81667e-07	4.94319e-08	2.06756e-08	2.09841e-08	2.19746e-08
RXN-1102_c_Root_Night	8.48479e-07	1.06714e-06	1.36654e-06	1.62097e-06	1.95908e-06	2.34309e-06	2.80473e-06	3.35551e-06	4.02825e-06	4.81615e-06	5.77693e-06	6.88553e-06	8.29789e-06	9.9784e-06	1.19631e-05	1.42791e-05	1.69338e-05	1.98901e-05	2.30865e-05	2.62634e-05	2.90747e-05	2.8005e-05	1.90757e-05	1.07815e-05	2.87269e-06	3.71391e-07	1.61214e-07	1.62807e-07	1.66409e-07
ADENOSINE-KINASE-RXN_c_Root_Night	3.36654e-06	4.23414e-06	5.42207e-06	6.43158e-06	7.77314e-06	9.29676e-06	1.11284e-05	1.33138e-05	1.5983e-05	1.91092e-05	2.29214e-05	2.732e-05	3.29239e-05	3.95917e-05	4.74663e-05	5.66559e-05	6.71891e-05	7.89186e-05	9.16012e-05	0.000104206	0.000115361	0.000111117	7.56874e-05	4.2778e-05	1.13981e-05	1.47358e-06	6.39655e-07	6.45975e-07	6.60267e-07
TYRAMINOTRANS-RXN_p_Root_Day	0	0	0	0	0	0	8.16972e-07	9.77406e-07	0	1.40287e-06	1.68273e-06	0	0	0	0	4.06317e-06	0	0	0	0	9.81002e-06	0	0	0	0	0	0	3.15168e-08	0
ARGSUCCINSYN-RXN_c_Leaf_Day	4.76663e-06	7.17183e-06	1.02298e-05	1.42804e-05	1.93451e-05	2.54165e-05	3.27777e-05	4.15293e-05	5.20221e-05	6.41053e-05	7.84495e-05	9.52686e-05	0.000114915	0.000137717	0.000163922	0.000193537	0.000226148	0.000260501	0.000293858	0.000320918	0.000332329	0.000313594	0.000248889	0.000141793	4.51282e-05	7.01689e-06	3.15119e-06	3.15455e-06	3.15529e-06
4.2.1.61-RXN_p_Leaf_Day	4.17295e-06	6.82919e-06	1.03682e-05	1.51379e-05	2.11857e-05	2.84966e-05	3.73721e-05	4.79185e-05	6.05276e-05	7.501e-05	9.21293e-05	0.000112121	0.000135378	0.000162263	0.000193038	0.000227682	0.000265675	0.000305525	0.000344033	0.000375077	0.000387965	0.000366217	0.000291768	0.000167997	5.45337e-05	8.69077e-06	3.90101e-06	3.90339e-06	3.90577e-06
DNA_Processing_c_Root_Night	5.47406e-08	6.88477e-08	8.81637e-08	1.04579e-07	1.26393e-07	1.51167e-07	1.8095e-07	2.16485e-07	2.59887e-07	3.10719e-07	3.72705e-07	4.44228e-07	5.35348e-07	6.43768e-07	7.7181e-07	9.21235e-07	1.09251e-06	1.28323e-06	1.48945e-06	1.69441e-06	1.87579e-06	1.80677e-06	1.23069e-06	6.95578e-07	1.85335e-07	2.39607e-08	1.04009e-08	1.05037e-08	1.0736e-08
CELLULOSE-SYNTHASE-UDP-FORMING-RXN_c_Root_Night	6.19937e-06	7.79701e-06	9.98454e-06	1.18435e-05	1.4314e-05	1.71196e-05	2.04926e-05	2.45169e-05	2.94322e-05	3.51889e-05	4.22088e-05	5.03088e-05	6.06281e-05	7.29067e-05	8.74075e-05	0.00010433	0.000123726	0.000145326	0.00016868	0.000191892	0.000212433	0.000204617	0.000139376	7.87742e-05	2.09892e-05	2.71355e-06	1.1779e-06	1.18954e-06	1.21586e-06
THR_CP_Root_Night_transport	1.5317e-06	1.95771e-06	2.39738e-06	2.9282e-06	3.53899e-06	4.23267e-06	5.06661e-06	6.06157e-06	7.27683e-06	8.70013e-06	1.04357e-05	1.25223e-05	1.50194e-05	1.79857e-05	2.14708e-05	2.5496e-05	3.00254e-05	3.49057e-05	3.97629e-05	4.38254e-05	4.56667e-05	4.30138e-05	3.3437e-05	1.79308e-05	5.03543e-06	6.49753e-07	2.92992e-07	2.94427e-07	2.93574e-07
UMPKI-RXN_p_Root_Night	1.478e-06	1.85889e-06	2.35838e-06	2.82362e-06	3.4126e-06	4.0815e-06	4.88566e-06	5.84508e-06	7.01694e-06	8.38942e-06	1.0063e-05	1.19942e-05	1.44544e-05	1.73817e-05	2.08389e-05	2.48733e-05	2.94977e-05	3.46472e-05	4.02152e-05	4.57491e-05	5.06463e-05	4.87829e-05	3.32286e-05	1.87806e-05	5.00405e-06	6.40949e-07	2.80824e-07	2.83599e-07	2.84505e-07
ACONITATEDEHYDR-RXN_m_Root_Night	5.8709e-05	9.32928e-05	0.000124797	0.00015996	0.000203333	0.000216278	0.000312855	0.000332747	0.000473779	0.000506178	0.000700938	0.000856744	0.00089744	0.00108568	0.0013104	0.00157724	0.00189149	0.00252162	0.00267297	0.00336577	0.00372304	0.00405968	0.00400299	0.00371808	0.00338405	0.00325979	0.00324952	0.00325151	0.00325367
2-ISOPROPYLMALATESYN-RXN_p_Root_Day	2.55133e-06	3.28816e-06	4.29004e-06	5.16006e-06	6.23639e-06	7.45879e-06	8.92835e-06	1.06817e-05	1.28232e-05	1.51668e-05	1.76146e-05	2.09292e-05	2.50484e-05	2.99374e-05	3.56676e-05	4.22526e-05	4.95951e-05	5.73734e-05	6.47626e-05	7.02441e-05	9.41035e-05	9.54813e-05	7.42229e-05	3.98025e-05	8.27189e-06	1.06639e-06	4.16973e-07	4.14332e-07	5.78298e-07
CO2_mc_Leaf_Night	0.00257366	0.00259596	0.00262809	0.00267406	0.0027373	0.00282138	0.00293106	0.00307118	0.00324789	0.00346638	0.00373473	0.00406124	0.00445547	0.00492798	0.00549003	0.00615265	0.00692507	0.00781156	0.00880613	0.00988398	0.010983	0.0119903	0.0127433	0.0131128	0.0131839	0.0131821	0.013191	0.0132019	0.0132128
RXN-821_m_Root_Night	0	0	0	0	0	0	0	0	0	0	0	0	0	0	0	0	0	0	0	0	0	0	0	0	0	0	0	-3.38004e-08	0
H+(ATP)_rev_vc_Leaf_Night	8.27466e-05	0.000114735	0.000152534	0.000201152	0.000260451	0.000330452	0.000415124	0.000515889	0.000637331	0.00077785	0.000945958	0.00114452	0.00137815	0.00165121	0.00196717	0.00232669	0.0027253	0.00314827	0.0035629	0.0039102	0.00406081	0.00382504	0.0030104	0.00168355	0.00051692	7.6625e-05	3.4445e-05	3.45133e-05	3.44955e-05
HIS_CP_Root_Day_transport	3.29307e-07	4.20897e-07	5.15424e-07	6.29549e-07	7.60866e-07	9.10004e-07	1.0893e-06	1.30321e-06	1.56448e-06	1.87049e-06	2.24363e-06	2.69223e-06	3.22911e-06	3.86684e-06	4.61613e-06	5.48153e-06	6.45532e-06	7.50455e-06	8.54884e-06	9.42224e-06	9.81812e-06	9.24775e-06	7.1888e-06	3.85503e-06	1.08259e-06	1.39694e-07	6.29918e-08	6.33005e-08	6.3117e-08
SUC_CIT_mc_Root_Night	0	0	0	0	0	0	0	-5.84508e-06	0	0	0	0	-1.44544e-05	-1.73817e-05	0	-2.22203e-05	-2.94977e-05	0	0	0	-5.06463e-05	0	0	0	0	0	0	0	0
CO2_mc_Leaf_Day	0.00232706	0.00253386	0.00278075	0.00309829	0.00348849	0.00395534	0.00452472	0.00520958	0.00604076	0.00701684	0.00819113	0.009589	0.0112464	0.0131996	0.0154815	0.018111	0.0210793	0.0243201	0.0276602	0.0307365	0.0328751	0.0329937	0.0298638	0.0236199	0.0178381	0.0156388	0.0154339	0.0154456	0.0154567
AMP_biomass_Leaf_Day	-1.27003e-07	-2.07845e-07	-3.15554e-07	-4.60718e-07	-6.44781e-07	-8.67289e-07	-1.13741e-06	-1.45839e-06	-1.84214e-06	-2.28291e-06	-2.80394e-06	-3.41237e-06	-4.12019e-06	-4.93843e-06	-5.87506e-06	-6.92944e-06	-8.08575e-06	-9.29859e-06	-1.04706e-05	-1.14154e-05	-1.18076e-05	-1.11457e-05	-8.87989e-06	-5.11294e-06	-1.65972e-06	-2.64502e-07	-1.18727e-07	-1.18799e-07	-1.18871e-07
TRYPTOPHAN--TRNA-LIGASE-RXN_c_Leaf_Day	7.2573e-07	1.18769e-06	1.80317e-06	2.63268e-06	3.68446e-06	4.95594e-06	6.49949e-06	8.33364e-06	1.05265e-05	1.30452e-05	1.60225e-05	1.94992e-05	2.35439e-05	2.82196e-05	3.35718e-05	3.95968e-05	4.62043e-05	5.31348e-05	5.98319e-05	6.52308e-05	6.74721e-05	6.36899e-05	5.07422e-05	2.92168e-05	9.48413e-06	1.51144e-06	6.78437e-07	6.78851e-07	6.79265e-07
CYSTATHIONINE-BETA-SYNTHASE-RXN_p_Root_Night	1.7813e-07	2.27501e-07	2.77631e-07	3.3988e-07	4.10776e-07	4.91292e-07	5.88089e-07	7.03575e-07	8.44632e-07	1.00984e-06	1.21129e-06	1.45423e-06	1.74359e-06	2.08727e-06	2.4909e-06	2.9567e-06	3.48005e-06	4.0424e-06	5.25679e-06	6.28217e-06	5.23939e-06	4.92503e-06	3.87195e-06	2.06745e-06	6.35328e-07	8.24038e-08	3.90033e-08	3.93887e-08	4.02602e-08
THREONINE-ALDOLASE-RXN_c_Root_Day	2.42913e-06	3.08994e-06	3.83495e-06	4.64292e-06	5.61139e-06	6.71128e-06	8.03356e-06	9.61116e-06	1.15381e-05	1.37948e-05	1.65468e-05	1.98155e-05	2.38006e-05	2.85368e-05	3.41101e-05	4.05675e-05	4.78752e-05	5.5831e-05	6.39665e-05	7.12012e-05	7.56527e-05	7.17872e-05	5.35011e-05	2.91622e-05	8.05698e-06	1.04025e-06	5.40518e-07	5.1383e-07	5.46456e-07
RIBULP3EPIM-RXN_p_Root_Day	3.38061e-05	4.45793e-05	5.26364e-05	6.89395e-05	8.59813e-05	0.000105847	0.00012975	0.000158265	0.000192785	0.00023409	0.00028597	0.000351332	0.000422929	0.000507736	0.000607322	0.000722644	0.000853395	0.000996598	0.00114437	0.00127776	0.00136204	0.0013474	0.00118304	0.000926118	0.000666491	0.000568241	0.000557281	0.000557639	0.000557976
AICARSYN-RXN_p_Root_Night	1.61485e-06	2.03101e-06	2.60083e-06	3.11121e-06	3.76018e-06	4.49721e-06	5.38327e-06	6.44042e-06	7.73163e-06	9.24389e-06	1.1088e-05	1.32158e-05	1.59266e-05	1.91521e-05	2.29613e-05	2.74067e-05	3.25021e-05	3.81761e-05	4.43112e-05	5.04088e-05	5.58047e-05	5.37515e-05	3.6613e-05	2.06934e-05	5.51372e-06	7.06841e-07	3.09426e-07	3.12484e-07	3.16713e-07
RXN-1102_c_Root_Day	2.55156e-06	3.27854e-06	3.95512e-06	4.879e-06	5.89671e-06	7.05253e-06	8.44205e-06	1.00999e-05	1.21247e-05	1.44963e-05	1.73882e-05	2.09113e-05	2.5042e-05	2.9946e-05	3.56976e-05	4.23166e-05	4.97161e-05	5.7593e-05	6.51786e-05	7.10194e-05	7.22955e-05	6.74763e-05	5.51473e-05	2.9021e-05	8.30488e-06	1.07092e-06	4.36847e-07	4.3561e-07	4.32366e-07
6PFRUCTPHOS-RXN_p_Root_Day	0	0	4.01011e-05	4.82951e-05	5.74766e-05	6.76012e-05	0	9.43981e-05	0	0	0	0.000197165	0.000236675	0.000283242	0.00033751	0.000399621	0.000468757	0	0	0.00063872	0.000620892	0.000456619	0	0	0	0	0	0	0
L-ASPARTATE_pc_Leaf_Day	-5.79233e-05	-8.99976e-05	-0.000131614	-0.000187163	-0.000257052	-0.000341149	-0.00044317	-0.000564434	-0.00070964	-0.000876658	-0.00107455	-0.00130617	-0.00157623	-0.00188911	-0.00224805	-0.002653	-0.0030981	-0.0035661	-0.00401957	-0.00438642	-0.00454007	-0.00428475	-0.00340642	-0.00194983	-0.00062608	-9.8441e-05	-4.41988e-05	-4.42367e-05	-4.42547e-05
PYRUVATE_H+_mc_Leaf_Night	-0.000764816	-0.00078346	-0.000806866	-0.000838133	-0.000878154	-0.00092796	-0.000990451	-0.00106755	-0.00116277	-0.00127701	-0.00141581	-0.00158262	-0.00178194	-0.00201846	-0.00229674	-0.00262025	-0.00299003	-0.00340186	-0.00384166	-0.00427788	-0.00464799	-0.00484985	-0.00476183	-0.00437025	-0.00395649	-0.00379417	-0.00378146	-0.00378459	-0.00378769
TRP_CP_Leaf_Night_rev_transport	2.46165e-07	3.14631e-07	3.85293e-07	4.70603e-07	5.68766e-07	6.80251e-07	8.14276e-07	9.74181e-07	1.16949e-06	1.39824e-06	1.67717e-06	2.01251e-06	2.41384e-06	2.89056e-06	3.45067e-06	4.09758e-06	4.82551e-06	5.60984e-06	6.39047e-06	7.04336e-06	7.33929e-06	6.91293e-06	5.37381e-06	2.88173e-06	8.09266e-07	1.04425e-07	4.7088e-08	4.73187e-08	4.71815e-08
6PGLUCONDEHYDROG-RXN_p_Root_Day	6.7168e-05	8.77492e-05	0.000104232	0.000135026	0.000167637	0.000205791	0.000251545	0.00030622	0.000372338	0.000452348	0.000553108	0.000679835	0.000820608	0.000988613	0.00118789	0.00142195	0.00169282	0.00199905	0.00233001	0.00266085	0.00293591	0.00308052	0.00295859	0.00275104	0.0024578	0.0023452	0.00233292	0.00233439	0.00233581
GLUTAMINESYN-RXN_m_Leaf_Night	9.08077e-06	1.16064e-05	1.4213e-05	1.736e-05	2.09812e-05	2.50937e-05	3.00378e-05	3.59364e-05	4.31412e-05	5.15794e-05	6.1869e-05	7.42393e-05	8.90439e-05	0.000106629	0.000127291	0.000151155	0.000178008	0.000206941	0.000235737	0.000259822	0.000270738	0.00025501	0.000198234	0.000106304	2.98529e-05	3.85211e-06	1.73702e-06	1.74553e-06	1.74047e-06
RXN-9520_p_Leaf_Day	4.17295e-06	6.82919e-06	1.03682e-05	1.51379e-05	2.11857e-05	2.84966e-05	3.73721e-05	4.79185e-05	6.05276e-05	7.501e-05	9.21293e-05	0.000112121	0.000135378	0.000162263	0.000193038	0.000227682	0.000265675	0.000305525	0.000344033	0.000375077	0.000387965	0.000366217	0.000291768	0.000167997	5.45337e-05	8.69077e-06	3.90101e-06	3.90339e-06	3.90577e-06
ACET_mc_Root_Night	8.06384e-07	1.04547e-06	1.22921e-06	1.54253e-06	1.86429e-06	2.22971e-06	2.66902e-06	3.19315e-06	3.83333e-06	4.58311e-06	5.4974e-06	6.63627e-06	7.92609e-06	9.45577e-06	1.12444e-05	1.32897e-05	1.55497e-05	1.79029e-05	2.00277e-05	2.13744e-05	2.08125e-05	1.9074e-05	1.71304e-05	8.71437e-06	2.57974e-06	3.32273e-07	1.5518e-07	1.55254e-07	1.51321e-07
1TRANSKETO-RXN_p_Leaf_Night	-0.000434623	-0.000439159	-0.000445666	-0.00045492	-0.000467523	-0.000484062	-0.00050543	-0.000532467	-0.00056633	-0.000607813	-0.00065852	-0.000719911	-0.000793704	-0.000881776	-0.000986079	-0.00110843	-0.00125015	-0.00141144	-0.00159013	-0.0017797	-0.0019666	-0.00212662	-0.00222625	-0.00224467	-0.00221666	-0.00219999	-0.00219976	-0.00220158	-0.0022034
FUM_H+_vc_Leaf_Night	0	9.63286e-06	1.30803e-05	1.93314e-05	2.47801e-05	0	4.4628e-05	5.65993e-05	0	0	0.000100666	0.000130054	0	0.00018802	0.000210358	0.000264195	0.000308675	0	0	0.00043784	0.000453365	0.000427818	0.000339654	0.000193676	0	0	0	0	0
FUMHYDR-RXN_c_Leaf_Night	0	9.63286e-06	1.30803e-05	1.93314e-05	2.47801e-05	0	4.4628e-05	5.65993e-05	0	0	0.000100666	0.000130054	0	0.00018802	0.000210358	0.000264195	0.000308675	0	0	0.00043784	0.000453365	0.000427818	0.000339654	0.000193676	0	0	0	0	0
INORGPYROPHOSPHAT-RXN_c_Leaf_Day	5.80674e-05	9.27851e-05	0.000138975	0.000200683	0.000278653	0.000372968	0.000487297	0.00062325	0.000785768	0.000973287	0.00119515	0.00145493	0.00175814	0.00211009	0.00251509	0.00297435	0.0034834	0.0040265	0.00457019	0.00507145	0.0053596	0.00521875	0.00445866	0.00313318	0.0018801	0.00136633	0.00131153	0.00131229	0.00131311
SUCROSE-SYNTHASE-RXN_c_Leaf_Night	3.49584e-05	4.56077e-05	5.732e-05	7.16552e-05	8.85058e-05	0.000108053	0.000131542	0.00015958	0.00019358	0.000233582	0.000281982	0.000339991	0.000409305	0.000491665	0.000588716	0.000701577	0.000830228	0.000972199	0.0011192	0.00124185	0.00133316	0.00135451	0.00123561	0.000967769	0.000728538	0.000643905	0.000636442	0.000636853	0.000637214
ADENYLOSUCCINATE-SYNTHASE-RXN_p_Leaf_Day	1.25516e-06	1.89688e-06	2.71523e-06	3.80047e-06	5.15867e-06	6.78777e-06	8.76312e-06	1.11115e-05	1.39266e-05	1.71678e-05	2.10143e-05	2.55233e-05	3.07889e-05	3.68986e-05	4.3918e-05	5.18491e-05	6.05798e-05	6.97745e-05	7.86999e-05	8.59373e-05	8.89862e-05	8.39713e-05	6.66622e-05	3.80047e-05	1.21119e-05	1.88647e-06	8.47162e-07	8.48038e-07	8.48259e-07
G6P_Pi_pc_Leaf_Day	0.000117614	0.000157556	0.000203318	0.00026063	0.000329309	0.000409854	0.000506911	0.000622621	0.000762402	0.000925812	0.00112233	0.0013563	0.00163399	0.00196173	0.00234523	0.00278782	0.00328787	0.00383353	0.00439494	0.00492026	0.00526473	0.00522172	0.00458553	0.0034118	0.00235479	0.00196392	0.00192723	0.00192848	0.00192957
OAA_MAL_pc_Root_Night	-1.63803e-05	-2.14107e-05	-2.62674e-05	-3.24324e-05	-3.91975e-05	-4.68806e-05	-5.61172e-05	-6.71373e-05	-8.05974e-05	-9.60326e-05	-0.000114035	-0.000135244	-0.000161139	-0.000191819	-0.000227588	-0.000268246	-0.000312666	-0.000357901	-0.000408755	-0.000457296	-0.000487745	-0.000465882	-0.000352673	-0.000162839	-4.94987e-05	-6.36699e-06	-2.86409e-06	-2.82848e-06	-2.65626e-06
RXN66-3_c_Leaf_Day	3.69115e-05	6.00531e-05	9.0803e-05	0.000132206	0.000184664	0.000248049	0.000324993	0.000416425	0.000525757	0.00065135	0.000799844	0.000973289	0.00117511	0.00140847	0.00167565	0.00197649	0.00230648	0.00265269	0.00298732	0.00325719	0.00336932	0.00318039	0.00253331	0.0014578	0.000472712	7.52353e-05	3.37716e-05	3.3793e-05	3.38129e-05
LYS_Root_Day_Night_storage	0	0	0	0	0	0	0	0	0	0	0	0	0	0	0	0	0	0	0	0	0	0	0	0	0	0	-1.95113e-08	-1.72648e-08	-1.58399e-08
RXN-1101_c_Leaf_Day	7.2573e-07	1.18769e-06	1.80317e-06	2.63268e-06	3.68446e-06	4.95594e-06	6.49949e-06	8.33364e-06	1.05265e-05	1.30452e-05	1.60225e-05	1.94992e-05	2.35439e-05	2.82196e-05	3.35718e-05	3.95968e-05	4.62043e-05	5.31348e-05	5.98319e-05	6.52308e-05	6.74721e-05	6.36899e-05	5.07422e-05	2.92168e-05	9.48413e-06	1.51144e-06	6.78437e-07	6.78851e-07	6.79265e-07
PYRROLINECARBREDUCT-RXN-(NAD)_c_Root_Night	8.21109e-08	1.03272e-07	1.32246e-07	1.56868e-07	1.89589e-07	2.2675e-07	2.71425e-07	3.24727e-07	3.8983e-07	4.66079e-07	5.59057e-07	6.66342e-07	8.03022e-07	9.65652e-07	1.15772e-06	1.38185e-06	1.63876e-06	1.92484e-06	2.23418e-06	2.54162e-06	2.81368e-06	2.71016e-06	1.84603e-06	1.04337e-06	2.78003e-07	3.59411e-08	1.56013e-08	-1.80449e-08	1.61041e-08
RXN-1106_c_Root_Night	2.18962e-06	2.75391e-06	3.52655e-06	4.18314e-06	5.0557e-06	6.04667e-06	7.23801e-06	8.65939e-06	1.03955e-05	1.24288e-05	1.49082e-05	1.77691e-05	2.14139e-05	2.57507e-05	3.08724e-05	3.68494e-05	4.37002e-05	5.13292e-05	5.9578e-05	6.77765e-05	7.50315e-05	7.2271e-05	4.92276e-05	2.78231e-05	7.4134e-06	9.58428e-07	4.16035e-07	4.20147e-07	4.29442e-07
RXN-8991_p_Root_Night	8.48702e-07	1.05753e-06	1.03162e-06	1.33991e-06	1.6194e-06	1.93682e-06	2.31843e-06	2.77371e-06	3.3298e-06	4.14564e-06	5.55051e-06	6.86755e-06	8.29153e-06	9.98693e-06	1.1993e-05	1.43431e-05	1.70549e-05	2.01097e-05	2.35026e-05	2.70387e-05	7.26676e-06	0	0	0	2.90568e-06	3.75922e-07	1.60835e-07	1.62737e-07	0
2.3.1.180-RXN_p_Root_Night	8.75849e-07	1.10156e-06	1.41062e-06	1.67326e-06	2.02228e-06	2.41867e-06	2.89521e-06	3.46375e-06	4.15819e-06	4.97151e-06	5.96328e-06	7.10765e-06	8.56556e-06	1.03003e-05	1.2349e-05	1.47398e-05	1.74801e-05	2.05317e-05	2.38312e-05	2.71106e-05	3.00126e-05	2.89084e-05	1.9691e-05	1.11292e-05	2.96536e-06	3.83371e-07	1.66414e-07	1.68059e-07	1.71777e-07
PEPDEPHOS-RXN_c_Leaf_Night	0.000699368	0.000719703	0.000744632	0.000777432	0.000818872	0.000869963	0.000933711	0.00101207	0.00110865	0.00122435	0.00136489	0.00153383	0.00173581	0.00197566	0.00225811	0.00258677	0.00296273	0.00338171	0.00382852	0.00425401	0.00462312	0.00482642	0.00473746	0.0043183	0.00388455	0.00371742	0.00370418	0.00370719	0.00371015
CDPREDUCT-RXN_c_Root_Day	4.11541e-08	5.28797e-08	6.37923e-08	7.86936e-08	9.51083e-08	1.1375e-07	1.36162e-07	1.62901e-07	1.9556e-07	2.33811e-07	2.80454e-07	3.37278e-07	4.03904e-07	4.82999e-07	5.75768e-07	6.82525e-07	8.01873e-07	9.28919e-07	1.05127e-06	1.14547e-06	1.16606e-06	1.08833e-06	8.89472e-07	4.68081e-07	1.3395e-07	1.72729e-08	0	7.02597e-09	0
DIAMINOPIMEPIM-RXN_p_Root_Night	9.61302e-08	1.10851e-07	1.77174e-07	1.83012e-07	2.21187e-07	2.64542e-07	3.16663e-07	3.78848e-07	4.54802e-07	5.43758e-07	6.52234e-07	7.50428e-07	9.2731e-07	1.13939e-06	1.39561e-06	1.70812e-06	2.09341e-06	2.57504e-06	3.23065e-06	4.12822e-06	5.48614e-06	5.59697e-06	2.48229e-06	1.714e-06	3.7382e-07	4.87285e-08	3.71449e-08	3.55418e-08	3.68893e-08
PROLINE-MULTI_p_Leaf_Day	1.81432e-07	2.96921e-07	4.50792e-07	6.58169e-07	9.21116e-07	1.23898e-06	1.62487e-06	2.08341e-06	2.63163e-06	3.2613e-06	4.00562e-06	4.87481e-06	5.88599e-06	7.0549e-06	8.39294e-06	9.8992e-06	1.15511e-05	1.32837e-05	1.4958e-05	1.63077e-05	1.6868e-05	1.59225e-05	1.26856e-05	7.3042e-06	2.37103e-06	3.77859e-07	1.69609e-07	1.69713e-07	1.69816e-07
6PGLUCONOLACT-RXN_p_Root_Day	6.7168e-05	8.77492e-05	0.000104232	0.000135026	0.000167637	0.000205791	0.000251545	0.00030622	0.000372338	0.000452348	0.000553108	0.000679835	0.000820608	0.000988613	0.00118789	0.00142195	0.00169282	0.00199905	0.00233001	0.00266085	0.00293591	0.00308052	0.00295859	0.00275104	0.0024578	0.0023452	0.00233292	0.00233439	0.00233581
RXN-9661_p_Root_Day	2.63386e-06	3.3843e-06	4.08271e-06	5.03639e-06	6.08693e-06	7.28003e-06	8.71437e-06	1.04257e-05	1.25159e-05	1.49639e-05	1.79491e-05	2.15858e-05	2.58498e-05	3.0912e-05	3.68491e-05	4.36816e-05	5.13199e-05	5.94508e-05	6.72812e-05	7.33104e-05	7.46276e-05	6.96529e-05	5.69262e-05	2.99572e-05	8.57278e-06	1.10547e-06	4.50939e-07	4.49662e-07	4.46313e-07
RXN-9654_p_Root_Night	8.75849e-07	1.10156e-06	1.41062e-06	1.67326e-06	2.02228e-06	2.41867e-06	2.89521e-06	3.46375e-06	4.15819e-06	4.97151e-06	5.96328e-06	7.10765e-06	8.56556e-06	1.03003e-05	1.2349e-05	1.47398e-05	1.74801e-05	2.05317e-05	2.38312e-05	2.71106e-05	3.00126e-05	2.89084e-05	1.9691e-05	1.11292e-05	2.96536e-06	3.83371e-07	1.66414e-07	1.68059e-07	1.71777e-07
pGLY_biomass_Root_Day	-3.41579e-06	-4.38902e-06	-5.29476e-06	-6.53157e-06	-7.89399e-06	-9.44129e-06	-1.13015e-05	-1.35208e-05	-1.62315e-05	-1.94063e-05	-2.32777e-05	-2.79941e-05	-3.3524e-05	-4.00889e-05	-4.77887e-05	-5.66496e-05	-6.65554e-05	-7.71003e-05	-8.72553e-05	-9.50744e-05	-9.67827e-05	-9.03311e-05	-7.38262e-05	-3.88507e-05	-1.11178e-05	-1.43365e-06	-5.84811e-07	-5.83156e-07	-5.78812e-07
1.2.1.9-RXN_c_Leaf_Day	0.00216483	0.00216536	0.00217236	0.00218615	0.00220998	0.00224684	0.00229845	0.00236808	0.00245843	0.00257465	0.00271897	0.00289685	0.00311385	0.00337648	0.00369232	0.00407012	0.0045198	0.0050525	0.00568054	0.00641718	0.00727528	0.00826068	0.00934288	0.0103722	0.011044	0.0112625	0.0112899	0.0112992	0.0113086
UGD-RXN_c_Root_Day	1.72436e-05	2.21566e-05	2.6729e-05	3.29726e-05	3.98504e-05	4.76614e-05	5.70519e-05	6.82555e-05	8.19398e-05	9.79668e-05	0.00011751	0.00014132	0.000169236	0.000202377	0.000241247	0.000285978	0.000335985	0.000389217	0.000440481	0.000479954	0.000488578	0.000456009	0.000372689	0.000196126	5.61249e-05	7.23735e-06	2.95224e-06	2.94388e-06	2.92195e-06
NITRITE_pc_Leaf_Day	-0.000240803	-0.000334569	-0.000445629	-0.000588616	-0.000763167	-0.000969331	-0.00121873	-0.00151551	-0.00187312	-0.00228685	-0.00278167	-0.00336598	-0.00405331	-0.00485647	-0.00578558	-0.00684253	-0.00801414	-0.00925706	-0.0104734	-0.0114699	-0.0119004	-0.0112232	-0.0088514	-0.00495323	-0.00152276	-0.000226119	-0.000101643	-0.000101841	-0.000101791
pALA_biomass_Root_Night	-9.03219e-07	-1.13599e-06	-1.4547e-06	-1.72555e-06	-2.08548e-06	-2.49425e-06	-2.98568e-06	-3.572e-06	-4.28813e-06	-5.12686e-06	-6.14963e-06	-7.32976e-06	-8.83324e-06	-1.06222e-05	-1.27349e-05	-1.52004e-05	-1.80264e-05	-2.11733e-05	-2.45759e-05	-2.79578e-05	-3.09505e-05	-2.98118e-05	-2.03064e-05	-1.1477e-05	-3.05803e-06	-3.95352e-07	-1.71615e-07	-1.7331e-07	-1.77145e-07
ATP_AMP_mc_Root_Night	3.50088e-05	4.39655e-05	5.64964e-05	6.69172e-05	8.08754e-05	9.67279e-05	0.000115786	0.000138523	0.000166295	0.000198821	0.000238485	0.000284075	0.000342494	0.000412014	0.000494154	0.000590099	0.000700247	0.000823248	0.000957119	0.00109177	0.00121459	0.00133065	0.00144141	0.00134165	0.00128465	0.00126094	6.65158e-06	6.82175e-06	6.87235e-06
DCDPKIN-RXN_c_Root_Day	4.11541e-08	5.28797e-08	6.37923e-08	7.86936e-08	9.51083e-08	1.1375e-07	1.36162e-07	1.62901e-07	1.9556e-07	2.33811e-07	2.80454e-07	3.37278e-07	4.03904e-07	4.82999e-07	5.75768e-07	6.82525e-07	8.01873e-07	9.28919e-07	1.05127e-06	1.14547e-06	1.16606e-06	1.08833e-06	8.89472e-07	4.68081e-07	1.3395e-07	1.72729e-08	7.04592e-09	7.02597e-09	6.97364e-09
RIB5PISOM-RXN_p_Root_Night	-2.41143e-05	-3.23157e-05	-4.4822e-05	-5.5668e-05	-7.00585e-05	-8.71621e-05	-0.000107617	-0.000132098	-0.000161549	-0.000195991	-0.000235348	-0.000280337	-0.000339211	-0.000409854	-0.000494264	-0.000594447	-0.000712136	-0.000848203	-0.00100382	-0.00117528	-0.00135927	-0.00153395	-0.0017181	-0.00174843	-0.0017772	-0.00178695	-0.00178875	-0.00178987	-0.00179088
DIHYDROXYMETVALDEHYDRAT-RXN_p_Leaf_Day	2.40474e-06	3.46373e-06	4.76475e-06	6.46513e-06	8.56765e-06	1.10709e-05	1.41028e-05	1.7709e-05	2.20426e-05	2.70436e-05	3.30009e-05	4.00089e-05	4.82217e-05	5.7784e-05	6.88069e-05	8.13032e-05	9.51064e-05	0.000109696	0.000123915	0.000135504	0.000140448	0.000132495	0.000104845	5.92326e-05	1.8553e-05	2.82547e-06	1.26942e-06	1.27127e-06	1.27116e-06
Protein_Polymerisation_c_Root_Day	6.5147e-05	8.37086e-05	0.000100983	0.000124572	0.000150556	0.000180067	0.000215545	0.000257872	0.000309572	0.000370123	0.000443959	0.000533912	0.00063938	0.000764588	0.00091144	0.00108044	0.00126936	0.00147048	0.00166416	0.00181329	0.00184587	0.00172282	0.00140803	0.000740971	0.000212042	2.7343e-05	1.11537e-05	1.11221e-05	1.10393e-05
GAPOXNPHOSPHN-RXN_c_Leaf_Day	0	0	0	0	0	0	0	0	0	0	0	0	0	0	0	0	0.00137079	0	0	0.00197724	0	0	0	0	0	0	0	0	0
CYSTAGLY-RXN_p_Root_Night	1.7813e-07	2.27501e-07	2.77631e-07	3.3988e-07	4.10776e-07	4.91292e-07	5.88089e-07	7.03575e-07	8.44632e-07	1.00984e-06	1.21129e-06	1.45423e-06	1.74359e-06	2.08727e-06	2.4909e-06	2.9567e-06	3.48005e-06	4.0424e-06	5.25679e-06	6.28217e-06	5.23939e-06	4.92503e-06	3.87195e-06	2.06745e-06	6.35328e-07	8.24038e-08	3.90033e-08	3.93887e-08	4.02602e-08
PHOSPHOGLUCMUT-RXN_c_Root_Day	6.52219e-05	8.50574e-05	0.000105246	0.00013333	0.00016558	0.000203125	0.000248258	0.000302123	0.000367363	0.000444976	0.000540973	0.000657722	0.000793216	0.000954141	0.0011439	0.00136511	0.0016185	0.00190074	0.00219784	0.00248301	0.0026972	0.0027137	0.00238827	0.0019362	0.00146731	0.0012992	0.00128381	0.00128467	0.00128545
PRAISOM-RXN_p_Leaf_Day	1.71284e-06	2.44934e-06	3.34816e-06	4.51976e-06	5.96518e-06	7.6837e-06	9.76468e-06	1.224e-05	1.52161e-05	1.8652e-05	2.27478e-05	2.75693e-05	3.32233e-05	3.98105e-05	4.74087e-05	5.60278e-05	6.55543e-05	7.56299e-05	8.54572e-05	9.34742e-05	9.69022e-05	9.14102e-05	7.22908e-05	4.07724e-05	1.27292e-05	1.93017e-06	8.67257e-07	8.68595e-07	8.68459e-07
O2_mc_Root_Night	-0.000223411	-0.000299473	-0.000392698	-0.000502923	-0.000637291	-0.000796356	-0.000987355	-0.00121548	-0.00149025	-0.00181478	-0.00220344	-0.00266629	-0.00322318	-0.00388567	-0.00466952	-0.00558867	-0.00665192	-0.00785568	-0.00917813	-0.0105467	-0.0118423	-0.0126594	-0.0125884	-0.0117888	-0.0108459	-0.0104855	-0.0104569	-0.0104634	-0.0104698
ILE_CP_Leaf_Day_rev_transport	9.87922e-07	1.26269e-06	1.54627e-06	1.88865e-06	2.2826e-06	2.73001e-06	3.26789e-06	3.90963e-06	4.69345e-06	5.61146e-06	6.7309e-06	8.0767e-06	9.68733e-06	1.16005e-05	1.38484e-05	1.64446e-05	1.9366e-05	2.25136e-05	2.56465e-05	2.82667e-05	2.94544e-05	2.77433e-05	2.15664e-05	1.15651e-05	3.24778e-06	4.19081e-07	1.88975e-07	1.89901e-07	1.89351e-07
GAP_3PGA_pc_Leaf_Night	0	0	0	0	0	0	0	0	0	0	0	0	0	0	0	0	0	0	0	9.39115e-06	9.78572e-06	9.21723e-06	0	0	0	0	0	0	0
2PGADEHYDRAT-RXN_p_Root_Night	1.43407e-05	1.92829e-05	2.64608e-05	3.14977e-05	3.80679e-05	4.55296e-05	5.45e-05	6.52025e-05	7.82746e-05	9.21037e-05	0.000105277	0.000119465	0.000141138	0.000166727	0.000196235	0.000229008	0.000263229	0.00029485	0.000325531	0.000343431	0.000368278	0.000359351	0.00037044	0.000137241	3.66511e-05	4.71582e-06	2.09318e-06	2.12847e-06	2.08807e-06
IMP-DEHYDROG-RXN_c_Root_Day	2.5104e-06	3.22566e-06	3.89133e-06	4.80031e-06	5.8016e-06	6.93878e-06	8.30589e-06	9.93696e-06	1.19292e-05	1.42625e-05	1.71077e-05	2.0574e-05	2.46381e-05	2.9463e-05	3.51218e-05	4.1634e-05	4.89142e-05	5.66641e-05	6.41274e-05	6.9874e-05	7.11294e-05	6.63879e-05	5.42578e-05	2.85529e-05	8.17093e-06	1.05365e-06	4.29801e-07	4.28584e-07	4.25392e-07
AMPSYN-RXN_p_Root_Night	1.7244e-06	2.16656e-06	2.78224e-06	3.32037e-06	4.01296e-06	4.79955e-06	5.74517e-06	6.87339e-06	8.25141e-06	9.86533e-06	1.18334e-05	1.40982e-05	1.69952e-05	2.04425e-05	2.4515e-05	2.92705e-05	3.47274e-05	4.08157e-05	4.74288e-05	5.4056e-05	6.0046e-05	5.79062e-05	3.91474e-05	2.2195e-05	5.89538e-06	7.56273e-07	3.30102e-07	3.33468e-07	3.38688e-07
2KG_MAL_pc_Root_Night	6.69237e-07	1.29354e-06	9.54112e-08	1.25494e-06	1.51671e-06	1.814e-06	2.1714e-06	2.59782e-06	3.11864e-06	3.72863e-06	4.47246e-06	6.54292e-06	6.85333e-06	7.15014e-06	7.24164e-06	6.74211e-06	4.95144e-06	5.94529e-07	0	0	0	0	0	-1.39787e-05	0	0	1.30825e-07	7.96708e-08	2.2095e-08
RXN-9533_p_Root_Night	8.75849e-07	1.10156e-06	1.41062e-06	1.67326e-06	2.02228e-06	2.41867e-06	2.89521e-06	3.46375e-06	4.15819e-06	4.97151e-06	5.96328e-06	7.10765e-06	8.56556e-06	1.03003e-05	1.2349e-05	1.47398e-05	1.74801e-05	2.05317e-05	2.38312e-05	2.71106e-05	3.00126e-05	2.89084e-05	1.9691e-05	1.11292e-05	2.96536e-06	3.83371e-07	1.66414e-07	1.68059e-07	1.71777e-07
ACETYL-COA-CARBOXYLTRANSFER-RXN_p_Leaf_Day	2.92106e-05	4.78043e-05	7.25775e-05	0.000105965	0.0001483	0.000199477	0.000261604	0.000335429	0.000423693	0.00052507	0.000644905	0.000784844	0.000947644	0.00113584	0.00135126	0.00159377	0.00185972	0.00213868	0.00240823	0.00262554	0.00271575	0.00256352	0.00204237	0.00117598	0.000381736	6.08354e-05	2.73071e-05	2.73237e-05	2.73404e-05
DNA_Processing_c_Root_Day	1.64617e-07	2.11519e-07	2.55169e-07	3.14774e-07	3.80433e-07	4.55002e-07	5.44648e-07	6.51604e-07	7.82242e-07	9.35244e-07	1.12182e-06	1.34911e-06	1.61562e-06	1.932e-06	2.30307e-06	2.7301e-06	3.20749e-06	3.71568e-06	4.20507e-06	4.5819e-06	4.66423e-06	4.35331e-06	3.55789e-06	1.87232e-06	5.35799e-07	6.90916e-08	2.81837e-08	2.81039e-08	2.78945e-08
RIBULP3EPIM-RXN_p_Root_Night	1.4006e-05	1.86711e-05	2.80709e-05	3.34881e-05	4.21412e-05	5.23249e-05	6.45602e-05	7.91688e-05	9.67979e-05	0.000116781	0.000138782	0.000161719	0.000195373	0.000235369	0.000282619	0.000337898	0.000401622	0.000473379	0.000550992	0.00063115	0.000706125	0.000756082	0.000751808	0.00064394	0.00056798	0.000543809	0.000541604	0.00054192	0.000542236
RXN-9655_p_Leaf_Day	4.17295e-06	6.82919e-06	1.03682e-05	1.51379e-05	2.11857e-05	2.84966e-05	3.73721e-05	4.79185e-05	6.05276e-05	7.501e-05	9.21293e-05	0.000112121	0.000135378	0.000162263	0.000193038	0.000227682	0.000265675	0.000305525	0.000344033	0.000375077	0.000387965	0.000366217	0.000291768	0.000167997	5.45337e-05	8.69077e-06	3.90101e-06	3.90339e-06	3.90577e-06
RXN-9648_p_Leaf_Day	4.17295e-06	6.82919e-06	1.03682e-05	1.51379e-05	2.11857e-05	2.84966e-05	3.73721e-05	4.79185e-05	6.05276e-05	7.501e-05	9.21293e-05	0.000112121	0.000135378	0.000162263	0.000193038	0.000227682	0.000265675	0.000305525	0.000344033	0.000375077	0.000387965	0.000366217	0.000291768	0.000167997	5.45337e-05	8.69077e-06	3.90101e-06	3.90339e-06	3.90577e-06
RXN0-267_c_Root_Day	0	0	0	0	0	0	0	0	0	0	0	0	0	0	0	0	0	0	0	0	0	0	0	0	0	0	-1.40918e-08	-2.10779e-08	0
NADPHoxp_tx_Root_Day	-5.86953e-05	-7.9182e-05	-0.00010427	-0.000134912	-0.000171947	-0.00021624	-0.00026926	-0.000332692	-0.000408842	-0.000499886	-0.000609092	-0.000740133	-0.000897306	-0.00108552	-0.00131021	-0.00157701	-0.00189122	-0.00225649	-0.0026726	-0.00313121	-0.0036091	-0.00405922	-0.00440913	-0.00459677	-0.00464946	-0.00465626	-0.00465908	-0.0046619	-0.00466473
MAL_H+_vc_Leaf_Night	5.25113e-05	6.34659e-05	8.44565e-05	0.000109698	0.000142724	0.00021297	0.000223345	0.000276827	0.000412283	0.000503497	0.000511897	0.000611269	0.000892748	0.000881635	0.0010639	0.00124277	0.00145618	0.00203839	0.00230601	0.00208735	0.00216643	0.00204295	0.00160936	0.000897632	0.000335891	4.99579e-05	2.24558e-05	2.24989e-05	2.24885e-05
THYMIDYLATESYN-RXN_m_Root_Night	1.36851e-08	1.72119e-08	0	2.61446e-08	3.15981e-08	3.77917e-08	4.52376e-08	5.41212e-08	6.49717e-08	7.76798e-08	9.31762e-08	1.11057e-07	1.33837e-07	1.60942e-07	1.92953e-07	2.30309e-07	2.73127e-07	3.20807e-07	3.72363e-07	4.23603e-07	4.68947e-07	4.51694e-07	3.07672e-07	1.73894e-07	4.63338e-08	0	2.60022e-09	2.62592e-09	-2.68401e-09
TYR_Root_Day_Night_storage	0	0	0	0	0	0	0	0	0	0	0	0	0	0	0	0	0	0	0	0	3.54819e-06	0	0	1.20895e-06	2.94497e-07	3.82068e-08	0	0	1.68578e-08
ARGSUCCINSYN-RXN_c_Root_Day	2.83934e-06	3.65726e-06	4.38132e-06	5.42986e-06	6.56247e-06	7.84878e-06	9.39518e-06	1.12402e-05	1.34937e-05	1.6133e-05	1.93513e-05	2.32962e-05	2.78779e-05	3.33156e-05	3.9688e-05	4.7009e-05	5.51679e-05	6.38026e-05	7.19828e-05	7.8004e-05	7.84992e-05	7.293e-05	6.10815e-05	3.1856e-05	9.19854e-06	1.18579e-06	4.5967e-07	4.56422e-07	4.51869e-07
VALINE--TRNA-LIGASE-RXN_c_Leaf_Day	1.81432e-06	2.96921e-06	4.50792e-06	6.58169e-06	9.21116e-06	1.23898e-05	1.62487e-05	2.08341e-05	2.63163e-05	3.2613e-05	4.00562e-05	4.87481e-05	5.88599e-05	7.0549e-05	8.39294e-05	9.8992e-05	0.000115511	0.000132837	0.00014958	0.000163077	0.00016868	0.000159225	0.000126856	7.3042e-05	2.37103e-05	3.77859e-06	1.69609e-06	1.69713e-06	1.69816e-06
THF_pc_Leaf_Day	1.59988e-06	2.46103e-06	3.57173e-06	5.05099e-06	6.9088e-06	9.14184e-06	1.18504e-05	1.507e-05	1.89267e-05	2.33643e-05	2.8625e-05	3.47855e-05	4.19722e-05	5.03029e-05	5.98646e-05	7.06576e-05	8.25268e-05	9.50135e-05	0.00010712	0.000116922	0.000121035	0.000114224	9.07647e-05	5.18827e-05	1.66169e-05	2.60441e-06	1.16942e-06	1.17049e-06	1.17091e-06
TRANS-CINNAMATE-4-MONOOXYGENASE-RXN_c_Leaf_Day	3.61051e-06	5.90874e-06	8.97076e-06	1.30976e-05	1.83302e-05	2.46558e-05	3.2335e-05	4.14599e-05	5.23695e-05	6.48999e-05	7.97119e-05	9.70087e-05	0.000117131	0.000140392	0.00016702	0.000196994	0.000229866	0.000264346	0.000297663	0.000324523	0.000335674	0.000316857	0.000252443	0.000145354	4.71835e-05	7.5194e-06	3.37523e-06	3.37728e-06	3.37934e-06
GLT_Root_Day_Night_storage	0	0	0	0	0	0	0	0	0	0	0	0	0	0	0	0	0	0	1.01771e-05	3.19371e-05	7.65263e-05	2.53329e-05	0	0	0	0	0	0	0
2.5.1.19-RXN_p_Leaf_Day	9.18363e-06	1.40073e-05	2.0196e-05	2.84217e-05	3.87357e-05	5.11208e-05	6.61408e-05	8.39962e-05	0.000105392	0.000130017	0.000159225	0.000193444	0.000233383	0.000279701	0.000332887	0.00039295	0.000459032	0.000528587	0.000596062	0.000650731	0.000673715	0.000635775	0.000504977	0.000288299	9.21237e-05	1.4397e-05	6.46484e-06	6.47112e-06	6.47315e-06
NADPHoxc_tx_Root_Night	-5.86953e-05	-7.9182e-05	-0.00010427	-0.000134912	-0.000171947	-0.00021624	-0.00026926	-0.000332692	-0.000408842	-0.000499886	-0.000609092	-0.000740133	-0.000897306	-0.00108552	-0.00131021	-0.00157701	-0.00189122	-0.00225649	-0.0026726	-0.00313121	-0.0036091	-0.00405922	-0.00440913	-0.00459677	-0.00464946	-0.00465626	-0.00465908	-0.0046619	-0.00466473
RXN0-5114_p_Root_Day	1.25705e-05	1.62206e-05	1.93321e-05	2.40409e-05	2.90556e-05	3.47508e-05	4.15975e-05	4.97663e-05	5.97437e-05	7.14292e-05	8.56787e-05	0.000103223	0.000123458	0.000147469	0.00017559	0.000207856	0.000243732	0.000281534	0.000317227	0.000342609	0.000341173	0.000315844	0.000269488	0.000139604	4.06096e-05	5.22537e-06	1.92119e-06	1.92743e-06	1.89203e-06
1.18.1.2-RXN_p_Root_Day	-3.77288e-05	-4.84133e-05	-4.73755e-05	-6.50571e-05	-7.86274e-05	-9.40392e-05	-0.000112567	-0.000134673	-0.000161673	-0.000195763	-0.000243484	-0.00031067	-0.000372193	-0.000445243	-0.000530961	-0.000629699	-0.000740275	-0.000858368	-0.000977079	-0.00107096	-0.00108961	-0.000996931	-0.000701437	-0.000434768	-0.00013516	-1.72362e-05	-2.24357e-08	-2.0553e-08	-2.21126e-08
PHE_CP_Leaf_Day_rev_transport	9.05595e-07	1.15747e-06	1.41742e-06	1.73126e-06	2.09238e-06	2.50251e-06	2.99557e-06	3.58382e-06	4.30233e-06	5.14384e-06	6.16999e-06	7.40364e-06	8.88005e-06	1.06338e-05	1.26944e-05	1.50742e-05	1.77521e-05	2.06375e-05	2.35093e-05	2.59112e-05	2.69998e-05	2.54313e-05	1.97692e-05	1.06013e-05	2.97713e-06	3.84158e-07	1.73228e-07	1.74076e-07	1.73572e-07
1.8.4.9-RXN_p_Leaf_Day	1.23947e-06	1.75328e-06	2.37372e-06	3.17897e-06	4.16879e-06	5.34295e-06	6.76426e-06	8.45518e-06	1.04897e-05	1.28403e-05	1.56454e-05	1.89512e-05	2.28319e-05	2.73579e-05	3.25837e-05	3.85176e-05	4.50828e-05	5.20338e-05	5.88215e-05	6.43671e-05	6.67469e-05	6.29587e-05	4.97425e-05	2.79786e-05	8.68865e-06	1.30812e-06	5.87844e-07	5.88832e-07	5.88673e-07
Protein_Processing_c_Root_Night	2.16636e-05	2.72465e-05	3.48908e-05	4.13869e-05	5.00199e-05	5.98243e-05	7.16111e-05	8.56738e-05	0.00010285	0.000122967	0.000147498	0.000175803	0.000211864	0.000254771	0.000305444	0.000364579	0.000432359	0.000507838	0.00058945	0.000670564	0.000742343	0.000715031	0.000487045	0.000275275	7.33463e-05	9.48245e-06	4.11615e-06	4.15682e-06	4.24879e-06
sSUCROSE_biomass_Root_Day	-3.33348e-06	-4.28326e-06	-5.16718e-06	-6.37418e-06	-7.70377e-06	-9.21379e-06	-1.10291e-05	-1.3195e-05	-1.58404e-05	-1.89387e-05	-2.27168e-05	-2.73195e-05	-3.27162e-05	-3.91229e-05	-4.66372e-05	-5.52846e-05	-6.49517e-05	-7.52424e-05	-8.51527e-05	-9.27835e-05	-9.44506e-05	-8.81545e-05	-7.20472e-05	-3.79145e-05	-1.08499e-05	-1.39911e-06	-5.70719e-07	-5.69104e-07	-5.64865e-07
GDPKIN-RXN_c_Root_Day	0.000132763	0.00017059	0.000205794	0.000253865	0.000306819	0.000366959	0.000439259	0.000525519	0.000630878	0.000754274	0.000904745	0.00108806	0.00130299	0.00155816	0.00185743	0.00220183	0.00258684	0.00299669	0.00339139	0.0036953	0.0037617	0.00351094	0.00286944	0.00151003	0.000432122	5.57224e-05	2.27301e-05	2.26658e-05	2.2497e-05
RXN-6384_m_Root_Night	0	0	0	0	0	0	0	0	0	0	0	0	0	0	0	0	0	0	0	0	0	0	0	0	0	0	0	3.38004e-08	0
RXN-1102_c_Leaf_Day	7.2573e-07	1.18769e-06	1.80317e-06	2.63268e-06	3.68446e-06	4.95594e-06	6.49949e-06	8.33364e-06	1.05265e-05	1.30452e-05	1.60225e-05	1.94992e-05	2.35439e-05	2.82196e-05	3.35718e-05	3.95968e-05	4.62043e-05	5.31348e-05	5.98319e-05	6.52308e-05	6.74721e-05	6.36899e-05	5.07422e-05	2.92168e-05	9.48413e-06	1.51144e-06	6.78437e-07	6.78851e-07	6.79265e-07
CARBOXYCYCLOHEXADIENYL-DEHYDRATASE-RXN_p_Leaf_Day	6.26843e-06	9.82612e-06	1.44654e-05	2.06694e-05	2.84867e-05	3.79016e-05	4.93247e-05	6.29017e-05	7.91543e-05	9.78432e-05	0.000119977	0.000145871	0.000176049	0.000210998	0.000251075	0.00029627	0.000345925	0.000398109	0.000448647	0.000489505	0.000506588	0.000478117	0.000380264	0.000217911	7.0118e-05	1.10541e-05	4.96288e-06	4.96689e-06	4.96911e-06
METHYLENE-THF_mc_Root_Day	7.18206e-06	9.2136e-06	1.11648e-05	1.3732e-05	1.65964e-05	1.98495e-05	2.37603e-05	2.84262e-05	3.41253e-05	4.08e-05	4.89393e-05	5.88161e-05	7.04674e-05	8.43019e-05	0.000100536	0.000119239	0.000140189	0.000162572	0.000184677	0.000202179	0.00020666	0.00019343	0.000155688	8.23976e-05	2.34718e-05	3.03616e-06	1.29109e-06	1.27825e-06	1.28387e-06
GDPREDUCT-RXN_c_Root_Day	4.11541e-08	5.28797e-08	6.37923e-08	7.86936e-08	9.51083e-08	1.1375e-07	1.36162e-07	1.62901e-07	1.9556e-07	2.33811e-07	2.80454e-07	3.37278e-07	4.03904e-07	4.82999e-07	5.75768e-07	6.82525e-07	8.01873e-07	9.28919e-07	1.05127e-06	1.14547e-06	1.16606e-06	1.08833e-06	8.89472e-07	4.68081e-07	1.3395e-07	1.72729e-08	7.04592e-09	7.02597e-09	6.97364e-09
N-ACETYLGLUTPREDUCT-RXN_p_Root_Day	2.83934e-06	3.65726e-06	4.38132e-06	5.42986e-06	6.56247e-06	7.84878e-06	9.39518e-06	1.12402e-05	1.34937e-05	1.6133e-05	1.93513e-05	2.32962e-05	2.78779e-05	3.33156e-05	3.9688e-05	4.7009e-05	5.51679e-05	6.38026e-05	7.19828e-05	7.8004e-05	7.84992e-05	7.293e-05	6.10815e-05	3.1856e-05	9.19854e-06	1.18579e-06	4.5967e-07	4.56422e-07	4.51869e-07
ASPCARBTRANS-RXN_p_Root_Day	4.44465e-06	5.71101e-06	6.88957e-06	8.49891e-06	1.02717e-05	1.22851e-05	1.47055e-05	1.75933e-05	2.11205e-05	2.52516e-05	3.02891e-05	3.64261e-05	4.36216e-05	5.21639e-05	6.21829e-05	7.37127e-05	8.66023e-05	0.000100323	0.000113537	0.000123711	0.000125934	0.000117539	9.6063e-05	5.05527e-05	1.44666e-05	1.8482e-06	7.53913e-07	7.51779e-07	7.53153e-07
O2_mc_Leaf_Night	-0.00239302	-0.00241773	-0.00245245	-0.00250146	-0.00256799	-0.00265531	-0.00276834	-0.00291172	-0.00309175	-0.00331303	-0.00358411	-0.00391308	-0.00430937	-0.00478334	-0.00534586	-0.00600726	-0.00677548	-0.00765264	-0.00862894	-0.00967342	-0.0107131	-0.0116196	-0.0122173	-0.0123931	-0.0123102	-0.0122511	-0.0122536	-0.0122638	-0.0122739
GLUC1PADENYLTRANS-RXN_p_Root_Day	4.71618e-05	6.02788e-05	7.38166e-05	9.01609e-05	0.000108968	0.000130326	0.000156004	0.000186639	0.000224058	0.000267882	0.000321322	0.000385568	0.000462457	0.000553789	0.000661099	0.000785037	0.000924499	0.00107476	0.00122432	0.00134941	0.0014061	0.00132442	0.00102954	0.000552099	0.000155044	2.00062e-05	8.29568e-06	8.30063e-06	8.30558e-06
PRTRANS-RXN_p_Leaf_Day	1.71284e-06	2.44934e-06	3.34816e-06	4.51976e-06	5.96518e-06	7.6837e-06	9.76468e-06	1.224e-05	1.52161e-05	1.8652e-05	2.27478e-05	2.75693e-05	3.32233e-05	3.98105e-05	4.74087e-05	5.60278e-05	6.55543e-05	7.56299e-05	8.54572e-05	9.34742e-05	9.69022e-05	9.14102e-05	7.22908e-05	4.07724e-05	1.27292e-05	1.93017e-06	8.67257e-07	8.68595e-07	8.68459e-07
GLY_mc_Root_Day	-7.22321e-06	-9.26648e-06	-1.12286e-05	-1.38107e-05	-1.66915e-05	-1.99632e-05	-2.38964e-05	-2.85891e-05	-3.43209e-05	-4.10338e-05	-4.92197e-05	-5.91534e-05	-7.08713e-05	-8.47849e-05	-0.000101112	-0.000119922	-0.000140991	-0.000163501	-0.000185729	-0.000203324	-0.000207826	-0.000194519	-0.000156577	-8.28656e-05	-2.36058e-05	-3.03616e-06	-1.29109e-06	-1.27825e-06	-1.29084e-06
S-ADENMETSYN-RXN_c_Leaf_Day	2.90292e-06	4.75074e-06	7.21267e-06	1.05307e-05	1.47379e-05	1.98238e-05	2.5998e-05	3.33346e-05	4.21061e-05	5.21809e-05	6.409e-05	7.79969e-05	9.41758e-05	0.000112878	0.000134287	0.000158387	0.000184817	0.000212539	0.000239327	0.000260923	0.000269889	0.000254759	0.000202969	0.000116867	3.79365e-05	6.04575e-06	2.71375e-06	2.7154e-06	2.71706e-06
1TRANSKETO-RXN_p_Root_Night	-2.08296e-05	-2.81918e-05	-3.95377e-05	-4.93672e-05	-6.24434e-05	-7.80543e-05	-9.67148e-05	-0.000119055	-0.000145891	-0.00017727	-0.000212892	-0.000253592	-0.000306963	-0.000371058	-0.00044773	-0.000538873	-0.000646182	-0.00077065	-0.000913627	-0.00107236	-0.00124467	-0.00142333	-0.00164371	-0.00170616	-0.001766	-0.00178552	-0.00178813	-0.00178924	-0.00179024
PEPCARBOX-RXN_c_Leaf_Day	0.000150214	0.000215956	0.000296585	0.000401891	0.000532027	0.000686912	0.000874496	0.00109761	0.00136577	0.00167526	0.002044	0.00247784	0.00298636	0.00357853	0.00426127	0.00503538	0.00589058	0.00679465	0.00767595	0.00839441	0.0087011	0.00820828	0.0064943	0.00366741	0.00114776	0.000174601	7.8446e-05	7.85622e-05	7.85538e-05
dAMP_biomass_Leaf_Day	-3.62865e-08	-5.93843e-08	-9.01583e-08	-1.31634e-07	-1.84223e-07	-2.47797e-07	-3.24974e-07	-4.16682e-07	-5.26327e-07	-6.52261e-07	-8.01125e-07	-9.74962e-07	-1.1772e-06	-1.41098e-06	-1.67859e-06	-1.97984e-06	-2.31021e-06	-2.65674e-06	-2.99159e-06	-3.26154e-06	-3.37361e-06	-3.18449e-06	-2.53711e-06	-1.46084e-06	-4.74206e-07	-7.55719e-08	-3.39219e-08	-3.39425e-08	-3.39632e-08
RXN-7913_c_Root_Night	0	0	0	0	0	0	0	0	0	0	0	0	0	0	0	0	0	0	0	0	0	0	0	0	0	0	2.60022e-09	2.62592e-09	2.68401e-09
F16ALDOLASE-RXN_p_Leaf_Night	0.000129885	0.000126219	0.000122884	0.000119468	0.000116225	0.000113198	0.000110131	0.000106961	0.000103438	9.95814e-05	9.49366e-05	8.92936e-05	8.23304e-05	7.37059e-05	6.30691e-05	5.01245e-05	3.47493e-05	1.72471e-05	0	0	0	0	2.66566e-05	9.20566e-05	0.000140545	0.000153079	0.000154358	0.000154605	0.000154881
RXN-9654_p_Root_Day	2.63386e-06	3.3843e-06	4.08271e-06	5.03639e-06	6.08693e-06	7.28003e-06	8.71437e-06	1.04257e-05	1.25159e-05	1.49639e-05	1.79491e-05	2.15858e-05	2.58498e-05	3.0912e-05	3.68491e-05	4.36816e-05	5.13199e-05	5.94508e-05	6.72812e-05	7.33104e-05	7.46276e-05	6.96529e-05	5.69262e-05	2.99572e-05	8.57278e-06	1.10547e-06	4.50939e-07	4.49662e-07	4.46313e-07
L-CITRULLINE_pc_Leaf_Day	4.76663e-06	7.17183e-06	1.02298e-05	1.42804e-05	1.93451e-05	2.54165e-05	3.27777e-05	4.15293e-05	5.20221e-05	6.41053e-05	7.84495e-05	9.52686e-05	0.000114915	0.000137717	0.000163922	0.000193537	0.000226148	0.000260501	0.000293858	0.000320918	0.000332329	0.000313594	0.000248889	0.000141793	4.51282e-05	7.01689e-06	3.15119e-06	3.15455e-06	3.15529e-06
SUCCINATE-DEHYDROGENASE-UBIQUINONE-RXN_m_Root_Day	0.000145896	0.00019451	0.000242014	0.000318373	0.000400753	0.000497377	0.000613664	0.000734792	0.000898847	0.00111689	0.0013546	0.00163863	0.00193139	0.00237318	0.00284077	0.00330918	0.00399931	0.00467841	0.00538049	0.00603141	0.00646186	0.00644782	0.00595852	0.0048743	0.00378912	0.00338264	0.00334583	0.00334866	0.00334973
GLN_CP_Root_Day_transport	2.73325e-05	3.49345e-05	4.27802e-05	5.22525e-05	6.31519e-05	7.55303e-05	9.04116e-05	0.000108166	0.000129852	0.00015525	0.000186222	0.000223455	0.000268016	0.000320948	0.000383139	0.000454967	0.000535792	0.000622878	0.000709554	0.000782046	0.000814904	0.000767563	0.00059667	0.000319968	8.98553e-05	1.15946e-05	5.22832e-06	5.25394e-06	5.23871e-06
GLYRIBONUCSYN-RXN_p_Root_Day	4.89734e-06	6.29269e-06	7.59128e-06	9.36454e-06	1.13179e-05	1.35363e-05	1.62033e-05	1.93852e-05	2.32717e-05	2.78235e-05	3.3374e-05	4.01361e-05	4.80646e-05	5.74769e-05	6.85164e-05	8.12205e-05	9.54229e-05	0.000110541	0.000125101	0.000136311	0.000138761	0.000129511	0.000105847	5.57016e-05	1.594e-05	2.05548e-06	8.31418e-07	8.36091e-07	8.29863e-07
ISOCITDEH-RXN_c_Leaf_Night	-0.000396145	-0.000407004	-0.000421213	-0.000440485	-0.000465366	-0.00049635	-0.00053506	-0.000582517	-0.000640739	-0.000709995	-0.000793597	-0.000893419	-0.00101196	-0.00115179	-0.0013153	-0.0015041	-0.0017182	-0.0019542	-0.00220241	-0.00244154	-0.0026338	-0.00271685	-0.0026159	-0.00232409	-0.0020254	-0.00190459	-0.00189386	-0.00189544	-0.00189701
IMP-DEHYDROG-RXN_c_Root_Night	8.34794e-07	1.04993e-06	1.3445e-06	1.59482e-06	1.92749e-06	2.30529e-06	2.75949e-06	3.30139e-06	3.96327e-06	4.73847e-06	5.68375e-06	6.77448e-06	8.16405e-06	9.81746e-06	1.17701e-05	1.40488e-05	1.66607e-05	1.95693e-05	2.27141e-05	2.58398e-05	2.86058e-05	2.75533e-05	1.8768e-05	1.06076e-05	2.82636e-06	3.65401e-07	1.58614e-07	1.60181e-07	1.63725e-07
RXN-9532_p_Root_Night	8.75849e-07	1.10156e-06	1.41062e-06	1.67326e-06	2.02228e-06	2.41867e-06	2.89521e-06	3.46375e-06	4.15819e-06	4.97151e-06	5.96328e-06	7.10765e-06	8.56556e-06	1.03003e-05	1.2349e-05	1.47398e-05	1.74801e-05	2.05317e-05	2.38312e-05	2.71106e-05	3.00126e-05	2.89084e-05	1.9691e-05	1.11292e-05	2.96536e-06	3.83371e-07	1.66414e-07	1.68059e-07	1.71777e-07
SUCROSE_H+_vc_Root_Night	7.80685e-07	1.82447e-06	6.48906e-06	7.35234e-06	1.01782e-05	1.37027e-05	1.79119e-05	2.29558e-05	2.89289e-05	3.52679e-05	4.05009e-05	4.4202e-05	5.38431e-05	6.54386e-05	7.93848e-05	9.61449e-05	0.000116243	0.000140256	0.00017246	0.000214701	0.000279271	0.00036907	0.000483167	0.000530644	0.000597886	0.000622447	0.000625124	0.000625518	0.000625871
LEU_CP_Leaf_Night_rev_transport	3.28221e-07	4.19508e-07	5.13724e-07	6.27471e-07	7.58355e-07	9.07001e-07	1.0857e-06	1.29891e-06	1.55932e-06	1.86431e-06	2.23623e-06	2.68335e-06	3.21845e-06	3.85408e-06	4.6009e-06	5.46344e-06	6.43402e-06	7.47978e-06	8.52063e-06	9.39115e-06	9.78572e-06	9.21723e-06	7.16507e-06	3.84231e-06	1.07902e-06	1.39233e-07	6.27839e-08	6.30916e-08	6.29087e-08
PEPDEPHOS-RXN_p_Leaf_Day	0	0	0	0	0	7.7736e-05	9.99422e-05	0.000126346	0	0	0.000237873	0.000288752	0.000220747	0.000417321	0.000496777	0.000586643	0.000685673	0.000790082	0.000891557	0.000973972	0.00100883	0.000951889	0.000754932	0	0	0	9.45587e-06	0	0
SPONTPRO-RXN_p_Leaf_Day	1.81432e-07	2.96921e-07	4.50792e-07	6.58169e-07	9.21116e-07	1.23898e-06	1.62487e-06	2.08341e-06	2.63163e-06	3.2613e-06	4.00562e-06	4.87481e-06	5.88599e-06	7.0549e-06	8.39294e-06	9.8992e-06	1.15511e-05	1.32837e-05	1.4958e-05	1.63077e-05	1.6868e-05	1.59225e-05	1.26856e-05	7.3042e-06	2.37103e-06	3.77859e-07	1.69609e-07	1.69713e-07	1.69816e-07
3-ISOPROPYLMALISOM-RXN_p_Leaf_Day	3.52798e-06	5.41959e-06	7.85736e-06	1.1103e-05	1.51782e-05	2.00758e-05	2.60161e-05	3.30774e-05	4.15363e-05	5.12697e-05	6.28096e-05	7.6324e-05	9.20911e-05	0.000110369	0.00013135	0.000155033	0.000181081	0.000208486	0.000235058	0.000256575	0.000265607	0.000250658	0.000199164	0.000113824	3.64422e-05	5.70911e-06	2.56351e-06	2.56588e-06	2.56678e-06
ACETATE--COA-LIGASE-RXN_p_Leaf_Day	3.8151e-05	6.18064e-05	9.31768e-05	0.000135385	0.000188832	0.000253392	0.000331757	0.00042488	0.000536246	0.00066419	0.00081549	0.00099224	0.00119794	0.00143583	0.00170823	0.002015	0.00235156	0.00270472	0.00304614	0.00332156	0.00343607	0.00324335	0.00258305	0.00148578	0.000481401	7.65434e-05	3.43595e-05	3.43818e-05	3.44016e-05
ADENOSYLHOMOCYSTEINASE-RXN_c_Root_Night	3.36654e-06	4.23414e-06	5.42207e-06	6.43158e-06	7.77314e-06	9.29676e-06	1.11284e-05	1.33138e-05	1.5983e-05	1.91092e-05	2.29214e-05	2.732e-05	3.29239e-05	3.95917e-05	4.74663e-05	5.66559e-05	6.71891e-05	7.89186e-05	9.16012e-05	0.000104206	0.000115361	0.000111117	7.56874e-05	4.2778e-05	1.13981e-05	1.47358e-06	6.39655e-07	6.45975e-07	6.60267e-07
GART-RXN_p_Root_Day	4.89734e-06	6.29269e-06	7.59128e-06	9.36454e-06	1.13179e-05	1.35363e-05	1.62033e-05	1.93852e-05	2.32717e-05	2.78235e-05	3.3374e-05	4.01361e-05	4.80646e-05	5.74769e-05	6.85164e-05	8.12205e-05	9.54229e-05	0.000110541	0.000125101	0.000136311	0.000138761	0.000129511	0.000105847	5.57016e-05	1.594e-05	2.05548e-06	8.31418e-07	8.36091e-07	8.29863e-07
L-ASPARTATE_GLU_mc_Root_Night	0	7.45667e-06	7.4134e-06	0	1.3998e-05	1.67417e-05	2.00402e-05	0	2.87825e-05	3.44121e-05	4.12771e-05	4.88237e-05	0	0	8.61022e-05	0.000103359	0	0	0	0	0	0	0	0	0	0	0	0	0
SER_mc_Leaf_Night	5.59343e-06	0	8.75471e-06	0	0	0	1.85022e-05	0	0	0	0	0	5.48478e-05	0	0	9.31061e-05	0	0	0	0	0	0	0	0	1.83883e-05	2.37276e-06	0	0	0
NADH-DEHYDROG-A-RXN_m_Leaf_Night	0.00298279	0.00303012	0.00309243	0.0031777	0.00328975	0.00343266	0.00361457	0.00384196	0.00412496	0.00446846	0.00488741	0.00539326	0.00600005	0.00672283	0.00757685	0.00857522	0.00972557	0.011023	0.0124386	0.0139008	0.0152578	0.0162558	0.0165753	0.0161092	0.0154113	0.0151166	0.0150988	0.0151113	0.0151237
DI-H-OROTATE_pc_Root_Day	4.44465e-06	5.71101e-06	6.88957e-06	8.49891e-06	1.02717e-05	1.22851e-05	1.47055e-05	1.75933e-05	2.11205e-05	2.52516e-05	3.02891e-05	3.64261e-05	4.36216e-05	5.21639e-05	6.21829e-05	7.37127e-05	8.66023e-05	0.000100323	0.000113537	0.000123711	0.000125934	0.000117539	9.6063e-05	5.05527e-05	1.44666e-05	1.8482e-06	7.53913e-07	7.51779e-07	7.53153e-07
pTRP_biomass_Root_Night	-3.28443e-07	-4.13086e-07	-5.28982e-07	-6.27471e-07	-7.58355e-07	-9.07001e-07	-1.0857e-06	-1.29891e-06	-1.55932e-06	-1.86431e-06	-2.23623e-06	-2.66537e-06	-3.21209e-06	-3.86261e-06	-4.63086e-06	-5.52741e-06	-6.55504e-06	-7.69938e-06	-8.93671e-06	-1.01665e-05	-1.12547e-05	-1.08406e-05	-7.38413e-06	-4.17347e-06	-1.11201e-06	-1.43764e-07	-6.24053e-08	-6.3022e-08	-6.44163e-08
ASPARAGINE--TRNA-LIGASE-RXN_c_Root_Night	3.24338e-06	4.07923e-06	5.2237e-06	6.19628e-06	7.48876e-06	8.95663e-06	1.07213e-05	1.28267e-05	1.53983e-05	1.84101e-05	2.20828e-05	2.63205e-05	3.17194e-05	3.81432e-05	4.57297e-05	5.45832e-05	6.4731e-05	7.60314e-05	8.825e-05	0.000100394	0.00011114	0.000107051	7.29183e-05	4.1213e-05	1.09811e-05	1.41967e-06	6.16253e-07	6.22342e-07	6.36111e-07
VAL_pc_Leaf_Night	-3.28221e-07	-4.19508e-07	-5.13724e-07	-6.27471e-07	-7.58355e-07	-9.07001e-07	-1.0857e-06	-1.29891e-06	-1.55932e-06	-1.86431e-06	-2.23623e-06	-2.68335e-06	-3.21845e-06	-3.85408e-06	-4.6009e-06	-5.46344e-06	-6.43402e-06	-7.47978e-06	-8.52063e-06	-9.39115e-06	-9.78572e-06	-9.21723e-06	-7.16507e-06	-3.84231e-06	-1.07902e-06	-1.39233e-07	-6.27839e-08	-6.30916e-08	-6.29087e-08
ATP_ADP_mc_Root_Night	0.000792575	0.00106747	0.00139835	0.00180086	0.00228811	0.00286534	0.00355877	0.00438682	0.0053839	0.00656035	0.00796911	0.00965025	0.011662	0.0140525	0.0168766	0.0201815	0.023994	0.0282926	0.0329859	0.0377897	0.0422461	0.0446487	0.0433374	0.0396153	0.0354402	0.0338714	0.0362471	0.0362692	0.0362916
Biomass_Root_Day_tx	0.0281923	0.0362248	0.0437003	0.0539083	0.0651531	0.0779238	0.0932766	0.111594	0.133967	0.16017	0.192123	0.23105	0.276691	0.330874	0.394425	0.467558	0.549316	0.636348	0.720162	0.784697	0.798797	0.745549	0.609325	0.320654	0.091761	0.0118327	0.00482674	0.00481308	0.00477723
OAA_ISOCITRATE_mc_Leaf_Day	0	0.00103754	0	0.00101055	0	0	0	0	0	0.000950527	0	0	0	0.000970037	0.00099082	0.00102408	0	0	0	0	0	0.00502461	0	0	0	0.00559667	0	0	0
2KG_ISOCITRATE_mc_Root_Night	0	-1.40936e-05	0	-2.50218e-05	0	0	0	0	0	0	0	0	0	0	0	0	0	0	0	-0.000188382	0	0	0.000269968	0.000828493	0.0012449	0.00139448	0	0.00140919	0
GLYCINE--TRNA-LIGASE-RXN_c_Root_Day	3.41579e-06	4.38902e-06	5.29476e-06	6.53157e-06	7.89399e-06	9.44129e-06	1.13015e-05	1.35208e-05	1.62315e-05	1.94063e-05	2.32777e-05	2.79941e-05	3.3524e-05	4.00889e-05	4.77887e-05	5.66496e-05	6.65554e-05	7.71003e-05	8.72553e-05	9.50744e-05	9.67827e-05	9.03311e-05	7.38262e-05	3.88507e-05	1.11178e-05	1.43365e-06	5.84811e-07	5.83156e-07	5.78812e-07
NH3_pc_Root_Night	0	0	3.72562e-06	2.49028e-06	3.00972e-06	3.59966e-06	4.30888e-06	5.15504e-06	6.18855e-06	6.57624e-06	4.99889e-06	0	0	0	0	0	0	0	0	0	0	7.53553e-06	4.01898e-05	0	-3.68557e-06	-4.79681e-07	-4.20731e-07	-4.25306e-07	-4.31452e-07
GLN_CP_Leaf_Night_rev_transport	9.08077e-06	1.16064e-05	1.4213e-05	1.736e-05	2.09812e-05	2.50937e-05	3.00378e-05	3.59364e-05	4.31412e-05	5.15794e-05	6.1869e-05	7.42393e-05	8.90439e-05	0.000106629	0.000127291	0.000151155	0.000178008	0.000206941	0.000235737	0.000259822	0.000270738	0.00025501	0.000198234	0.000106304	2.98529e-05	3.85211e-06	1.73702e-06	1.74553e-06	1.74047e-06
MALATE-DEH-RXN_p_Root_Day	-5.70801e-05	-3.65726e-06	-8.83028e-05	-0.000107557	-0.000129993	-0.000155473	-2.64233e-05	-0.000222651	-0.000267289	-0.000319899	-0.000384871	-0.000465001	-0.000559426	-0.000671711	-0.000804078	-0.000957988	-0.00113327	-0.00132627	-0.00150997	-0.00165889	-0.00178376	-0.00169109	-0.00128913	-0.000948337	-0.000262801	-3.39019e-05	-1.50221e-05	-1.51174e-05	-1.52639e-05
ASPAMINOTRANS-RXN_p_Leaf_Day	4.94807e-06	7.46875e-06	1.06806e-05	1.49386e-05	2.02663e-05	2.66555e-05	3.44025e-05	4.36127e-05	5.46538e-05	6.73666e-05	8.24552e-05	0.000100143	0.000120801	0.000144772	0.000172315	0.000203437	0.000237699	0.000273784	0.000308816	0.000337226	0.000349197	0.000329516	0.000261574	0.000149097	4.74992e-05	7.39475e-06	3.3208e-06	3.32427e-06	3.32511e-06
RXN-9537_p_Root_Day	2.63386e-06	3.3843e-06	4.08271e-06	5.03639e-06	6.08693e-06	7.28003e-06	8.71437e-06	1.04257e-05	1.25159e-05	1.49639e-05	1.79491e-05	2.15858e-05	2.58498e-05	3.0912e-05	3.68491e-05	4.36816e-05	5.13199e-05	5.94508e-05	6.72812e-05	7.33104e-05	7.46276e-05	6.96529e-05	5.69262e-05	2.99572e-05	8.57278e-06	1.10547e-06	4.50939e-07	4.49662e-07	4.46313e-07
IMP-DEHYDROG-RXN_c_Leaf_Day	1.81432e-07	2.96921e-07	4.50792e-07	6.58169e-07	9.21116e-07	1.23898e-06	1.62487e-06	2.08341e-06	2.63163e-06	3.2613e-06	4.00562e-06	4.87481e-06	5.88599e-06	7.0549e-06	8.39294e-06	9.8992e-06	1.15511e-05	1.32837e-05	1.4958e-05	1.63077e-05	1.6868e-05	1.59225e-05	1.26856e-05	7.3042e-06	2.37103e-06	3.77859e-07	1.69609e-07	1.69713e-07	1.69816e-07
ACET_pc_Leaf_Day	-3.69115e-05	-6.00531e-05	-9.0803e-05	-0.000132206	-0.000184664	-0.000248049	-0.000324993	-0.000416425	-0.000525757	-0.00065135	-0.000799844	-0.000973289	-0.00117511	-0.00140847	-0.00167565	-0.00197649	-0.00230648	-0.00265269	-0.00298732	-0.00325719	-0.00336932	-0.00318039	-0.00253331	-0.0014578	-0.000472712	-7.52353e-05	-3.37716e-05	-3.3793e-05	-3.38129e-05
DIHYDROXYMETVALDEHYDRAT-RXN_p_Root_Night	1.7813e-07	2.27501e-07	2.77631e-07	3.3988e-07	4.10776e-07	4.91292e-07	5.88089e-07	7.03575e-07	8.44632e-07	1.00984e-06	1.21129e-06	1.45423e-06	1.74359e-06	2.08727e-06	2.4909e-06	2.9567e-06	3.48005e-06	4.0424e-06	5.25679e-06	6.28217e-06	5.23939e-06	4.92503e-06	3.87195e-06	2.06745e-06	6.35328e-07	8.24038e-08	3.90033e-08	3.93887e-08	4.02602e-08
OAA_CIT_mc_Leaf_Day	0	0	0	0.000134101	0	0	0	0	0	0	0	0	0	0	0	0.00155113	0	0	0	0	0	0	0	0	0	0	0	0	0
GDPREDUCT-RXN_c_Leaf_Day	1.81432e-08	2.96921e-08	4.50792e-08	6.58169e-08	9.21116e-08	1.23898e-07	1.62487e-07	2.08341e-07	2.63163e-07	3.2613e-07	4.00562e-07	4.87481e-07	5.88599e-07	7.0549e-07	8.39294e-07	9.8992e-07	1.15511e-06	1.32837e-06	1.4958e-06	1.63077e-06	1.6868e-06	1.59225e-06	1.26856e-06	7.3042e-07	2.37103e-07	3.77859e-08	1.69609e-08	1.69713e-08	1.69816e-08
TMP_mc_Root_Night	1.36851e-08	1.72119e-08	0	2.61446e-08	3.15981e-08	3.77917e-08	4.52376e-08	5.41212e-08	6.49717e-08	7.76798e-08	9.31762e-08	1.11057e-07	1.33837e-07	1.60942e-07	1.92953e-07	2.30309e-07	2.73127e-07	3.20807e-07	3.72363e-07	4.23603e-07	4.68947e-07	4.51694e-07	3.07672e-07	1.73894e-07	4.63338e-08	0	2.60022e-09	2.62592e-09	-2.68401e-09
Pi_H+_pc_Leaf_Day	-1.2156e-06	-1.98937e-06	-3.0203e-06	-4.40973e-06	-6.17148e-06	-8.3012e-06	-1.08866e-05	-1.39589e-05	-1.76319e-05	-2.18507e-05	-2.68377e-05	-3.26612e-05	-3.94361e-05	-4.72678e-05	-5.62327e-05	-6.63247e-05	-7.73922e-05	-8.90008e-05	-0.000100218	-0.000109262	-0.000113016	-0.000106681	-8.49932e-05	-4.89382e-05	-1.58859e-05	-2.53166e-06	-1.13638e-06	-1.13707e-06	-1.13777e-06
MALATE-DEH-RXN_c_Root_Night	-7.07517e-05	-9.49582e-05	-0.000123427	-0.000159143	-0.000202346	-0.000253549	-0.00031506	-0.000388513	-0.000476947	-0.000581962	-0.000709357	-0.000861228	-0.00104158	-0.00125595	-0.0015094	-0.00180648	-0.00215012	-0.00253941	-0.00296063	-0.00338713	-0.00372365	-0.00398637	-0.00395186	-0.00370371	-0.00338871	-0.00326043	-0.00324986	-0.00325197	-0.00325367
PRIBFAICARPISOM-RXN_p_Root_Night	1.09555e-07	1.35555e-07	1.81414e-07	2.09157e-07	2.52785e-07	3.02334e-07	3.61901e-07	4.32969e-07	5.19774e-07	6.21438e-07	7.4541e-07	8.82462e-07	1.06857e-06	1.29038e-06	1.55361e-06	1.86379e-06	2.22535e-06	2.63966e-06	3.11759e-06	3.64727e-06	4.24125e-06	4.15469e-06	2.5344e-06	1.50154e-06	3.81667e-07	4.94319e-08	2.06756e-08	2.09841e-08	2.19746e-08
THIOREDOXIN-REDUCT-NADPH-RXN_c_Leaf_Day	1.08859e-07	1.78153e-07	2.70475e-07	3.94901e-07	5.5267e-07	7.43391e-07	9.74923e-07	1.25005e-06	1.57898e-06	1.95678e-06	2.40337e-06	2.92489e-06	3.53159e-06	4.23294e-06	5.03577e-06	5.93952e-06	6.93064e-06	7.97022e-06	8.97478e-06	9.78463e-06	1.01208e-05	9.55348e-06	7.61133e-06	4.38252e-06	1.42262e-06	2.26716e-07	1.01766e-07	1.01828e-07	1.0189e-07
MET_CP_Root_Night_transport	1.91462e-07	2.44713e-07	2.99672e-07	3.66025e-07	4.42374e-07	5.29084e-07	6.33326e-07	7.57696e-07	9.09604e-07	1.08752e-06	1.30447e-06	1.56529e-06	1.87743e-06	2.24821e-06	2.68386e-06	3.18701e-06	3.75318e-06	4.36321e-06	4.97037e-06	5.47817e-06	5.70834e-06	5.37672e-06	4.17963e-06	2.24135e-06	6.29429e-07	8.12191e-08	3.6624e-08	3.68034e-08	3.66968e-08
GAPOXNPHOSPHN-RXN_p_Leaf_Night	6.49426e-05	6.31097e-05	6.14421e-05	5.9734e-05	5.81126e-05	5.65988e-05	5.50657e-05	5.34807e-05	5.17189e-05	4.97907e-05	4.74683e-05	4.46468e-05	4.11652e-05	3.6853e-05	3.15345e-05	2.50622e-05	1.73747e-05	8.62355e-06	0	0	0	0	1.33283e-05	4.60283e-05	7.02724e-05	7.65396e-05	7.71789e-05	7.73024e-05	7.74405e-05
SER_pc_Leaf_Day	-2.95231e-06	-4.20261e-06	-5.72189e-06	-7.69874e-06	-1.0134e-05	-1.30266e-05	-1.65289e-05	-2.06952e-05	-2.57058e-05	-3.14923e-05	-3.83933e-05	-4.65205e-05	-5.60552e-05	-6.71684e-05	-7.99925e-05	-9.45454e-05	-0.000110637	-0.000127664	-0.000144279	-0.000157841	-0.000163649	-0.000154369	-0.000122033	-6.87509e-05	-2.14179e-05	-3.23829e-06	-1.4551e-06	-1.45743e-06	-1.45713e-06
CARBOXYCYCLOHEXADIENYL-DEHYDRATASE-RXN_p_Root_Day	1.23978e-05	1.50722e-05	1.70186e-05	2.10112e-05	2.53939e-05	3.03714e-05	3.63553e-05	4.34946e-05	5.22146e-05	6.34148e-05	7.95326e-05	9.96362e-05	0.000121254	0.000147059	0.000177831	0.000214435	0.000257785	0.000308762	0.000361298	0.00041443	0.000436546	0.000411185	0.000237288	0.000171407	4.81357e-05	6.21124e-06	2.55695e-06	2.65889e-06	2.57706e-06
OROTPDECARB-RXN_p_Leaf_Day	2.90292e-07	4.75074e-07	7.21267e-07	1.05307e-06	1.47379e-06	1.98238e-06	2.5998e-06	3.33346e-06	4.21061e-06	5.21809e-06	6.409e-06	7.79969e-06	9.41758e-06	1.12878e-05	1.34287e-05	1.58387e-05	1.84817e-05	2.12539e-05	2.39327e-05	2.60923e-05	2.69889e-05	2.54759e-05	2.02969e-05	1.16867e-05	3.79365e-06	6.04575e-07	2.71375e-07	2.7154e-07	2.71706e-07
O2_tx_Root_Night	0.000286567	0.000384266	0.000504153	0.000646359	0.000819539	0.00102492	0.00127136	0.00156582	0.00192027	0.00233999	0.00284291	0.00344263	0.00416411	0.00502366	0.00604262	0.00724076	0.00863218	0.0102168	0.0119721	0.013816	0.0156043	0.0168659	0.0170979	0.0164423	0.0155105	0.0151437	0.0151169	0.0151262	0.0151354
2.7.1.90-RXN_c_Root_Night	1.16273e-05	1.20757e-05	1.26013e-05	1.1479e-05	1.06771e-05	9.04162e-06	7.11358e-06	4.77795e-06	2.35853e-06	0	0	0	0	0	0	0	0	0	0	0	0	0	0	0	0	0	-0.00125257	-0.00125318	-0.00125378
LYSINE--TRNA-LIGASE-RXN_c_Root_Night	5.88461e-07	7.40113e-07	9.4776e-07	1.12422e-06	1.35872e-06	1.62504e-06	1.94522e-06	2.32721e-06	2.79378e-06	3.34023e-06	4.00658e-06	4.77545e-06	5.75499e-06	6.9205e-06	8.29696e-06	9.90327e-06	1.17444e-05	1.37947e-05	1.60116e-05	1.82149e-05	2.01647e-05	1.94228e-05	1.32299e-05	7.47746e-06	1.99235e-06	2.57578e-07	1.1181e-07	1.12914e-07	1.15412e-07
6PGLUCONOLACT-RXN_p_Root_Night	3.81203e-05	5.09868e-05	7.28929e-05	8.91562e-05	0.0001122	0.000139487	0.000172177	0.000211267	0.000258347	0.000312772	0.00037413	0.000442056	0.000534585	0.000645223	0.000776883	0.000932345	0.00111376	0.00132158	0.00155481	0.00180643	0.0020654	0.00229003	0.00246991	0.00239237	0.00234518	0.00233076	0.00233036	0.00233179	0.00233312
FUM_pc_Root_Day	1.01238e-05	1.30106e-05	1.56878e-05	1.93586e-05	2.33966e-05	2.79826e-05	3.34959e-05	4.00737e-05	4.81079e-05	5.75175e-05	6.89917e-05	8.29765e-05	9.93625e-05	0.000118815	0.000141629	0.00016788	0.00019722	0.000228441	0.000258473	0.000281528	0.00028636	0.000267187	0.000218737	0.000115037	3.29406e-05	4.24762e-06	1.71258e-06	1.7213e-06	1.70819e-06
FGAMSYN-RXN_p_Leaf_Day	3.44722e-07	5.64151e-07	8.56504e-07	1.25052e-06	1.75012e-06	2.35407e-06	3.08726e-06	3.95848e-06	5.0001e-06	6.19648e-06	7.61069e-06	9.26214e-06	1.11834e-05	1.34043e-05	1.59466e-05	1.88085e-05	2.1947e-05	2.5239e-05	2.84201e-05	3.09846e-05	3.20493e-05	3.02527e-05	2.41026e-05	1.3878e-05	4.50496e-06	7.17933e-07	3.22258e-07	3.22454e-07	3.22651e-07
GLUTAMATE-SYNTHASE-NADH-RXN_p_Root_Night	7.2305e-06	9.35771e-06	1.47741e-05	1.62816e-05	1.96777e-05	2.35348e-05	2.81717e-05	3.3704e-05	4.04611e-05	4.75523e-05	5.41494e-05	5.92898e-05	7.08494e-05	8.45614e-05	0.000100604	0.000118972	0.000139314	0.000160589	0.000179726	0.000192341	0.000189589	0.00018195	0.000193871	7.87038e-05	1.94318e-05	2.5043e-06	9.63289e-07	1.0276e-06	9.23285e-07
GLY_Leaf_Day_Night_storage	1.13783e-05	1.4543e-05	1.78091e-05	2.17523e-05	2.62897e-05	3.14427e-05	3.76377e-05	4.50288e-05	5.40564e-05	6.46296e-05	7.75226e-05	9.30227e-05	0.000111573	0.000133608	0.000159498	0.000189399	0.000223046	0.000259299	0.000295382	0.00032556	0.000339238	0.000319531	0.000248389	0.0001332	3.74061e-05	4.82673e-06	2.17651e-06	2.18717e-06	2.18084e-06
GDPKIN-RXN_c_Leaf_Day	9.41816e-05	0.000154132	0.000247755	0.00036173	0.000478151	0.000643157	0.000843471	0.0010815	0.00136608	0.00169294	0.00220149	0.00267919	0.00323494	0.0036622	0.00435678	0.00513868	0.00634847	0.00689557	0.00776468	0.00896272	0.0087562	0.00826535	0.00658507	0.00379161	0.00130312	0.000196147	8.80442e-05	9.32741e-05	8.81516e-05
NADPHoxc_tx_Root_Day	-5.86953e-05	-7.9182e-05	-0.00010427	-0.000134912	-0.000171947	-0.00021624	-0.00026926	-0.000332692	-0.000408842	-0.000499886	-0.000609092	-0.000740133	-0.000897306	-0.00108552	-0.00131021	-0.00157701	-0.00189122	-0.00225649	-0.0026726	-0.00313121	-0.0036091	-0.00405922	-0.00440913	-0.00459677	-0.00464946	-0.00465626	-0.00465908	-0.0046619	-0.00466473
MALATE-DEH-RXN_p_Leaf_Night	-6.5599e-05	-6.39487e-05	-6.24695e-05	-6.09889e-05	-5.96293e-05	-5.84128e-05	-5.72371e-05	-5.60785e-05	-5.48375e-05	-5.35193e-05	-5.19407e-05	-5.00135e-05	-4.76021e-05	-4.45611e-05	-4.07363e-05	-3.59891e-05	-3.02427e-05	-2.35831e-05	-1.70413e-05	-1.87823e-05	-1.95714e-05	-1.84345e-05	-2.76585e-05	-5.37129e-05	-7.24305e-05	-7.68181e-05	-7.73045e-05	-7.74286e-05	-7.75663e-05
PSERTRANSAM-RXN_p_Root_Day	1.25705e-05	1.62206e-05	1.93321e-05	2.40409e-05	2.90556e-05	3.47508e-05	4.15975e-05	4.97663e-05	5.97437e-05	7.14292e-05	8.56787e-05	0.000103223	0.000123458	0.000147469	0.00017559	0.000207856	0.000243732	0.000281534	0.000317227	0.000342609	0.000341173	0.000315844	0.000269488	0.000139604	4.06096e-05	5.22537e-06	1.92119e-06	1.92743e-06	1.89203e-06
pTYR_biomass_Leaf_Day	-5.44297e-07	-8.90764e-07	-1.35238e-06	-1.97451e-06	-2.76335e-06	-3.71695e-06	-4.87462e-06	-6.25023e-06	-7.8949e-06	-9.78391e-06	-1.20169e-05	-1.46244e-05	-1.7658e-05	-2.11647e-05	-2.51788e-05	-2.96976e-05	-3.46532e-05	-3.98511e-05	-4.48739e-05	-4.89231e-05	-5.06041e-05	-4.77674e-05	-3.80567e-05	-2.19126e-05	-7.11309e-06	-1.13358e-06	-5.08828e-07	-5.09138e-07	-5.09448e-07
SUCROSE_rev_vc_Leaf_Day	0	0	0	0	0	0	0	0	0	0	0	0	0	0	0	0	0	0	1.14815e-06	1.7097e-05	2.49225e-05	1.42708e-05	0	0	0	0	0	0	0
pGLU_biomass_Leaf_Day	-7.22101e-06	-1.18175e-05	-1.79415e-05	-2.61951e-05	-3.66604e-05	-4.93116e-05	-6.46699e-05	-8.29198e-05	-0.000104739	-0.0001298	-0.000159424	-0.000194017	-0.000234262	-0.000280785	-0.000334039	-0.000393988	-0.000459733	-0.000528691	-0.000595327	-0.000649047	-0.000671348	-0.000633714	-0.000504885	-0.000290707	-9.43671e-05	-1.50388e-05	-6.75045e-06	-6.75456e-06	-6.75868e-06
F16ALDOLASE-RXN_c_Leaf_Day	-0.000143846	-0.000188882	-0.000238955	-0.000300628	-0.000373509	-0.000458312	-0.000560296	-0.000681988	-0.0008294	-0.00100253	-0.00121164	-0.00146181	-0.00176018	-0.00211405	-0.00253025	-0.00301324	-0.00356249	-0.00416678	-0.00479466	-0.00537772	-0.00578653	-0.00581036	-0.00521097	-0.00402824	-0.00296928	-0.00258965	-0.00255552	-0.00255716	-0.00255861
3-HYDROXYPROPIONATE-DEHYDROGENASE-RXN_c_Root_Night	0	0	0	0	0	0	0	0	0	0	0	0	0	0	0	0	0	0	0	0	0	0	0	0	0	0	0	3.38004e-08	0
CDPREDUCT-RXN_c_Leaf_Day	1.81432e-08	2.96921e-08	4.50792e-08	6.58169e-08	9.21116e-08	1.23898e-07	1.62487e-07	2.08341e-07	2.63163e-07	3.2613e-07	4.00562e-07	4.87481e-07	5.88599e-07	7.0549e-07	8.39294e-07	9.8992e-07	1.15511e-06	1.32837e-06	1.4958e-06	1.63077e-06	1.6868e-06	1.59225e-06	1.26856e-06	7.3042e-07	2.37103e-07	3.77859e-08	1.69609e-08	5.09138e-08	1.69816e-08
ASPARTATE-SEMIALDEHYDE-DEHYDROGENASE-RXN_p_Leaf_Day	5.1085e-05	7.95928e-05	0.00011664	0.00016612	0.000228403	0.00030337	0.000394318	0.000502418	0.000631849	0.000780709	0.000957063	0.00116344	0.00140404	0.00168275	0.00200244	0.00236307	0.0027594	0.00317605	0.0035797	0.00390618	0.00404285	0.00381554	0.00303379	0.00173717	0.00055817	8.78373e-05	3.94372e-05	3.94704e-05	3.94869e-05
H+(ATP)_rev_vc_Root_Night	2.53327e-05	3.54803e-05	4.81797e-05	6.35516e-05	8.26208e-05	0.000105226	0.000132543	0.000165069	0.000204215	0.00024943	0.000302864	0.000365568	0.000440454	0.000528153	0.000629892	0.000746093	0.000875658	0.00101442	0.00115456	0.00127692	0.00135144	0.00132495	0.00113446	0.000769674	0.000454794	0.000334285	0.000322706	0.000322923	0.000323095
PROLINE--TRNA-LIGASE-RXN_c_Root_Day	2.46925e-07	3.17278e-07	3.82754e-07	4.72161e-07	5.7065e-07	6.82503e-07	8.16972e-07	9.77406e-07	1.17336e-06	1.40287e-06	1.68273e-06	2.02367e-06	2.42342e-06	2.898e-06	3.45461e-06	4.09515e-06	4.81124e-06	5.57351e-06	6.30761e-06	6.87285e-06	6.99634e-06	6.52996e-06	5.33683e-06	2.80848e-06	8.03698e-07	1.03637e-07	4.22755e-08	4.21558e-08	4.18418e-08
TYR_pc_Root_Night	8.22222e-08	1.00061e-07	1.39875e-07	1.56868e-07	1.89589e-07	2.2675e-07	2.71425e-07	3.24727e-07	3.8983e-07	4.66079e-07	5.59057e-07	6.57352e-07	7.99839e-07	9.69917e-07	1.1727e-06	1.41384e-06	1.69927e-06	2.03464e-06	2.44221e-06	2.92928e-06	0	3.52187e-06	1.95556e-06	0	0	0	1.5412e-08	1.57207e-08	0
PYRUVATE_pc_Leaf_Night	6.46144e-05	6.26902e-05	6.09284e-05	5.91065e-05	5.73542e-05	5.56918e-05	5.398e-05	5.21818e-05	5.01596e-05	4.79264e-05	4.52321e-05	4.19634e-05	3.79468e-05	3.29989e-05	2.69336e-05	1.95988e-05	1.09406e-05	1.14376e-06	-8.52063e-06	0	0	0	6.16323e-06	4.2186e-05	6.91934e-05	7.64004e-05	7.71161e-05	7.72393e-05	7.73776e-05
TRYPTOPHAN--TRNA-LIGASE-RXN_c_Root_Night	3.28443e-07	4.13086e-07	5.28982e-07	6.27471e-07	7.58355e-07	9.07001e-07	1.0857e-06	1.29891e-06	1.55932e-06	1.86431e-06	2.23623e-06	2.66537e-06	3.21209e-06	3.86261e-06	4.63086e-06	5.52741e-06	6.55504e-06	7.69938e-06	8.93671e-06	1.01665e-05	1.12547e-05	1.08406e-05	7.38413e-06	4.17347e-06	1.11201e-06	1.43764e-07	6.24053e-08	6.3022e-08	6.44163e-08
OAA_ACONITATE_mc_Leaf_Day	0	7.64897e-05	0	0	0	1.98238e-06	0	0	0.000424887	0	0	0	0	0	0.00131145	0	0.00181687	0.00209885	0	0	0	0	0	0	0.000344613	0	0	0	0
CYTOCHROME-C-OXIDASE-RXN_m_Leaf_Day	0.00177965	0.0018946	0.0020357	0.00221925	0.00244757	0.00272364	0.00306188	0.00347032	0.00396665	0.00455151	0.00525496	0.00609265	0.00708614	0.00825743	0.00962691	0.0112076	0.0129975	0.0149632	0.0170125	0.018949	0.0204053	0.0207878	0.0194085	0.0162824	0.0132725	0.0120996	0.0119893	0.0119984	0.0120073
RXN-9651_p_Leaf_Day	4.17295e-06	6.82919e-06	1.03682e-05	1.51379e-05	2.11857e-05	2.84966e-05	3.73721e-05	4.79185e-05	6.05276e-05	7.501e-05	9.21293e-05	0.000112121	0.000135378	0.000162263	0.000193038	0.000227682	0.000265675	0.000305525	0.000344033	0.000375077	0.000387965	0.000366217	0.000291768	0.000167997	5.45337e-05	8.69077e-06	3.90101e-06	3.90339e-06	3.90577e-06
2KG_OAA_mc_Root_Night	-4.95913e-06	0	0	-9.4905e-06	-2.88271e-05	0	0	-7.71042e-05	0	0	0	0	-6.32823e-05	-0.000221246	0	0	-0.000339154	-0.000142646	-0.000129326	-0.000201604	-0.000354313	-0.000126796	0	0	0	0	0	0	0
HIS_pc_Root_Day	3.29159e-07	4.25179e-07	5.05252e-07	6.29549e-07	7.60866e-07	9.10004e-07	1.0893e-06	1.30321e-06	1.56448e-06	1.87049e-06	2.24363e-06	2.70422e-06	3.23335e-06	3.86115e-06	4.59615e-06	5.43888e-06	6.37464e-06	7.35815e-06	8.27146e-06	8.90535e-06	8.83878e-06	8.16548e-06	7.04276e-06	3.63426e-06	1.0606e-06	1.36673e-07	4.97429e-08	4.91151e-08	4.84612e-08
MALONYL-COA-ACP-TRANSACYL-RXN_p_Root_Night	8.75849e-07	1.10156e-06	1.41062e-06	1.67326e-06	2.02228e-06	2.41867e-06	2.89521e-06	3.46375e-06	4.15819e-06	4.97151e-06	5.96328e-06	7.10765e-06	8.56556e-06	1.03003e-05	1.2349e-05	1.47398e-05	1.74801e-05	2.05317e-05	2.38312e-05	2.71106e-05	3.00126e-05	2.89084e-05	1.9691e-05	1.11292e-05	2.96536e-06	3.83371e-07	1.66414e-07	1.68059e-07	1.71777e-07
ASPARTATE--TRNA-LIGASE-RXN_c_Root_Night	1.35483e-06	1.70398e-06	2.18205e-06	2.58832e-06	3.12822e-06	3.74138e-06	4.47852e-06	5.35799e-06	6.4322e-06	7.6903e-06	9.22445e-06	1.09946e-05	1.32499e-05	1.59333e-05	1.91023e-05	2.28006e-05	2.70395e-05	3.17599e-05	3.68639e-05	4.19367e-05	4.64258e-05	4.47177e-05	3.04595e-05	1.72156e-05	4.58704e-06	5.93028e-07	2.57422e-07	2.59966e-07	2.65717e-07
O2_pc_Root_Day	-2.93477e-05	-3.9591e-05	-5.21349e-05	-6.74561e-05	-8.59733e-05	-0.00010812	-0.00013463	-0.000166346	-0.000204421	-0.000249943	-0.000304546	-0.000370067	-0.000448653	-0.00054276	-0.000655103	-0.000788506	-0.000945609	-0.00112825	-0.0013363	-0.00156561	-0.00180455	-0.00202961	-0.00220457	-0.00229838	-0.00232473	-0.00232813	-0.00232954	-0.00233095	-0.00233236
GLN_GLU_mc_Root_Night	5.19782e-06	6.6085e-06	1.19287e-05	1.24383e-05	1.50328e-05	1.79794e-05	2.15218e-05	2.57481e-05	3.09103e-05	3.61334e-05	4.04524e-05	4.24475e-05	5.09923e-05	6.11481e-05	7.31013e-05	8.69554e-05	0.000102644	0.000119743	0.000136951	0.000152362	0.000162887	0.000162224	0.000154941	6.26621e-05	1.35692e-05	1.74205e-06	5.6757e-07	6.36961e-07	5.64026e-07
4.2.1.61-RXN_p_Root_Night	8.75849e-07	1.10156e-06	1.41062e-06	1.67326e-06	2.02228e-06	2.41867e-06	2.89521e-06	3.46375e-06	4.15819e-06	4.97151e-06	5.96328e-06	7.10765e-06	8.56556e-06	1.03003e-05	1.2349e-05	1.47398e-05	1.74801e-05	2.05317e-05	2.38312e-05	2.71106e-05	3.00126e-05	2.89084e-05	1.9691e-05	1.11292e-05	2.96536e-06	3.83371e-07	1.66414e-07	1.68059e-07	1.71777e-07
RXN-9658_p_Root_Day	2.63386e-06	3.3843e-06	4.08271e-06	5.03639e-06	6.08693e-06	7.28003e-06	8.71437e-06	1.04257e-05	1.25159e-05	1.49639e-05	1.79491e-05	2.15858e-05	2.58498e-05	3.0912e-05	3.68491e-05	4.36816e-05	5.13199e-05	5.94508e-05	6.72812e-05	7.33104e-05	7.46276e-05	6.96529e-05	5.69262e-05	2.99572e-05	8.57278e-06	1.10547e-06	4.50939e-07	4.49662e-07	4.46313e-07
HOMOSERKIN-RXN_p_Leaf_Day	4.78408e-05	7.4991e-05	0.000110395	0.000157739	0.000217394	0.000289241	0.000376413	0.000480021	0.000604048	0.000746667	0.000915573	0.00111317	0.00134347	0.00161018	0.00191601	0.00226091	0.00263984	0.00303807	0.00342374	0.00373554	0.00386591	0.00364864	0.00290189	0.00166293	0.000535083	8.43548e-05	3.78723e-05	3.79029e-05	3.79198e-05
PHOSPHOGLUCMUT-RXN_c_Root_Night	2.26972e-05	3.10292e-05	4.2804e-05	5.40917e-05	6.85711e-05	8.574e-05	0.000106342	0.000130958	0.00016059	0.000194821	0.000233686	0.000278356	0.000335601	0.000403726	0.000484217	0.000578238	0.000686181	0.000806726	0.000937942	0.00106996	0.00119044	0.00130739	0.00142557	0.00133269	0.00128227	0.00126064	0.00125909	0.00125987	0.00126053
NITRITE_pc_Root_Day	-1.24937e-05	-1.60282e-05	-1.56731e-05	-2.15283e-05	-2.60189e-05	-3.11189e-05	-3.72501e-05	-4.45651e-05	-5.34998e-05	-6.47868e-05	-8.06004e-05	-0.000102872	-0.000123253	-0.000147453	-0.000175853	-0.000208572	-0.000245225	-0.000284393	-0.000323174	-0.000353922	-0.000361728	-0.000331081	-0.000232161	-0.00014418	-4.47524e-05	-5.70633e-06	0	0	0
H+_ATPase_c_Root_Night	0.000275602	0.000374373	0.000489192	0.00063436	0.000809921	0.00101604	0.00126507	0.00156157	0.00191959	0.002335	0.00283344	0.00342351	0.00412104	0.00493907	0.00588897	0.00697424	0.00818351	0.00947542	0.0107526	0.0118247	0.0123506	0.0117413	0.00936841	0.00550049	0.00210467	0.000845022	0.000724588	0.000725199	0.000725513
3-HYDROXY-PROPIONATE_mc_Root_Night	0	0	0	0	0	0	0	0	0	0	0	0	0	0	0	0	0	0	0	0	0	0	0	0	0	0	0	3.38004e-08	0
RXN0-5184_p_Leaf_Night	0.000634425	0.000656594	0.00068319	0.000717698	0.00076076	0.000813365	0.000878645	0.000958587	0.00105693	0.00117456	0.00131742	0.00148919	0.00169464	0.00193881	0.00222658	0.00256171	0.00294536	0.00337308	0.00382852	0.0042634	0.00463291	0.00483564	0.00472413	0.00427227	0.00381428	0.00364088	0.003627	0.00362989	0.00363271
pTRP_biomass_Root_Day	-9.87699e-07	-1.26911e-06	-1.53101e-06	-1.88865e-06	-2.2826e-06	-2.73001e-06	-3.26789e-06	-3.90963e-06	-4.69345e-06	-5.61146e-06	-6.7309e-06	-8.09468e-06	-9.69369e-06	-1.1592e-05	-1.38184e-05	-1.63806e-05	-1.92449e-05	-2.22941e-05	-2.52304e-05	-2.74914e-05	-2.79854e-05	-2.61198e-05	-2.13473e-05	-1.12339e-05	-3.21479e-06	-4.1455e-07	-1.69102e-07	-1.68623e-07	-1.67367e-07
DIHYDROPICRED-RXN-(NAD)_p_Root_Night	9.61302e-08	1.10851e-07	1.77174e-07	1.83012e-07	2.21187e-07	2.64542e-07	3.16663e-07	3.78848e-07	4.54802e-07	5.43758e-07	6.52234e-07	7.50428e-07	9.2731e-07	1.13939e-06	1.39561e-06	1.70812e-06	2.09341e-06	2.57504e-06	3.23065e-06	4.12822e-06	5.48614e-06	5.59697e-06	2.48229e-06	1.714e-06	3.7382e-07	4.87285e-08	3.71449e-08	3.55418e-08	3.68893e-08
NH3_mc_Root_Day	-1.4183e-05	-1.813e-05	-1.84463e-05	-2.47548e-05	-2.99184e-05	-3.57827e-05	-4.28327e-05	-5.1244e-05	-6.15177e-05	-7.4373e-05	-9.2099e-05	-0.000116514	-0.000139747	-0.000167344	-0.000199769	-0.000237217	-0.000279352	-0.000324748	-0.000369917	-0.00040767	-0.000424716	-0.000392477	-0.000270893	-0.000166793	-5.0533e-05	-6.47144e-06	-4.57196e-07	-5.09753e-07	-4.67442e-07
RXN0-5224_p_Root_Day	1.84371e-05	2.36901e-05	2.85789e-05	3.52547e-05	4.26085e-05	5.09602e-05	6.10006e-05	7.29797e-05	8.76111e-05	0.000104747	0.000125643	0.000151101	0.000180949	0.000216384	0.000257944	0.000305771	0.000359239	0.000416156	0.000470968	0.000513173	0.000522393	0.00048757	0.000398484	0.0002097	6.00095e-05	7.73826e-06	3.15657e-06	3.14764e-06	3.12419e-06
1.5.1.20-RXN_c_Leaf_Day	3.70696e-06	5.79141e-06	8.50449e-06	1.21301e-05	1.6696e-05	2.21931e-05	2.88625e-05	3.67896e-05	4.62799e-05	5.7194e-05	7.01219e-05	8.52486e-05	0.000102881	0.000123305	0.000146728	0.000173147	0.000202177	0.000232692	0.00026225	0.000286152	0.000296152	0.000279504	0.000222266	0.000127316	4.09347e-05	6.44701e-06	2.89453e-06	2.89692e-06	2.89817e-06
RNA_Processing_c_Root_Day	9.17737e-06	1.17922e-05	1.42257e-05	1.75487e-05	2.12091e-05	2.53664e-05	3.03641e-05	3.63269e-05	4.361e-05	5.21398e-05	6.25413e-05	7.52131e-05	9.00705e-05	0.000107709	0.000128396	0.000152203	0.000178818	0.000207149	0.000234433	0.000255441	0.000260031	0.000242697	0.000198352	0.000104382	2.98708e-05	3.85186e-06	1.57124e-06	1.56679e-06	1.55512e-06
THR_Leaf_Day_Night_storage	1.5317e-06	1.95771e-06	2.39738e-06	2.9282e-06	3.53899e-06	4.23267e-06	5.06661e-06	6.06157e-06	7.27683e-06	8.70013e-06	1.04357e-05	1.25223e-05	1.50194e-05	1.79857e-05	2.14708e-05	2.5496e-05	3.00254e-05	3.49057e-05	3.97629e-05	4.38254e-05	4.56667e-05	4.30138e-05	3.3437e-05	1.79308e-05	5.03543e-06	6.49753e-07	2.92992e-07	2.94427e-07	2.93574e-07
OAA_MAL_mc_Leaf_Night	0.00035397	0.000764669	0.000464331	0.000810028	0.000844186	0.000887334	0.00094182	0.00100937	0.000877072	0.00119351	0.00131564	0.00146243	0.00163778	0.00184583	0.000775365	0.00237554	0.00270184	0.00306683	0.00346	0.00385723	0.00420968	0.00443699	0.00383193	0.00419814	0.00390816	0.00378794	0.00377864	0.00378177	0.00188786
ASPAMINOTRANS-RXN_c_Root_Night	-6.03979e-06	0	-2.60249e-06	-1.15821e-05	0	0	0	-2.39757e-05	0	0	0	0	-5.91571e-05	-7.1475e-05	0	0	-0.000123516	-0.000146693	-0.000173625	-0.000203809	-0.000238348	-0.000171491	-0.000140863	-8.39344e-05	-2.12131e-05	-2.73008e-06	-1.16352e-06	-1.2129e-06	-1.22553e-06
3PGA_Pi_pc_Root_Day	0	-6.85606e-05	0	0	0	0	0	0	0	0	0	0	0	0	0	0	0	0	0	0	0	0	0	0	0	0	0	0	0
DUMP_mc_Leaf_Day	-3.62865e-08	-5.93843e-08	-9.01583e-08	-1.31634e-07	-1.84223e-07	-2.47797e-07	-3.24974e-07	-4.16682e-07	-5.26327e-07	-6.52261e-07	-8.01125e-07	-9.74962e-07	-1.1772e-06	-1.41098e-06	-1.67859e-06	-1.97984e-06	-2.31021e-06	-2.65674e-06	-2.99159e-06	-3.26154e-06	-3.37361e-06	-3.18449e-06	-2.53711e-06	-1.46084e-06	-4.74206e-07	-7.55719e-08	-3.39219e-08	-3.39425e-08	-3.39632e-08
F16ALDOLASE-RXN_c_Leaf_Night	3.49584e-05	4.56077e-05	5.732e-05	7.16552e-05	8.85058e-05	0.000108053	0.000131542	0.00015958	0.00019358	0.000233582	0.000281982	0.000339991	0.000409305	0.000491665	0.000588716	0.000701577	0.000830228	0.000972199	0.0011192	0.00124185	0.00133316	0.00135451	0.00123561	0.000967769	0.000728538	0.000643905	0.000636442	0.000636853	0.000637214
BRANCHED-CHAINAMINOTRANSFERLEU-RXN_p_Root_Night	-8.48702e-07	-1.05753e-06	-1.03162e-06	-1.33991e-06	-1.6194e-06	-1.93682e-06	-2.31843e-06	-2.77371e-06	-3.3298e-06	-4.14564e-06	-5.55051e-06	-6.86755e-06	-8.29153e-06	-9.98693e-06	-1.1993e-05	-1.43431e-05	-1.70549e-05	-2.01097e-05	-2.35026e-05	-2.70387e-05	-7.26676e-06	0	0	0	-2.90568e-06	-3.75922e-07	-1.60835e-07	-1.62737e-07	0
ASP_CP_Root_Night_transport	2.59841e-06	3.32111e-06	4.06698e-06	4.96748e-06	6.00365e-06	7.18042e-06	8.59514e-06	1.0283e-05	1.23446e-05	1.47592e-05	1.77035e-05	2.12432e-05	2.54794e-05	3.05114e-05	3.64238e-05	4.32522e-05	5.0936e-05	5.9215e-05	6.7455e-05	7.43466e-05	7.74703e-05	7.29698e-05	5.67235e-05	3.04183e-05	8.54225e-06	1.10226e-06	4.9704e-07	4.99475e-07	4.98027e-07
2OXOGLUTARATEDEH-RXN_m_Root_Day	0.000141451	0.000188799	0.000242014	0.000309874	0.000390481	0.000485092	0.000598958	0.000734792	0.000898847	0.00109163	0.00132431	0.0016022	0.00193139	0.00232102	0.00277859	0.00330918	0.00391271	0.00457809	0.00526695	0.0059077	0.00633592	0.00644782	0.00595852	0.00482375	0.00377466	0.00338079	0.00334583	0.00334791	0.00334973
ASNSYNA-RXN_c_Root_Day	1.43852e-06	1.90484e-06	2.1043e-06	2.75428e-06	3.32879e-06	3.98127e-06	4.76567e-06	5.70154e-06	6.84462e-06	8.18338e-06	9.8159e-06	1.19561e-05	1.41902e-05	1.68332e-05	1.98997e-05	2.335e-05	2.7047e-05	3.06639e-05	3.32924e-05	3.35659e-05	2.84478e-05	2.44277e-05	2.92878e-05	1.35956e-05	4.41058e-06	5.66411e-07	7.93389e-08	6.6819e-08	5.90478e-08
UDPKIN-RXN_c_Leaf_Night	3.49584e-05	4.56077e-05	5.732e-05	7.16552e-05	8.85058e-05	0.000108053	0.000131542	0.00015958	0.00019358	0.000233582	0.000281982	0.000339991	0.000409305	0.000491665	0.000588716	0.000701577	0.000830228	0.000972199	0.0011192	0.00124185	0.00133316	0.00135451	0.00123561	0.000967769	0.000728538	0.000643905	0.000636442	0.000636853	0.000637214
Biomass_Leaf_Day_tx	0.0117116	0.0191664	0.0290988	0.0424851	0.0594585	0.0799771	0.104886	0.134485	0.169873	0.210519	0.258565	0.314671	0.379943	0.455397	0.541769	0.638998	0.745627	0.85747	0.965544	1.05267	1.08884	1.0278	0.818859	0.47149	0.153051	0.024391	0.0109484	0.010955	0.0109617
PEPDEPHOS-RXN_p_Root_Day	2.79407e-05	3.59909e-05	4.41849e-05	5.42761e-05	6.55976e-05	7.84554e-05	9.3913e-05	0.000112355	0.000134881	0.000160769	0.000191108	0.000229225	0.000274326	0.000327856	0.000390592	0.000462678	0.00054304	0.000628137	0.000708229	0.000767375	0.0008442	0.000808649	0.000659244	0.000556589	0.000158075	2.03688e-05	8.47903e-06	8.39921e-06	8.44864e-06
GLY_CP_Root_Day_transport	5.76288e-07	7.3657e-07	9.01993e-07	1.10171e-06	1.33152e-06	1.59251e-06	1.90627e-06	2.28061e-06	2.73785e-06	3.27335e-06	3.92636e-06	4.71141e-06	5.65094e-06	6.76697e-06	8.07823e-06	9.59267e-06	1.12968e-05	1.3133e-05	1.49605e-05	1.64889e-05	1.71817e-05	1.61836e-05	1.25804e-05	6.7463e-06	1.89454e-06	2.44464e-07	1.10236e-07	1.10776e-07	1.10455e-07
GDPKIN-RXN_p_Root_Night	1.7244e-06	2.16656e-06	2.78224e-06	3.32037e-06	4.01296e-06	4.79955e-06	5.74517e-06	6.87339e-06	8.25141e-06	9.86533e-06	1.18334e-05	1.40982e-05	1.69952e-05	2.04425e-05	2.4515e-05	2.92705e-05	3.47274e-05	4.08157e-05	4.74288e-05	5.4056e-05	6.0046e-05	5.79062e-05	3.91474e-05	2.2195e-05	5.89538e-06	7.56273e-07	3.30102e-07	3.33468e-07	3.38688e-07
LEU_pc_Root_Day	2.55133e-06	3.28816e-06	4.29004e-06	5.16006e-06	6.23639e-06	7.45879e-06	8.92835e-06	1.06817e-05	1.28232e-05	1.51668e-05	1.76146e-05	2.09292e-05	2.50484e-05	2.99374e-05	3.56676e-05	4.22526e-05	4.95951e-05	5.73734e-05	6.47626e-05	7.02441e-05	9.41035e-05	9.54813e-05	7.42229e-05	3.98025e-05	8.27189e-06	1.06639e-06	4.16973e-07	4.14332e-07	5.78298e-07
PRPPAMIDOTRANS-RXN_p_Root_Day	4.89734e-06	6.29269e-06	7.59128e-06	9.36454e-06	1.13179e-05	1.35363e-05	1.62033e-05	1.93852e-05	2.32717e-05	2.78235e-05	3.3374e-05	4.01361e-05	4.80646e-05	5.74769e-05	6.85164e-05	8.12205e-05	9.54229e-05	0.000110541	0.000125101	0.000136311	0.000138761	0.000129511	0.000105847	5.57016e-05	1.594e-05	2.05548e-06	8.31418e-07	8.36091e-07	8.29863e-07
ASPARAGINE--TRNA-LIGASE-RXN_c_Leaf_Day	7.03958e-06	1.15205e-05	1.74907e-05	2.5537e-05	3.57393e-05	4.80726e-05	6.3045e-05	8.08364e-05	0.000102107	0.000126539	0.000155418	0.000189143	0.000228376	0.00027373	0.000325646	0.000384089	0.000448181	0.000515408	0.000580369	0.000632739	0.00065448	0.000617792	0.0004922	0.000283403	9.1996e-05	1.46609e-05	6.58084e-06	6.58485e-06	6.58887e-06
PGLYCDEHYDROG-RXN_p_Root_Day	1.25705e-05	1.62206e-05	1.93321e-05	2.40409e-05	2.90556e-05	3.47508e-05	4.15975e-05	4.97663e-05	5.97437e-05	7.14292e-05	8.56787e-05	0.000103223	0.000123458	0.000147469	0.00017559	0.000207856	0.000243732	0.000281534	0.000317227	0.000342609	0.000341173	0.000315844	0.000269488	0.000139604	4.06096e-05	5.22537e-06	1.92119e-06	1.92743e-06	1.89203e-06
AMP_biomass_Root_Day	-2.34579e-06	-3.01415e-06	-3.63616e-06	-4.48553e-06	-5.42117e-06	-6.48378e-06	-7.76124e-06	-9.28536e-06	-1.11469e-05	-1.33272e-05	-1.59859e-05	-1.92249e-05	-2.30225e-05	-2.7531e-05	-3.28188e-05	-3.89039e-05	-4.57067e-05	-5.29484e-05	-5.99223e-05	-6.52921e-05	-6.64652e-05	-6.20346e-05	-5.06999e-05	-2.66806e-05	-7.63513e-06	-9.84555e-07	-4.01617e-07	-4.00481e-07	-3.97497e-07
2KG_CIT_mc_Root_Day	0	0	0	0	0	0	0	0	0	0	0	0	-0.000854621	0	-0.00121336	0	0	0	-0.00220585	0	0	0	0	0	0	0	0	0	0
ATP_ADP_Pi_pc_Root_Day	-4.31071e-05	-0.000124241	-0.000108227	-0.000131694	-0.000158272	-0.000188153	-0.000303985	-0.000267039	-0.000207253	-0.000247791	-0.000297223	-0.000550793	-0.000659456	-0.000788065	-0.000938375	-0.00111058	-0.0013019	-0.000961465	-0.00109347	-0.00183838	-0.00173258	-0.00146685	-0.000863944	0	0	0	0	0	0
GLUTAMINESYN-RXN_p_Leaf_Day	0.000238955	0.000331427	0.000440735	0.000581347	0.000752874	0.000955373	0.00120032	0.00149181	0.00184311	0.00224958	0.00273584	0.00331017	0.0039859	0.00477568	0.00568947	0.00672922	0.00788198	0.00910515	0.0103025	0.0112837	0.0117078	0.0110414	0.00870636	0.00486943	0.00149539	0.000221724	9.96703e-05	9.98676e-05	9.98163e-05
3PGAREARR-RXN_c_Root_Night	6.39637e-05	8.64051e-05	0.000116236	0.000148666	0.000189683	0.000238404	0.000296931	0.000366824	0.000450909	0.000550009	0.00066814	0.000806098	0.000975183	0.00117614	0.00141377	0.00169241	0.00201496	0.00238083	0.00277566	0.00317651	0.00349472	0.00377393	0.00384	0.00361828	0.00336202	0.00325697	0.00324815	0.00325013	0.00325189
RXN-11505_c_Root_Day	6.52219e-05	8.50574e-05	0.000105246	0.00013333	0.00016558	0.000203125	0.000248258	0.000302123	0.000367363	0.000444976	0.000540973	0.000657722	0.000793216	0.000954141	0.0011439	0.00136511	0.0016185	0.00190074	0.00219784	0.00248301	0.0026972	0.0027137	0.00238827	0.0019362	0.00146731	0.0012992	0.00128381	0.00128467	0.00128545
RXN-9654_p_Leaf_Day	4.17295e-06	6.82919e-06	1.03682e-05	1.51379e-05	2.11857e-05	2.84966e-05	3.73721e-05	4.79185e-05	6.05276e-05	7.501e-05	9.21293e-05	0.000112121	0.000135378	0.000162263	0.000193038	0.000227682	0.000265675	0.000305525	0.000344033	0.000375077	0.000387965	0.000366217	0.000291768	0.000167997	5.45337e-05	8.69077e-06	3.90101e-06	3.90339e-06	3.90577e-06
TRANSALDOL-RXN_p_Root_Night	2.08296e-05	2.81918e-05	3.95377e-05	4.93672e-05	6.24434e-05	7.80543e-05	9.67148e-05	0.000119055	0.000145891	0.00017727	0.000212892	0.000253592	0.000306963	0.000371058	0.00044773	0.000538873	0.000646182	0.00077065	0.000913627	0.00107236	0.00124467	0.00142333	0.00164371	0.00170616	0.001766	0.00178552	0.00178813	0.00178924	0.00179024
VALINE--TRNA-LIGASE-RXN_c_Root_Night	8.34794e-07	1.04993e-06	1.3445e-06	1.59482e-06	1.92749e-06	2.30529e-06	2.75949e-06	3.30139e-06	3.96327e-06	4.73847e-06	5.68375e-06	6.77448e-06	8.16405e-06	9.81746e-06	1.17701e-05	1.40488e-05	1.66607e-05	1.95693e-05	2.27141e-05	2.58398e-05	2.86058e-05	2.75533e-05	1.8768e-05	1.06076e-05	2.82636e-06	3.65401e-07	1.58614e-07	1.60181e-07	1.63725e-07
pGLU_biomass_Root_Day	-1.00005e-05	-1.28498e-05	-1.55015e-05	-1.91225e-05	-2.31113e-05	-2.76414e-05	-3.30874e-05	-3.9585e-05	-4.75212e-05	-5.6816e-05	-6.81504e-05	-8.19586e-05	-9.81486e-05	-0.000117369	-0.000139912	-0.000165854	-0.000194855	-0.000225727	-0.000255458	-0.00027835	-0.000283352	-0.000264463	-0.000216142	-0.000113744	-3.25498e-05	-4.19732e-06	-1.71216e-06	-1.70731e-06	-1.69459e-06
Pi_CP_Leaf_Day_transport	6.35013e-07	1.03922e-06	1.57777e-06	2.30359e-06	3.22391e-06	4.33645e-06	5.68705e-06	7.29194e-06	9.21072e-06	1.14146e-05	1.40197e-05	1.70618e-05	2.06009e-05	2.46921e-05	2.93753e-05	3.46472e-05	4.04287e-05	4.6493e-05	5.23529e-05	5.7077e-05	5.90381e-05	5.57286e-05	4.43994e-05	2.55647e-05	8.29861e-06	1.32251e-06	5.93633e-07	5.93994e-07	5.94356e-07
PREPHENATE-TRANSAMINE-RXN_p_Root_Night	2.32648e-06	3.7423e-06	6.03879e-06	7.13748e-06	8.62629e-06	1.03171e-05	1.23499e-05	1.47751e-05	1.77373e-05	2.02193e-05	2.02267e-05	2.07267e-05	2.31226e-05	2.5843e-05	2.85899e-05	3.07051e-05	3.09387e-05	2.69492e-05	2.12536e-05	7.44264e-06	0	3.52187e-06	8.43049e-05	0	0	0	0	0	-1.72347e-08
CYTOCHROME-C-OXIDASE-RXN_m_Leaf_Night	0.00184012	0.00186075	0.00188925	0.00192921	0.00198304	0.00205331	0.00214396	0.00225865	0.00240244	0.00257881	0.00279473	0.00305657	0.0033718	0.00374862	0.00419557	0.00472064	0.0053298	0.00602403	0.00679435	0.00761426	0.00842161	0.00910888	0.00953193	0.00960714	0.00949153	0.00942725	0.00942747	0.00943526	0.00944301
Nitrate_Root_Day_Night_storage	-9.97696e-05	-0.000138272	-0.000179741	-0.000239502	-0.000310127	-0.0003935	-0.000494348	-0.000614363	-0.000759002	-0.000927185	-0.00113045	-0.00137387	-0.00165413	-0.00198173	-0.0023608	-0.00279208	-0.00327014	-0.00377715	-0.00427331	-0.00467828	-0.00484724	-0.00456166	-0.00357151	-0.00201741	-0.000623406	-9.22468e-05	-4.05765e-05	-4.06556e-05	-4.06357e-05
DAHPSYN-RXN_p_Leaf_Day	9.18363e-06	1.40073e-05	2.0196e-05	2.84217e-05	3.87357e-05	5.11208e-05	6.61408e-05	8.39962e-05	0.000105392	0.000130017	0.000159225	0.000193444	0.000233383	0.000279701	0.000332887	0.00039295	0.000459032	0.000528587	0.000596062	0.000650731	0.000673715	0.000635775	0.000504977	0.000288299	9.21237e-05	1.4397e-05	6.46484e-06	6.47112e-06	6.47315e-06
PROLINE-MULTI_c_Root_Day	2.46925e-07	3.17278e-07	3.82754e-07	4.72161e-07	5.7065e-07	6.82503e-07	8.16972e-07	9.77406e-07	1.17336e-06	1.40287e-06	1.68273e-06	2.02367e-06	2.42342e-06	2.898e-06	3.45461e-06	4.09515e-06	4.81124e-06	5.57351e-06	6.30761e-06	6.87285e-06	6.99634e-06	6.52996e-06	5.33683e-06	2.80848e-06	8.03698e-07	1.03637e-07	4.22755e-08	4.21558e-08	4.18418e-08
ASP_CP_Root_Day_transport	7.82105e-06	9.99631e-06	1.22413e-05	1.49518e-05	1.80706e-05	2.16126e-05	2.58708e-05	3.09512e-05	3.71565e-05	4.44241e-05	5.32863e-05	6.39405e-05	7.66913e-05	9.18374e-05	0.000109633	0.000130186	0.000153314	0.000178233	0.000203035	0.000223778	0.00023318	0.000219634	0.000170734	9.1557e-05	2.57116e-05	3.31773e-06	1.49606e-06	1.50339e-06	1.49903e-06
RXN-9652_p_Root_Night	8.75849e-07	1.10156e-06	1.41062e-06	1.67326e-06	2.02228e-06	2.41867e-06	2.89521e-06	3.46375e-06	4.15819e-06	4.97151e-06	5.96328e-06	7.10765e-06	8.56556e-06	1.03003e-05	1.2349e-05	1.47398e-05	1.74801e-05	2.05317e-05	2.38312e-05	2.71106e-05	3.00126e-05	2.89084e-05	1.9691e-05	1.11292e-05	2.96536e-06	3.83371e-07	1.66414e-07	1.68059e-07	1.71777e-07
DIHYDROFOLATEREDUCT-RXN_m_Root_Night	1.36851e-08	1.72119e-08	0	2.61446e-08	3.15981e-08	3.77917e-08	4.52376e-08	5.41212e-08	6.49717e-08	7.76798e-08	9.31762e-08	1.11057e-07	1.33837e-07	1.60942e-07	1.92953e-07	2.30309e-07	2.73127e-07	3.20807e-07	3.72363e-07	4.23603e-07	4.68947e-07	4.51694e-07	3.07672e-07	1.73894e-07	4.63338e-08	0	2.60022e-09	2.62592e-09	-2.68401e-09
CATAL-RXN_x_Leaf_Day	0.00120748	0.00139558	0.00161563	0.00189541	0.00223514	0.00263739	0.00312498	0.00370847	0.00441466	0.00524069	0.00623364	0.0074145	0.00881376	0.0104619	0.0123861	0.0146008	0.0170955	0.0198078	0.0225793	0.0250806	0.0267029	0.0264717	0.0232948	0.0173539	0.0119731	0.00995432	0.00976503	0.00977205	0.00977845
RIBULP3EPIM-RXN_c_Root_Day	1.9053e-07	5.43793e-07	2.07562e-06	3.34733e-06	4.95326e-06	7.47762e-06	1.02212e-05	1.3678e-05	1.74996e-05	2.35101e-05	3.02301e-05	3.93603e-05	5.16247e-05	6.83861e-05	9.16527e-05	0.000124575	0.000171959	0.000241416	0.000347708	0.000510785	0.000774604	0.00117556	0.00169213	0.00232102	0.00280163	0.00297093	0.00298806	0.00298982	0.00299173
ACET_pc_Root_Day	-2.42913e-06	-3.08994e-06	-3.83495e-06	-4.64292e-06	-5.61139e-06	-6.71128e-06	-8.03356e-06	-9.61116e-06	-1.15381e-05	-1.37948e-05	-1.65468e-05	-1.98155e-05	-2.38006e-05	-2.85368e-05	-3.41101e-05	-4.05675e-05	-4.78752e-05	-5.5831e-05	-6.39665e-05	-7.12012e-05	-7.56527e-05	-7.17872e-05	-5.35011e-05	-2.91622e-05	-8.05698e-06	-1.04025e-06	-5.40518e-07	-5.1383e-07	-5.46456e-07
INORGPYROPHOSPHAT-RXN_p_Root_Day	6.0003e-05	7.67639e-05	9.37515e-05	0.000114713	0.000138641	0.000165816	0.000198486	0.000237464	0.000285072	0.000340831	0.000408824	0.000490762	0.000588462	0.000704503	0.000840801	0.000998118	0.00117494	0.00136504	0.0015545	0.00171087	0.00177297	0.00166736	0.00130752	0.00069883	0.000197009	2.54019e-05	1.05633e-05	1.05405e-05	1.05721e-05
pILE_biomass_Root_Night	-5.0635e-07	-6.36842e-07	-8.15514e-07	-9.67351e-07	-1.16913e-06	-1.39829e-06	-1.67379e-06	-2.00248e-06	-2.40395e-06	-2.87415e-06	-3.44752e-06	-4.10911e-06	-4.95197e-06	-5.95485e-06	-7.13924e-06	-8.52142e-06	-1.01057e-05	-1.18699e-05	-1.37774e-05	-1.56733e-05	-1.7351e-05	-1.67127e-05	-1.13839e-05	-6.4341e-06	-1.71435e-06	-2.21637e-07	-9.62082e-08	-9.71589e-08	-9.93084e-08
ISOLEUCINE--TRNA-LIGASE-RXN_c_Root_Night	5.0635e-07	6.36842e-07	8.15514e-07	9.67351e-07	1.16913e-06	1.39829e-06	1.67379e-06	2.00248e-06	2.40395e-06	2.87415e-06	3.44752e-06	4.10911e-06	4.95197e-06	5.95485e-06	7.13924e-06	8.52142e-06	1.01057e-05	1.18699e-05	1.37774e-05	1.56733e-05	1.7351e-05	1.67127e-05	1.13839e-05	6.4341e-06	1.71435e-06	2.21637e-07	9.62082e-08	9.71589e-08	9.93084e-08
SUCCINATE-DEHYDROGENASE-UBIQUINONE-RXN_m_Leaf_Night	0.000697453	0.000691378	0.000686083	0.000680711	0.000676335	0.000673949	0.000673349	0.000675349	0.000679927	0.000689156	0.000702053	0.000719872	0.000743553	0.000774406	0.000814294	0.000866067	0.00093403	0.00102502	0.00115009	0.00132774	0.00158539	0.001962	0.0024886	0.00310508	0.00357177	0.00373792	0.00375616	0.00375924	0.00376235
1.18.1.2-RXN_p_Root_Night	-6.81476e-06	-8.52338e-06	-2.22016e-05	-2.04909e-05	-2.4765e-05	-2.96192e-05	-3.5455e-05	-4.24175e-05	-5.09216e-05	-5.84132e-05	-6.13984e-05	-5.51715e-05	-6.66031e-05	-8.02131e-05	-9.63151e-05	-0.000115174	-0.000136925	-0.000161409	-0.000184604	-0.000209404	-0.000244553	-0.000259726	-0.000275433	-8.90831e-05	-1.19515e-05	-1.51703e-06	0	0	0
TYROSINE--TRNA-LIGASE-RXN_c_Root_Night	2.46333e-07	3.09815e-07	3.96737e-07	4.70603e-07	5.68766e-07	6.80251e-07	8.14276e-07	9.74181e-07	1.16949e-06	1.39824e-06	1.67717e-06	1.99903e-06	2.40907e-06	2.89696e-06	3.47315e-06	4.14556e-06	4.91628e-06	5.77453e-06	6.70253e-06	7.62486e-06	8.44105e-06	8.13048e-06	5.5381e-06	3.1301e-06	8.34008e-07	1.07823e-07	4.6804e-08	4.72665e-08	4.83122e-08
SER_pc_Root_Night	5.35586e-07	2.77896e-06	9.88445e-07	1.00657e-06	1.21653e-06	1.45498e-06	7.48682e-06	2.08366e-06	2.50141e-06	2.99067e-06	3.58728e-06	4.11087e-06	5.09437e-06	6.27446e-06	7.70334e-06	3.87238e-05	1.16247e-05	1.4364e-05	1.78206e-05	2.28021e-05	9.15663e-05	9.01777e-05	1.38534e-05	9.73056e-06	2.06013e-06	2.68573e-07	4.2425e-07	4.31322e-07	4.51376e-07
CYS_pc_Root_Day	6.17312e-07	7.93196e-07	9.56884e-07	1.1804e-06	1.42662e-06	1.70626e-06	2.04243e-06	2.44352e-06	2.93341e-06	3.50716e-06	4.20681e-06	5.05917e-06	6.05856e-06	7.24499e-06	8.63651e-06	1.02379e-05	1.20281e-05	1.39338e-05	1.5769e-05	1.71821e-05	1.74908e-05	1.63249e-05	1.33421e-05	7.02121e-06	2.00924e-06	2.59094e-07	1.05689e-07	1.0539e-07	1.04605e-07
PGLUCISOM-RXN_c_Leaf_Night	3.49584e-05	4.56077e-05	5.732e-05	7.16552e-05	8.85058e-05	0.000108053	0.000131542	0.00015958	0.00019358	0.000233582	0.000281982	0.000339991	0.000409305	0.000491665	0.000588716	0.000701577	0.000830228	0.000972199	0.0011192	0.00124185	0.00133316	0.00135451	0.00123561	0.000967769	0.000728538	0.000643905	0.000636442	0.000636853	0.000637214
CYSTATHIONINE-BETA-SYNTHASE-RXN_p_Root_Day	5.34781e-07	6.83691e-07	8.38201e-07	1.02302e-06	1.23641e-06	1.47876e-06	1.77011e-06	2.11771e-06	2.54229e-06	3.03954e-06	3.6459e-06	4.37413e-06	5.24704e-06	6.28397e-06	7.50246e-06	8.91015e-06	1.04949e-05	1.2204e-05	1.32504e-05	1.41158e-05	1.60157e-05	1.50952e-05	1.16909e-05	6.27822e-06	1.70836e-06	2.20016e-07	9.82102e-08	9.85386e-08	9.72337e-08
SEDOBISALDOL-RXN_p_Leaf_Day	0.00322596	0.00372774	0.00431458	0.00506062	0.00596646	0.00703894	0.00833898	0.00989472	0.0117777	0.0139802	0.016628	0.0197769	0.0235084	0.0279038	0.0330356	0.0389425	0.0455965	0.0528314	0.0602251	0.0668993	0.0712308	0.0706214	0.0621585	0.0463259	0.0319863	0.0266075	0.0261033	0.026122	0.0261391
GAP_Pi_pc_Leaf_Day	0.000309218	0.000427372	0.000806327	0.000746627	0.00133846	0.00114522	0.00199509	0.0017796	0.00235319	0.0028723	0.00393061	0.00393966	0.00487403	0.00760458	0.00622257	0.0100966	0.00945307	0.00921929	0.0104752	0.0191498	0.0130618	0.0140186	0.0117053	0.00812486	0.00425312	0.00537495	0.00518948	0.00520239	0.00264664
GLUC1PADENYLTRANS-RXN_p_Leaf_Day	0.000639233	0.000664462	0.000695136	0.00073514	0.000785169	0.000846198	0.000921704	0.0010138	0.00112667	0.00126098	0.00142357	0.00161837	0.00185062	0.00212577	0.00244899	0.00282403	0.00325146	0.0037251	0.00422491	0.00469556	0.00507991	0.00525758	0.0050603	0.00446583	0.00387711	0.00365089	0.0036315	0.00363439	0.00363721
HOMOCYSMETB12-RXN_c_Root_Night	3.18842e-06	4.00663e-06	5.14443e-06	6.0917e-06	7.36237e-06	8.80547e-06	1.05404e-05	1.26102e-05	1.51384e-05	1.80994e-05	2.17101e-05	2.58658e-05	3.11803e-05	3.75045e-05	4.49754e-05	5.36992e-05	6.37091e-05	7.48762e-05	8.63444e-05	9.79242e-05	0.000110122	0.000106192	7.18154e-05	4.07106e-05	1.07628e-05	1.39118e-06	6.00651e-07	6.06587e-07	6.20006e-07
SO4_tx_Root_Night	2.71475e-08	3.06777e-08	5.29826e-08	5.22893e-08	6.31963e-08	7.55834e-08	9.04752e-08	1.08242e-07	1.29943e-07	1.5536e-07	1.86352e-07	2.11625e-07	2.63961e-07	3.2686e-07	4.03384e-07	4.97934e-07	6.16847e-07	7.69711e-07	3.28649e-07	7.18775e-08	1.79482e-06	1.85038e-06	7.43129e-07	5.40965e-07	5.96783e-08	7.44885e-09	0	0	0
2TRANSKETO-RXN_p_Leaf_Day	-0.00323515	-0.00374175	-0.00433478	-0.00508905	-0.0060052	-0.00709006	-0.00840512	-0.00997871	-0.011883	-0.0141102	-0.0167872	-0.0199704	-0.0237418	-0.0281835	-0.0333684	-0.0393354	-0.0460555	-0.05336	-0.0608211	-0.06755	-0.0719045	-0.0712572	-0.0626635	-0.0466142	-0.0320784	-0.0266219	-0.0261097	-0.0261285	-0.0261456
PGLUCISOM-RXN_p_Leaf_Night	-0.000739361	-0.000752098	-0.000768447	-0.000790372	-0.000818821	-0.000854926	-0.000900729	-0.000957972	-0.00102922	-0.00111604	-0.0012221	-0.00135053	-0.00150508	-0.00168985	-0.00190909	-0.00216673	-0.00246556	-0.00280563	-0.00318026	-0.00355939	-0.00393319	-0.00425323	-0.00442584	-0.00439729	-0.00429277	-0.0042469	-0.00424516	-0.00424856	-0.00425192
4.2.1.59-RXN_p_Root_Day	2.63386e-06	3.3843e-06	4.08271e-06	5.03639e-06	6.08693e-06	7.28003e-06	8.71437e-06	1.04257e-05	1.25159e-05	1.49639e-05	1.79491e-05	2.15858e-05	2.58498e-05	3.0912e-05	3.68491e-05	4.36816e-05	5.13199e-05	5.94508e-05	6.72812e-05	7.33104e-05	7.46276e-05	6.96529e-05	5.69262e-05	2.99572e-05	8.57278e-06	1.10547e-06	4.50939e-07	4.49662e-07	4.46313e-07
AMP-DEAMINASE-RXN_c_Root_Night	8.34794e-07	1.04993e-06	1.3445e-06	1.59482e-06	1.92749e-06	2.30529e-06	2.75949e-06	3.30139e-06	3.96327e-06	4.73847e-06	5.68375e-06	6.77448e-06	8.16405e-06	9.81746e-06	1.17701e-05	1.40488e-05	1.66607e-05	1.95693e-05	2.27141e-05	2.58398e-05	2.86058e-05	2.75533e-05	1.8768e-05	1.06076e-05	2.82636e-06	3.65401e-07	1.58614e-07	1.60181e-07	1.63725e-07
TRANSALDOL-RXN_p_Root_Day	2.3444e-05	3.04189e-05	3.62385e-05	4.71212e-05	5.87349e-05	7.25304e-05	8.898e-05	0.000108696	0.000132423	0.00016191	0.000199549	0.000247199	0.000300331	0.000364483	0.000441839	0.000534882	0.000646306	0.000778824	0.000932736	0.00110787	0.00129444	0.00147259	0.00156143	0.00171248	0.00175906	0.00177281	0.00177398	0.00177509	0.00177618
DIHYDROXYMETVALDEHYDRAT-RXN_p_Root_Day	5.34781e-07	6.83691e-07	8.38201e-07	1.02302e-06	1.23641e-06	1.47876e-06	1.77011e-06	2.11771e-06	2.54229e-06	3.03954e-06	3.6459e-06	4.37413e-06	5.24704e-06	6.28397e-06	7.50246e-06	8.91015e-06	1.04949e-05	1.2204e-05	1.32504e-05	1.41158e-05	1.60157e-05	1.50952e-05	1.16909e-05	6.27822e-06	1.70836e-06	2.20016e-07	6.61444e-08	9.85386e-08	6.48131e-08
2.5.1.19-RXN_p_Root_Day	1.28914e-05	1.57148e-05	1.7765e-05	2.19555e-05	2.65352e-05	3.17364e-05	3.79892e-05	4.54494e-05	5.45614e-05	6.62206e-05	8.28981e-05	0.000103706	0.000126109	0.000152845	0.000184703	0.000222546	0.000267257	0.000319635	0.000373393	0.000427207	0.000452251	0.000422216	0.000247688	0.000177819	4.99963e-05	6.45106e-06	2.61666e-06	2.7166e-06	2.65012e-06
SPERMIDINESYN-RXN_c_Root_Night	0	0	0	0	0	0	0	0	0	0	0	0	0	0	0	0	0	0	0	0	0	0	0	0	0	0	0	3.38004e-08	0
GLY_CP_Root_Night_transport	1.91462e-07	2.44713e-07	2.99672e-07	3.66025e-07	4.42374e-07	5.29084e-07	6.33326e-07	7.57696e-07	9.09604e-07	1.08752e-06	1.30447e-06	1.56529e-06	1.87743e-06	2.24821e-06	2.68386e-06	3.18701e-06	3.75318e-06	4.36321e-06	4.97037e-06	5.47817e-06	5.70834e-06	5.37672e-06	4.17963e-06	2.24135e-06	6.29429e-07	8.12191e-08	3.6624e-08	3.68034e-08	3.66968e-08
RXN-9661_p_Root_Night	8.75849e-07	1.10156e-06	1.41062e-06	1.67326e-06	2.02228e-06	2.41867e-06	2.89521e-06	3.46375e-06	4.15819e-06	4.97151e-06	5.96328e-06	7.10765e-06	8.56556e-06	1.03003e-05	1.2349e-05	1.47398e-05	1.74801e-05	2.05317e-05	2.38312e-05	2.71106e-05	3.00126e-05	2.89084e-05	1.9691e-05	1.11292e-05	2.96536e-06	3.83371e-07	1.66414e-07	1.68059e-07	1.71777e-07
TRIOSEPISOMERIZATION-RXN_c_Leaf_Night	-3.49584e-05	-0.000171827	-5.732e-05	-7.16552e-05	-8.85058e-05	-0.000108053	-0.000241673	-0.000266541	-0.00019358	-0.000333163	-0.000376919	-0.000429285	-0.000491635	-0.000565371	-0.000588716	-0.000751702	-0.000864977	-0.000989446	-0.0011192	-0.00124185	-0.00133316	-0.00135451	-0.00126227	-0.00105983	-0.000728538	-0.000796984	-0.000636442	-0.000791458	-0.000792095
ACONITATEHYDR-RXN_c_Leaf_Day	5.51644e-05	0	0.000101689	0	0	0	0	0.000343926	0	0	0.000630639	0.000763013	0.000918764	0	0	0	0	0	0.00237488	0	0	0.00254527	0.00200693	0	0	0	0	2.30089e-05	0
DIHYDROFOLATEREDUCT-RXN_m_Leaf_Day	3.62865e-08	5.93843e-08	9.01583e-08	1.31634e-07	1.84223e-07	2.47797e-07	3.24974e-07	4.16682e-07	5.26327e-07	6.52261e-07	8.01125e-07	9.74962e-07	1.1772e-06	1.41098e-06	1.67859e-06	1.97984e-06	2.31021e-06	2.65674e-06	2.99159e-06	3.26154e-06	3.37361e-06	3.18449e-06	2.53711e-06	1.46084e-06	4.74206e-07	7.55719e-08	3.39219e-08	3.39425e-08	3.39632e-08
GART-RXN_p_Root_Night	1.61485e-06	2.03101e-06	2.60083e-06	3.11121e-06	3.76018e-06	4.49721e-06	5.38327e-06	6.44042e-06	7.73163e-06	9.24389e-06	1.1088e-05	1.32158e-05	1.59266e-05	1.91521e-05	2.29613e-05	2.74067e-05	3.25021e-05	3.81761e-05	4.43112e-05	5.04088e-05	5.58047e-05	5.37515e-05	3.6613e-05	2.06934e-05	5.51372e-06	7.06841e-07	3.09426e-07	3.12484e-07	3.16713e-07
RXN-11654_c_Root_Day	3.04541e-06	3.9131e-06	4.72063e-06	5.82332e-06	7.03801e-06	8.41754e-06	1.0076e-05	1.20547e-05	1.44715e-05	1.7302e-05	2.07536e-05	2.49586e-05	2.98889e-05	3.57419e-05	4.26068e-05	5.05069e-05	5.93386e-05	6.874e-05	7.77939e-05	8.47651e-05	8.62882e-05	8.05362e-05	6.58209e-05	3.4638e-05	9.91228e-06	1.27819e-06	5.21398e-07	5.19922e-07	5.16049e-07
3-ISOPROPYLMALDEHYDROG-RXN_p_Leaf_Night	3.28221e-07	4.19508e-07	5.13724e-07	6.27471e-07	7.58355e-07	9.07001e-07	1.0857e-06	1.29891e-06	1.55932e-06	1.86431e-06	2.23623e-06	2.68335e-06	3.21845e-06	3.85408e-06	4.6009e-06	5.46344e-06	6.43402e-06	7.47978e-06	8.52063e-06	9.39115e-06	9.78572e-06	9.21723e-06	7.16507e-06	3.84231e-06	1.07902e-06	1.39233e-07	6.27839e-08	6.30916e-08	6.29087e-08
ARG_mc_Root_Night	0	0	0	0	0	0	0	0	0	0	0	0	0	0	0	0	0	0	0	0	0	0	0	0	0	0	0	-3.38004e-08	0
NH3_mc_Root_Night	-2.80358e-06	-3.5825e-06	-8.11558e-06	-7.84992e-06	-9.48734e-06	-1.1347e-05	-1.35826e-05	-1.62499e-05	-1.95078e-05	-2.25006e-05	-2.41e-05	-2.2918e-05	-2.74902e-05	-3.29213e-05	-3.93031e-05	-4.66749e-05	-5.49724e-05	-6.39173e-05	-7.28324e-05	-8.0313e-05	-8.377e-05	-8.6469e-05	-0.000101419	-3.28611e-05	-5.5352e-06	-7.10165e-07	-1.12901e-07	-1.78568e-07	-1.03398e-07
ARGSUCCINLYA-RXN_c_Root_Day	2.83934e-06	3.65726e-06	4.38132e-06	5.42986e-06	6.56247e-06	7.84878e-06	9.39518e-06	1.12402e-05	1.34937e-05	1.6133e-05	1.93513e-05	2.32962e-05	2.78779e-05	3.33156e-05	3.9688e-05	4.7009e-05	5.51679e-05	6.38026e-05	7.19828e-05	7.8004e-05	7.84992e-05	7.293e-05	6.10815e-05	3.1856e-05	9.19854e-06	1.18579e-06	4.5967e-07	4.56422e-07	4.51869e-07
GLUTAMIDOTRANS-RXN_p_Root_Day	3.29159e-07	4.25179e-07	5.05252e-07	6.29549e-07	7.60866e-07	9.10004e-07	1.0893e-06	1.30321e-06	1.56448e-06	1.87049e-06	2.24363e-06	2.70422e-06	3.23335e-06	3.86115e-06	4.59615e-06	5.43888e-06	6.37464e-06	7.35815e-06	8.27146e-06	8.90535e-06	8.83878e-06	8.16548e-06	7.04276e-06	3.63426e-06	1.0606e-06	1.36673e-07	4.97429e-08	4.91151e-08	4.84612e-08
ACETYL-COA-CARBOXYLTRANSFER-RXN_p_Root_Night	6.13094e-06	7.71095e-06	9.87433e-06	1.17128e-05	1.4156e-05	1.69307e-05	2.02664e-05	2.42463e-05	2.91073e-05	3.48005e-05	4.17429e-05	4.97535e-05	5.9959e-05	7.2102e-05	8.64427e-05	0.000103178	0.000122361	0.000143722	0.000166818	0.000189774	0.000210088	0.000202359	0.000137837	7.79047e-05	2.07575e-05	2.6836e-06	1.1649e-06	1.17641e-06	1.20244e-06
MALATE-DEH-RXN_x_Leaf_Day	0.00118811	0.00137294	0.00159073	0.00186848	0.00220667	0.00260779	0.00309416	0.00367612	0.00438006	0.00520305	0.00619154	0.00736619	0.00875708	0.0103942	0.0123044	0.0145016	0.0169752	0.0196633	0.022409	0.0248871	0.0264972	0.026279	0.0231551	0.0172952	0.011967	0.00995587	0.0097657	0.00977273	0.00977912
RXN-9518_p_Root_Day	2.63386e-06	3.3843e-06	4.08271e-06	5.03639e-06	6.08693e-06	7.28003e-06	8.71437e-06	1.04257e-05	1.25159e-05	1.49639e-05	1.79491e-05	2.15858e-05	2.58498e-05	3.0912e-05	3.68491e-05	4.36816e-05	5.13199e-05	5.94508e-05	6.72812e-05	7.33104e-05	7.46276e-05	6.96529e-05	5.69262e-05	2.99572e-05	8.57278e-06	1.10547e-06	4.50939e-07	4.49662e-07	4.46313e-07
ACONITATEHYDR-RXN_m_Root_Day	0.000122059	0.00016414	0.00021827	0.000281308	0.000348348	0.000443801	0.000549532	0.000675659	0.000409037	0.000500119	0.00122251	0.00148046	0.00089771	0.00214536	0.00131078	0.00305896	0.00361697	0.00225742	0.00267365	0.00313236	0.00593261	0.00406031	0.00441002	0.00464109	0.00372476	0.00337434	0.00334251	0.00334454	0.00334635
pILE_biomass_Leaf_Day	-1.08859e-06	-1.78153e-06	-2.70475e-06	-3.94901e-06	-5.5267e-06	-7.43391e-06	-9.74923e-06	-1.25005e-05	-1.57898e-05	-1.95678e-05	-2.40337e-05	-2.92489e-05	-3.53159e-05	-4.23294e-05	-5.03577e-05	-5.93952e-05	-6.93064e-05	-7.97022e-05	-8.97478e-05	-9.78463e-05	-0.000101208	-9.55348e-05	-7.61133e-05	-4.38252e-05	-1.42262e-05	-2.26716e-06	-1.01766e-06	-1.01828e-06	-1.0189e-06
ADPREDUCT-RXN_c_Root_Day	4.11541e-08	5.28797e-08	6.37923e-08	7.86936e-08	9.51083e-08	1.1375e-07	1.36162e-07	1.62901e-07	1.9556e-07	2.33811e-07	2.80454e-07	3.37278e-07	4.03904e-07	4.82999e-07	5.75768e-07	6.82525e-07	8.01873e-07	9.28919e-07	1.05127e-06	1.14547e-06	1.16606e-06	1.08833e-06	8.89472e-07	4.68081e-07	1.3395e-07	1.72729e-08	0	7.02597e-09	6.97364e-09
THREONINE-ALDOLASE-RXN_c_Root_Night	8.06384e-07	1.04547e-06	1.22921e-06	1.54253e-06	1.86429e-06	2.22971e-06	2.66902e-06	3.19315e-06	3.83333e-06	4.58311e-06	5.4974e-06	6.63627e-06	7.92609e-06	9.45577e-06	1.12444e-05	1.32897e-05	1.55497e-05	1.79029e-05	2.00277e-05	2.13744e-05	2.08125e-05	1.9074e-05	1.71304e-05	8.71437e-06	2.57974e-06	3.32273e-07	1.5518e-07	1.55254e-07	1.51321e-07
ACETOOHBUTSYN-RXN_p_Leaf_Day	2.40474e-06	3.46373e-06	4.76475e-06	6.46513e-06	8.56765e-06	1.10709e-05	1.41028e-05	1.7709e-05	2.20426e-05	2.70436e-05	3.30009e-05	4.00089e-05	4.82217e-05	5.7784e-05	6.88069e-05	8.13032e-05	9.51064e-05	0.000109696	0.000123915	0.000135504	0.000140448	0.000132495	0.000104845	5.92326e-05	1.8553e-05	2.82547e-06	1.26942e-06	1.27127e-06	1.27116e-06
CMP_biomass_Leaf_Day	-1.27003e-07	-2.07845e-07	-3.15554e-07	-4.60718e-07	-6.44781e-07	-8.67289e-07	-1.13741e-06	-1.45839e-06	-1.84214e-06	-2.28291e-06	-2.80394e-06	-3.41237e-06	-4.12019e-06	-4.93843e-06	-5.87506e-06	-6.92944e-06	-8.08575e-06	-9.29859e-06	-1.04706e-05	-1.14154e-05	-1.18076e-05	-1.11457e-05	-8.87989e-06	-5.11294e-06	-1.65972e-06	-2.64502e-07	-1.18727e-07	-1.18799e-07	-1.18871e-07
RXN-1142_c_Root_Day	3.53926e-06	4.54766e-06	5.48614e-06	6.76765e-06	8.17931e-06	9.78254e-06	1.17099e-05	1.40095e-05	1.68182e-05	2.01077e-05	2.41191e-05	2.90059e-05	3.47357e-05	4.15379e-05	4.9516e-05	5.86972e-05	6.89611e-05	7.9887e-05	9.04091e-05	9.85108e-05	0.000100281	9.35961e-05	7.64946e-05	4.02549e-05	1.15197e-05	1.48547e-06	6.05949e-07	6.04234e-07	5.99733e-07
LEU_pc_Leaf_Night	3.28221e-07	4.19508e-07	5.13724e-07	6.27471e-07	7.58355e-07	9.07001e-07	1.0857e-06	1.29891e-06	1.55932e-06	1.86431e-06	2.23623e-06	2.68335e-06	3.21845e-06	3.85408e-06	4.6009e-06	5.46344e-06	6.43402e-06	7.47978e-06	8.52063e-06	9.39115e-06	9.78572e-06	9.21723e-06	7.16507e-06	3.84231e-06	1.07902e-06	1.39233e-07	6.27839e-08	6.30916e-08	6.29087e-08
RXN-9659_p_Root_Night	8.75849e-07	1.10156e-06	1.41062e-06	1.67326e-06	2.02228e-06	2.41867e-06	2.89521e-06	3.46375e-06	4.15819e-06	4.97151e-06	5.96328e-06	7.10765e-06	8.56556e-06	1.03003e-05	1.2349e-05	1.47398e-05	1.74801e-05	2.05317e-05	2.38312e-05	2.71106e-05	3.00126e-05	2.89084e-05	1.9691e-05	1.11292e-05	2.96536e-06	3.83371e-07	1.66414e-07	1.68059e-07	1.71777e-07
6PGLUCONOLACT-RXN_c_Root_Day	1.9053e-07	5.43793e-07	2.07562e-06	3.34733e-06	4.95326e-06	7.47762e-06	1.02212e-05	1.3678e-05	1.74996e-05	2.35101e-05	3.02301e-05	3.93603e-05	5.16247e-05	6.83861e-05	9.16527e-05	0.000124575	0.000171959	0.000241416	0.000347708	0.000510785	0.000774604	0.00117556	0.00169213	0.00232102	0.00280163	0.00297093	0.00298806	0.00298982	0.00299173
Cellulose_biomass_Leaf_Day	-5.53369e-06	-9.0561e-06	-1.37491e-05	-2.00742e-05	-2.8094e-05	-3.7789e-05	-4.95586e-05	-6.3544e-05	-8.02648e-05	-9.94698e-05	-0.000122172	-0.000148682	-0.000179523	-0.000215174	-0.000255985	-0.000301926	-0.000352308	-0.000405153	-0.000456218	-0.000497385	-0.000514475	-0.000485635	-0.000386909	-0.000222778	-7.23165e-05	-1.15247e-05	-5.17308e-06	-5.17624e-06	-5.17939e-06
ARG_CP_Leaf_Night_rev_transport	4.37627e-07	5.59344e-07	6.84965e-07	8.36628e-07	1.01114e-06	1.20933e-06	1.4476e-06	1.73188e-06	2.07909e-06	2.48575e-06	2.98164e-06	3.5778e-06	4.29127e-06	5.13877e-06	6.13453e-06	7.28458e-06	8.57869e-06	9.97305e-06	1.13608e-05	1.25215e-05	1.30476e-05	1.22896e-05	9.55343e-06	5.12308e-06	1.43869e-06	1.85644e-07	8.37119e-08	8.41221e-08	8.38783e-08
LEUCINE--TRNA-LIGASE-RXN_c_Root_Night	1.17692e-06	1.48023e-06	1.89552e-06	2.24844e-06	2.71744e-06	3.25009e-06	3.89043e-06	4.65442e-06	5.58757e-06	6.68046e-06	8.01316e-06	9.5509e-06	1.151e-05	1.3841e-05	1.65939e-05	1.98065e-05	2.34889e-05	2.75894e-05	3.20232e-05	3.64299e-05	4.03295e-05	3.88456e-05	2.64598e-05	1.49549e-05	3.9847e-06	5.15155e-07	2.23619e-07	2.25829e-07	2.30825e-07
METHYLENE-THF_pc_Root_Day	1.01238e-05	6.29269e-06	1.56878e-05	9.36454e-06	1.13179e-05	1.35363e-05	1.62033e-05	1.93852e-05	4.81079e-05	2.78235e-05	3.3374e-05	8.29765e-05	9.93625e-05	5.74769e-05	6.85164e-05	8.12205e-05	9.54229e-05	0.000110541	0.000125101	0.000136311	0.000138761	0.000267187	0.000105847	5.57016e-05	1.594e-05	2.05548e-06	8.31418e-07	8.36091e-07	1.70819e-06
NADPHoxc_tx_Leaf_Day	-0.0011058	-0.00111397	-0.00112639	-0.00114452	-0.00116989	-0.00120401	-0.00124876	-0.00130614	-0.00137862	-0.00146844	-0.00157876	-0.00171302	-0.00187513	-0.00206943	-0.00230059	-0.00257323	-0.00289136	-0.00325722	-0.00366918	-0.00411832	-0.00458289	-0.00502142	-0.0053708	-0.00557197	-0.00563727	-0.00564768	-0.00565235	-0.00565703	-0.0056617
ACONITATEDEHYDR-RXN_c_Root_Day	4.44465e-06	5.71101e-06	0	0	0	0	0	0	0.000418822	0.000506642	0	0	0.000854621	0	0.00125765	0	0	0.00197502	0.00220585	0	0	0.00195527	0	0	0	0	0	0	0
OAA_MAL_mc_Leaf_Day	0.00233751	0.00125487	0.00241568	0.00133916	0.00257378	0.00269223	0.00284553	0.00303428	0.00284258	0.00259952	0.00388553	0.0043025	0.00479276	0.00440474	0.00374547	0.00428844	0.00597416	0.00672484	0.010013	0.0112569	0.0124948	0.00855639	0.0143063	0.0145067	0.0139962	0.00861029	0.0141968	0.0142078	0.0142193
GAP_Pi_pc_Root_Day	0	0	0	0	0	0	0	0	-0.000224713	-0.000267547	0	0	0	0	0	0	0	0	0	0	0	0	-0.000105196	0.000485386	0.00141116	0.00172797	0.00175576	0.00175664	0.00175791
IGPSYN-RXN_p_Leaf_Day	1.71284e-06	2.44934e-06	3.34816e-06	4.51976e-06	5.96518e-06	7.6837e-06	9.76468e-06	1.224e-05	1.52161e-05	1.8652e-05	2.27478e-05	2.75693e-05	3.32233e-05	3.98105e-05	4.74087e-05	5.60278e-05	6.55543e-05	7.56299e-05	8.54572e-05	9.34742e-05	9.69022e-05	9.14102e-05	7.22908e-05	4.07724e-05	1.27292e-05	1.93017e-06	8.67257e-07	8.68595e-07	8.68459e-07
Pi_tx_Root_Day	9.977e-06	1.30429e-05	1.60586e-05	2.0167e-05	2.48135e-05	3.01578e-05	3.65958e-05	4.42705e-05	5.36029e-05	6.44896e-05	7.76828e-05	9.3624e-05	0.000112287	0.000134333	0.000160075	0.00018958	0.000222454	0.000257358	0.000290991	0.0003171	0.000323733	0.000302779	0.00024631	0.000131819	3.87052e-05	5.22618e-06	2.17192e-06	2.18186e-06	2.17737e-06
CITSYN-RXN_m_Leaf_Night	0.000764816	0.00078346	0.000806866	0.000838133	0.000878154	0.00092796	0.000990451	0.00106755	0.00116277	0.00127701	0.00141581	0.00158262	0.00178194	0.00201846	0.00229674	0.00262025	0.00299003	0.00340186	0.00384166	0.00427788	0.00464799	0.00484985	0.00476183	0.00437025	0.00395649	0.00379417	0.00378146	0.00378459	0.00378769
SAICARSYN-RXN_p_Leaf_Day	3.44722e-07	5.64151e-07	8.56504e-07	1.25052e-06	1.75012e-06	2.35407e-06	3.08726e-06	3.95848e-06	5.0001e-06	6.19648e-06	7.61069e-06	9.26214e-06	1.11834e-05	1.34043e-05	1.59466e-05	1.88085e-05	2.1947e-05	2.5239e-05	2.84201e-05	3.09846e-05	3.20493e-05	3.02527e-05	2.41026e-05	1.3878e-05	4.50496e-06	7.17933e-07	3.22258e-07	3.22454e-07	3.22651e-07
1.18.1.2-RXN_p_Leaf_Day	0.0251772	0.0283321	0.032052	0.0368018	0.0425949	0.04948	0.0578435	0.0678688	0.0800125	0.0942349	0.111334	0.131673	0.155775	0.184168	0.217319	0.255489	0.298514	0.345357	0.393366	0.43701	0.466053	0.464099	0.412686	0.314501	0.224873	0.191062	0.187893	0.188031	0.188159
CYS_pc_Leaf_Day	4.35438e-07	7.12611e-07	1.0819e-06	1.57961e-06	2.21068e-06	2.97356e-06	3.89969e-06	5.00019e-06	6.31592e-06	7.82713e-06	9.6135e-06	1.16995e-05	1.41264e-05	1.69318e-05	2.01431e-05	2.37581e-05	2.77226e-05	3.18809e-05	3.58991e-05	3.91385e-05	4.04833e-05	3.82139e-05	3.04453e-05	1.75301e-05	5.69048e-06	9.06863e-07	4.07062e-07	4.0731e-07	4.07559e-07
SER_CP_Leaf_Night_rev_transport	2.10608e-06	2.69185e-06	3.29639e-06	4.02627e-06	4.86611e-06	5.81992e-06	6.96659e-06	8.33466e-06	1.00056e-05	1.19627e-05	1.43491e-05	1.72182e-05	2.06517e-05	2.47303e-05	2.95224e-05	3.50571e-05	4.1285e-05	4.79953e-05	5.4674e-05	6.02599e-05	6.27917e-05	5.91439e-05	4.59759e-05	2.46548e-05	6.92372e-06	8.9341e-07	4.02864e-07	4.04838e-07	4.03664e-07
SER_CP_Root_Day_transport	6.33917e-06	8.10227e-06	9.92192e-06	1.21188e-05	1.46467e-05	1.75176e-05	2.0969e-05	2.50868e-05	3.01163e-05	3.60069e-05	4.31899e-05	5.18255e-05	6.21603e-05	7.44366e-05	8.88605e-05	0.000105519	0.000124265	0.000144463	0.000164565	0.000181378	0.000188999	0.000178019	0.000138384	7.42093e-05	2.08399e-05	2.6891e-06	1.21259e-06	1.21853e-06	1.215e-06
RXN-1125_c_Root_Night	1.17692e-06	1.48023e-06	1.89552e-06	2.24844e-06	2.71744e-06	3.25009e-06	3.89043e-06	4.65442e-06	5.58757e-06	6.68046e-06	8.01316e-06	9.5509e-06	1.151e-05	1.3841e-05	1.65939e-05	1.98065e-05	2.34889e-05	2.75894e-05	3.20232e-05	3.64299e-05	4.03295e-05	3.88456e-05	2.64598e-05	1.49549e-05	3.9847e-06	5.15155e-07	2.23619e-07	2.25829e-07	2.30825e-07
LYS_Leaf_Day_Night_storage	4.92331e-07	6.29263e-07	7.70585e-07	9.41207e-07	1.13753e-06	1.3605e-06	1.62855e-06	1.94836e-06	2.33898e-06	2.79647e-06	3.35434e-06	4.02502e-06	4.82768e-06	5.78112e-06	6.90134e-06	8.19516e-06	9.65103e-06	1.12197e-05	1.27809e-05	1.40867e-05	1.46786e-05	1.38259e-05	1.07476e-05	5.76346e-06	1.61853e-06	2.08849e-07	9.41759e-08	9.46374e-08	9.43631e-08
pASN_biomass_Root_Night	-3.24338e-06	-4.07923e-06	-5.2237e-06	-6.19628e-06	-7.48876e-06	-8.95663e-06	-1.07213e-05	-1.28267e-05	-1.53983e-05	-1.84101e-05	-2.20828e-05	-2.63205e-05	-3.17194e-05	-3.81432e-05	-4.57297e-05	-5.45832e-05	-6.4731e-05	-7.60314e-05	-8.825e-05	-0.000100394	-0.00011114	-0.000107051	-7.29183e-05	-4.1213e-05	-1.09811e-05	-1.41967e-06	-6.16253e-07	-6.22342e-07	-6.36111e-07
ASP_CP_Leaf_Day_rev_transport	7.82105e-06	9.99631e-06	1.22413e-05	1.49518e-05	1.80706e-05	2.16126e-05	2.58708e-05	3.09512e-05	3.71565e-05	4.44241e-05	5.32863e-05	6.39405e-05	7.66913e-05	9.18374e-05	0.000109633	0.000130186	0.000153314	0.000178233	0.000203035	0.000223778	0.00023318	0.000219634	0.000170734	9.1557e-05	2.57116e-05	3.31773e-06	1.49606e-06	1.50339e-06	1.49903e-06
RXN-7913_c_Leaf_Day	0	0	0	0	0	0	0	0	0	0	0	0	0	0	0	0	0	0	0	0	0	0	0	0	0	0	0	-3.39425e-08	0
MALONYL-COA-ACP-TRANSACYL-RXN_p_Leaf_Day	4.17295e-06	6.82919e-06	1.03682e-05	1.51379e-05	2.11857e-05	2.84966e-05	3.73721e-05	4.79185e-05	6.05276e-05	7.501e-05	9.21293e-05	0.000112121	0.000135378	0.000162263	0.000193038	0.000227682	0.000265675	0.000305525	0.000344033	0.000375077	0.000387965	0.000366217	0.000291768	0.000167997	5.45337e-05	8.69077e-06	3.90101e-06	3.90339e-06	3.90577e-06
1.10.2.2-RXN_m_Root_Day	0.000745853	0.000993779	0.00127055	0.00162403	0.00204264	0.00253338	0.00312397	0.00382851	0.00467977	0.0056795	0.00688531	0.00832787	0.010036	0.0120579	0.0144322	0.0171844	0.0203125	0.0237559	0.0273301	0.0306562	0.0329572	0.0333563	0.030679	0.0245823	0.0189981	0.01692	0.0167353	0.0167456	0.0167551
ILE_Root_Day_Night_storage	0	-1.01681e-08	2.41593e-08	0	0	0	0	0	0	0	0	-2.84691e-08	-1.0079e-08	1.35061e-08	4.74431e-08	1.01287e-07	1.91612e-07	3.47689e-07	0	0	2.32593e-06	2.5704e-06	3.46844e-07	5.24335e-07	0	0	-5.57907e-09	2.8479e-08	-3.86048e-09
PEPDEPHOS-RXN_p_Root_Night	9.5232e-06	1.16013e-05	1.40958e-05	1.6909e-05	2.04361e-05	2.44418e-05	2.92574e-05	3.50029e-05	4.20204e-05	5.0733e-05	6.25874e-05	7.6706e-05	9.32962e-05	0.000113096	0.000136695	0.000164738	0.000197892	0.000236773	0.000277932	0.000322299	0.000360447	0.000344452	0.00019781	0.000134657	3.60456e-05	4.63714e-06	2.03173e-06	2.06563e-06	2.08807e-06
ORNCARBAMTRANSFER-RXN_p_Leaf_Day	4.76663e-06	7.17183e-06	1.02298e-05	1.42804e-05	1.93451e-05	2.54165e-05	3.27777e-05	4.15293e-05	5.20221e-05	6.41053e-05	7.84495e-05	9.52686e-05	0.000114915	0.000137717	0.000163922	0.000193537	0.000226148	0.000260501	0.000293858	0.000320918	0.000332329	0.000313594	0.000248889	0.000141793	4.51282e-05	7.01689e-06	3.15119e-06	3.15455e-06	3.15529e-06
AICARTRANSFORM-RXN_p_Leaf_Day	1.25516e-06	1.89688e-06	2.71523e-06	3.80047e-06	5.15867e-06	6.78777e-06	8.76312e-06	1.11115e-05	1.39266e-05	1.71678e-05	2.10143e-05	2.55233e-05	3.07889e-05	3.68986e-05	4.3918e-05	5.18491e-05	6.05798e-05	6.97745e-05	7.86999e-05	8.59373e-05	8.89862e-05	8.39713e-05	6.66622e-05	3.80047e-05	1.21119e-05	1.88647e-06	8.47162e-07	8.48038e-07	8.48259e-07
PRIBFAICARPISOM-RXN_p_Root_Day	3.29159e-07	4.25179e-07	5.05252e-07	6.29549e-07	7.60866e-07	9.10004e-07	1.0893e-06	1.30321e-06	1.56448e-06	1.87049e-06	2.24363e-06	2.70422e-06	3.23335e-06	3.86115e-06	4.59615e-06	5.43888e-06	6.37464e-06	7.35815e-06	8.27146e-06	8.90535e-06	8.83878e-06	8.16548e-06	7.04276e-06	3.63426e-06	1.0606e-06	1.36673e-07	4.97429e-08	4.91151e-08	4.84612e-08
GLUTAMINE--TRNA-LIGASE-RXN_c_Leaf_Day	6.27756e-06	1.02735e-05	1.55974e-05	2.27726e-05	3.18706e-05	4.28689e-05	5.62206e-05	7.2086e-05	9.10545e-05	0.000112841	0.000138595	0.000168668	0.000203655	0.000244099	0.000290396	0.000342512	0.000399667	0.000459616	0.000517546	0.000564247	0.000583634	0.000550917	0.00043892	0.000252725	8.20377e-05	1.30739e-05	5.86848e-06	5.87206e-06	5.87564e-06
ATP_pc_Root_Night	-3.02442e-06	-3.80384e-06	-4.83798e-06	-5.79104e-06	-6.99899e-06	-8.37086e-06	-1.00201e-05	-1.19878e-05	-1.43912e-05	-1.72061e-05	-2.06385e-05	-2.45991e-05	-2.96449e-05	-3.56486e-05	-4.2739e-05	-5.10134e-05	-6.04975e-05	-7.10588e-05	-8.24783e-05	-9.38281e-05	-0.000103872	-0.00010005	-6.81494e-05	-3.85176e-05	-1.02629e-05	-1.31484e-06	-5.75949e-07	-5.8164e-07	-5.85114e-07
pCYS_biomass_Leaf_Day	-4.35438e-07	-7.12611e-07	-1.0819e-06	-1.57961e-06	-2.21068e-06	-2.97356e-06	-3.89969e-06	-5.00019e-06	-6.31592e-06	-7.82713e-06	-9.6135e-06	-1.16995e-05	-1.41264e-05	-1.69318e-05	-2.01431e-05	-2.37581e-05	-2.77226e-05	-3.18809e-05	-3.58991e-05	-3.91385e-05	-4.04833e-05	-3.82139e-05	-3.04453e-05	-1.75301e-05	-5.69048e-06	-9.06863e-07	-4.07062e-07	-4.0731e-07	-4.07559e-07
GLUCOKIN-RXN_c_Root_Day	1.53018e-05	0	6.02674e-05	7.12122e-05	0	9.47471e-05	0	0	3.6247e-05	0	0	0.000253514	0.000303596	0.000363767	0.000435271	0	0.000614182	0.000176482	0.00021212	0	0.000903668	0.00080046	0	0	0	0	0	0	0
OAA_ISOCITRATE_mc_Root_Night	0	0	0	0	0	0	0	0	0	0	0	0	0	0	0	0	0	0	0	0	0	0	0.00013648	5.03741e-05	2.05531e-05	1.99997e-06	0.00140956	1.20569e-06	0.00141105
4.2.1.58-RXN_p_Root_Day	2.63386e-06	3.3843e-06	4.08271e-06	5.03639e-06	6.08693e-06	7.28003e-06	8.71437e-06	1.04257e-05	1.25159e-05	1.49639e-05	1.79491e-05	2.15858e-05	2.58498e-05	3.0912e-05	3.68491e-05	4.36816e-05	5.13199e-05	5.94508e-05	6.72812e-05	7.33104e-05	7.46276e-05	6.96529e-05	5.69262e-05	2.99572e-05	8.57278e-06	1.10547e-06	4.50939e-07	4.49662e-07	4.46313e-07
CELLULOSE-SYNTHASE-UDP-FORMING-RXN_c_Leaf_Day	5.53369e-06	9.0561e-06	0	0	2.8094e-05	3.7789e-05	4.95586e-05	6.3544e-05	8.02648e-05	9.94698e-05	0	0	0	0.000215174	0.000255985	0.000301926	0	0.000405153	0.000456218	0	0.000514475	0.000485635	0.000386909	0.000222778	0	1.15247e-05	5.17308e-06	0	5.17939e-06
ALA_CP_Leaf_Day_rev_transport	7.9857e-06	1.02068e-05	1.2499e-05	1.52666e-05	1.8451e-05	2.20676e-05	2.64154e-05	3.16028e-05	3.79387e-05	4.53593e-05	5.44081e-05	6.52866e-05	7.83059e-05	9.37708e-05	0.000111941	0.000132927	0.000156542	0.000181985	0.000207309	0.000228489	0.000238089	0.000224258	0.000174328	9.34845e-05	2.62529e-05	3.38757e-06	1.52755e-06	1.53504e-06	1.53059e-06
SERINE-O-ACETTRAN-RXN_p_Leaf_Day	1.23947e-06	1.75328e-06	2.37372e-06	3.17897e-06	4.16879e-06	5.34295e-06	6.76426e-06	8.45518e-06	1.04897e-05	1.28403e-05	1.56454e-05	1.89512e-05	2.28319e-05	2.73579e-05	3.25837e-05	3.85176e-05	4.50828e-05	5.20338e-05	5.88215e-05	6.43671e-05	6.67469e-05	6.29587e-05	4.97425e-05	2.79786e-05	8.68865e-06	1.30812e-06	5.87844e-07	5.88832e-07	5.88673e-07
CAFFEOYL-COA-O-METHYLTRANSFERASE-RXN_c_Leaf_Day	1.8869e-06	3.08798e-06	4.68823e-06	6.84496e-06	9.57961e-06	1.28854e-05	1.68987e-05	2.16675e-05	2.7369e-05	3.39176e-05	4.16585e-05	5.0698e-05	6.12143e-05	7.33709e-05	8.72866e-05	0.000102952	0.000120131	0.000138151	0.000155563	0.0001696	0.000175428	0.000165594	0.00013193	7.59637e-05	2.46587e-05	3.92974e-06	1.76394e-06	1.76501e-06	1.76609e-06
RXN-9104_c_Root_Day	1.72436e-05	2.21566e-05	2.6729e-05	3.29726e-05	3.98504e-05	4.76614e-05	5.70519e-05	6.82555e-05	8.19398e-05	9.79668e-05	0.00011751	0.00014132	0.000169236	0.000202377	0.000241247	0.000285978	0.000335985	0.000389217	0.000440481	0.000479954	0.000488578	0.000456009	0.000372689	0.000196126	5.61249e-05	7.23735e-06	2.95224e-06	2.94388e-06	2.92195e-06
dGMP_biomass_Root_Day	-4.11541e-08	-5.28797e-08	-6.37923e-08	-7.86936e-08	-9.51083e-08	-1.1375e-07	-1.36162e-07	-1.62901e-07	-1.9556e-07	-2.33811e-07	-2.80454e-07	-3.37278e-07	-4.03904e-07	-4.82999e-07	-5.75768e-07	-6.82525e-07	-8.01873e-07	-9.28919e-07	-1.05127e-06	-1.14547e-06	-1.16606e-06	-1.08833e-06	-8.89472e-07	-4.68081e-07	-1.3395e-07	-1.72729e-08	-7.04592e-09	-7.02597e-09	-6.97364e-09
HIS_pc_Leaf_Day	9.10438e-07	1.33273e-06	1.85872e-06	2.54994e-06	3.40855e-06	4.4337e-06	5.67586e-06	7.15305e-06	8.9265e-06	1.09713e-05	1.34037e-05	1.62612e-05	1.96055e-05	2.34943e-05	2.79714e-05	3.30406e-05	3.86328e-05	4.45354e-05	5.02798e-05	5.49527e-05	5.69369e-05	5.37186e-05	4.25596e-05	2.41267e-05	7.60695e-06	1.16854e-06	5.24904e-07	5.25584e-07	5.25609e-07
GLU6PDEHYDROG-RXN_p_Root_Night	3.81203e-05	5.09868e-05	7.28929e-05	8.91562e-05	0.0001122	0.000139487	0.000172177	0.000211267	0.000258347	0.000312772	0.00037413	0.000442056	0.000534585	0.000645223	0.000776883	0.000932345	0.00111376	0.00132158	0.00155481	0.00180643	0.0020654	0.00229003	0.00246991	0.00239237	0.00234518	0.00233076	0.00233036	0.00233179	0.00233312
dGMP_biomass_Root_Night	-1.36851e-08	-1.72119e-08	-2.20409e-08	-2.61446e-08	-3.15981e-08	-3.77917e-08	-4.52376e-08	-5.41212e-08	-6.49717e-08	-7.76798e-08	-9.31762e-08	-1.11057e-07	-1.33837e-07	-1.60942e-07	-1.92953e-07	-2.30309e-07	-2.73127e-07	-3.20807e-07	-3.72363e-07	-4.23603e-07	-4.68947e-07	-4.51694e-07	-3.07672e-07	-1.73894e-07	-4.63338e-08	-5.99018e-09	-2.60022e-09	-2.62592e-09	-2.68401e-09
GPH-RXN_p_Leaf_Day	0.00241496	0.00279117	0.00323127	0.00379082	0.00447028	0.00527478	0.00624997	0.00741695	0.00882932	0.0104814	0.0124673	0.014829	0.0176275	0.0209238	0.0247722	0.0292017	0.0341911	0.0396157	0.0451587	0.0501612	0.0534057	0.0529433	0.0465896	0.0347077	0.0239461	0.0199086	0.0195301	0.0195441	0.0195569
Fructose_Leaf_Day_Night_storage	3.49584e-05	4.56077e-05	5.732e-05	7.16552e-05	8.85058e-05	0.000108053	0.000131542	0.00015958	0.00019358	0.000233582	0.000281982	0.000339991	0.000409305	0.000491665	0.000588716	0.000701577	0.000830228	0.000972199	0.0011192	0.00124185	0.00133316	0.00135451	0.00123561	0.000967769	0.000728538	0.000643905	0.000636442	0.000636853	0.000637214
SEDOHEPTULOSE-BISPHOSPHATASE-RXN_p_Leaf_Day	0.00322596	0.00372774	0.00431458	0.00506062	0.00596646	0.00703894	0.00833898	0.00989472	0.0117777	0.0139802	0.016628	0.0197769	0.0235084	0.0279038	0.0330356	0.0389425	0.0455965	0.0528314	0.0602251	0.0668993	0.0712308	0.0706214	0.0621585	0.0463259	0.0319863	0.0266075	0.0261033	0.026122	0.0261391
ACETATE--COA-LIGASE-RXN_p_Root_Day	2.51166e-06	3.19944e-06	3.95364e-06	4.80031e-06	5.8016e-06	6.93878e-06	8.30589e-06	9.93696e-06	1.19292e-05	1.42625e-05	1.71077e-05	2.05006e-05	2.46121e-05	2.94978e-05	3.52442e-05	4.18953e-05	4.94084e-05	5.75607e-05	6.64851e-05	7.42675e-05	7.71279e-05	7.30169e-05	5.51523e-05	2.99051e-05	8.35787e-06	1.07933e-06	5.47996e-07	5.20681e-07	5.53827e-07
MET_Root_Day_Night_storage	3.52749e-10	0	0	0	0	0	0	0	0	0	0	0	0	0	0	0	0	0	6.58788e-07	1.2276e-06	0	0	0	0	5.22329e-08	7.17488e-09	4.97958e-09	5.21123e-09	6.24742e-09
RXN-9520_p_Root_Day	2.63386e-06	3.3843e-06	4.08271e-06	5.03639e-06	6.08693e-06	7.28003e-06	8.71437e-06	1.04257e-05	1.25159e-05	1.49639e-05	1.79491e-05	2.15858e-05	2.58498e-05	3.0912e-05	3.68491e-05	4.36816e-05	5.13199e-05	5.94508e-05	6.72812e-05	7.33104e-05	7.46276e-05	6.96529e-05	5.69262e-05	2.99572e-05	8.57278e-06	1.10547e-06	4.50939e-07	4.49662e-07	4.46313e-07
dCMP_biomass_Root_Day	-4.11541e-08	-5.28797e-08	-6.37923e-08	-7.86936e-08	-9.51083e-08	-1.1375e-07	-1.36162e-07	-1.62901e-07	-1.9556e-07	-2.33811e-07	-2.80454e-07	-3.37278e-07	-4.03904e-07	-4.82999e-07	-5.75768e-07	-6.82525e-07	-8.01873e-07	-9.28919e-07	-1.05127e-06	-1.14547e-06	-1.16606e-06	-1.08833e-06	-8.89472e-07	-4.68081e-07	-1.3395e-07	-1.72729e-08	-7.04592e-09	-7.02597e-09	-6.97364e-09
ATP_AMP_mc_Leaf_Day	7.99261e-05	0.000126203	0.000186788	0.000267923	0.000370278	0.000493637	0.000643325	0.000821229	0.00103414	0.00127892	0.00156871	0.00190761	0.00230247	0.00275958	0.00328359	0.00387433	0.00452313	0.00520475	0.00586458	0.00639776	0.00662039	0.00624849	0.00497125	0.00285132	0.000918994	0.000145176	6.51762e-05	6.52264e-05	6.52575e-05
SUCCINATE-DEHYDROGENASE-UBIQUINONE-RXN_m_Leaf_Day	2.90292e-07	0	7.21267e-07	0	1.47379e-06	1.98238e-06	0	0	4.21061e-06	0	6.409e-06	0	0	0	1.34287e-05	0	0	2.12539e-05	0	0	0	0	0	0	3.79365e-06	6.04575e-07	0	2.7154e-07	0
pGLN_biomass_Leaf_Day	-6.27756e-06	-1.02735e-05	-1.55974e-05	-2.27726e-05	-3.18706e-05	-4.28689e-05	-5.62206e-05	-7.2086e-05	-9.10545e-05	-0.000112841	-0.000138595	-0.000168668	-0.000203655	-0.000244099	-0.000290396	-0.000342512	-0.000399667	-0.000459616	-0.000517546	-0.000564247	-0.000583634	-0.000550917	-0.00043892	-0.000252725	-8.20377e-05	-1.30739e-05	-5.86848e-06	-5.87206e-06	-5.87564e-06
ILE_pc_Leaf_Day	2.40474e-06	3.46373e-06	4.76475e-06	6.46513e-06	8.56765e-06	1.10709e-05	1.41028e-05	1.7709e-05	2.20426e-05	2.70436e-05	3.30009e-05	4.00089e-05	4.82217e-05	5.7784e-05	6.88069e-05	8.13032e-05	9.51064e-05	0.000109696	0.000123915	0.000135504	0.000140448	0.000132495	0.000104845	5.92326e-05	1.8553e-05	2.82547e-06	1.26942e-06	1.27127e-06	1.27116e-06
ARG_CP_Root_Night_transport	4.37627e-07	5.59344e-07	6.84965e-07	8.36628e-07	1.01114e-06	1.20933e-06	1.4476e-06	1.73188e-06	2.07909e-06	2.48575e-06	2.98164e-06	3.5778e-06	4.29127e-06	5.13877e-06	6.13453e-06	7.28458e-06	8.57869e-06	9.97305e-06	1.13608e-05	1.25215e-05	1.30476e-05	1.22896e-05	9.55343e-06	5.12308e-06	1.43869e-06	1.85644e-07	8.37119e-08	8.41221e-08	8.38783e-08
RXN-9518_p_Leaf_Day	4.17295e-06	6.82919e-06	1.03682e-05	1.51379e-05	2.11857e-05	2.84966e-05	3.73721e-05	4.79185e-05	6.05276e-05	7.501e-05	9.21293e-05	0.000112121	0.000135378	0.000162263	0.000193038	0.000227682	0.000265675	0.000305525	0.000344033	0.000375077	0.000387965	0.000366217	0.000291768	0.000167997	5.45337e-05	8.69077e-06	3.90101e-06	3.90339e-06	3.90577e-06
Malate_Leaf_Day_Night_storage	5.25113e-05	6.34659e-05	8.44565e-05	0.000109698	0.000142724	0.00021297	0.000223345	0.000276827	0.000412283	0.000503497	0.000511897	0.000611269	0.000892748	0.000881635	0.0010639	0.00124277	0.00145618	0.00203839	0.00230601	0.00208735	0.00216643	0.00204295	0.00160936	0.000897632	0.000335891	4.99579e-05	2.24558e-05	2.24989e-05	2.24885e-05
AICARTRANSFORM-RXN_p_Root_Night	1.7244e-06	2.16656e-06	2.78224e-06	3.32037e-06	4.01296e-06	4.79955e-06	5.74517e-06	6.87339e-06	8.25141e-06	9.86533e-06	1.18334e-05	1.40982e-05	1.69952e-05	2.04425e-05	2.4515e-05	2.92705e-05	3.47274e-05	4.08157e-05	4.74288e-05	5.4056e-05	6.0046e-05	5.79062e-05	3.91474e-05	2.2195e-05	5.89538e-06	7.56273e-07	3.30102e-07	3.33468e-07	3.38688e-07
2KG_ACONITATE_mc_Root_Day	0	0	0	0	0	0	0	0	0	0	0	0	0	0	0	0	0	0	0	-0.00223791	0	0	0	0	0	0	0	0	0
MALATE-DEH-RXN_c_Leaf_Day	0.000197185	0.000263264	0.000337455	0.000430761	0.000542327	0.000672358	0.000829328	0.00101629	0.00124259	0.0015055	0.00182202	0.00219813	0.00264322	0.00316636	0.0037749	0.00447098	0.00387602	0.00607458	0.00688978	0.0055856	0.00785902	0.0074084	0.00581221	0.00320349	0.000954889	0.000135641	6.103e-05	6.12033e-05	6.11288e-05
GLT_CP_Root_Day_transport	9.38526e-06	1.19956e-05	1.46896e-05	1.79421e-05	2.16847e-05	2.59351e-05	3.1045e-05	3.71414e-05	4.45878e-05	5.33089e-05	6.39436e-05	7.67286e-05	9.20296e-05	0.000110205	0.00013156	0.000156224	0.000183977	0.00021388	0.000243642	0.000268534	0.000279816	0.000263561	0.000204881	0.000109868	3.08539e-05	3.98127e-06	1.79527e-06	1.80406e-06	1.79883e-06
DI-H-OROTATE_pc_Leaf_Day	2.90292e-07	4.75074e-07	7.21267e-07	1.05307e-06	1.47379e-06	1.98238e-06	2.5998e-06	3.33346e-06	4.21061e-06	5.21809e-06	6.409e-06	7.79969e-06	9.41758e-06	1.12878e-05	1.34287e-05	1.58387e-05	1.84817e-05	2.12539e-05	2.39327e-05	2.60923e-05	2.69889e-05	2.54759e-05	2.02969e-05	1.16867e-05	3.79365e-06	6.04575e-07	2.71375e-07	2.7154e-07	2.71706e-07
OAA_ISOCITRATE_mc_Root_Day	0	0	0	0	0	0	0	0	0	0	0	0	0	0	0	0	0	0	0	0	0	0	0	0	0.000924834	6.44453e-06	0.00131658	3.36963e-06	3.3778e-06
4.2.1.61-RXN_p_Root_Day	2.63386e-06	3.3843e-06	4.08271e-06	5.03639e-06	6.08693e-06	7.28003e-06	8.71437e-06	1.04257e-05	1.25159e-05	1.49639e-05	1.79491e-05	2.15858e-05	2.58498e-05	3.0912e-05	3.68491e-05	4.36816e-05	5.13199e-05	5.94508e-05	6.72812e-05	7.33104e-05	7.46276e-05	6.96529e-05	5.69262e-05	2.99572e-05	8.57278e-06	1.10547e-06	4.50939e-07	4.49662e-07	4.46313e-07
CYSTAGLY-RXN_p_Root_Day	5.34781e-07	6.83691e-07	8.38201e-07	1.02302e-06	1.23641e-06	1.47876e-06	1.77011e-06	2.11771e-06	2.54229e-06	3.03954e-06	3.6459e-06	4.37413e-06	5.24704e-06	6.28397e-06	7.50246e-06	8.91015e-06	1.04949e-05	1.2204e-05	1.32504e-05	1.41158e-05	1.60157e-05	1.50952e-05	1.16909e-05	6.27822e-06	1.70836e-06	2.20016e-07	9.82102e-08	9.85386e-08	9.72337e-08
PHOSGLYPHOS-RXN_p_Leaf_Night	-6.49426e-05	-6.31097e-05	-6.14421e-05	-5.9734e-05	-5.81126e-05	-5.65988e-05	-5.50657e-05	-5.34807e-05	-5.17189e-05	-4.97907e-05	-4.74683e-05	-4.46468e-05	-4.11652e-05	-3.6853e-05	-3.15345e-05	-2.50622e-05	-1.73747e-05	-8.62355e-06	0	0	0	0	-1.33283e-05	-4.60283e-05	-7.02724e-05	-7.65396e-05	-7.71789e-05	-7.73024e-05	-7.74405e-05
ISOCITDEH-RXN_m_Leaf_Day	0.00110583	0.00111403	0.00112648	0.00114465	0.00117007	0.00120426	0.00124909	0.00130656	0.00137915	0.00146909	0.00157956	0.001714	0.00187631	0.00207085	0.00230227	0.00257521	0.00289367	0.00325987	0.00367217	0.00412158	0.00458627	0.00502461	0.00537334	0.00557343	0.00563775	0.00564776	0.00565238	0.00565706	0.00566174
SHIKIMATE-5-DEHYDROGENASE-RXN_p_Root_Night	2.40876e-06	3.84076e-06	6.18248e-06	7.29435e-06	8.81588e-06	1.05439e-05	1.26213e-05	1.50998e-05	1.81271e-05	2.06853e-05	2.13448e-05	2.13795e-05	2.39209e-05	2.68151e-05	2.97701e-05	3.21349e-05	3.26682e-05	2.90387e-05	2.37998e-05	1.05658e-05	3.91544e-06	7.44959e-06	8.63152e-05	1.29174e-06	3.02744e-07	3.93397e-08	3.07294e-08	3.1424e-08	0
6PGLUCONOLACT-RXN_c_Leaf_Night	0.000750971	0.00076049	0.000773802	0.000792501	0.000817626	0.00085018	0.000891911	0.000944329	0.00100968	0.00108922	0.00118618	0.00130322	0.00144355	0.00161061	0.00180794	0.00203867	0.00230478	0.00260571	0.0029358	0.00327993	0.00360835	0.00386913	0.00399335	0.00394803	0.00383134	0.00377613	0.0037731	0.00377623	0.00377936
2TRANSKETO-RXN_p_Leaf_Night	0.000434623	0.000439159	0.000445666	0.00045492	0.000467523	0.000484062	0.00050543	0.000532467	0.00056633	0.000607813	0.00065852	0.000719911	0.000793704	0.000881776	0.000986079	0.00110843	0.00125015	0.00141144	0.00159013	0.0017797	0.0019666	0.00212662	0.00222625	0.00224467	0.00221666	0.00219999	0.00219976	0.00220158	0.0022034
ASNSYNA-RXN_c_Leaf_Day	1.81171e-05	2.56791e-05	3.4829e-05	4.67143e-05	6.1334e-05	7.86841e-05	9.96878e-05	0.000124675	0.000154735	0.00018946	0.000230892	0.000279706	0.000337	0.000403806	0.000480928	0.000568482	0.000665331	0.000767852	0.000867942	0.000949693	0.00098475	0.000928876	0.000734023	0.000413082	0.000128413	1.93601e-05	8.69982e-06	8.71421e-06	8.71205e-06
6.3.4.16-RXN_p_Leaf_Day	5.05693e-06	7.6469e-06	1.09511e-05	1.53335e-05	2.08189e-05	2.73989e-05	3.53775e-05	4.48628e-05	5.62327e-05	6.93234e-05	8.48585e-05	0.000103068	0.000124333	0.000149005	0.000177351	0.000209376	0.000244629	0.000281755	0.000317791	0.000347011	0.000359318	0.00033907	0.000269186	0.00015348	4.89218e-05	7.62146e-06	3.42257e-06	3.42609e-06	3.427e-06
RXN-7800_p_Root_Day	2.55133e-06	3.28816e-06	4.29004e-06	5.16006e-06	6.23639e-06	7.45879e-06	8.92835e-06	1.06817e-05	1.28232e-05	1.51668e-05	1.76146e-05	2.09292e-05	2.50484e-05	2.99374e-05	3.56676e-05	4.22526e-05	4.95951e-05	5.73734e-05	6.47626e-05	7.02441e-05	9.41035e-05	9.54813e-05	7.42229e-05	3.98025e-05	8.27189e-06	1.06639e-06	4.16973e-07	4.14332e-07	5.78298e-07
MALIC-NADP-RXN_c_Root_Day	1.25234e-05	1.57137e-05	2.02524e-05	2.39228e-05	2.89129e-05	3.45801e-05	4.13933e-05	4.95219e-05	5.94504e-05	7.10785e-05	8.52581e-05	0.00010152	0.000122428	0.000147312	0.000176721	0.000211091	0.000250587	0.000294762	0.000332848	0.000359964	0.000360709	0.00033454	0.00028274	0.000160952	4.25791e-05	5.52351e-06	3.28805e-06	3.35885e-06	3.37424e-06
RXN-7800_p_Leaf_Day	3.52798e-06	5.41959e-06	7.85736e-06	1.1103e-05	1.51782e-05	2.00758e-05	2.60161e-05	3.30774e-05	4.15363e-05	5.12697e-05	6.28096e-05	7.6324e-05	9.20911e-05	0.000110369	0.00013135	0.000155033	0.000181081	0.000208486	0.000235058	0.000256575	0.000265607	0.000250658	0.000199164	0.000113824	3.64422e-05	5.70911e-06	2.56351e-06	2.56588e-06	2.56678e-06
TRP_pc_Root_Night	8.22779e-08	9.84552e-08	1.43689e-07	1.56868e-07	1.89589e-07	2.2675e-07	2.71425e-07	3.24727e-07	3.8983e-07	4.66079e-07	5.59057e-07	6.52857e-07	7.98247e-07	9.72049e-07	1.18019e-06	1.42983e-06	1.72952e-06	2.08954e-06	2.54623e-06	3.12312e-06	3.91544e-06	3.92772e-06	2.01033e-06	1.29174e-06	3.02744e-07	3.93397e-08	1.53174e-08	1.57033e-08	1.72347e-08
ACONITATEHYDR-RXN_c_Root_Day	4.44465e-06	5.71101e-06	0	0	7.60866e-06	0	0	0	0.000418822	0.000506642	0	0	0.000887311	0	0.00125765	0	0	0.00197502	0.00220585	0.00236162	0	0.00195527	0.00121718	0	0	0	0	0	0
DTMPKI-RXN_c_Root_Night	1.36851e-08	1.72119e-08	2.20409e-08	2.61446e-08	3.15981e-08	3.77917e-08	4.52376e-08	5.41212e-08	6.49717e-08	7.76798e-08	9.31762e-08	1.11057e-07	1.33837e-07	1.60942e-07	1.92953e-07	2.30309e-07	2.73127e-07	3.20807e-07	3.72363e-07	4.23603e-07	4.68947e-07	4.51694e-07	3.07672e-07	1.73894e-07	4.63338e-08	5.99018e-09	2.60022e-09	2.62592e-09	2.68401e-09
2PGADEHYDRAT-RXN_c_Leaf_Night	0.000699368	0.000719703	0.000744632	0.000777432	0.000818872	0.000869963	0.000933711	0.00101207	0.00110865	0.00122435	0.00136489	0.00153383	0.00173581	0.00197566	0.00225811	0.00258677	0.00296273	0.00338171	0.00382852	0.00425401	0.00462312	0.00482642	0.00473746	0.0043183	0.00388455	0.00371742	0.00370418	0.00370719	0.00371015
PHE_Root_Day_Night_storage	1.40988e-06	9.47458e-07	0	0	0	0	0	0	0	9.87314e-07	4.65137e-06	9.56643e-06	1.34059e-05	1.81062e-05	2.41286e-05	3.22598e-05	4.37963e-05	6.09423e-05	8.09909e-05	0.000109299	0.000126555	0.00012209	0	4.67334e-05	1.24014e-05	1.60353e-06	6.93912e-07	8.02457e-07	7.35248e-07
THF_pc_Root_Day	0	6.71787e-06	0	9.99408e-06	1.20788e-05	1.44463e-05	1.72926e-05	2.06884e-05	0	2.9694e-05	3.56177e-05	0	0	6.13381e-05	7.31125e-05	8.66594e-05	0.000101798	0.0001179	0.000133372	0.000145217	0.000147599	0	0.00011289	5.93358e-05	1.70006e-05	2.19215e-06	8.81161e-07	8.85206e-07	0
PHENYLALANINE-AMMONIA-LYASE-RXN_c_Leaf_Day	3.61051e-06	5.90874e-06	8.97076e-06	1.30976e-05	1.83302e-05	2.46558e-05	3.2335e-05	4.14599e-05	5.23695e-05	6.48999e-05	7.97119e-05	9.70087e-05	0.000117131	0.000140392	0.00016702	0.000196994	0.000229866	0.000264346	0.000297663	0.000324523	0.000335674	0.000316857	0.000252443	0.000145354	4.71835e-05	7.5194e-06	3.37523e-06	3.37728e-06	3.37934e-06
ASPCARBTRANS-RXN_p_Root_Night	1.478e-06	1.85889e-06	2.35838e-06	2.82362e-06	3.4126e-06	4.0815e-06	4.88566e-06	5.84508e-06	7.01694e-06	8.38942e-06	1.0063e-05	1.19942e-05	1.44544e-05	1.73817e-05	2.08389e-05	2.48733e-05	2.94977e-05	3.46472e-05	4.02152e-05	4.57491e-05	5.06463e-05	4.87829e-05	3.32286e-05	1.87806e-05	5.00405e-06	6.40949e-07	2.80824e-07	2.83599e-07	2.84505e-07
THREDEHYD-RXN_p_Leaf_Day	2.40474e-06	3.46373e-06	4.76475e-06	6.46513e-06	0	0	1.41028e-05	0	2.20426e-05	2.70436e-05	3.30009e-05	4.00089e-05	4.82217e-05	5.7784e-05	6.88069e-05	8.13032e-05	9.51064e-05	0.000109696	0.000123915	0.000135504	0.000140448	0.000132495	0.000104845	5.92326e-05	0	0	0	1.27127e-06	1.27116e-06
ConOL_biomass_Root_Night	-1.0127e-06	-1.27368e-06	-1.63103e-06	-1.9347e-06	-2.33826e-06	-2.79659e-06	-3.34758e-06	-4.00497e-06	-4.80791e-06	-5.7483e-06	-6.89504e-06	-8.21822e-06	-9.90393e-06	-1.19097e-05	-1.42785e-05	-1.70428e-05	-2.02114e-05	-2.37397e-05	-2.75548e-05	-3.13466e-05	-3.47021e-05	-3.34253e-05	-2.27677e-05	-1.28682e-05	-3.4287e-06	-4.43273e-07	-1.92416e-07	-1.94318e-07	-1.98617e-07
ORNITHINE_CITRULLINE_pc_Root_Night	0	0	0	0	0	0	0	0	0	0	0	0	0	0	0	0	0	0	0	0	0	0	0	0	0	0	0	3.38004e-08	0
MALATE-DEH-RXN_m_Root_Day	0.00032235	0.000428261	0.000546301	0.000696019	0.000873142	0.00108043	0.00132989	0.00162747	0.00198723	0.00240939	0.00291812	0.0035276	0.0042499	0.00510504	0.0061092	0.00727288	0.00859463	0.0100477	0.0115535	0.0129486	0.0139433	0.0140613	0.0128286	0.0101312	0.00767785	0.00677816	0.00669853	0.00670269	0.00670674
GLU6PDEHYDROG-RXN_c_Leaf_Night	0.000750971	0.00076049	0.000773802	0.000792501	0.000817626	0.00085018	0.000891911	0.000944329	0.00100968	0.00108922	0.00118618	0.00130322	0.00144355	0.00161061	0.00180794	0.00203867	0.00230478	0.00260571	0.0029358	0.00327993	0.00360835	0.00386913	0.00399335	0.00394803	0.00383134	0.00377613	0.0037731	0.00377623	0.00377936
RXN0-5224_p_Root_Night	6.13094e-06	7.71095e-06	9.87433e-06	1.17128e-05	1.4156e-05	1.69307e-05	2.02664e-05	2.42463e-05	2.91073e-05	3.48005e-05	4.17429e-05	4.97535e-05	5.9959e-05	7.2102e-05	8.64427e-05	0.000103178	0.000122361	0.000143722	0.000166818	0.000189774	0.000210088	0.000202359	0.000137837	7.79047e-05	2.07575e-05	2.6836e-06	1.1649e-06	1.17641e-06	1.20244e-06
GLYRIBONUCSYN-RXN_p_Leaf_Day	3.44722e-07	5.64151e-07	8.56504e-07	1.25052e-06	1.75012e-06	2.35407e-06	3.08726e-06	3.95848e-06	5.0001e-06	6.19648e-06	7.61069e-06	9.26214e-06	1.11834e-05	1.34043e-05	1.59466e-05	1.88085e-05	2.1947e-05	2.5239e-05	2.84201e-05	3.09846e-05	3.20493e-05	3.02527e-05	2.41026e-05	1.3878e-05	4.50496e-06	7.17933e-07	3.22258e-07	3.22454e-07	3.22651e-07
NITRATE-REDUCTASE-NADH-RXN_c_Root_Night	2.24444e-06	2.81045e-06	7.34753e-06	6.77799e-06	8.19182e-06	9.7975e-06	1.17278e-05	1.40309e-05	1.68439e-05	1.93157e-05	2.02798e-05	1.81789e-05	2.19371e-05	2.64108e-05	3.17016e-05	3.78932e-05	4.50247e-05	5.30333e-05	6.12062e-05	6.97294e-05	7.97229e-05	8.47248e-05	9.10679e-05	2.91534e-05	3.92417e-06	4.98229e-07	0	0	0
O2_pc_Root_Night	-2.93477e-05	-3.9591e-05	-5.21349e-05	-6.74561e-05	-8.59733e-05	-0.00010812	-0.00013463	-0.000166346	-0.000204421	-0.000249943	-0.000304546	-0.000370067	-0.000448653	-0.00054276	-0.000655103	-0.000788506	-0.000945609	-0.00112825	-0.0013363	-0.00156561	-0.00180455	-0.00202961	-0.00220457	-0.00229838	-0.00232473	-0.00232813	-0.00232954	-0.00233095	-0.00233236
RXN-9536_p_Root_Night	8.75849e-07	1.10156e-06	1.41062e-06	1.67326e-06	2.02228e-06	2.41867e-06	2.89521e-06	3.46375e-06	4.15819e-06	4.97151e-06	5.96328e-06	7.10765e-06	8.56556e-06	1.03003e-05	1.2349e-05	1.47398e-05	1.74801e-05	2.05317e-05	2.38312e-05	2.71106e-05	3.00126e-05	2.89084e-05	1.9691e-05	1.11292e-05	2.96536e-06	3.83371e-07	1.66414e-07	1.68059e-07	1.71777e-07
THIOREDOXIN-REDUCT-NADPH-RXN_c_Root_Day	1.64617e-07	2.11519e-07	2.55169e-07	3.14774e-07	3.80433e-07	4.55002e-07	5.44648e-07	6.51604e-07	7.82242e-07	9.35244e-07	1.12182e-06	1.34911e-06	1.61562e-06	1.932e-06	2.30307e-06	2.7301e-06	3.20749e-06	3.71568e-06	4.20507e-06	4.5819e-06	4.66423e-06	4.35331e-06	3.55789e-06	1.87232e-06	5.35799e-07	5.18187e-08	0	0	2.78945e-08
PROLINE--TRNA-LIGASE-RXN_c_Root_Night	8.21109e-08	1.03272e-07	1.32246e-07	1.56868e-07	1.89589e-07	2.2675e-07	2.71425e-07	3.24727e-07	3.8983e-07	4.66079e-07	5.59057e-07	6.66342e-07	8.03022e-07	9.65652e-07	1.15772e-06	1.38185e-06	1.63876e-06	1.92484e-06	2.23418e-06	2.54162e-06	2.81368e-06	2.71016e-06	1.84603e-06	1.04337e-06	2.78003e-07	3.59411e-08	1.56013e-08	1.57555e-08	1.61041e-08
Cellulose_biomass_Root_Day	-1.86428e-05	-2.39545e-05	-2.88979e-05	-3.56482e-05	-4.3084e-05	-5.1529e-05	-6.16814e-05	-7.37942e-05	-8.85889e-05	-0.000105916	-0.000127046	-0.000152787	-0.000182968	-0.000218799	-0.000260823	-0.000309184	-0.000363248	-0.0004208	-0.000476225	-0.0005189	-0.000528224	-0.000493012	-0.000402931	-0.00021204	-6.06792e-05	-7.82463e-06	-3.1918e-06	-3.18277e-06	-3.15906e-06
LYS_CP_Leaf_Day_rev_transport	1.48188e-06	1.89404e-06	2.31941e-06	2.83297e-06	3.4239e-06	4.09502e-06	4.90183e-06	5.86444e-06	7.04018e-06	8.41719e-06	1.00964e-05	1.2115e-05	1.4531e-05	1.74008e-05	2.07726e-05	2.46669e-05	2.90489e-05	3.37705e-05	3.84698e-05	4.24001e-05	4.41815e-05	4.16149e-05	3.23496e-05	1.73476e-05	4.87167e-06	6.28622e-07	2.83463e-07	2.84852e-07	2.84027e-07
pLYS_biomass_Leaf_Day	-1.27003e-06	-2.07845e-06	-3.15554e-06	-4.60718e-06	-6.44781e-06	-8.67289e-06	-1.13741e-05	-1.45839e-05	-1.84214e-05	-2.28291e-05	-2.80394e-05	-3.41237e-05	-4.12019e-05	-4.93843e-05	-5.87506e-05	-6.92944e-05	-8.08575e-05	-9.29859e-05	-0.000104706	-0.000114154	-0.000118076	-0.000111457	-8.87989e-05	-5.11294e-05	-1.65972e-05	-2.64502e-06	-1.18727e-06	-1.18799e-06	-1.18871e-06
RXN-6383_m_Root_Night	0	0	0	0	0	0	0	0	0	0	0	0	0	0	0	0	0	0	0	0	0	0	0	0	0	0	0	3.38004e-08	0
TRIOSEPISOMERIZATION-RXN_c_Leaf_Day	0	0	0	0	0.000373509	0	0.000560296	0	0	0	0	0	0	0.00211405	0	0.00301324	0	0	0	0.00537772	0	0	0	0	0	0.00258965	0	0.00255716	0
ADENYL-KIN-RXN_p_Leaf_Day	4.35592e-05	6.97137e-05	0.000104194	0.000150487	0.000209007	0.000279622	0.000365325	0.000467173	0.000589016	0.000729039	0.00089471	0.00108834	0.00131381	0.00157468	0.00187355	0.00221028	0.00257989	0.00296795	0.00334334	0.00364638	0.00377263	0.00356089	0.0028346	0.00162835	0.000526331	8.34413e-05	3.7458e-05	3.74844e-05	3.75043e-05
RIBULOSE-BISPHOSPHATE-CARBOXYLASE-RXN_p_Leaf_Day	0.00726886	0.00840123	0.00972589	0.0114101	0.0134552	0.0158767	0.018812	0.0223245	0.0265757	0.0315483	0.0375257	0.0446343	0.0530576	0.0629793	0.0745626	0.0878951	0.102913	0.11924	0.135925	0.150982	0.160748	0.159356	0.140232	0.104468	0.0720762	0.0599237	0.0587842	0.0588264	0.0588649
Starch_biomass_Root_Night	-1.17692e-05	-1.48023e-05	-1.89552e-05	-2.24844e-05	-2.71744e-05	-3.25009e-05	-3.89043e-05	-4.65442e-05	-5.58757e-05	-6.68046e-05	-8.01316e-05	-9.5509e-05	-0.0001151	-0.00013841	-0.000165939	-0.000198065	-0.000234889	-0.000275894	-0.000320232	-0.000364299	-0.000403295	-0.000388456	-0.000264598	-0.000149549	-3.9847e-05	-5.15155e-06	-2.23619e-06	-2.25829e-06	-2.30825e-06
RXN-9660_p_Root_Day	2.63386e-06	3.3843e-06	4.08271e-06	5.03639e-06	6.08693e-06	7.28003e-06	8.71437e-06	1.04257e-05	1.25159e-05	1.49639e-05	1.79491e-05	2.15858e-05	2.58498e-05	3.0912e-05	3.68491e-05	4.36816e-05	5.13199e-05	5.94508e-05	6.72812e-05	7.33104e-05	7.46276e-05	6.96529e-05	5.69262e-05	2.99572e-05	8.57278e-06	1.10547e-06	4.50939e-07	4.49662e-07	4.46313e-07
AMPSYN-RXN_p_Leaf_Day	1.25516e-06	1.89688e-06	2.71523e-06	3.80047e-06	5.15867e-06	6.78777e-06	8.76312e-06	1.11115e-05	1.39266e-05	1.71678e-05	2.10143e-05	2.55233e-05	3.07889e-05	3.68986e-05	4.3918e-05	5.18491e-05	6.05798e-05	6.97745e-05	7.86999e-05	8.59373e-05	8.89862e-05	8.39713e-05	6.66622e-05	3.80047e-05	1.21119e-05	1.88647e-06	8.47162e-07	8.48038e-07	8.48259e-07
GLT_CP_Leaf_Day_rev_transport	9.38526e-06	1.19956e-05	1.46896e-05	1.79421e-05	2.16847e-05	2.59351e-05	3.1045e-05	3.71414e-05	4.45878e-05	5.33089e-05	6.39436e-05	7.67286e-05	9.20296e-05	0.000110205	0.00013156	0.000156224	0.000183977	0.00021388	0.000243642	0.000268534	0.000279816	0.000263561	0.000204881	0.000109868	3.08539e-05	3.98127e-06	1.79527e-06	1.80406e-06	1.79883e-06
ASPCARBTRANS-RXN_p_Leaf_Day	2.90292e-07	4.75074e-07	7.21267e-07	1.05307e-06	1.47379e-06	1.98238e-06	2.5998e-06	3.33346e-06	4.21061e-06	5.21809e-06	6.409e-06	7.79969e-06	9.41758e-06	1.12878e-05	1.34287e-05	1.58387e-05	1.84817e-05	2.12539e-05	2.39327e-05	2.60923e-05	2.69889e-05	2.54759e-05	2.02969e-05	1.16867e-05	3.79365e-06	6.04575e-07	2.71375e-07	2.7154e-07	2.71706e-07
dCMP_biomass_Leaf_Day	-1.81432e-08	-2.96921e-08	-4.50792e-08	-6.58169e-08	-9.21116e-08	-1.23898e-07	-1.62487e-07	-2.08341e-07	-2.63163e-07	-3.2613e-07	-4.00562e-07	-4.87481e-07	-5.88599e-07	-7.0549e-07	-8.39294e-07	-9.8992e-07	-1.15511e-06	-1.32837e-06	-1.4958e-06	-1.63077e-06	-1.6868e-06	-1.59225e-06	-1.26856e-06	-7.3042e-07	-2.37103e-07	-3.77859e-08	-1.69609e-08	-1.69713e-08	-1.69816e-08
UDPKIN-RXN_p_Root_Day	4.44465e-06	5.71101e-06	6.88957e-06	8.49891e-06	1.02717e-05	1.22851e-05	1.47055e-05	1.75933e-05	2.11205e-05	2.52516e-05	3.02891e-05	3.64261e-05	4.36216e-05	5.21639e-05	6.21829e-05	7.37127e-05	8.66023e-05	0.000100323	0.000113537	0.000123711	0.000125934	0.000117539	9.6063e-05	5.05527e-05	1.44666e-05	1.8482e-06	7.53913e-07	7.51779e-07	7.53153e-07
SHIKIMATE-KINASE-RXN_p_Leaf_Day	9.18363e-06	1.40073e-05	2.0196e-05	2.84217e-05	3.87357e-05	5.11208e-05	6.61408e-05	8.39962e-05	0.000105392	0.000130017	0.000159225	0.000193444	0.000233383	0.000279701	0.000332887	0.00039295	0.000459032	0.000528587	0.000596062	0.000650731	0.000673715	0.000635775	0.000504977	0.000288299	9.21237e-05	1.4397e-05	6.46484e-06	6.47112e-06	6.47315e-06
GLYOHMETRANS-RXN_c_Leaf_Day	-0.00121588	-0.00141151	-0.0016421	-0.00193633	0	-0.0027195	-0.0032346	-0.00385075	0	0	0	0	0	-0.0109538	-0.012971	-0.01529	-0.0178986	0	-0.0236157	-0.0262086	0	0	-0.0241749	-0.0178658	-0.0121424	-0.00998191	-0.00977741	-0.00978443	0
LEU_pc_Root_Night	8.48702e-07	1.05753e-06	1.03162e-06	1.33991e-06	1.6194e-06	1.93682e-06	2.31843e-06	2.77371e-06	3.3298e-06	4.14564e-06	5.55051e-06	6.86755e-06	8.29153e-06	9.98693e-06	1.1993e-05	1.43431e-05	1.70549e-05	2.01097e-05	2.35026e-05	2.70387e-05	7.26676e-06	0	0	0	2.90568e-06	3.75922e-07	1.60835e-07	1.62737e-07	0
pPRO_biomass_Root_Night	-8.21109e-08	-1.03272e-07	-1.32246e-07	-1.56868e-07	-1.89589e-07	-2.2675e-07	-2.71425e-07	-3.24727e-07	-3.8983e-07	-4.66079e-07	-5.59057e-07	-6.66342e-07	-8.03022e-07	-9.65652e-07	-1.15772e-06	-1.38185e-06	-1.63876e-06	-1.92484e-06	-2.23418e-06	-2.54162e-06	-2.81368e-06	-2.71016e-06	-1.84603e-06	-1.04337e-06	-2.78003e-07	-3.59411e-08	-1.56013e-08	-1.57555e-08	-1.61041e-08
RXN-1101_c_Root_Day	2.55156e-06	3.27854e-06	3.95512e-06	4.879e-06	5.89671e-06	7.05253e-06	8.44205e-06	1.00999e-05	1.21247e-05	1.44963e-05	1.73882e-05	2.09113e-05	2.5042e-05	2.9946e-05	3.56976e-05	4.23166e-05	4.97161e-05	5.7593e-05	6.51786e-05	7.10194e-05	7.22955e-05	6.74763e-05	5.51473e-05	2.9021e-05	8.30488e-06	1.07092e-06	4.36847e-07	4.3561e-07	4.32366e-07
HIS_CP_Leaf_Night_rev_transport	1.09407e-07	1.39836e-07	1.71241e-07	2.09157e-07	2.52785e-07	3.02334e-07	3.61901e-07	4.32969e-07	5.19774e-07	6.21438e-07	7.4541e-07	8.9445e-07	1.07282e-06	1.28469e-06	1.53363e-06	1.82115e-06	2.14467e-06	2.49326e-06	2.84021e-06	3.13038e-06	3.26191e-06	3.07241e-06	2.38836e-06	1.28077e-06	3.59674e-07	4.64109e-08	2.0928e-08	2.10305e-08	2.09696e-08
MET_CP_Leaf_Night_rev_transport	1.91462e-07	2.44713e-07	2.99672e-07	3.66025e-07	4.42374e-07	5.29084e-07	6.33326e-07	7.57696e-07	9.09604e-07	1.08752e-06	1.30447e-06	1.56529e-06	1.87743e-06	2.24821e-06	2.68386e-06	3.18701e-06	3.75318e-06	4.36321e-06	4.97037e-06	5.47817e-06	5.70834e-06	5.37672e-06	4.17963e-06	2.24135e-06	6.29429e-07	8.12191e-08	3.6624e-08	3.68034e-08	3.66968e-08
ASPAMINOTRANS-RXN_c_Leaf_Night	1.4852e-05	1.89828e-05	2.3246e-05	2.83931e-05	3.43156e-05	4.10418e-05	4.9128e-05	5.87756e-05	7.05593e-05	8.43602e-05	0.000101189	0.000121422	0.000145635	0.000174397	0.000208191	0.000247221	0.000291139	0.00033846	0.000385558	0.000424949	0.000442804	0.00041708	0.00032422	0.000173864	4.88257e-05	6.30028e-06	2.84097e-06	2.85489e-06	2.84662e-06
CO2_pc_Leaf_Night	0.000553555	0.000557826	0.000564222	0.000573513	0.00058646	0.000603819	0.000626552	0.000655669	0.000692429	0.00073795	0.000793854	0.000861878	0.000944003	0.00104243	0.0011595	0.00129754	0.00145855	0.00164357	0.00185163	0.00207794	0.00231102	0.00252915	0.00269973	0.00279367	0.00282079	0.00282412	0.0028263	0.00282864	0.00283098
SUCCCOASYN-RXN_m_Leaf_Night	0.000697453	0.000691378	0.000686083	0.000680711	0.000676335	0.000673949	0.000673349	0.000675349	0.000679927	0.000689156	0.000702053	0.000719872	0.000743553	0.000774406	0.000814294	0.000866067	0.00093403	0.00102502	0.00115009	0.00132774	0.00158539	0.001962	0.0024886	0.00310508	0.00357177	0.00373792	0.00375616	0.00375924	0.00376235
ADENYLOSUCCINATE-SYNTHASE-RXN_p_Root_Night	1.7244e-06	2.16656e-06	2.78224e-06	3.32037e-06	4.01296e-06	4.79955e-06	5.74517e-06	6.87339e-06	8.25141e-06	9.86533e-06	1.18334e-05	1.40982e-05	1.69952e-05	2.04425e-05	2.4515e-05	2.92705e-05	3.47274e-05	4.08157e-05	4.74288e-05	5.4056e-05	6.0046e-05	5.79062e-05	3.91474e-05	2.2195e-05	5.89538e-06	7.56273e-07	3.30102e-07	3.33468e-07	3.38688e-07
PRPPSYN-RXN_p_Root_Night	3.28468e-06	4.12391e-06	5.28431e-06	6.30086e-06	7.61515e-06	9.1078e-06	1.09023e-05	1.30432e-05	1.56582e-05	1.87208e-05	2.24555e-05	2.67453e-05	3.22478e-05	3.87963e-05	4.6534e-05	5.55737e-05	6.59546e-05	7.75525e-05	9.01902e-05	0.000102928	0.000114608	0.000110617	7.43863e-05	4.22673e-05	1.12022e-05	1.43656e-06	6.26243e-07	6.3277e-07	6.40428e-07
TRANSALDOL-RXN_p_Leaf_Night	0.000434623	0.000439159	0.000445666	0.00045492	0.000467523	0.000484062	0.00050543	0.000532467	0.00056633	0.000607813	0.00065852	0.000719911	0.000793704	0.000881776	0.000986079	0.00110843	0.00125015	0.00141144	0.00159013	0.0017797	0.0019666	0.00212662	0.00222625	0.00224467	0.00221666	0.00219999	0.00219976	0.00220158	0.0022034
PHE_Leaf_Day_Night_storage	3.00869e-07	3.84549e-07	4.70913e-07	5.75182e-07	6.95159e-07	8.31417e-07	9.95227e-07	1.19067e-06	1.42938e-06	1.70895e-06	2.04988e-06	2.45974e-06	2.95025e-06	3.5329e-06	4.21749e-06	5.00815e-06	5.89785e-06	6.85647e-06	7.81058e-06	8.60855e-06	8.97024e-06	8.44913e-06	6.56798e-06	3.52212e-06	9.89103e-07	1.2763e-07	5.7552e-08	5.78339e-08	5.76663e-08
HIS_pc_Root_Night	1.09555e-07	1.35555e-07	1.81414e-07	2.09157e-07	2.52785e-07	3.02334e-07	3.61901e-07	4.32969e-07	5.19774e-07	6.21438e-07	7.4541e-07	8.82462e-07	1.06857e-06	1.29038e-06	1.55361e-06	1.86379e-06	2.22535e-06	2.63966e-06	3.11759e-06	3.64727e-06	4.24125e-06	4.15469e-06	2.5344e-06	1.50154e-06	3.81667e-07	4.94319e-08	2.06756e-08	2.09841e-08	2.19746e-08
RXN-7737_p_Leaf_Day	3.24424e-06	4.60175e-06	6.24554e-06	8.38136e-06	1.10092e-05	1.41284e-05	1.79045e-05	2.23967e-05	2.78006e-05	3.40428e-05	4.14901e-05	5.02637e-05	6.05606e-05	7.25662e-05	8.64245e-05	0.000102156	0.000119557	0.000137976	0.000155956	0.000170641	0.000176936	0.000166898	0.000131896	7.42405e-05	2.30874e-05	3.48249e-06	1.5649e-06	1.56748e-06	1.5671e-06
GLYOHMETRANS-RXN_p_Root_Night	3.33925e-06	2.03101e-06	5.38307e-06	6.43158e-06	7.77314e-06	9.29676e-06	5.38327e-06	1.33138e-05	1.5983e-05	1.91092e-05	2.29214e-05	2.7314e-05	3.29218e-05	3.95946e-05	4.74763e-05	2.74067e-05	6.72295e-05	7.89918e-05	9.17399e-05	0.000104465	5.58047e-05	5.37515e-05	7.57604e-05	4.28884e-05	1.14091e-05	1.46311e-06	3.09426e-07	3.12484e-07	3.16713e-07
PHOSGLYPHOS-RXN_c_Leaf_Night	-0.000699368	-0.000719703	-0.000744632	-0.000777432	-0.000818872	-0.000869963	-0.000933711	-0.00101207	-0.00110865	-0.00122435	-0.00136489	-0.00153383	-0.00173581	-0.00197566	-0.00225811	-0.00258677	-0.00296273	-0.00338171	-0.00382852	-0.0042634	-0.00463291	-0.00483564	-0.00473746	-0.0043183	-0.00388455	-0.00371742	-0.00370418	-0.00370719	-0.00371015
MALATE-DEH-RXN_p_Root_Night	-1.73248e-05	-2.25898e-05	-2.78086e-05	-3.42364e-05	-4.13778e-05	-4.94882e-05	-5.92386e-05	-7.08717e-05	-8.50804e-05	-0.000101393	-0.000120464	-0.000142883	-0.000170365	-0.000202935	-0.000240942	-0.000284222	-0.000331673	-0.000380329	-0.000435003	-0.000487558	-0.000522061	-0.000499213	-0.000374195	-0.000175279	-5.27397e-05	-6.78635e-06	-3.043e-06	-3.04338e-06	-2.84347e-06
ILE_CP_Root_Day_transport	9.87922e-07	1.26269e-06	1.54627e-06	1.88865e-06	2.2826e-06	2.73001e-06	3.26789e-06	3.90963e-06	4.69345e-06	5.61146e-06	6.7309e-06	8.0767e-06	9.68733e-06	1.16005e-05	1.38484e-05	1.64446e-05	1.9366e-05	2.25136e-05	2.56465e-05	2.82667e-05	2.94544e-05	2.77433e-05	2.15664e-05	1.15651e-05	3.24778e-06	4.19081e-07	1.88975e-07	1.89901e-07	1.89351e-07
GLT_CP_Leaf_Night_rev_transport	3.1181e-06	3.98533e-06	4.88037e-06	5.96098e-06	7.20438e-06	8.61651e-06	1.03142e-05	1.23396e-05	1.48135e-05	1.7711e-05	2.12442e-05	2.54918e-05	3.05753e-05	3.66137e-05	4.37085e-05	5.19027e-05	6.11232e-05	7.1058e-05	8.0946e-05	8.92159e-05	9.29643e-05	8.75637e-05	6.80682e-05	3.65019e-05	1.02507e-05	1.32271e-06	5.96447e-07	5.9937e-07	5.97633e-07
NITRATE-REDUCTASE-NADH-RXN_c_Root_Day	1.24937e-05	1.60282e-05	1.56731e-05	2.15283e-05	2.60189e-05	3.11189e-05	3.72501e-05	4.45651e-05	5.34998e-05	6.47868e-05	8.06004e-05	0.000102872	0.000123253	0.000147453	0.000175853	0.000208572	0.000245225	0.000284393	0.000323174	0.000353922	0.000361728	0.000331081	0.000232161	0.00014418	4.47524e-05	5.70633e-06	0	0	0
3-DEHYDROQUINATE-DEHYDRATASE-RXN_p_Root_Day	1.28914e-05	1.57148e-05	1.7765e-05	2.19555e-05	2.65352e-05	3.17364e-05	3.79892e-05	4.54494e-05	5.45614e-05	6.62206e-05	8.28981e-05	0.000103706	0.000126109	0.000152845	0.000184703	0.000222546	0.000267257	0.000319635	0.000373393	0.000427207	0.000452251	0.000422216	0.000247688	0.000177819	4.99963e-05	6.45106e-06	2.61666e-06	2.7166e-06	2.65012e-06
O2_pc_Leaf_Day	0.0106954	0.0121728	0.0139182	0.0161505	0.0188746	0.0221104	0.0260388	0.0307431	0.0364368	0.0430937	0.0510902	0.0605916	0.0718391	0.0850728	0.100505	0.118244	0.138196	0.159848	0.181918	0.20175	0.214464	0.212262	0.186413	0.138351	0.0947155	0.0782313	0.0766776	0.0767341	0.0767861
ASPAMINOTRANS-RXN_p_Root_Night	9.44572e-07	1.17906e-06	1.54117e-06	1.80398e-06	2.18027e-06	2.60763e-06	3.12139e-06	3.73436e-06	4.48305e-06	5.3599e-06	6.42916e-06	7.63896e-06	9.22626e-06	1.11164e-05	1.33537e-05	1.59766e-05	1.90071e-05	2.24285e-05	2.62478e-05	3.02624e-05	3.4316e-05	3.33314e-05	2.15215e-05	1.24403e-05	3.24102e-06	4.19364e-07	1.7891e-07	2.14896e-07	1.87207e-07
PYRUVDEH-RXN_p_Leaf_Night	3.28221e-07	4.19508e-07	5.13724e-07	6.27471e-07	7.58355e-07	9.07001e-07	1.0857e-06	1.29891e-06	1.55932e-06	1.86431e-06	2.23623e-06	2.68335e-06	3.21845e-06	3.85408e-06	4.6009e-06	5.46344e-06	6.43402e-06	7.47978e-06	8.52063e-06	9.39115e-06	9.78572e-06	9.21723e-06	7.16507e-06	3.84231e-06	1.07902e-06	1.39233e-07	6.27839e-08	6.30916e-08	6.29087e-08
2TRANSKETO-RXN_p_Root_Day	1.05526e-05	1.47041e-05	1.84735e-05	2.51657e-05	3.21997e-05	4.0794e-05	5.09908e-05	6.32467e-05	7.78614e-05	9.56897e-05	0.000116651	0.000143493	0.000174222	0.000211639	0.000257136	0.000312337	0.000379049	0.000459189	0.000559342	0.000680667	0.000842194	0.00105037	0.00131374	0.00153466	0.00170906	0.00176636	0.00177136	0.00177237	0.00177353
GLU6PDEHYDROG-RXN_p_Root_Day	6.7168e-05	8.77492e-05	0.000104232	0.000135026	0.000167637	0.000205791	0.000251545	0.00030622	0.000372338	0.000452348	0.000553108	0.000679835	0.000820608	0.000988613	0.00118789	0.00142195	0.00169282	0.00199905	0.00233001	0.00266085	0.00293591	0.00308052	0.00295859	0.00275104	0.0024578	0.0023452	0.00233292	0.00233439	0.00233581
PRO_GLU_mc_Root_Night	0	0	0	0	0	0	0	0	0	0	0	0	0	0	0	0	0	0	0	0	0	0	0	0	0	0	0	-6.76008e-08	0
CELLULOSE-SYNTHASE-UDP-FORMING-RXN_c_Root_Day	1.86428e-05	2.39545e-05	2.88979e-05	3.56482e-05	4.3084e-05	5.1529e-05	6.16814e-05	7.37942e-05	8.85889e-05	0.000105916	0.000127046	0.000152787	0.000182968	0.000218799	0.000260823	0.000309184	0.000363248	0.0004208	0.000476225	0.0005189	0.000528224	0.000493012	0.000402931	0.00021204	6.06792e-05	7.82463e-06	3.1918e-06	3.18277e-06	3.15906e-06
SER_mc_Leaf_Day	0	0	0	0	0.00229463	0	0	0	0.00459588	0.00546653	0.00651202	0.00775399	0.00922407	0	0	0	0	0.0207298	0	0	0.0278683	0.0275721	0	0	0	0	0	0	0.00979084
RXN-969_x_Leaf_Day	0.00241496	0.00279117	0.00323127	0.00379082	0.00447028	0.00527478	0.00624997	0.00741695	0.00882932	0.0104814	0.0124673	0.014829	0.0176275	0.0209238	0.0247722	0.0292017	0.0341911	0.0396157	0.0451587	0.0501612	0.0534057	0.0529433	0.0465896	0.0347077	0.0239461	0.0199086	0.0195301	0.0195441	0.0195569
ASP_Root_Day_Night_storage	0	0	0	0	0	0	0	0	0	0	0	0	0	0	0	0	0	0	0	0	0	6.24308e-05	0	0	0	0	0	0	0
PROLINE--TRNA-LIGASE-RXN_c_Leaf_Day	1.81432e-07	2.96921e-07	4.50792e-07	6.58169e-07	9.21116e-07	1.23898e-06	1.62487e-06	2.08341e-06	2.63163e-06	3.2613e-06	4.00562e-06	4.87481e-06	5.88599e-06	7.0549e-06	8.39294e-06	9.8992e-06	1.15511e-05	1.32837e-05	1.4958e-05	1.63077e-05	1.6868e-05	1.59225e-05	1.26856e-05	7.3042e-06	2.37103e-06	3.77859e-07	1.69609e-07	1.69713e-07	1.69816e-07
GLUTAMINESYN-RXN_m_Root_Night	5.19782e-06	6.6085e-06	1.19287e-05	1.24383e-05	1.50328e-05	1.79794e-05	2.15218e-05	2.57481e-05	3.09103e-05	3.61334e-05	4.04524e-05	4.24475e-05	5.09923e-05	6.11481e-05	7.31013e-05	8.69554e-05	0.000102644	0.000119743	0.000136951	0.000152362	0.000162887	0.000162224	0.000154941	6.26621e-05	1.35692e-05	1.74205e-06	5.6757e-07	6.36961e-07	5.64026e-07
TYROSINE--TRNA-LIGASE-RXN_c_Root_Day	7.40774e-07	9.51835e-07	1.14826e-06	1.41648e-06	1.71195e-06	2.04751e-06	2.45092e-06	2.93222e-06	3.52009e-06	4.2086e-06	5.04818e-06	6.07101e-06	7.27027e-06	8.69399e-06	1.03638e-05	1.22855e-05	1.44337e-05	1.67205e-05	1.89228e-05	2.06185e-05	2.0989e-05	1.95899e-05	1.60105e-05	8.42545e-06	2.41109e-06	3.10912e-07	1.26827e-07	1.26468e-07	1.25525e-07
pASP_biomass_Root_Day	-4.07426e-06	-5.23509e-06	-6.31544e-06	-7.79066e-06	-9.41572e-06	-1.12613e-05	-1.348e-05	-1.61272e-05	-1.93605e-05	-2.31473e-05	-2.7765e-05	-3.33906e-05	-3.99865e-05	-4.78169e-05	-5.7001e-05	-6.757e-05	-7.93854e-05	-9.1963e-05	-0.000104076	-0.000113402	-0.00011544	-0.000107744	-8.80577e-05	-4.634e-05	-1.3261e-05	-1.71002e-06	-6.97546e-07	-6.95571e-07	-6.9039e-07
dTMP_biomass_Leaf_Day	-3.62865e-08	-5.93843e-08	-9.01583e-08	-1.31634e-07	-1.84223e-07	-2.47797e-07	-3.24974e-07	-4.16682e-07	-5.26327e-07	-6.52261e-07	-8.01125e-07	-9.74962e-07	-1.1772e-06	-1.41098e-06	-1.67859e-06	-1.97984e-06	-2.31021e-06	-2.65674e-06	-2.99159e-06	-3.26154e-06	-3.37361e-06	-3.18449e-06	-2.53711e-06	-1.46084e-06	-4.74206e-07	-7.55719e-08	-3.39219e-08	-3.39425e-08	-3.39632e-08
GAPOXNPHOSPHN-RXN_c_Leaf_Night	0.000699368	0.000719703	0.000744632	0.000777432	0.000818872	0.000869963	0.000933711	0.00101207	0.00110865	0.00122435	0.00136489	0.00153383	0.00173581	0.00197566	0.00225811	0.00258677	0.00296273	0.00338171	0.00382852	0.0042634	0.00463291	0.00483564	0.00473746	0.0043183	0.00388455	0.00371742	0.00370418	0.00370719	0.00371015
PEPDEPHOS-RXN_c_Root_Night	6.39637e-05	8.64051e-05	0.000116236	0.000148666	0.000189683	0.000238404	0.000296931	0.000366824	0.000450909	0.000550009	0.00066814	0.000806098	0.000975183	0.00117614	0.00141377	0.00169241	0.00201496	0.00238083	0.00277566	0.00317651	0.00349472	0.00393264	0.00449178	0.00451162	0.00452776	0.00450256	0.00324815	0.00325013	0.00325189
HIS_CP_Leaf_Day_rev_transport	3.29307e-07	4.20897e-07	5.15424e-07	6.29549e-07	7.60866e-07	9.10004e-07	1.0893e-06	1.30321e-06	1.56448e-06	1.87049e-06	2.24363e-06	2.69223e-06	3.22911e-06	3.86684e-06	4.61613e-06	5.48153e-06	6.45532e-06	7.50455e-06	8.54884e-06	9.42224e-06	9.81812e-06	9.24775e-06	7.1888e-06	3.85503e-06	1.08259e-06	1.39694e-07	6.29918e-08	6.33005e-08	6.3117e-08
SUC_CIT_mc_Root_Day	-4.44465e-06	-5.71101e-06	0	0	0	0	0	0	0	-2.52516e-05	0	0	0	0	0	0	0	-0.000100323	0	0	0	0	0	0	0	0	0	0	0
NADPHoxp_tx_Leaf_Day	-0.0011058	-0.00111397	-0.00112639	-0.00114452	-0.00116989	-0.00120401	-0.00124876	-0.00130614	-0.00137862	-0.00146844	-0.00157876	-0.00171302	-0.00187513	-0.00206943	-0.00230059	-0.00257323	-0.00289136	-0.00325722	-0.00366918	-0.00411832	-0.00458289	-0.00502142	-0.0053708	-0.00557197	-0.00563727	-0.00564768	-0.00565235	-0.00565703	-0.0056617
THF_pc_Root_Night	0	2.16656e-06	0	0	0	0	5.74517e-06	0	0	0	0	0	0	0	0	2.92705e-05	0	0	0	0	6.0046e-05	5.79062e-05	0	0	0	0	3.30102e-07	3.33468e-07	3.38688e-07
GLURS-RXN_c_Root_Night	3.32549e-06	4.1825e-06	5.35594e-06	6.35314e-06	7.67835e-06	9.18338e-06	1.09927e-05	1.31514e-05	1.57881e-05	1.88762e-05	2.26418e-05	2.69869e-05	3.25224e-05	3.91089e-05	4.68875e-05	5.5965e-05	6.63697e-05	7.79562e-05	9.04841e-05	0.000102936	0.000113954	0.000109762	7.47643e-05	4.22564e-05	1.12591e-05	1.45561e-06	6.31854e-07	6.38098e-07	6.52215e-07
RXN-8001_p_Root_Day	3.29159e-07	4.25179e-07	5.05252e-07	6.29549e-07	7.60866e-07	9.10004e-07	1.0893e-06	1.30321e-06	1.56448e-06	1.87049e-06	2.24363e-06	2.70422e-06	3.23335e-06	3.86115e-06	4.59615e-06	5.43888e-06	6.37464e-06	7.35815e-06	8.27146e-06	8.90535e-06	8.83878e-06	8.16548e-06	7.04276e-06	3.63426e-06	1.0606e-06	1.36673e-07	4.97429e-08	4.91151e-08	4.84612e-08
GLY_mc_Leaf_Day	-0.00122122	-0.00141983	-0.00165427	-0.00195364	-0.00461305	-0.00275108	-0.00327564	-0.00390302	-0.0092575	-0.0110143	-0.0131236	-0.015629	-0.0185942	-0.0111288	-0.0131792	-0.0155358	-0.0181856	-0.04179	-0.0239881	-0.026615	-0.0561572	-0.0555412	-0.0244905	-0.0180465	-0.0122004	-0.00999104	-0.00978151	-0.00978853	-0.0195858
PHE_pc_Root_Day	1.23978e-05	1.50722e-05	1.70186e-05	2.10112e-05	2.53939e-05	3.03714e-05	3.63553e-05	4.34946e-05	5.22146e-05	6.34148e-05	7.95326e-05	9.96362e-05	0.000121254	0.000147059	0.000177831	0.000214435	0.000257785	0.000308762	0.000361298	0.00041443	0.000436546	0.000411185	0.000237288	0.000171407	4.81357e-05	6.21124e-06	2.55695e-06	2.65889e-06	2.57706e-06
GLURS-RXN_c_Root_Day	1.00005e-05	1.28498e-05	1.55015e-05	1.91225e-05	2.31113e-05	2.76414e-05	3.30874e-05	3.9585e-05	4.75212e-05	5.6816e-05	6.81504e-05	8.19586e-05	9.81486e-05	0.000117369	0.000139912	0.000165854	0.000194855	0.000225727	0.000255458	0.00027835	0.000283352	0.000264463	0.000216142	0.000113744	3.25498e-05	4.19732e-06	1.71216e-06	1.70731e-06	1.69459e-06
DAHPSYN-RXN_p_Root_Day	1.28914e-05	1.57148e-05	1.7765e-05	2.19555e-05	2.65352e-05	3.17364e-05	3.79892e-05	4.54494e-05	5.45614e-05	6.62206e-05	8.28981e-05	0.000103706	0.000126109	0.000152845	0.000184703	0.000222546	0.000267257	0.000319635	0.000373393	0.000427207	0.000452251	0.000422216	0.000247688	0.000177819	4.99963e-05	6.45106e-06	2.61666e-06	2.7166e-06	2.65012e-06
UDP-GLUCURONATE-DECARBOXYLASE-RXN_c_Root_Night	5.73407e-06	7.2118e-06	9.23514e-06	1.09546e-05	1.32396e-05	1.58347e-05	1.89545e-05	2.26768e-05	2.72231e-05	3.25478e-05	3.90408e-05	4.65329e-05	5.60777e-05	6.74347e-05	8.08471e-05	9.64993e-05	0.00011444	0.000134418	0.00015602	0.00017749	0.000196489	0.00018926	0.000128915	7.28618e-05	1.94138e-05	2.50988e-06	1.08949e-06	1.10026e-06	1.1246e-06
NADH-DEHYDROG-A-RXN_m_Root_Day	0.000599957	0.000799268	0.00102165	0.00130565	0.00164188	0.002036	0.00251031	0.00307612	0.0037598	0.00456261	0.00553071	0.00668924	0.00806098	0.00968475	0.0115914	0.0138015	0.0163132	0.0190775	0.0219497	0.0246248	0.0264954	0.026791	0.0246244	0.019708	0.0152089	0.0135374	0.0133887	0.0133969	0.0134047
UDPKIN-RXN_c_Root_Night	-2.27109e-05	-3.10464e-05	-4.2804e-05	-5.41179e-05	-6.86027e-05	-8.57778e-05	-0.000106388	-0.000131012	-0.000160655	-0.000194899	-0.000233779	-0.000278467	-0.000335735	-0.000403887	-0.00048441	-0.000578468	-0.000686454	-0.000807047	-0.000938315	-0.00107038	-0.00119091	-0.00130784	-0.00142587	-0.00133287	-0.00128231	-0.00126064	-0.00125909	-0.00125987	-0.00126053
FRUCTOKINASE-RXN_c_Root_Day	8.21027e-05	0.000126409	9.48643e-05	0.000123656	0.000239955	0.00019733	0.000354736	0.000429512	0.000484045	0.000627816	0.000760288	0.000667959	0.000805473	0.000968079	0.00115888	0.00189884	0.00163138	0.00245067	0.00280782	0.00337877	0.00270539	0.00276431	0.00308384	0.00230224	0.00157206	0.00131271	0.00128932	0.00129016	0.00129091
2.7.1.90-RXN_c_Root_Day	3.79905e-05	4.76276e-05	5.45961e-05	6.40334e-05	7.29514e-05	8.21616e-05	9.32368e-05	0.000106433	0.000123102	0.000141422	0.000162406	0.000188348	0.000219837	0.000257138	0.000299829	0.000346042	0.000391416	0.000426849	0.000434681	0.000382279	0.000212946	0	0	0	0	0	0	0	0
Cellulose_biomass_Root_Night	-6.19937e-06	-7.79701e-06	-9.98454e-06	-1.18435e-05	-1.4314e-05	-1.71196e-05	-2.04926e-05	-2.45169e-05	-2.94322e-05	-3.51889e-05	-4.22088e-05	-5.03088e-05	-6.06281e-05	-7.29067e-05	-8.74075e-05	-0.00010433	-0.000123726	-0.000145326	-0.00016868	-0.000191892	-0.000212433	-0.000204617	-0.000139376	-7.87742e-05	-2.09892e-05	-2.71355e-06	-1.1779e-06	-1.18954e-06	-1.21586e-06
pVAL_biomass_Leaf_Day	-1.81432e-06	-2.96921e-06	-4.50792e-06	-6.58169e-06	-9.21116e-06	-1.23898e-05	-1.62487e-05	-2.08341e-05	-2.63163e-05	-3.2613e-05	-4.00562e-05	-4.87481e-05	-5.88599e-05	-7.0549e-05	-8.39294e-05	-9.8992e-05	-0.000115511	-0.000132837	-0.00014958	-0.000163077	-0.00016868	-0.000159225	-0.000126856	-7.3042e-05	-2.37103e-05	-3.77859e-06	-1.69609e-06	-1.69713e-06	-1.69816e-06
SHIKIMATE-5-DEHYDROGENASE-RXN_p_Root_Day	1.28914e-05	1.57148e-05	1.7765e-05	2.19555e-05	2.65352e-05	3.17364e-05	3.79892e-05	4.54494e-05	5.45614e-05	6.62206e-05	8.28981e-05	0.000103706	0.000126109	0.000152845	0.000184703	0.000222546	0.000267257	0.000319635	0.000373393	0.000427207	0.000452251	0.000422216	0.000247688	0.000177819	4.99963e-05	6.45106e-06	2.61666e-06	2.7166e-06	2.65012e-06
OAA_xc_Leaf_Day	0.00118811	0.00137294	0.00159073	0.00186848	0.00220667	0.00260779	0.00309416	0.00367612	0.00438006	0.00520305	0.00619154	0.00736619	0.00875708	0.0103942	0.0123044	0.0145016	0.0169752	0.0196633	0.022409	0.0248871	0.0264972	0.026279	0.0231551	0.0172952	0.011967	0.00995587	0.0097657	0.00977273	0.00977912
RXN-11654_c_Root_Night	1.0127e-06	1.27368e-06	1.63103e-06	1.9347e-06	2.33826e-06	2.79659e-06	3.34758e-06	4.00497e-06	4.80791e-06	5.7483e-06	6.89504e-06	8.21822e-06	9.90393e-06	1.19097e-05	1.42785e-05	1.70428e-05	2.02114e-05	2.37397e-05	2.75548e-05	3.13466e-05	3.47021e-05	3.34253e-05	2.27677e-05	1.28682e-05	3.4287e-06	4.43273e-07	1.92416e-07	1.94318e-07	1.98617e-07
ISOCITDEH-RXN_c_Leaf_Day	-0.00105067	-0.00103754	-0.00102479	-0.00101055	-0.000996436	-0.000983956	-0.000972336	-0.000962632	-0.00095426	-0.000950527	-0.000948925	-0.000950985	-0.000957545	-0.000970037	-0.00099082	-0.00102408	-0.00107681	-0.00116102	-0.00129729	-0.00152048	-0.00188737	-0.00247933	-0.00336641	-0.00445107	-0.00529313	-0.00559667	-0.00562942	-0.00563405	-0.00563874
GLUCISOM-RXN_c_Root_Night	-6.15831e-07	-7.74537e-07	-3.00981e-06	-1.17651e-06	-2.90937e-06	-1.70063e-06	-3.31049e-06	-2.43545e-06	-3.88274e-06	-3.49559e-06	-4.19293e-06	-6.97869e-06	-6.02266e-06	-1.33707e-05	-8.68286e-06	-1.03639e-05	-1.22907e-05	-5.59129e-05	-1.67563e-05	-0.000124391	-2.11026e-05	-2.03262e-05	-0.000306379	-7.82525e-06	-0.000497017	-2.69558e-07	-0.00052978	-0.000530121	-1.2078e-07
2.3.1.180-RXN_p_Root_Day	2.63386e-06	3.3843e-06	4.08271e-06	5.03639e-06	6.08693e-06	7.28003e-06	8.71437e-06	1.04257e-05	1.25159e-05	1.49639e-05	1.79491e-05	2.15858e-05	2.58498e-05	3.0912e-05	3.68491e-05	4.36816e-05	5.13199e-05	5.94508e-05	6.72812e-05	7.33104e-05	7.46276e-05	6.96529e-05	5.69262e-05	2.99572e-05	8.57278e-06	1.10547e-06	4.50939e-07	4.49662e-07	4.46313e-07
CTPSYN-RXN_c_Root_Day	2.22232e-06	2.85551e-06	3.44478e-06	4.24945e-06	5.13585e-06	6.14253e-06	7.35275e-06	8.79666e-06	1.05603e-05	1.26258e-05	1.51445e-05	1.8213e-05	2.18108e-05	2.6082e-05	3.10915e-05	3.68564e-05	4.33011e-05	5.01616e-05	5.67685e-05	6.18556e-05	6.2967e-05	5.87697e-05	4.80315e-05	2.52763e-05	7.23328e-06	9.32737e-07	3.73434e-07	3.79403e-07	3.69603e-07
2KG_SUC_mc_Root_Day	0	0	0	0	0	0	0	0	0	0	0	0	0	0	0	0	0	0	0	0	0	0	0	0	1.44666e-05	0	0	0	0
TRP_CP_Leaf_Day_rev_transport	7.40941e-07	9.47019e-07	1.15971e-06	1.41648e-06	1.71195e-06	2.04751e-06	2.45092e-06	2.93222e-06	3.52009e-06	4.2086e-06	5.04818e-06	6.05752e-06	7.26549e-06	8.70038e-06	1.03863e-05	1.23334e-05	1.45245e-05	1.68852e-05	1.92349e-05	2.12e-05	2.20908e-05	2.08074e-05	1.61748e-05	8.67382e-06	2.43584e-06	3.14311e-07	1.41732e-07	1.42426e-07	1.42013e-07
NITRITE_pc_Root_Night	-2.24444e-06	-2.81045e-06	-7.34753e-06	-6.77799e-06	-8.19182e-06	-9.7975e-06	-1.17278e-05	-1.40309e-05	-1.68439e-05	-1.93157e-05	-2.02798e-05	-1.81789e-05	-2.19371e-05	-2.64108e-05	-3.17016e-05	-3.78932e-05	-4.50247e-05	-5.30333e-05	-6.12062e-05	-6.97294e-05	-7.97229e-05	-8.47248e-05	-9.10679e-05	-2.91534e-05	-3.92417e-06	-4.98229e-07	0	0	0
MALIC-NADP-RXN_c_Root_Night	4.14773e-06	5.5942e-06	5.86292e-06	7.94797e-06	9.60583e-06	1.14887e-05	1.37522e-05	1.64528e-05	1.97514e-05	2.36146e-05	2.83256e-05	3.47742e-05	4.1045e-05	4.84458e-05	5.69696e-05	6.64101e-05	7.62131e-05	8.5155e-05	9.99364e-05	0.000117036	0.000136332	0.000133626	8.1192e-05	3.42086e-05	1.22271e-05	1.57173e-06	7.92285e-07	7.51134e-07	7.20542e-07
FERREDOXIN--NITRITE-REDUCTASE-RXN_p_Root_Day	1.24937e-05	1.60282e-05	1.56731e-05	2.15283e-05	2.60189e-05	3.11189e-05	3.72501e-05	4.45651e-05	5.34998e-05	6.47868e-05	8.06004e-05	0.000102872	0.000123253	0.000147453	0.000175853	0.000208572	0.000245225	0.000284393	0.000323174	0.000353922	0.000361728	0.000331081	0.000232161	0.00014418	4.47524e-05	5.70633e-06	0	0	0
1TRANSKETO-RXN_p_Leaf_Day	0.00322596	0.00372774	0.00431458	0.00506062	0.00596646	0.00703894	0.00833898	0.00989472	0.0117777	0.0139802	0.016628	0.0197769	0.0235084	0.0279038	0.0330356	0.0389425	0.0455965	0.0528314	0.0602251	0.0668993	0.0712308	0.0706214	0.0621585	0.0463259	0.0319863	0.0266075	0.0261033	0.026122	0.0261391
ILE_CP_Leaf_Night_rev_transport	3.28221e-07	4.19508e-07	5.13724e-07	6.27471e-07	7.58355e-07	9.07001e-07	1.0857e-06	1.29891e-06	1.55932e-06	1.86431e-06	2.23623e-06	2.68335e-06	3.21845e-06	3.85408e-06	4.6009e-06	5.46344e-06	6.43402e-06	7.47978e-06	8.52063e-06	9.39115e-06	9.78572e-06	9.21723e-06	7.16507e-06	3.84231e-06	1.07902e-06	1.39233e-07	6.27839e-08	6.30916e-08	6.29087e-08
1.8.4.9-RXN_p_Root_Day	8.25311e-08	1.09506e-07	1.18684e-07	1.57387e-07	1.90217e-07	2.27501e-07	2.72324e-07	3.25802e-07	3.91121e-07	4.67622e-07	5.60908e-07	6.85045e-07	8.11521e-07	9.61023e-07	1.13406e-06	1.32773e-06	1.53315e-06	1.72974e-06	2.51861e-06	3.06628e-06	1.47519e-06	1.22966e-06	1.65116e-06	7.42985e-07	3.00889e-07	3.90773e-08	7.47857e-09	6.85099e-09	7.37087e-09
DIAMINOPIMEPIM-RXN_p_Root_Day	2.87745e-07	3.79791e-07	4.23658e-07	5.50855e-07	6.65758e-07	7.96253e-07	9.53135e-07	1.14031e-06	1.36892e-06	1.63668e-06	1.96318e-06	2.38792e-06	2.83688e-06	3.3682e-06	3.98543e-06	4.68172e-06	5.43158e-06	6.17304e-06	6.73476e-06	6.85533e-06	5.95888e-06	5.18317e-06	5.89772e-06	2.77983e-06	8.88164e-07	1.14113e-07	0	0	0
SUCROSE-PHOSPHATASE-RXN_c_Leaf_Day	0.000143846	0.000188882	0.000238955	0.000300628	0.000373509	0.000458312	0.000560296	0.000681988	0.0008294	0.00100253	0.00121164	0.00146181	0.00176018	0.00211405	0.00253025	0.00301324	0.00356249	0.00416678	0.00479466	0.00537772	0.00578653	0.00581036	0.00521097	0.00402824	0.00296928	0.00258965	0.00255552	0.00255716	0.00255861
ADENOSYLHOMOCYSTEINASE-RXN_c_Leaf_Day	2.90292e-06	4.75074e-06	7.21267e-06	1.05307e-05	1.47379e-05	1.98238e-05	2.5998e-05	3.33346e-05	4.21061e-05	5.21809e-05	6.409e-05	7.79969e-05	9.41758e-05	0.000112878	0.000134287	0.000158387	0.000184817	0.000212539	0.000239327	0.000260923	0.000269889	0.000254759	0.000202969	0.000116867	3.79365e-05	6.04575e-06	2.71375e-06	2.7154e-06	2.71706e-06
SUC_ISOCITRATE_mc_Root_Day	0	0	0	0	0	-1.22851e-05	0	0	0	0	0	0	0	0	0	0	0	0	0	0	-0.000125934	0	0	0	0	0	0	0	0
PALMITATE_pc_Leaf_Day	4.17295e-06	6.82919e-06	1.03682e-05	1.51379e-05	2.11857e-05	2.84966e-05	3.73721e-05	4.79185e-05	6.05276e-05	7.501e-05	9.21293e-05	0.000112121	0.000135378	0.000162263	0.000193038	0.000227682	0.000265675	0.000305525	0.000344033	0.000375077	0.000387965	0.000366217	0.000291768	0.000167997	5.45337e-05	8.69077e-06	3.90101e-06	3.90339e-06	3.90577e-06
GAPOXNPHOSPHN-RXN_p_Root_Night	1.85031e-05	2.44495e-05	3.33066e-05	3.94849e-05	4.77211e-05	5.70749e-05	6.83201e-05	8.17365e-05	9.81235e-05	0.000115835	0.000133742	0.000153209	0.00018196	0.000215982	0.00025549	0.000300023	0.000347909	0.000395108	0.000443224	0.000480175	0.000526599	0.000513984	0.000466679	0.00019376	5.1118e-05	6.5767e-06	2.88118e-06	2.92737e-06	2.91366e-06
pLEU_biomass_Root_Night	-1.17692e-06	-1.48023e-06	-1.89552e-06	-2.24844e-06	-2.71744e-06	-3.25009e-06	-3.89043e-06	-4.65442e-06	-5.58757e-06	-6.68046e-06	-8.01316e-06	-9.5509e-06	-1.151e-05	-1.3841e-05	-1.65939e-05	-1.98065e-05	-2.34889e-05	-2.75894e-05	-3.20232e-05	-3.64299e-05	-4.03295e-05	-3.88456e-05	-2.64598e-05	-1.49549e-05	-3.9847e-06	-5.15155e-07	-2.23619e-07	-2.25829e-07	-2.30825e-07
ATPase_tx_Root_Night	-0.000500057	-0.000674594	-0.000888329	-0.00114939	-0.0014649	-0.00184226	-0.00229397	-0.00283438	-0.00348314	-0.00425879	-0.00518918	-0.00630559	-0.00764463	-0.00924812	-0.0111623	-0.0134354	-0.0161123	-0.0192243	-0.0227693	-0.0266765	-0.0307478	-0.0345827	-0.0375637	-0.0391623	-0.0396113	-0.0396692	-0.0396932	-0.0397172	-0.0397413
DCMP-DEAMINASE-RXN_c_Root_Night	0	0	0	0	0	0	0	0	0	0	0	0	0	0	0	0	0	0	0	0	0	0	0	0	0	0	-2.60022e-09	-2.62592e-09	-2.68401e-09
GLYOHMETRANS-RXN_c_Leaf_Night	0	-7.14912e-06	0	-1.06932e-05	-1.29236e-05	-1.54568e-05	0	-2.21356e-05	-2.65734e-05	-3.1771e-05	-3.81091e-05	-4.57287e-05	0	-6.56799e-05	-7.84069e-05	0	-0.000109646	-0.000127468	-0.000145206	-0.000160041	-0.000166765	-0.000157077	-0.000122105	-6.54793e-05	0	0	-1.06994e-06	-1.07519e-06	-1.07207e-06
BRANCHED-CHAINAMINOTRANSFERLEU-RXN_p_Leaf_Day	-3.52798e-06	-5.41959e-06	-7.85736e-06	-1.1103e-05	-1.51782e-05	-2.00758e-05	-2.60161e-05	-3.30774e-05	-4.15363e-05	-5.12697e-05	-6.28096e-05	-7.6324e-05	-9.20911e-05	-0.000110369	-0.00013135	-0.000155033	-0.000181081	-0.000208486	-0.000235058	-0.000256575	-0.000265607	-0.000250658	-0.000199164	-0.000113824	-3.64422e-05	-5.70911e-06	-2.56351e-06	-2.56588e-06	-2.56678e-06
MALATE-DEH-RXN_c_Root_Day	-0.000123379	-0.00023485	-0.000216167	-0.000277722	-0.000351622	-0.000438617	-0.000703008	-0.000668235	-0.000818947	-0.000995284	-0.00120585	-0.00145564	-0.00175427	-0.00210749	-0.00252194	-0.00300192	-0.00354685	-0.00414582	-0.00477897	-0.00538245	-0.0058195	-0.00591678	-0.00558386	-0.00437315	-0.00364083	-0.00336356	-0.00333879	-0.00334085	-0.00334296
ATP_ADP_Pi_pc_Leaf_Day	0.0030193	0.00310077	0.00321741	0.00338465	0.00360713	0.0039638	0.00433526	0.00478704	0.00517922	0.00578449	0.00674587	0.00764872	0.00857746	0.0099305	0.0113367	0.0129225	0.0132939	0.0164977	0.0182831	0.0177914	0.0204713	0.0196748	0.0166204	0.0110339	0.00657171	0.0047674	0.00460482	0.00460142	0.00460773
Nitrate_CP_Root_Day_rev_transport	0.000240803	0.000334569	0.000445629	0.000588616	0.000763167	0.000969331	0.00121873	0.00151551	0.00187312	0.00228685	0.00278167	0.00336598	0.00405331	0.00485647	0.00578558	0.00684253	0.00801414	0.00925706	0.0104734	0.0114699	0.0119004	0.0112232	0.0088514	0.00495323	0.00152276	0.000226119	0.000101643	0.000101841	0.000101791
RXN4FS-7_c_Leaf_Day	1.8869e-06	3.08798e-06	4.68823e-06	6.84496e-06	9.57961e-06	1.28854e-05	1.68987e-05	2.16675e-05	2.7369e-05	3.39176e-05	4.16585e-05	5.0698e-05	6.12143e-05	7.33709e-05	8.72866e-05	0.000102952	0.000120131	0.000138151	0.000155563	0.0001696	0.000175428	0.000165594	0.00013193	7.59637e-05	2.46587e-05	3.92974e-06	1.76394e-06	1.76501e-06	1.76609e-06
IGPSYN-RXN_p_Root_Day	2.46758e-07	3.22095e-07	3.7131e-07	4.72161e-07	5.7065e-07	6.82503e-07	8.16972e-07	9.77406e-07	1.17336e-06	1.40287e-06	1.68273e-06	2.03716e-06	2.4282e-06	2.8916e-06	3.43213e-06	4.04717e-06	4.72047e-06	5.40882e-06	5.99555e-06	6.29135e-06	5.89458e-06	5.3124e-06	5.17254e-06	2.56011e-06	7.78956e-07	1.00239e-07	2.73704e-08	2.61973e-08	2.5354e-08
ACETOOHBUTREDUCTOISOM-RXN_p_Root_Night	1.7813e-07	2.27501e-07	2.77631e-07	3.3988e-07	4.10776e-07	4.91292e-07	5.88089e-07	7.03575e-07	8.44632e-07	1.00984e-06	1.21129e-06	1.45423e-06	1.74359e-06	2.08727e-06	2.4909e-06	2.9567e-06	3.48005e-06	4.0424e-06	5.25679e-06	6.28217e-06	5.23939e-06	4.92503e-06	3.87195e-06	2.06745e-06	6.35328e-07	8.24038e-08	3.90033e-08	3.93887e-08	4.02602e-08
HOMO-CYS_pc_Leaf_Day	8.04036e-07	1.04067e-06	1.29182e-06	1.59937e-06	1.95811e-06	2.36939e-06	2.86457e-06	3.45499e-06	4.17378e-06	5.01313e-06	6.03195e-06	7.25166e-06	8.70557e-06	1.04262e-05	1.24407e-05	1.47595e-05	1.73602e-05	2.01529e-05	2.29224e-05	2.52286e-05	2.62637e-05	2.47448e-05	1.92971e-05	1.04485e-05	2.99817e-06	4.01255e-07	1.80782e-07	1.81522e-07	1.81115e-07
GLUC1PURIDYLTRANS-RXN_c_Leaf_Night	3.49584e-05	4.56077e-05	5.732e-05	7.16552e-05	8.85058e-05	0.000108053	0.000131542	0.00015958	0.00019358	0.000233582	0.000281982	0.000339991	0.000409305	0.000491665	0.000588716	0.000701577	0.000830228	0.000972199	0.0011192	0.00124185	0.00133316	0.00135451	0.00123561	0.000967769	0.000728538	0.000643905	0.000636442	0.000636853	0.000637214
F16BDEPHOS-RXN_c_Leaf_Day	0.000143846	0.000188882	0.000238955	0.000300628	0.000373509	0.000458312	0.000560296	0.000681988	0.0008294	0.00100253	0.00121164	0.00146181	0.00176018	0.00211405	0.00253025	0.00301324	0.00356249	0.00416678	0.00479466	0.00537772	0.00578653	0.00581036	0.00521097	0.00402824	0.00296928	0.00258965	0.00255552	0.00255716	0.00255861
PEP_Pi_pc_Root_Day	0	0	0	0	0	0	-0.000159681	0	0	0	0	0	0	0	0	0	0	0	0	0	0	0	0	0	0	0	0	0	0
Xylan_biomass_Root_Night	-5.73407e-06	-7.2118e-06	-9.23514e-06	-1.09546e-05	-1.32396e-05	-1.58347e-05	-1.89545e-05	-2.26768e-05	-2.72231e-05	-3.25478e-05	-3.90408e-05	-4.65329e-05	-5.60777e-05	-6.74347e-05	-8.08471e-05	-9.64993e-05	-0.00011444	-0.000134418	-0.00015602	-0.00017749	-0.000196489	-0.00018926	-0.000128915	-7.28618e-05	-1.94138e-05	-2.50988e-06	-1.08949e-06	-1.10026e-06	-1.1246e-06
2KG_OAA_mc_Root_Day	-8.27148e-05	-2.46591e-05	-0.000109738	-2.85658e-05	0	-5.35765e-05	0	-5.91331e-05	-0.000403177	-0.000591515	-0.0005907	-0.000861733	0	-0.00102123	0	-0.00173148	-0.00166798	-0.00191373	-0.000387452	-0.000537432	-0.000529243	-0.0023875	-0.0015485	0	0	0	0	0	0
sGLC_biomass_Root_Night	-6.15831e-07	-7.74537e-07	-9.91841e-07	-1.17651e-06	-1.42192e-06	-1.70063e-06	-2.03569e-06	-2.43545e-06	-2.92373e-06	-3.49559e-06	-4.19293e-06	-4.99756e-06	-6.02266e-06	-7.24239e-06	-8.68286e-06	-1.03639e-05	-1.22907e-05	-1.44363e-05	-1.67563e-05	-1.90621e-05	-2.11026e-05	-2.03262e-05	-1.38452e-05	-7.82525e-06	-2.08502e-06	-2.69558e-07	-1.1701e-07	-1.18166e-07	-1.2078e-07
ARG_CP_Leaf_Day_rev_transport	1.31723e-06	1.68359e-06	2.0617e-06	2.51819e-06	3.04346e-06	3.64002e-06	4.35719e-06	5.21283e-06	6.25793e-06	7.48195e-06	8.97453e-06	1.07689e-05	1.29164e-05	1.54674e-05	1.84645e-05	2.19261e-05	2.58213e-05	3.00182e-05	3.41954e-05	3.7689e-05	3.92725e-05	3.6991e-05	2.87552e-05	1.54201e-05	4.33037e-06	5.58775e-07	2.51967e-07	2.53202e-07	2.52468e-07
TRYPTOPHAN--TRNA-LIGASE-RXN_c_Root_Day	9.87699e-07	1.26911e-06	1.53101e-06	1.88865e-06	2.2826e-06	2.73001e-06	3.26789e-06	3.90963e-06	4.69345e-06	5.61146e-06	6.7309e-06	8.09468e-06	9.69369e-06	1.1592e-05	1.38184e-05	1.63806e-05	1.92449e-05	2.22941e-05	2.52304e-05	2.74914e-05	2.79854e-05	2.61198e-05	2.13473e-05	1.12339e-05	3.21479e-06	4.1455e-07	1.69102e-07	1.68623e-07	1.67367e-07
HISTPRATPHYD-RXN_p_Root_Day	3.29159e-07	4.25179e-07	5.05252e-07	6.29549e-07	7.60866e-07	9.10004e-07	1.0893e-06	1.30321e-06	1.56448e-06	1.87049e-06	2.24363e-06	2.70422e-06	3.23335e-06	3.86115e-06	4.59615e-06	5.43888e-06	6.37464e-06	7.35815e-06	8.27146e-06	8.90535e-06	8.83878e-06	8.16548e-06	7.04276e-06	3.63426e-06	1.0606e-06	1.36673e-07	4.97429e-08	4.91151e-08	4.84612e-08
RXN-9549_p_Root_Night	8.75849e-07	1.10156e-06	1.41062e-06	1.67326e-06	2.02228e-06	2.41867e-06	2.89521e-06	3.46375e-06	4.15819e-06	4.97151e-06	5.96328e-06	7.10765e-06	8.56556e-06	1.03003e-05	1.2349e-05	1.47398e-05	1.74801e-05	2.05317e-05	2.38312e-05	2.71106e-05	3.00126e-05	2.89084e-05	1.9691e-05	1.11292e-05	2.96536e-06	3.83371e-07	1.66414e-07	1.68059e-07	1.71777e-07
4-COUMARATE--COA-LIGASE-RXN_c_Root_Day	9.13622e-06	1.17393e-05	1.41619e-05	1.747e-05	2.1114e-05	2.52526e-05	3.0228e-05	3.6164e-05	4.34144e-05	5.1906e-05	6.22608e-05	7.48758e-05	8.96666e-05	0.000107226	0.00012782	0.000151521	0.000178016	0.00020622	0.000233382	0.000254295	0.000258865	0.000241609	0.000197463	0.000103914	2.97368e-05	3.83458e-06	1.56419e-06	1.55977e-06	1.54815e-06
F16ALDOLASE-RXN_p_Leaf_Day	-0.00399199	-0.00456376	-0.00523323	-0.00608482	-0.00711968	-0.00834612	-0.00983374	-0.0116151	-0.0137721	-0.016297	-0.0193331	-0.022945	-0.0272264	-0.032271	-0.0381627	-0.0449473	-0.0525949	-0.0609186	-0.069441	-0.0771659	-0.0822492	-0.0817365	-0.0723093	-0.0544918	-0.0383103	-0.0322367	-0.0316684	-0.0316913	-0.0317124
RXN-9514_p_Root_Day	2.63386e-06	3.3843e-06	4.08271e-06	5.03639e-06	6.08693e-06	7.28003e-06	8.71437e-06	1.04257e-05	1.25159e-05	1.49639e-05	1.79491e-05	2.15858e-05	2.58498e-05	3.0912e-05	3.68491e-05	4.36816e-05	5.13199e-05	5.94508e-05	6.72812e-05	7.33104e-05	7.46276e-05	6.96529e-05	5.69262e-05	2.99572e-05	8.57278e-06	1.10547e-06	4.50939e-07	4.49662e-07	4.46313e-07
ACETOLACTSYN-RXN_p_Root_Day	3.08589e-06	3.98844e-06	5.08882e-06	6.18307e-06	7.4728e-06	8.93755e-06	1.06985e-05	1.27994e-05	1.53655e-05	1.82063e-05	2.12605e-05	2.53498e-05	3.03119e-05	3.61994e-05	4.30927e-05	5.09975e-05	5.97774e-05	6.90101e-05	7.75969e-05	8.35846e-05	0.000106324	0.000106383	8.5348e-05	4.52252e-05	9.94726e-06	1.28187e-06	4.68823e-07	4.63114e-07	6.24988e-07
Xylan_biomass_Leaf_Day	-5.11639e-06	-8.37318e-06	-1.27123e-05	-1.85604e-05	-2.59755e-05	-3.49394e-05	-4.58214e-05	-5.87522e-05	-7.42121e-05	-9.19688e-05	-0.000112959	-0.00013747	-0.000165985	-0.000198948	-0.000236681	-0.000279158	-0.00032574	-0.0003746	-0.000421815	-0.000459877	-0.000475679	-0.000449014	-0.000357733	-0.000205979	-6.68631e-05	-1.06556e-05	-4.78298e-06	-4.7859e-06	-4.78881e-06
PREPHENATE-DEHYDROGENASE-NADP+-RXN_p_Root_Day	0	0	0	0	0	0	8.16972e-07	9.77406e-07	0	1.40287e-06	1.68273e-06	0	0	0	0	4.06317e-06	0	0	0	0	9.81002e-06	0	0	0	0	0	0	3.15168e-08	0
Pi_H+_mc_Leaf_Day	-0.00727412	-0.00765171	-0.00812234	-0.00873892	-0.00951172	-0.0104526	-0.0116097	-0.0130115	-0.0147179	-0.0167346	-0.0191619	-0.022055	-0.0254888	-0.0295402	-0.0342816	-0.0397623	-0.0459827	-0.0528411	-0.0600447	-0.0669596	-0.0723929	-0.0744054	-0.0707202	-0.061257	-0.0518692	-0.0481584	-0.0478108	-0.0478474	-0.0478833
PRPPSYN-RXN_p_Root_Day	9.9179e-06	1.2751e-05	1.53574e-05	1.89652e-05	2.29211e-05	2.74139e-05	3.28151e-05	3.92592e-05	4.71301e-05	5.63484e-05	6.75895e-05	8.13035e-05	9.73477e-05	0.000116394	0.000138728	0.000164419	0.00019312	0.000223632	0.000252905	0.000275219	0.000279428	0.000260528	0.000214125	0.000112449	3.22461e-05	4.14059e-06	1.66244e-06	1.66318e-06	1.65683e-06
G6P_Pi_pc_Root_Night	1.13011e-06	1.55598e-06	0	2.28382e-06	3.8711e-06	6.07771e-06	8.63105e-06	1.1743e-05	1.53081e-05	2.10835e-05	3.03099e-05	4.3748e-05	5.54214e-05	7.0077e-05	8.88065e-05	0.000113267	0.000145937	0.00019068	0.000248645	0.000327712	0.000420018	0.000549183	0.000731204	0.00101866	0.00118651	0.00124023	0.00124586	0.00124665	0.00124736
THF_mc_Root_Night	-2.38056e-06	-3.00879e-06	-3.81308e-06	-4.56224e-06	-5.51388e-06	-6.59465e-06	-7.89396e-06	-9.44414e-06	-1.13376e-05	-1.35551e-05	-1.62593e-05	-1.94184e-05	-2.33683e-05	-2.80659e-05	-3.36053e-05	-4.00503e-05	-4.73984e-05	-5.55051e-05	-6.37464e-05	-7.16251e-05	-7.86484e-05	-7.53031e-05	-5.32142e-05	-2.96271e-05	-7.98765e-06	-1.03188e-06	-4.52069e-07	-4.55768e-07	-4.63312e-07
AIRS-RXN_p_Root_Night	1.61485e-06	2.03101e-06	2.60083e-06	3.11121e-06	3.76018e-06	4.49721e-06	5.38327e-06	6.44042e-06	7.73163e-06	9.24389e-06	1.1088e-05	1.32158e-05	1.59266e-05	1.91521e-05	2.29613e-05	2.74067e-05	3.25021e-05	3.81761e-05	4.43112e-05	5.04088e-05	5.58047e-05	5.37515e-05	3.6613e-05	2.06934e-05	5.51372e-06	7.06841e-07	3.09426e-07	3.12484e-07	3.16713e-07
RXN-9659_p_Root_Day	2.63386e-06	3.3843e-06	4.08271e-06	5.03639e-06	6.08693e-06	7.28003e-06	8.71437e-06	1.04257e-05	1.25159e-05	1.49639e-05	1.79491e-05	2.15858e-05	2.58498e-05	3.0912e-05	3.68491e-05	4.36816e-05	5.13199e-05	5.94508e-05	6.72812e-05	7.33104e-05	7.46276e-05	6.96529e-05	5.69262e-05	2.99572e-05	8.57278e-06	1.10547e-06	4.50939e-07	4.49662e-07	4.46313e-07
SUCROSE-SYNTHASE-RXN_c_Root_Day	-0.000101108	-0.000131169	-0.000160873	-0.000201951	-0.000248515	-0.000302315	-0.000366991	-0.000444173	-0.000537892	-0.000648859	-0.000785529	-0.000951828	-0.00114542	-0.00137532	-0.00164597	-0.00196027	-0.00231773	-0.00271076	-0.00311455	-0.00348187	-0.003714	-0.00366272	-0.00316389	-0.00234436	-0.00158411	-0.00131426	-0.00128995	-0.0012908	-0.00129153
NADPHoxm_tx_Leaf_Day	-0.0011058	-0.00111397	-0.00112639	-0.00114452	-0.00116989	-0.00120401	-0.00124876	-0.00130614	-0.00137862	-0.00146844	-0.00157876	-0.00171302	-0.00187513	-0.00206943	-0.00230059	-0.00257323	-0.00289136	-0.00325722	-0.00366918	-0.00411832	-0.00458289	-0.00502142	-0.0053708	-0.00557197	-0.00563727	-0.00564768	-0.00565235	-0.00565703	-0.0056617
TRIOSEPISOMERIZATION-RXN_c_Root_Night	-3.19819e-05	-4.32025e-05	-5.80221e-05	-7.29605e-05	-9.17933e-05	-0.000113871	-0.000140443	-0.000172141	-0.000210439	-0.000254396	-0.000304888	-0.000363221	-0.000436651	-0.000523454	-0.000625059	-0.00074213	-0.000873811	-0.00101612	-0.00116326	-0.00129589	-0.00138833	-0.00143405	-0.00137363	-0.00105294	-0.00082357	-0.000739018	-0.000731459	-0.000731919	-0.000732274
H+_ATPase_c_Leaf_Day	0.000430063	0.000579652	0.000750708	0.000966848	0.00122679	0.00153129	0.00189889	0.00233673	0.00286582	0.00348086	0.00421987	0.00509706	0.00613438	0.00735318	0.00877126	0.010395	0.0122092	0.0141542	0.0160897	0.0177316	0.0185635	0.0177692	0.0144583	0.00888153	0.00400271	0.00220171	0.00203419	0.0020357	0.00203669
LEUCINE--TRNA-LIGASE-RXN_c_Root_Day	3.53926e-06	4.54766e-06	5.48614e-06	6.76765e-06	8.17931e-06	9.78254e-06	1.17099e-05	1.40095e-05	1.68182e-05	2.01077e-05	2.41191e-05	2.90059e-05	3.47357e-05	4.15379e-05	4.9516e-05	5.86972e-05	6.89611e-05	7.9887e-05	9.04091e-05	9.85108e-05	0.000100281	9.35961e-05	7.64946e-05	4.02549e-05	1.15197e-05	1.48547e-06	6.05949e-07	6.04234e-07	5.99733e-07
AIRCARBOXY-RXN_p_Leaf_Day	3.44722e-07	5.64151e-07	8.56504e-07	1.25052e-06	1.75012e-06	2.35407e-06	3.08726e-06	3.95848e-06	5.0001e-06	6.19648e-06	7.61069e-06	9.26214e-06	1.11834e-05	1.34043e-05	1.59466e-05	1.88085e-05	2.1947e-05	2.5239e-05	2.84201e-05	3.09846e-05	3.20493e-05	3.02527e-05	2.41026e-05	1.3878e-05	4.50496e-06	7.17933e-07	3.22258e-07	3.22454e-07	3.22651e-07
GAPOXNPHOSPHN-RXN_p_Root_Day	6.6294e-05	1.50806e-05	9.90471e-05	0.000122228	0.000147724	0.000176679	5.18078e-05	0.00025302	0.000303747	0.000364639	0.000442583	0.00053986	0.000650001	0.000781013	0.000935587	0.00111563	0.00132128	0.00154894	0.00177224	0.0019644	0.00208987	0.00196893	0.00142411	0.00105183	0.000298677	3.84963e-05	1.56335e-05	1.57598e-05	1.56409e-05
2KG_SUC_mc_Leaf_Day	0	0	0	0	0	1.98238e-06	0	0	4.21061e-06	0	0	0	0	0	0	0	0	0	0	0	0	0	0	0	3.79365e-06	0	0	0	0
3-DEHYDROQUINATE-DEHYDRATASE-RXN_p_Root_Night	2.40876e-06	3.84076e-06	6.18248e-06	7.29435e-06	8.81588e-06	1.05439e-05	1.26213e-05	1.50998e-05	1.81271e-05	2.06853e-05	2.13448e-05	2.13795e-05	2.39209e-05	2.68151e-05	2.97701e-05	3.21349e-05	3.26682e-05	2.90387e-05	2.37998e-05	1.05658e-05	3.91544e-06	7.44959e-06	8.63152e-05	1.29174e-06	3.02744e-07	3.93397e-08	3.07294e-08	3.1424e-08	0
THIOREDOXIN-REDUCT-NADPH-RXN_c_Root_Night	4.10554e-08	5.16358e-08	4.40818e-08	1.04579e-07	1.26393e-07	1.51167e-07	1.8095e-07	2.16485e-07	2.59887e-07	3.10719e-07	3.72705e-07	4.44228e-07	5.35348e-07	6.43768e-07	7.7181e-07	9.21235e-07	1.09251e-06	1.28323e-06	1.48945e-06	1.69441e-06	1.87579e-06	1.80677e-06	1.23069e-06	6.95578e-07	1.85335e-07	1.19804e-08	0	1.05037e-08	0
RXN-9929_c_Leaf_Day	2.90292e-07	0	7.21267e-07	0	1.47379e-06	1.98238e-06	0	0	4.21061e-06	0	6.409e-06	0	0	0	1.34287e-05	0	0	2.12539e-05	0	0	0	0	0	0	3.79365e-06	6.04575e-07	0	2.7154e-07	0
MALATE-DEH-RXN_c_Leaf_Night	-0.000699368	-0.000719703	-0.000744632	-0.000777432	-0.000818872	-0.000869963	-0.000933711	-0.00101207	-0.00110865	-0.00122435	-0.00136489	-0.00153383	-0.00173581	-0.00197566	-0.00225811	-0.00258677	-0.00296273	-0.00338171	-0.00382852	-0.0042634	-0.00463291	-0.00483564	-0.00473746	-0.0043183	-0.00388455	-0.00371742	-0.00370418	-0.00370719	-0.00371015
IMIDPHOSDEHYD-RXN_p_Leaf_Day	9.10438e-07	1.33273e-06	1.85872e-06	2.54994e-06	3.40855e-06	4.4337e-06	5.67586e-06	7.15305e-06	8.9265e-06	1.09713e-05	1.34037e-05	1.62612e-05	1.96055e-05	2.34943e-05	2.79714e-05	3.30406e-05	3.86328e-05	4.45354e-05	5.02798e-05	5.49527e-05	5.69369e-05	5.37186e-05	4.25596e-05	2.41267e-05	7.60695e-06	1.16854e-06	5.24904e-07	5.25584e-07	5.25609e-07
2KG_ISOCITRATE_mc_Root_Day	0	-8.49054e-05	0	-0.000146317	-0.000176306	-0.000215162	-0.000269242	-0.000342804	0	0	0	0	0	0	0	0	0	0	0	0	-0.00219641	0	0	-4.38486e-05	0	0.00127547	0	0.001314	0.001315
VAL_pc_Leaf_Day	4.77483e-06	6.75312e-06	9.14163e-06	1.22414e-05	1.60514e-05	2.05709e-05	2.60416e-05	3.25501e-05	4.03812e-05	4.94289e-05	6.02267e-05	7.29515e-05	8.78899e-05	0.000105312	0.000125429	0.000148271	0.000173545	0.000200304	0.000226435	0.000247784	0.000256946	0.000242363	0.000191484	0.000107699	3.34429e-05	5.03446e-06	2.2624e-06	2.2662e-06	2.26559e-06
PEPDEPHOS-RXN_c_Root_Day	0.000108711	0.000147421	0.000189729	0.000247312	0.00031487	0.000394661	0.00049071	0.000605286	0.000743377	0.000905755	0.00110135	0.00133592	0.00161095	0.00193616	0.00231777	0.00275998	0.00326277	0.003817	0.00440873	0.00498113	0.00541078	0.00552862	0.00538845	0.00497368	0.00472889	0.00461382	0.00460047	0.00460347	0.00460652
DTDPKIN-RXN_c_Leaf_Day	3.62865e-08	5.93843e-08	9.01583e-08	1.31634e-07	1.84223e-07	2.47797e-07	3.24974e-07	4.16682e-07	5.26327e-07	6.52261e-07	8.01125e-07	9.74962e-07	1.1772e-06	1.41098e-06	1.67859e-06	1.97984e-06	2.31021e-06	2.65674e-06	2.99159e-06	3.26154e-06	3.37361e-06	3.18449e-06	2.53711e-06	1.46084e-06	4.74206e-07	7.55719e-08	3.39219e-08	3.39425e-08	3.39632e-08
THR_CP_Root_Day_transport	4.6103e-06	5.89256e-06	7.21594e-06	8.81368e-06	1.06521e-05	1.27401e-05	1.52502e-05	1.82449e-05	2.19028e-05	2.61868e-05	3.14109e-05	3.76913e-05	4.52075e-05	5.41357e-05	6.46258e-05	7.67414e-05	9.03745e-05	0.000105064	0.000119684	0.000131911	0.000137454	0.000129469	0.000100643	5.39704e-05	1.51563e-05	1.95571e-06	8.81885e-07	8.86207e-07	8.83638e-07
2KETO-3METHYLVALERATE-RXN_m_Root_Night	0	0	0	0	0	0	0	0	0	0	0	0	0	0	0	0	0	0	0	0	0	0	0	0	0	0	0	3.38004e-08	0
ACONITATEHYDR-RXN_m_Leaf_Night	0.000709652	0.00070697	0.000705177	0.000704032	0.00070452	0.000707659	0.000713701	0.000723625	0.000737882	0.000758447	0.000785166	0.000819604	0.000863172	0.00091765	0.000985294	0.00106913	0.00117316	0.00130301	0.00146677	0.00167678	0.00194909	0.00230457	0.0027549	0.00324788	0.00361187	0.00374309	0.00375849	0.00376159	0.00376469
UDPREDUCT-RXN_c_Root_Night	1.36851e-08	1.72119e-08	0	2.61446e-08	3.15981e-08	3.77917e-08	4.52376e-08	5.41212e-08	6.49717e-08	7.76798e-08	9.31762e-08	1.11057e-07	1.33837e-07	1.60942e-07	1.92953e-07	2.30309e-07	2.73127e-07	3.20807e-07	3.72363e-07	4.23603e-07	4.68947e-07	4.51694e-07	3.07672e-07	1.73894e-07	4.63338e-08	0	5.20044e-09	5.25183e-09	0
FUMHYDR-RXN_c_Root_Night	2.80583e-06	5.37663e-06	6.92424e-06	8.23556e-06	6.54081e-06	1.19044e-05	9.36418e-06	1.12031e-05	2.04661e-05	1.60797e-05	1.92875e-05	3.4953e-05	2.76936e-05	3.33292e-05	6.083e-05	5.04335e-05	5.67389e-05	6.67731e-05	7.77725e-05	8.89781e-05	9.95204e-05	0.000144989	6.40532e-05	5.53287e-05	9.64607e-06	1.88248e-06	8.18439e-07	5.43449e-07	8.42608e-07
UDPREDUCT-RXN_c_Leaf_Day	3.62865e-08	5.93843e-08	9.01583e-08	1.31634e-07	1.84223e-07	2.47797e-07	3.24974e-07	4.16682e-07	5.26327e-07	6.52261e-07	8.01125e-07	9.74962e-07	1.1772e-06	1.41098e-06	1.67859e-06	1.97984e-06	2.31021e-06	2.65674e-06	2.99159e-06	3.26154e-06	3.37361e-06	3.18449e-06	2.53711e-06	1.46084e-06	4.74206e-07	7.55719e-08	3.39219e-08	0	3.39632e-08
RXN-12541_c_Root_Day	0	0	0	0	0	0	0	0	0	0	0	0	0	0	0	0	0	0	0	0	0	0	0	0	0	0	0	-2.10779e-08	0
pALA_biomass_Leaf_Day	-1.94133e-06	-3.17706e-06	-4.82347e-06	-7.04241e-06	-9.85594e-06	-1.32571e-05	-1.73861e-05	-2.22925e-05	-2.81585e-05	-3.48959e-05	-4.28602e-05	-5.21605e-05	-6.298e-05	-7.54874e-05	-8.98045e-05	-0.000105921	-0.000123596	-0.000142136	-0.00016005	-0.000174493	-0.000180488	-0.00017037	-0.000135735	-7.8155e-05	-2.537e-05	-4.0431e-06	-1.81482e-06	-1.81593e-06	-1.81703e-06
THYMIDYLATESYN-RXN_m_Leaf_Day	3.62865e-08	5.93843e-08	9.01583e-08	1.31634e-07	1.84223e-07	2.47797e-07	3.24974e-07	4.16682e-07	5.26327e-07	6.52261e-07	8.01125e-07	9.74962e-07	1.1772e-06	1.41098e-06	1.67859e-06	1.97984e-06	2.31021e-06	2.65674e-06	2.99159e-06	3.26154e-06	3.37361e-06	3.18449e-06	2.53711e-06	1.46084e-06	4.74206e-07	7.55719e-08	3.39219e-08	3.39425e-08	3.39632e-08
PHOSGLYPHOS-RXN_p_Root_Day	-6.6294e-05	-1.50806e-05	-9.90471e-05	-0.000122228	-0.000147724	-0.000176679	-5.18078e-05	-0.00025302	-0.000303747	-0.000364639	-0.000442583	-0.00053986	-0.000650001	-0.000781013	-0.000935587	-0.00111563	-0.00132128	-0.00154894	-0.00177224	-0.0019644	-0.00208987	-0.00196893	-0.00142411	-0.00105183	-0.000298677	-3.84963e-05	-1.56335e-05	-1.57598e-05	-1.56409e-05
2.7.7.34-RXN_c_Leaf_Day	0	0	1.37491e-05	2.00742e-05	0	0	0	0	0	0	0.000122172	0.000148682	0.000179523	0	0	0	0.000352308	0	0	0.000497385	0	0	0	0	7.23165e-05	0	0	5.17624e-06	0
3PGA_Pi_pc_Leaf_Day	0	0	0	0	0	0	0	0	0	0	0	0	0	0.000202048	0.000568948	0	0	0	0.00199541	0	0	0	0	0	0	0	0	0	0
DGDPKIN-RXN_c_Root_Night	1.36851e-08	1.72119e-08	2.20409e-08	2.61446e-08	3.15981e-08	3.77917e-08	4.52376e-08	5.41212e-08	6.49717e-08	7.76798e-08	9.31762e-08	1.11057e-07	1.33837e-07	1.60942e-07	1.92953e-07	2.30309e-07	2.73127e-07	3.20807e-07	3.72363e-07	4.23603e-07	4.68947e-07	4.51694e-07	3.07672e-07	1.73894e-07	4.63338e-08	5.99018e-09	2.60022e-09	2.62592e-09	2.68401e-09
Fumarate_Leaf_Day_Night_storage	0	9.63286e-06	1.30803e-05	1.93314e-05	2.47801e-05	0	4.4628e-05	5.65993e-05	0	0	0.000100666	0.000130054	0	0.00018802	0.000210358	0.000264195	0.000308675	0	0	0.00043784	0.000453365	0.000427818	0.000339654	0.000193676	0	0	0	0	0
SUCROSE_H+_vc_Leaf_Night	0	0	0	0	0	0	0	0	0	0	0	0	0	0	0	0	0	0	1.14815e-06	1.7097e-05	2.49225e-05	1.42708e-05	0	0	0	0	0	0	0
CO2_pc_Leaf_Day	-0.0072473	-0.0083693	-0.00968092	-0.0113479	-0.0133716	-0.0157674	-0.0186716	-0.0221472	-0.026354	-0.0312755	-0.0371922	-0.0442295	-0.0525695	-0.0623943	-0.0738662	-0.0870727	-0.101952	-0.118133	-0.134674	-0.149616	-0.159333	-0.158021	-0.139173	-0.103866	-0.0718857	-0.0598943	-0.058771	-0.0588132	-0.0588517
TRP_pc_Leaf_Day	1.71284e-06	2.44934e-06	3.34816e-06	4.51976e-06	5.96518e-06	7.6837e-06	9.76468e-06	1.224e-05	1.52161e-05	1.8652e-05	2.27478e-05	2.75693e-05	3.32233e-05	3.98105e-05	4.74087e-05	5.60278e-05	6.55543e-05	7.56299e-05	8.54572e-05	9.34742e-05	9.69022e-05	9.14102e-05	7.22908e-05	4.07724e-05	1.27292e-05	1.93017e-06	8.67257e-07	8.68595e-07	8.68459e-07
PRPPAMIDOTRANS-RXN_p_Root_Night	1.61485e-06	2.03101e-06	2.60083e-06	3.11121e-06	3.76018e-06	4.49721e-06	5.38327e-06	6.44042e-06	7.73163e-06	9.24389e-06	1.1088e-05	1.32158e-05	1.59266e-05	1.91521e-05	2.29613e-05	2.74067e-05	3.25021e-05	3.81761e-05	4.43112e-05	5.04088e-05	5.58047e-05	5.37515e-05	3.6613e-05	2.06934e-05	5.51372e-06	7.06841e-07	3.09426e-07	3.12484e-07	3.16713e-07
BRANCHED-CHAINAMINOTRANSFERLEU-RXN_p_Leaf_Night	-3.28221e-07	-4.19508e-07	-5.13724e-07	-6.27471e-07	-7.58355e-07	-9.07001e-07	-1.0857e-06	-1.29891e-06	-1.55932e-06	-1.86431e-06	-2.23623e-06	-2.68335e-06	-3.21845e-06	-3.85408e-06	-4.6009e-06	-5.46344e-06	-6.43402e-06	-7.47978e-06	-8.52063e-06	-9.39115e-06	-9.78572e-06	-9.21723e-06	-7.16507e-06	-3.84231e-06	-1.07902e-06	-1.39233e-07	-6.27839e-08	-6.30916e-08	-6.29087e-08
VAL_CP_Root_Night_transport	6.56441e-07	8.39017e-07	1.02745e-06	1.25494e-06	1.51671e-06	1.814e-06	2.1714e-06	2.59782e-06	3.11864e-06	3.72863e-06	4.47246e-06	5.3667e-06	6.4369e-06	7.70815e-06	9.20179e-06	1.09269e-05	1.2868e-05	1.49596e-05	1.70413e-05	1.87823e-05	1.95714e-05	1.84345e-05	1.43301e-05	7.68462e-06	2.15804e-06	2.78465e-07	1.25568e-07	1.26183e-07	1.25817e-07
X5P_Pi_pc_Leaf_Night	-0.000750971	-0.00076049	-0.000773802	-0.000792501	-0.000817626	-0.00085018	-0.000891911	-0.000944329	-0.00100968	-0.00108922	-0.00118618	-0.00130322	-0.00144355	-0.00161061	-0.00180794	-0.00203867	-0.00230478	-0.00260571	-0.0029358	-0.00327993	-0.00360835	-0.00386913	-0.00399335	-0.00394803	-0.00383134	-0.00377613	-0.0037731	-0.00377623	-0.00377936
GLUCISOM-RXN_c_Root_Day	-1.71537e-05	-2.37959e-06	-6.31381e-05	-7.47534e-05	-4.27987e-06	-9.98659e-05	-6.12729e-06	-7.33055e-06	-4.50473e-05	-1.05215e-05	-1.26204e-05	-0.000268692	-0.000321771	-0.000385502	-0.00046118	-3.07136e-05	-0.000650266	-0.000218284	-0.000259427	-5.15464e-05	-0.000956141	-0.000849434	-4.00262e-05	-2.10636e-05	-6.02773e-06	-7.77281e-07	-3.17066e-07	-3.16169e-07	-3.13814e-07
sFRU_biomass_Leaf_Day	-9.61592e-07	-1.57368e-06	-2.3892e-06	-3.4883e-06	-4.88192e-06	-6.56662e-06	-8.61182e-06	-1.10421e-05	-1.39477e-05	-1.72849e-05	-2.12298e-05	-2.58365e-05	-3.11957e-05	-3.7391e-05	-4.44826e-05	-5.24658e-05	-6.12207e-05	-7.04036e-05	-7.92772e-05	-8.64309e-05	-8.94006e-05	-8.43891e-05	-6.72334e-05	-3.87123e-05	-1.25665e-05	-2.00266e-06	-8.98929e-07	-8.99477e-07	-9.00025e-07
PEPDEPHOS-RXN_c_Leaf_Day	1.51581e-05	2.25344e-05	3.18325e-05	4.41084e-05	5.94161e-05	0	0	0	0.00015802	0.000194514	0	0	0.000127486	0	0	0	0	0	0	0	0	0	0	0.00042921	0.000136077	2.10537e-05	0	9.50077e-06	9.46833e-06
HOMO-CYS_pc_Root_Day	-5.34781e-07	-6.83691e-07	-8.38201e-07	-1.02302e-06	-1.23641e-06	-1.47876e-06	-1.77011e-06	-2.11771e-06	-2.54229e-06	-3.03954e-06	-3.6459e-06	-4.37413e-06	-5.24704e-06	-6.28397e-06	-7.50246e-06	-8.91015e-06	-1.04949e-05	-1.2204e-05	-1.32504e-05	-1.41158e-05	-1.60157e-05	-1.50952e-05	-1.16909e-05	-6.27822e-06	-1.70836e-06	-2.20016e-07	-9.82102e-08	-9.85386e-08	-9.72337e-08
PRIBFAICARPISOM-RXN_p_Leaf_Day	9.10438e-07	1.33273e-06	1.85872e-06	2.54994e-06	3.40855e-06	4.4337e-06	5.67586e-06	7.15305e-06	8.9265e-06	1.09713e-05	1.34037e-05	1.62612e-05	1.96055e-05	2.34943e-05	2.79714e-05	3.30406e-05	3.86328e-05	4.45354e-05	5.02798e-05	5.49527e-05	5.69369e-05	5.37186e-05	4.25596e-05	2.41267e-05	7.60695e-06	1.16854e-06	5.24904e-07	5.25584e-07	5.25609e-07
LEU_CP_Leaf_Day_rev_transport	9.87922e-07	1.26269e-06	1.54627e-06	1.88865e-06	2.2826e-06	2.73001e-06	3.26789e-06	3.90963e-06	4.69345e-06	5.61146e-06	6.7309e-06	8.0767e-06	9.68733e-06	1.16005e-05	1.38484e-05	1.64446e-05	1.9366e-05	2.25136e-05	2.56465e-05	2.82667e-05	2.94544e-05	2.77433e-05	2.15664e-05	1.15651e-05	3.24778e-06	4.19081e-07	1.88975e-07	1.89901e-07	1.89351e-07
ASPARTATE--TRNA-LIGASE-RXN_c_Root_Day	4.07426e-06	5.23509e-06	6.31544e-06	7.79066e-06	9.41572e-06	1.12613e-05	1.348e-05	1.61272e-05	1.93605e-05	2.31473e-05	2.7765e-05	3.33906e-05	3.99865e-05	4.78169e-05	5.7001e-05	6.757e-05	7.93854e-05	9.1963e-05	0.000104076	0.000113402	0.00011544	0.000107744	8.80577e-05	4.634e-05	1.3261e-05	1.71002e-06	6.97546e-07	6.95571e-07	6.9039e-07
DUTP-PYROP-RXN_c_Leaf_Day	3.62865e-08	5.93843e-08	9.01583e-08	1.31634e-07	1.84223e-07	2.47797e-07	3.24974e-07	4.16682e-07	5.26327e-07	6.52261e-07	8.01125e-07	9.74962e-07	1.1772e-06	1.41098e-06	1.67859e-06	1.97984e-06	2.31021e-06	2.65674e-06	2.99159e-06	3.26154e-06	3.37361e-06	3.18449e-06	2.53711e-06	1.46084e-06	4.74206e-07	7.55719e-08	3.39219e-08	0	3.39632e-08
CMP_biomass_Root_Day	-2.18117e-06	-2.80263e-06	-3.38099e-06	-4.17076e-06	-5.04074e-06	-6.02878e-06	-7.21659e-06	-8.63376e-06	-1.03647e-05	-1.2392e-05	-1.48641e-05	-1.78757e-05	-2.14069e-05	-2.5599e-05	-3.05157e-05	-3.61738e-05	-4.24993e-05	-4.92327e-05	-5.57172e-05	-6.07102e-05	-6.1801e-05	-5.76813e-05	-4.7142e-05	-2.48083e-05	-7.09933e-06	-9.15464e-07	-3.73434e-07	-3.72377e-07	-3.69603e-07
MET_CP_Root_Day_transport	5.76288e-07	7.3657e-07	9.01993e-07	1.10171e-06	1.33152e-06	1.59251e-06	1.90627e-06	2.28061e-06	2.73785e-06	3.27335e-06	3.92636e-06	4.71141e-06	5.65094e-06	6.76697e-06	8.07823e-06	9.59267e-06	1.12968e-05	1.3133e-05	1.49605e-05	1.64889e-05	1.71817e-05	1.61836e-05	1.25804e-05	6.7463e-06	1.89454e-06	2.44464e-07	1.10236e-07	1.10776e-07	1.10455e-07
N-ACETYLGLUTPREDUCT-RXN_p_Root_Night	9.44572e-07	1.17906e-06	1.54117e-06	1.80398e-06	2.18027e-06	2.60763e-06	3.12139e-06	3.73436e-06	4.48305e-06	5.3599e-06	6.42916e-06	7.63896e-06	9.22626e-06	1.11164e-05	1.33537e-05	1.59766e-05	1.90071e-05	2.24285e-05	2.62478e-05	3.02624e-05	3.4316e-05	3.33314e-05	2.15215e-05	1.24403e-05	3.24102e-06	4.19364e-07	1.7891e-07	2.14896e-07	1.87207e-07
SER_CP_Root_Night_transport	2.10608e-06	2.69185e-06	3.29639e-06	4.02627e-06	4.86611e-06	5.81992e-06	6.96659e-06	8.33466e-06	1.00056e-05	1.19627e-05	1.43491e-05	1.72182e-05	2.06517e-05	2.47303e-05	2.95224e-05	3.50571e-05	4.1285e-05	4.79953e-05	5.4674e-05	6.02599e-05	6.27917e-05	5.91439e-05	4.59759e-05	2.46548e-05	6.92372e-06	8.9341e-07	4.02864e-07	4.04838e-07	4.03664e-07
HISTAMINOTRANS-RXN_p_Root_Night	1.09555e-07	1.35555e-07	1.81414e-07	2.09157e-07	2.52785e-07	3.02334e-07	3.61901e-07	4.32969e-07	5.19774e-07	6.21438e-07	7.4541e-07	8.82462e-07	1.06857e-06	1.29038e-06	1.55361e-06	1.86379e-06	2.22535e-06	2.63966e-06	3.11759e-06	3.64727e-06	4.24125e-06	4.15469e-06	2.5344e-06	1.50154e-06	3.81667e-07	4.94319e-08	2.06756e-08	2.09841e-08	2.19746e-08
ALANINE--TRNA-LIGASE-RXN_c_Root_Night	9.03219e-07	1.13599e-06	1.4547e-06	1.72555e-06	2.08548e-06	2.49425e-06	2.98568e-06	3.572e-06	4.28813e-06	5.12686e-06	6.14963e-06	7.32976e-06	8.83324e-06	1.06222e-05	1.27349e-05	1.52004e-05	1.80264e-05	2.11733e-05	2.45759e-05	2.79578e-05	3.09505e-05	2.98118e-05	2.03064e-05	1.1477e-05	3.05803e-06	3.95352e-07	1.71615e-07	1.7331e-07	1.77145e-07
RXN-9104_c_Root_Night	5.73407e-06	7.2118e-06	9.23514e-06	1.09546e-05	1.32396e-05	1.58347e-05	1.89545e-05	2.26768e-05	2.72231e-05	3.25478e-05	3.90408e-05	4.65329e-05	5.60777e-05	6.74347e-05	8.08471e-05	9.64993e-05	0.00011444	0.000134418	0.00015602	0.00017749	0.000196489	0.00018926	0.000128915	7.28618e-05	1.94138e-05	2.50988e-06	1.08949e-06	1.10026e-06	1.1246e-06
GLYRIBONUCSYN-RXN_p_Root_Night	1.61485e-06	2.03101e-06	2.60083e-06	3.11121e-06	3.76018e-06	4.49721e-06	5.38327e-06	6.44042e-06	7.73163e-06	9.24389e-06	1.1088e-05	1.32158e-05	1.59266e-05	1.91521e-05	2.29613e-05	2.74067e-05	3.25021e-05	3.81761e-05	4.43112e-05	5.04088e-05	5.58047e-05	5.37515e-05	3.6613e-05	2.06934e-05	5.51372e-06	7.06841e-07	3.09426e-07	3.12484e-07	3.16713e-07
ACETYLORNTRANSAM-RXN_p_Root_Day	2.83934e-06	3.65726e-06	4.38132e-06	5.42986e-06	6.56247e-06	7.84878e-06	9.39518e-06	1.12402e-05	1.34937e-05	1.6133e-05	1.93513e-05	2.32962e-05	2.78779e-05	3.33156e-05	3.9688e-05	4.7009e-05	5.51679e-05	6.38026e-05	7.19828e-05	7.8004e-05	7.84992e-05	7.293e-05	6.10815e-05	3.1856e-05	9.19854e-06	1.18579e-06	4.5967e-07	4.56422e-07	4.51869e-07
HISTCYCLOHYD-RXN_p_Leaf_Day	9.10438e-07	1.33273e-06	1.85872e-06	2.54994e-06	3.40855e-06	4.4337e-06	5.67586e-06	7.15305e-06	8.9265e-06	1.09713e-05	1.34037e-05	1.62612e-05	1.96055e-05	2.34943e-05	2.79714e-05	3.30406e-05	3.86328e-05	4.45354e-05	5.02798e-05	5.49527e-05	5.69369e-05	5.37186e-05	4.25596e-05	2.41267e-05	7.60695e-06	1.16854e-06	5.24904e-07	5.25584e-07	5.25609e-07
VAL_pc_Root_Night	1.78352e-07	2.10911e-07	3.17049e-07	3.3988e-07	4.10776e-07	4.91292e-07	5.88089e-07	7.03575e-07	8.44632e-07	1.00984e-06	1.21129e-06	1.40778e-06	1.72715e-06	2.10931e-06	2.56831e-06	3.12195e-06	3.79268e-06	4.60968e-06	5.67287e-06	7.0575e-06	9.03433e-06	9.11884e-06	4.43786e-06	2.92295e-06	6.68317e-07	8.69353e-08	3.30456e-08	3.39977e-08	3.79072e-08
pARG_biomass_Root_Night	-1.3822e-06	-1.73841e-06	-2.22613e-06	-2.64061e-06	-3.19141e-06	-3.81696e-06	-4.569e-06	-5.46624e-06	-6.56214e-06	-7.84566e-06	-9.4108e-06	-1.12168e-05	-1.35175e-05	-1.62551e-05	-1.94882e-05	-2.32612e-05	-2.75858e-05	-3.24015e-05	-3.76086e-05	-4.27839e-05	-4.73637e-05	-4.5621e-05	-3.10749e-05	-1.75633e-05	-4.67971e-06	-6.05008e-07	-2.62622e-07	-2.65218e-07	-2.71085e-07
CDPKIN-RXN_c_Root_Night	1.36851e-08	1.72119e-08	2.20409e-08	2.61446e-08	3.15981e-08	3.77917e-08	4.52376e-08	5.41212e-08	6.49717e-08	7.76798e-08	9.31762e-08	1.11057e-07	1.33837e-07	1.60942e-07	1.92953e-07	2.30309e-07	2.73127e-07	3.20807e-07	3.72363e-07	4.23603e-07	4.68947e-07	4.51694e-07	3.07672e-07	1.73894e-07	4.63338e-08	5.99018e-09	0	0	0
IMPCYCLOHYDROLASE-RXN_p_Leaf_Day	1.25516e-06	1.89688e-06	2.71523e-06	3.80047e-06	5.15867e-06	6.78777e-06	8.76312e-06	1.11115e-05	1.39266e-05	1.71678e-05	2.10143e-05	2.55233e-05	3.07889e-05	3.68986e-05	4.3918e-05	5.18491e-05	6.05798e-05	6.97745e-05	7.86999e-05	8.59373e-05	8.89862e-05	8.39713e-05	6.66622e-05	3.80047e-05	1.21119e-05	1.88647e-06	8.47162e-07	8.48038e-07	8.48259e-07
ATPPHOSPHORIBOSYLTRANS-RXN_p_Root_Day	3.29159e-07	4.25179e-07	5.05252e-07	6.29549e-07	7.60866e-07	9.10004e-07	1.0893e-06	1.30321e-06	1.56448e-06	1.87049e-06	2.24363e-06	2.70422e-06	3.23335e-06	3.86115e-06	4.59615e-06	5.43888e-06	6.37464e-06	7.35815e-06	8.27146e-06	8.90535e-06	8.83878e-06	8.16548e-06	7.04276e-06	3.63426e-06	1.0606e-06	1.36673e-07	4.97429e-08	4.91151e-08	4.84612e-08
RXN-9650_p_Root_Day	2.63386e-06	3.3843e-06	4.08271e-06	5.03639e-06	6.08693e-06	7.28003e-06	8.71437e-06	1.04257e-05	1.25159e-05	1.49639e-05	1.79491e-05	2.15858e-05	2.58498e-05	3.0912e-05	3.68491e-05	4.36816e-05	5.13199e-05	5.94508e-05	6.72812e-05	7.33104e-05	7.46276e-05	6.96529e-05	5.69262e-05	2.99572e-05	8.57278e-06	1.10547e-06	4.50939e-07	4.49662e-07	4.46313e-07
LYSINE--TRNA-LIGASE-RXN_c_Root_Day	1.76963e-06	2.27383e-06	2.74307e-06	3.38382e-06	4.08966e-06	4.89127e-06	5.85497e-06	7.00474e-06	8.4091e-06	1.00539e-05	1.20595e-05	1.4503e-05	1.73679e-05	2.0769e-05	2.4758e-05	2.93486e-05	3.44805e-05	3.99435e-05	4.52045e-05	4.92554e-05	5.01404e-05	4.67981e-05	3.82473e-05	2.01275e-05	5.75984e-06	7.42735e-07	3.02974e-07	3.02117e-07	2.99866e-07
TRIOSEPISOMERIZATION-RXN_c_Root_Day	-2.66081e-05	-0.000107964	-9.48643e-05	-0.000123656	-0.000157435	-0.00019733	-0.000325195	-0.000302643	-0.000484045	-0.000586651	-0.000388552	-0.000667959	-0.000805473	-0.000968079	-0.00115888	-0.00137999	-0.00163138	-0.00136633	-0.00160091	-0.00249056	-0.00270539	-0.00276431	-0.00266702	-0.00186141	-0.00109302	-0.000814953	-0.00078919	-0.000789783	-0.000790219
RXN-9648_p_Root_Day	2.63386e-06	3.3843e-06	4.08271e-06	5.03639e-06	6.08693e-06	7.28003e-06	8.71437e-06	1.04257e-05	1.25159e-05	1.49639e-05	1.79491e-05	2.15858e-05	2.58498e-05	3.0912e-05	3.68491e-05	4.36816e-05	5.13199e-05	5.94508e-05	6.72812e-05	7.33104e-05	7.46276e-05	6.96529e-05	5.69262e-05	2.99572e-05	8.57278e-06	1.10547e-06	4.50939e-07	4.49662e-07	4.46313e-07
GLYCOGENSYN-RXN_p_Root_Day	4.71618e-05	6.02788e-05	7.38166e-05	9.01609e-05	0.000108968	0.000130326	0.000156004	0.000186639	0.000224058	0.000267882	0.000321322	0.000385568	0.000462457	0.000553789	0.000661099	0.000785037	0.000924499	0.00107476	0.00122432	0.00134941	0.0014061	0.00132442	0.00102954	0.000552099	0.000155044	2.00062e-05	8.29568e-06	8.30063e-06	8.30558e-06
THR_CP_Leaf_Day_rev_transport	4.6103e-06	5.89256e-06	7.21594e-06	8.81368e-06	1.06521e-05	1.27401e-05	1.52502e-05	1.82449e-05	2.19028e-05	2.61868e-05	3.14109e-05	3.76913e-05	4.52075e-05	5.41357e-05	6.46258e-05	7.67414e-05	9.03745e-05	0.000105064	0.000119684	0.000131911	0.000137454	0.000129469	0.000100643	5.39704e-05	1.51563e-05	1.95571e-06	8.81885e-07	8.86207e-07	8.83638e-07
ILE_Leaf_Day_Night_storage	3.28221e-07	4.19508e-07	5.13724e-07	6.27471e-07	7.58355e-07	9.07001e-07	1.0857e-06	1.29891e-06	1.55932e-06	1.86431e-06	2.23623e-06	2.68335e-06	3.21845e-06	3.85408e-06	4.6009e-06	5.46344e-06	6.43402e-06	7.47978e-06	8.52063e-06	9.39115e-06	9.78572e-06	9.21723e-06	7.16507e-06	3.84231e-06	1.07902e-06	1.39233e-07	6.27839e-08	6.30916e-08	6.29087e-08
dTMP_biomass_Root_Night	-1.36851e-08	-1.72119e-08	-2.20409e-08	-2.61446e-08	-3.15981e-08	-3.77917e-08	-4.52376e-08	-5.41212e-08	-6.49717e-08	-7.76798e-08	-9.31762e-08	-1.11057e-07	-1.33837e-07	-1.60942e-07	-1.92953e-07	-2.30309e-07	-2.73127e-07	-3.20807e-07	-3.72363e-07	-4.23603e-07	-4.68947e-07	-4.51694e-07	-3.07672e-07	-1.73894e-07	-4.63338e-08	-5.99018e-09	-2.60022e-09	-2.62592e-09	-2.68401e-09
CDPREDUCT-RXN_c_Root_Night	1.36851e-08	1.72119e-08	2.20409e-08	2.61446e-08	3.15981e-08	3.77917e-08	4.52376e-08	5.41212e-08	6.49717e-08	7.76798e-08	9.31762e-08	1.11057e-07	1.33837e-07	1.60942e-07	1.92953e-07	2.30309e-07	2.73127e-07	3.20807e-07	3.72363e-07	4.23603e-07	4.68947e-07	4.51694e-07	3.07672e-07	1.73894e-07	4.63338e-08	5.99018e-09	0	0	0
OAA_MAL_mc_Root_Day	0.000113131	0.000233751	0.000190351	0.000377646	0.00047239	0.000583056	0.00070533	0.000892678	0.000669566	0.000811112	0.000950383	0.00114897	0.00228581	0.00167249	0.00322415	0.00248244	0.00287037	0.00349456	0.00617302	0.00691719	0.00748148	0.00565818	0.00565289	0.00525687	0.00302825	0.00339552	0.00203945	0.00335403	0.00335701
2KG_ISOCITRATE_mc_Leaf_Night	0	0.000330515	0	0.000440485	0.000291732	0.00049635	0.00053506	0.000582517	0	0.000709995	0.000793597	0.000893419	9.31962e-05	5.09759e-05	0	0.0015041	0.0017182	0.0019542	0.00220241	0.00244154	0	0.000171575	0	0.00232409	0.0020254	0.00190459	0.00189386	0.00187243	0
2OXOGLUTARATEDEH-RXN_m_Root_Night	7.50485e-05	0.000100749	0.000132211	0.000169451	0.000214803	0.000268448	0.000332895	0.000409851	0.000502562	0.000611764	0.000742215	0.00089775	0.00108474	0.00130693	0.00156941	0.00187652	0.00223064	0.00262962	0.00306874	0.00352162	0.00396388	0.00418647	0.00410624	0.00376845	0.0033996	0.00326179	0.00325048	0.00325244	0.00325459
RXN-9514_p_Root_Night	8.75849e-07	1.10156e-06	1.41062e-06	1.67326e-06	2.02228e-06	2.41867e-06	2.89521e-06	3.46375e-06	4.15819e-06	4.97151e-06	5.96328e-06	7.10765e-06	8.56556e-06	1.03003e-05	1.2349e-05	1.47398e-05	1.74801e-05	2.05317e-05	2.38312e-05	2.71106e-05	3.00126e-05	2.89084e-05	1.9691e-05	1.11292e-05	2.96536e-06	3.83371e-07	1.66414e-07	1.68059e-07	1.71777e-07
3PGAREARR-RXN_p_Leaf_Day	1.83673e-05	2.80146e-05	4.03919e-05	5.68434e-05	7.74714e-05	0.000179977	0.000232224	0.000294338	0.000210783	0.000260034	0.000556323	0.000675641	0.000687514	0.000976722	0.00116255	0.0023378	0.00160374	0.0035894	0.00208368	0.00227543	0.00378207	0.00222344	0.00176489	0.000576599	0.000184247	2.8794e-05	2.23856e-05	1.29422e-05	1.29463e-05
Sucrose_Leaf_Day_Night_storage	0	0	0	0	0	0	0	0	0	0	0	0	0	0	0	0	0	0	1.14815e-06	1.7097e-05	2.49225e-05	1.42708e-05	0	0	0	0	0	0	0
ACETOOHBUTSYN-RXN_p_Root_Night	1.7813e-07	2.27501e-07	2.77631e-07	3.3988e-07	4.10776e-07	4.91292e-07	5.88089e-07	7.03575e-07	8.44632e-07	1.00984e-06	1.21129e-06	1.45423e-06	1.74359e-06	2.08727e-06	2.4909e-06	2.9567e-06	3.48005e-06	4.0424e-06	5.25679e-06	6.28217e-06	5.23939e-06	4.92503e-06	3.87195e-06	2.06745e-06	6.35328e-07	8.24038e-08	3.90033e-08	3.93887e-08	4.02602e-08
RXN-9653_p_Root_Night	8.75849e-07	1.10156e-06	1.41062e-06	1.67326e-06	2.02228e-06	2.41867e-06	2.89521e-06	3.46375e-06	4.15819e-06	4.97151e-06	5.96328e-06	7.10765e-06	8.56556e-06	1.03003e-05	1.2349e-05	1.47398e-05	1.74801e-05	2.05317e-05	2.38312e-05	2.71106e-05	3.00126e-05	2.89084e-05	1.9691e-05	1.11292e-05	2.96536e-06	3.83371e-07	1.66414e-07	1.68059e-07	1.71777e-07
HISTCYCLOHYD-RXN_p_Root_Night	1.09555e-07	1.35555e-07	1.81414e-07	2.09157e-07	2.52785e-07	3.02334e-07	3.61901e-07	4.32969e-07	5.19774e-07	6.21438e-07	7.4541e-07	8.82462e-07	1.06857e-06	1.29038e-06	1.55361e-06	1.86379e-06	2.22535e-06	2.63966e-06	3.11759e-06	3.64727e-06	4.24125e-06	4.15469e-06	2.5344e-06	1.50154e-06	3.81667e-07	4.94319e-08	2.06756e-08	2.09841e-08	2.19746e-08
GLYOHMETRANS-RXN_c_Root_Day	2.40708e-06	9.82899e-06	3.68989e-06	1.45977e-05	1.76426e-05	2.11007e-05	2.52581e-05	3.02181e-05	1.14403e-05	4.33719e-05	5.20242e-05	1.97802e-05	2.36459e-05	8.95701e-05	0.000106713	0.000126411	0.000148374	0.000171637	0.000194057	0.000210709	0.000211774	5.92027e-05	0.000164322	8.58079e-05	2.47721e-05	3.1851e-06	1.22515e-06	1.2368e-06	3.34416e-07
PHE_CP_Root_Night_transport	3.00869e-07	3.84549e-07	4.70913e-07	5.75182e-07	6.95159e-07	8.31417e-07	9.95227e-07	1.19067e-06	1.42938e-06	1.70895e-06	2.04988e-06	2.45974e-06	2.95025e-06	3.5329e-06	4.21749e-06	5.00815e-06	5.89785e-06	6.85647e-06	7.81058e-06	8.60855e-06	8.97024e-06	8.44913e-06	6.56798e-06	3.52212e-06	9.89103e-07	1.2763e-07	5.7552e-08	5.78339e-08	5.76663e-08
RXN-1143_c_Root_Night	1.17692e-06	1.48023e-06	1.89552e-06	2.24844e-06	2.71744e-06	3.25009e-06	3.89043e-06	4.65442e-06	5.58757e-06	6.68046e-06	8.01316e-06	9.5509e-06	1.151e-05	1.3841e-05	1.65939e-05	1.98065e-05	2.34889e-05	2.75894e-05	3.20232e-05	3.64299e-05	4.03295e-05	3.88456e-05	2.64598e-05	1.49549e-05	3.9847e-06	5.15155e-07	2.23619e-07	2.25829e-07	2.30825e-07
THREONINE-ALDOLASE-RXN_c_Leaf_Day	3.69115e-05	6.00531e-05	9.0803e-05	0.000132206	0.000184664	0.000248049	0.000324993	0.000416425	0.000525757	0.00065135	0.000799844	0.000973289	0.00117511	0.00140847	0.00167565	0.00197649	0.00230648	0.00265269	0.00298732	0.00325719	0.00336932	0.00318039	0.00253331	0.0014578	0.000472712	7.52353e-05	3.37716e-05	3.3793e-05	3.38129e-05
1.5.1.20-RXN_c_Root_Day	9.58914e-06	1.23247e-05	1.48547e-05	1.83356e-05	2.21602e-05	2.65039e-05	3.17258e-05	3.79559e-05	4.55656e-05	5.44779e-05	6.53458e-05	7.85963e-05	9.41133e-05	0.000112534	0.000134136	0.000158991	0.000186766	0.00021631	0.000245362	0.000267671	0.000270834	0.000252633	0.000207119	0.00010887	3.12433e-05	4.02912e-06	1.63509e-06	1.62985e-06	1.61828e-06
PEP_Pi_pc_Leaf_Day	0	0	0	0	0	0	0	0	0	0	0	0	0	0	0	0.000965259	0	0.00174215	0	0	0.00142582	0	0	0	0	0	0	0	0
THF_mc_Leaf_Night	0	-7.14912e-06	0	-1.06932e-05	-1.29236e-05	-1.54568e-05	0	-2.21356e-05	-2.65734e-05	-3.1771e-05	-3.81091e-05	-4.57287e-05	0	-6.56799e-05	-7.84069e-05	0	-0.000109646	-0.000127468	-0.000145206	-0.000160041	-0.000166765	-0.000157077	-0.000122105	-6.54793e-05	0	0	-1.06994e-06	-1.07519e-06	-1.07207e-06
NADPHoxp_tx_Root_Night	-5.86953e-05	-7.9182e-05	-0.00010427	-0.000134912	-0.000171947	-0.00021624	-0.00026926	-0.000332692	-0.000408842	-0.000499886	-0.000609092	-0.000740133	-0.000897306	-0.00108552	-0.00131021	-0.00157701	-0.00189122	-0.00225649	-0.0026726	-0.00313121	-0.0036091	-0.00405922	-0.00440913	-0.00459677	-0.00464946	-0.00465626	-0.00465908	-0.0046619	-0.00466473
RIBULP3EPIM-RXN_c_Root_Night	2.52444e-05	3.38716e-05	4.4822e-05	5.79518e-05	7.39296e-05	9.32398e-05	0.000116248	0.000143841	0.000176858	0.000217075	0.000265658	0.000324085	0.000394633	0.000479931	0.00058307	0.000707714	0.000858073	0.00103888	0.00125246	0.001503	0.00177929	0.00208313	0.0024493	0.00276709	0.00296371	0.00302718	0.00303462	0.00303652	0.00303824
pTHR_biomass_Root_Day	-2.18117e-06	-2.80263e-06	-3.38099e-06	-4.17076e-06	-5.04074e-06	-6.02878e-06	-7.21659e-06	-8.63376e-06	-1.03647e-05	-1.2392e-05	-1.48641e-05	-1.78757e-05	-2.14069e-05	-2.5599e-05	-3.05157e-05	-3.61738e-05	-4.24993e-05	-4.92327e-05	-5.57172e-05	-6.07102e-05	-6.1801e-05	-5.76813e-05	-4.7142e-05	-2.48083e-05	-7.09933e-06	-9.15464e-07	-3.73434e-07	-3.72377e-07	-3.69603e-07
GLT_CP_Root_Night_transport	3.1181e-06	3.98533e-06	4.88037e-06	5.96098e-06	7.20438e-06	8.61651e-06	1.03142e-05	1.23396e-05	1.48135e-05	1.7711e-05	2.12442e-05	2.54918e-05	3.05753e-05	3.66137e-05	4.37085e-05	5.19027e-05	6.11232e-05	7.1058e-05	8.0946e-05	8.92159e-05	9.29643e-05	8.75637e-05	6.80682e-05	3.65019e-05	1.02507e-05	1.32271e-06	5.96447e-07	5.9937e-07	5.97633e-07
6PGLUCONDEHYDROG-RXN_p_Leaf_Night	0.000552898	0.000556987	0.000563195	0.000572259	0.000584943	0.000602005	0.000624381	0.000653071	0.00068931	0.000734221	0.000789382	0.000856511	0.000937566	0.00103472	0.00115029	0.00128661	0.00144568	0.00162861	0.00183459	0.00205916	0.00229145	0.00251071	0.0026854	0.00278599	0.00281864	0.00282384	0.00282618	0.00282851	0.00283085
DIAMINOPIMDECARB-RXN_p_Leaf_Day	3.24424e-06	4.60175e-06	6.24554e-06	8.38136e-06	1.10092e-05	1.41284e-05	1.79045e-05	2.23967e-05	2.78006e-05	3.40428e-05	4.14901e-05	5.02637e-05	6.05606e-05	7.25662e-05	8.64245e-05	0.000102156	0.000119557	0.000137976	0.000155956	0.000170641	0.000176936	0.000166898	0.000131896	7.42405e-05	2.30874e-05	3.48249e-06	1.5649e-06	1.56748e-06	1.5671e-06
CO2_tx_Leaf_Day	0.00611602	0.00708057	0.00820883	0.00964351	0.0113856	0.013448	0.0159479	0.0189391	0.0225591	0.0267925	0.031881	0.0379319	0.045101	0.0535443	0.0634002	0.074742	0.0875139	0.101394	0.115565	0.128334	0.13657	0.135266	0.118812	0.088159	0.0604216	0.0500161	0.0490402	0.0490754	0.0491075
2KG_MAL_mc_Leaf_Night	0.000408344	9.20815e-05	0.000440307	2.3321e-05	0.000201819	3.37102e-05	4.03519e-05	4.82761e-05	0.000698694	6.92904e-05	8.31132e-05	9.97311e-05	0.00103838	0.00124405	0.0014863	0.000203058	0.000239131	0.000277999	0.000316683	0.000349038	0.0029975	0.00288785	0.0028822	0.000142806	4.01036e-05	5.17482e-06	2.33347e-06	2.53538e-05	0.00189935
RIBULP3EPIM-RXN_p_Leaf_Day	-0.00646111	-0.00746948	-0.00864936	-0.0101497	-0.0119717	-0.014129	-0.0167441	-0.0198734	-0.0236607	-0.0280905	-0.0334152	-0.0397473	-0.0472502	-0.0560873	-0.066404	-0.0782779	-0.091652	-0.106191	-0.121046	-0.134449	-0.143135	-0.141879	-0.124822	-0.0929401	-0.0640647	-0.0532293	-0.052213	-0.0522505	-0.0522847
CIT_H+_vc_Leaf_Day	5.51644e-05	7.64897e-05	0.000101689	0.000134101	0.000173634	0.000220301	0.00027675	0.000343926	0.000424887	0.000518567	0.000630639	0.000763013	0.000918764	0.00110081	0.00131145	0.00155113	0.00181687	0.00209885	0.00237488	0.0026011	0.0026989	0.00254527	0.00200693	0.00112237	0.000344613	5.10833e-05	2.29633e-05	2.30089e-05	2.2997e-05
RXN-11654_c_Leaf_Day	8.70876e-07	1.42522e-06	2.1638e-06	3.15921e-06	4.42136e-06	5.94713e-06	7.79939e-06	1.00004e-05	1.26318e-05	1.56543e-05	1.9227e-05	2.33991e-05	2.82527e-05	3.38635e-05	4.02861e-05	4.75162e-05	5.54451e-05	6.37618e-05	7.17982e-05	7.8277e-05	8.09666e-05	7.64278e-05	6.08907e-05	3.50602e-05	1.1381e-05	1.81373e-06	8.14125e-07	8.14621e-07	8.15117e-07
Sucrose_CP_Root_Night_transport	3.49584e-05	4.56077e-05	5.732e-05	7.16552e-05	8.85058e-05	0.000108053	0.000131542	0.00015958	0.00019358	0.000233582	0.000281982	0.000339991	0.000409305	0.000491665	0.000588716	0.000701577	0.000830228	0.000972199	0.00112034	0.00125895	0.00135808	0.00136878	0.00123561	0.000967769	0.000728538	0.000643905	0.000636442	0.000636853	0.000637214
RXN-8991_p_Root_Day	2.55133e-06	3.28816e-06	4.29004e-06	5.16006e-06	6.23639e-06	7.45879e-06	8.92835e-06	1.06817e-05	1.28232e-05	1.51668e-05	1.76146e-05	2.09292e-05	2.50484e-05	2.99374e-05	3.56676e-05	4.22526e-05	4.95951e-05	5.73734e-05	6.47626e-05	7.02441e-05	9.41035e-05	9.54813e-05	7.42229e-05	3.98025e-05	8.27189e-06	1.06639e-06	4.16973e-07	4.14332e-07	5.78298e-07
RXN-7800_p_Root_Night	8.48702e-07	1.05753e-06	1.03162e-06	1.33991e-06	1.6194e-06	1.93682e-06	2.31843e-06	2.77371e-06	3.3298e-06	4.14564e-06	5.55051e-06	6.86755e-06	8.29153e-06	9.98693e-06	1.1993e-05	1.43431e-05	1.70549e-05	2.01097e-05	2.35026e-05	2.70387e-05	7.26676e-06	0	0	0	2.90568e-06	3.75922e-07	1.60835e-07	1.62737e-07	0
SUC_ACONITATE_mc_Root_Day	0	0	0	0	-7.60866e-06	0	0	0	0	0	0	0	0	0	0	0	0	0	0	-0.000123711	0	0	0	0	0	0	0	0	0
RXN-9650_p_Root_Night	8.75849e-07	1.10156e-06	1.41062e-06	1.67326e-06	2.02228e-06	2.41867e-06	2.89521e-06	3.46375e-06	4.15819e-06	4.97151e-06	5.96328e-06	7.10765e-06	8.56556e-06	1.03003e-05	1.2349e-05	1.47398e-05	1.74801e-05	2.05317e-05	2.38312e-05	2.71106e-05	3.00126e-05	2.89084e-05	1.9691e-05	1.11292e-05	2.96536e-06	3.83371e-07	1.66414e-07	1.68059e-07	1.71777e-07
BRANCHED-CHAINAMINOTRANSFERILEU-RXN_m_Root_Night	0	0	0	0	0	0	0	0	0	0	0	0	0	0	0	0	0	0	0	0	0	0	0	0	0	0	0	3.38004e-08	0
ORNCARBAMTRANSFER-RXN_p_Root_Night	9.44572e-07	1.17906e-06	1.54117e-06	1.80398e-06	2.18027e-06	2.60763e-06	3.12139e-06	3.73436e-06	4.48305e-06	5.3599e-06	6.42916e-06	7.63896e-06	9.22626e-06	1.11164e-05	1.33537e-05	1.59766e-05	1.90071e-05	2.24285e-05	2.62478e-05	3.02624e-05	3.4316e-05	3.33314e-05	2.15215e-05	1.24403e-05	3.24102e-06	4.19364e-07	1.7891e-07	1.81095e-07	1.87207e-07
6PFRUCTPHOS-RXN_c_Root_Night	2.03545e-05	3.11268e-05	4.54207e-05	6.14815e-05	8.11163e-05	0.000104829	0.00013333	0.000167363	0.000208081	0.000254396	0.000304888	0.000363221	0.000436651	0.000523454	0.000625059	0.00074213	0.000873811	0.00101612	0.00116326	0.00129589	0.00138833	0.00143405	0.00137363	0.00105294	0.00082357	0.000739018	0.00198403	0.0019851	0.00198606
RXN66-1_c_Root_Night	0	0	0	0	0	0	0	0	0	0	0	0	0	0	0	0	0	0	0	0	0	0	0	0	0	0	1.04009e-08	-6.76008e-08	2.68401e-09
2KG_MAL_mc_Root_Night	0	0	0	0	0	0	0	0	0	0	0	0	0	0	0	0	0	0	0	0	0	0	0	0	0	0	0.00140861	0	0.00141014
ALANINE--TRNA-LIGASE-RXN_c_Leaf_Day	1.94133e-06	3.17706e-06	4.82347e-06	7.04241e-06	9.85594e-06	1.32571e-05	1.73861e-05	2.22925e-05	2.81585e-05	3.48959e-05	4.28602e-05	5.21605e-05	6.298e-05	7.54874e-05	8.98045e-05	0.000105921	0.000123596	0.000142136	0.00016005	0.000174493	0.000180488	0.00017037	0.000135735	7.8155e-05	2.537e-05	4.0431e-06	1.81482e-06	1.81593e-06	1.81703e-06
RXN-9104_c_Leaf_Day	5.11639e-06	8.37318e-06	1.27123e-05	1.85604e-05	2.59755e-05	3.49394e-05	4.58214e-05	5.87522e-05	7.42121e-05	9.19688e-05	0.000112959	0.00013747	0.000165985	0.000198948	0.000236681	0.000279158	0.00032574	0.0003746	0.000421815	0.000459877	0.000475679	0.000449014	0.000357733	0.000205979	6.68631e-05	1.06556e-05	4.78298e-06	4.7859e-06	4.78881e-06
GAPOXNPHOSPHN-RXN_p_Leaf_Day	2.26594e-05	3.79874e-05	0	8.65297e-05	0	0.000164998	0	0	0.000353282	0.000438336	0.000538788	0	0.000792231	0	0.00112957	0.00133201	0.00155382	0.00178627	0	0	0	0.00213917	0	0.000984283	0.000320803	5.13765e-05	2.30591e-05	2.30711e-05	2.30868e-05
ACSERLY-RXN_p_Root_Day	8.25311e-08	1.09506e-07	1.18684e-07	1.57387e-07	1.90217e-07	2.27501e-07	2.72324e-07	3.25802e-07	3.91121e-07	4.67622e-07	5.60908e-07	6.85045e-07	8.11521e-07	9.61023e-07	1.13406e-06	1.32773e-06	1.53315e-06	1.72974e-06	2.51861e-06	3.06628e-06	1.47519e-06	1.22966e-06	1.65116e-06	7.42985e-07	3.00889e-07	3.90773e-08	7.47857e-09	6.85099e-09	7.37087e-09
sSUCROSE_biomass_Root_Night	-1.1085e-06	-1.39417e-06	-1.78531e-06	-2.11771e-06	-2.55945e-06	-3.06113e-06	-3.66424e-06	-4.38381e-06	-5.26271e-06	-6.29206e-06	-7.54727e-06	-8.99562e-06	-1.08408e-05	-1.30363e-05	-1.56292e-05	-1.8655e-05	-2.21232e-05	-2.59854e-05	-3.01614e-05	-3.43119e-05	-3.79847e-05	-3.65872e-05	-2.49214e-05	-1.40855e-05	-3.75303e-06	-4.85204e-07	-2.10618e-07	-2.12699e-07	-2.17405e-07
ASNSYNA-RXN_c_Root_Night	4.80855e-07	5.48366e-07	8.99858e-07	9.15062e-07	1.10593e-06	1.32271e-06	1.58332e-06	1.89424e-06	2.27401e-06	2.71879e-06	3.26117e-06	3.73566e-06	4.63072e-06	5.70476e-06	7.00554e-06	8.59923e-06	1.0578e-05	1.30765e-05	1.65347e-05	2.13518e-05	2.87773e-05	2.9473e-05	1.26123e-05	8.87356e-06	1.89934e-06	2.47796e-07	8.7821e-08	9.13213e-08	1.06629e-07
3-DEHYDROQUINATE-SYNTHASE-RXN_p_Root_Night	2.40876e-06	3.84076e-06	6.18248e-06	7.29435e-06	8.81588e-06	1.05439e-05	1.26213e-05	1.50998e-05	1.81271e-05	2.06853e-05	2.13448e-05	2.13795e-05	2.39209e-05	2.68151e-05	2.97701e-05	3.21349e-05	3.26682e-05	2.90387e-05	2.37998e-05	1.05658e-05	3.91544e-06	7.44959e-06	8.63152e-05	1.29174e-06	3.02744e-07	3.93397e-08	3.07294e-08	3.1424e-08	0
1.5.5.1-RXN_m_Root_Night	0	0	0	0	0	0	0	0	0	0	0	0	0	0	0	0	0	0	0	0	0	0	0	0	0	0	0	3.38004e-08	0
DUDPKIN-RXN_c_Root_Day	4.11541e-08	5.28797e-08	6.37923e-08	7.86936e-08	9.51083e-08	1.1375e-07	1.36162e-07	1.62901e-07	1.9556e-07	2.33811e-07	2.80454e-07	3.37278e-07	4.03904e-07	4.82999e-07	5.75768e-07	6.82525e-07	8.01873e-07	9.28919e-07	1.05127e-06	1.14547e-06	1.16606e-06	1.08833e-06	8.89472e-07	4.68081e-07	1.3395e-07	0	7.04592e-09	0	1.39473e-08
GUANYL-KIN-RXN_c_Leaf_Day	1.81432e-07	2.96921e-07	4.50792e-07	6.58169e-07	9.21116e-07	1.23898e-06	1.62487e-06	2.08341e-06	2.63163e-06	3.2613e-06	4.00562e-06	4.87481e-06	5.88599e-06	7.0549e-06	8.39294e-06	9.8992e-06	1.15511e-05	1.32837e-05	1.4958e-05	1.63077e-05	1.6868e-05	1.59225e-05	1.26856e-05	7.3042e-06	2.37103e-06	3.77859e-07	1.69609e-07	1.69713e-07	1.69816e-07
AMP_pc_Root_Night	4.63926e-06	5.83485e-06	7.43881e-06	8.90225e-06	1.07592e-05	1.28681e-05	1.54034e-05	1.84283e-05	2.21229e-05	2.645e-05	3.17265e-05	3.78149e-05	4.55715e-05	5.48007e-05	6.57003e-05	7.84201e-05	9.29996e-05	0.000109235	0.00012679	0.000144237	0.000159676	0.000153802	0.000104762	5.92111e-05	1.57766e-05	2.02168e-06	8.85376e-07	8.94124e-07	9.01828e-07
RXN-9929_c_Root_Day	4.44465e-06	5.71101e-06	0	8.49891e-06	1.02717e-05	1.22851e-05	1.47055e-05	0	0	2.52516e-05	3.02891e-05	3.64261e-05	0	5.21639e-05	6.21829e-05	0	8.66023e-05	0.000100323	0.000113537	0.000123711	0.000125934	0	0	5.05527e-05	1.44666e-05	1.8482e-06	0	7.51779e-07	0
sFRU_biomass_Root_Night	-6.15831e-07	-7.74537e-07	-9.91841e-07	-1.17651e-06	-1.42192e-06	-1.70063e-06	-2.03569e-06	-2.43545e-06	-2.92373e-06	-3.49559e-06	-4.19293e-06	-4.99756e-06	-6.02266e-06	-7.24239e-06	-8.68286e-06	-1.03639e-05	-1.22907e-05	-1.44363e-05	-1.67563e-05	-1.90621e-05	-2.11026e-05	-2.03262e-05	-1.38452e-05	-7.82525e-06	-2.08502e-06	-2.69558e-07	-1.1701e-07	-1.18166e-07	-1.2078e-07
ASP_Leaf_Day_Night_storage	1.74504e-05	2.23039e-05	2.7313e-05	3.33605e-05	4.03192e-05	4.82222e-05	5.77232e-05	6.90586e-05	8.29039e-05	9.91194e-05	0.000118893	0.000142665	0.000171114	0.000204908	0.000244614	0.000290473	0.000342075	0.000397675	0.000453013	0.000499296	0.000520274	0.00049005	0.000380943	0.000204283	5.7368e-05	7.40254e-06	3.33801e-06	3.35437e-06	3.34465e-06
RXN-9662_p_Root_Day	2.63386e-06	3.3843e-06	4.08271e-06	5.03639e-06	6.08693e-06	7.28003e-06	8.71437e-06	1.04257e-05	1.25159e-05	1.49639e-05	1.79491e-05	2.15858e-05	2.58498e-05	3.0912e-05	3.68491e-05	4.36816e-05	5.13199e-05	5.94508e-05	6.72812e-05	7.33104e-05	7.46276e-05	6.96529e-05	5.69262e-05	2.99572e-05	8.57278e-06	1.10547e-06	4.50939e-07	4.49662e-07	4.46313e-07
NITRATE_vc_Root_Day	9.97696e-05	0.000138272	0.000179741	0.000239502	0.000310127	0.0003935	0.000494348	0.000614363	0.000759002	0.000927185	0.00113045	0.00137387	0.00165413	0.00198173	0.0023608	0.00279208	0.00327014	0.00377715	0.00427331	0.00467828	0.00484724	0.00456166	0.00357151	0.00201741	0.000623406	9.22468e-05	4.05765e-05	4.06556e-05	4.06357e-05
ConOL_biomass_Root_Day	-3.04541e-06	-3.9131e-06	-4.72063e-06	-5.82332e-06	-7.03801e-06	-8.41754e-06	-1.0076e-05	-1.20547e-05	-1.44715e-05	-1.7302e-05	-2.07536e-05	-2.49586e-05	-2.98889e-05	-3.57419e-05	-4.26068e-05	-5.05069e-05	-5.93386e-05	-6.874e-05	-7.77939e-05	-8.47651e-05	-8.62882e-05	-8.05362e-05	-6.58209e-05	-3.4638e-05	-9.91228e-06	-1.27819e-06	-5.21398e-07	-5.19922e-07	-5.16049e-07
PGLUCISOM-RXN_p_Leaf_Day	-0.000756847	-0.000822018	-0.000898454	-0.00099577	-0.00111448	-0.00125605	-0.00142862	-0.00163642	-0.00188907	-0.0021868	-0.0025459	-0.00297467	-0.00348461	-0.00408749	-0.00479423	-0.00561185	-0.00653933	-0.00755863	-0.00861985	-0.00961582	-0.0103446	-0.0104793	-0.00964583	-0.00787763	-0.0062319	-0.00561481	-0.00555873	-0.00556286	-0.00556678
THYMIDYLATESYN-RXN_m_Root_Day	4.11541e-08	5.28797e-08	6.37923e-08	7.86936e-08	9.51083e-08	1.1375e-07	1.36162e-07	1.62901e-07	1.9556e-07	2.33811e-07	2.80454e-07	3.37278e-07	4.03904e-07	4.82999e-07	5.75768e-07	6.82525e-07	8.01873e-07	9.28919e-07	1.05127e-06	1.14547e-06	1.16606e-06	1.08833e-06	8.89472e-07	4.68081e-07	1.3395e-07	0	0	0	6.97364e-09
GCVMULTI-RXN_m_Leaf_Day	0.00122122	0.00141983	0.00165427	0.00195364	0.00231842	0.00275108	0.00327564	0.00390302	0.00466161	0.00554775	0.00661157	0.007875	0.0093701	0.0111288	0.0131792	0.0155358	0.0181856	0.0210602	0.0239881	0.026615	0.0282889	0.027969	0.0244905	0.0180465	0.0122004	0.00999104	0.00978151	0.00978853	0.00979495
pASN_biomass_Root_Day	-9.75353e-06	-1.25325e-05	-1.51188e-05	-1.86504e-05	-2.25407e-05	-2.69589e-05	-3.22704e-05	-3.86075e-05	-4.63478e-05	-5.54132e-05	-6.64676e-05	-7.9935e-05	-9.57252e-05	-0.000114471	-0.000136457	-0.000161759	-0.000190044	-0.000220154	-0.000249151	-0.000271478	-0.000276355	-0.000257933	-0.000210805	-0.000110935	-3.17461e-05	-4.09368e-06	-1.66988e-06	-1.66516e-06	-1.65275e-06
2PGADEHYDRAT-RXN_c_Root_Night	6.39637e-05	8.64051e-05	0.000116236	0.000148666	0.000189683	0.000238404	0.000296931	0.000366824	0.000450909	0.000550009	0.00066814	0.000806098	0.000975183	0.00117614	0.00141377	0.00169241	0.00201496	0.00238083	0.00277566	0.00317651	0.00349472	0.00377393	0.00384	0.00361828	0.00336202	0.00325697	0.00324815	0.00325013	0.00325189
Sulfate_CP_Leaf_Day_transport	1.23947e-06	1.75328e-06	2.37372e-06	3.17897e-06	4.16879e-06	5.34295e-06	6.76426e-06	8.45518e-06	1.04897e-05	1.28403e-05	1.56454e-05	1.89512e-05	2.28319e-05	2.73579e-05	3.25837e-05	3.85176e-05	4.50828e-05	5.20338e-05	5.88215e-05	6.43671e-05	6.67469e-05	6.29587e-05	4.97425e-05	2.79786e-05	8.68865e-06	1.30812e-06	5.87844e-07	5.88832e-07	5.88673e-07
RXN-1142_c_Leaf_Day	1.01602e-06	1.66276e-06	2.52443e-06	3.68575e-06	5.15825e-06	6.93831e-06	9.09928e-06	1.16671e-05	1.47371e-05	1.82633e-05	2.24315e-05	2.72989e-05	3.29615e-05	3.95074e-05	4.70005e-05	5.54355e-05	6.4686e-05	7.43887e-05	8.37646e-05	9.13232e-05	9.4461e-05	8.91658e-05	7.10391e-05	4.09035e-05	1.32778e-05	2.11601e-06	9.49812e-07	9.50391e-07	9.5097e-07
HISTPRATPHYD-RXN_p_Root_Night	1.09555e-07	1.35555e-07	1.81414e-07	2.09157e-07	2.52785e-07	3.02334e-07	3.61901e-07	4.32969e-07	5.19774e-07	6.21438e-07	7.4541e-07	8.82462e-07	1.06857e-06	1.29038e-06	1.55361e-06	1.86379e-06	2.22535e-06	2.63966e-06	3.11759e-06	3.64727e-06	4.24125e-06	4.15469e-06	2.5344e-06	1.50154e-06	3.81667e-07	4.94319e-08	2.06756e-08	2.09841e-08	2.19746e-08
ACETOLACTREDUCTOISOM-RXN_p_Root_Night	1.02705e-06	1.26844e-06	1.34867e-06	1.67979e-06	2.03018e-06	2.42812e-06	2.90651e-06	3.47728e-06	4.17443e-06	5.15548e-06	6.7618e-06	8.27533e-06	1.00187e-05	1.20962e-05	1.45613e-05	1.74651e-05	2.08475e-05	2.47193e-05	2.91754e-05	3.40962e-05	1.63011e-05	9.11884e-06	4.43786e-06	2.92295e-06	3.574e-06	4.62858e-07	1.93881e-07	1.96735e-07	3.79072e-08
MAL_H+_rev_vc_Leaf_Day	5.25113e-05	6.34659e-05	8.44565e-05	0.000109698	0.000142724	0.00021297	0.000223345	0.000276827	0.000412283	0.000503497	0.000511897	0.000611269	0.000892748	0.000881635	0.0010639	0.00124277	0.00145618	0.00203839	0.00230601	0.00208735	0.00216643	0.00204295	0.00160936	0.000897632	0.000335891	4.99579e-05	2.24558e-05	2.24989e-05	2.24885e-05
ASPARTATE--TRNA-LIGASE-RXN_c_Leaf_Day	2.93921e-06	4.81013e-06	7.30283e-06	1.06623e-05	1.49221e-05	2.00716e-05	2.63229e-05	3.37513e-05	4.26325e-05	5.28331e-05	6.48911e-05	7.89719e-05	9.5353e-05	0.000114289	0.000135966	0.000160367	0.000187127	0.000215196	0.000242319	0.000264185	0.000273262	0.000257944	0.000205506	0.000118328	3.84107e-05	6.12132e-06	2.74767e-06	2.74935e-06	2.75102e-06
GLUCISOM-RXN_c_Leaf_Day	-9.61592e-07	-1.57368e-06	-2.3892e-06	-3.4883e-06	-4.88192e-06	-6.56662e-06	-8.61182e-06	-1.10421e-05	-1.39477e-05	-1.72849e-05	-2.12298e-05	-2.58365e-05	-3.11957e-05	-3.7391e-05	-4.44826e-05	-5.24658e-05	-6.12207e-05	-7.04036e-05	-7.92772e-05	-8.64309e-05	-8.94006e-05	-8.43891e-05	-6.72334e-05	-3.87123e-05	-1.25665e-05	-2.00266e-06	-8.98929e-07	-8.99477e-07	-9.00025e-07
SHIKIMATE-KINASE-RXN_p_Root_Night	2.40876e-06	3.84076e-06	6.18248e-06	7.29435e-06	8.81588e-06	1.05439e-05	1.26213e-05	1.50998e-05	1.81271e-05	2.06853e-05	2.13448e-05	2.13795e-05	2.39209e-05	2.68151e-05	2.97701e-05	3.21349e-05	3.26682e-05	2.90387e-05	2.37998e-05	1.05658e-05	3.91544e-06	7.44959e-06	8.63152e-05	1.29174e-06	3.02744e-07	3.93397e-08	3.07294e-08	3.1424e-08	0
AIRS-RXN_p_Root_Day	4.89734e-06	6.29269e-06	7.59128e-06	9.36454e-06	1.13179e-05	1.35363e-05	1.62033e-05	1.93852e-05	2.32717e-05	2.78235e-05	3.3374e-05	4.01361e-05	4.80646e-05	5.74769e-05	6.85164e-05	8.12205e-05	9.54229e-05	0.000110541	0.000125101	0.000136311	0.000138761	0.000129511	0.000105847	5.57016e-05	1.594e-05	2.05548e-06	8.31418e-07	8.36091e-07	8.29863e-07
4.2.1.59-RXN_p_Leaf_Day	4.17295e-06	6.82919e-06	1.03682e-05	1.51379e-05	2.11857e-05	2.84966e-05	3.73721e-05	4.79185e-05	6.05276e-05	7.501e-05	9.21293e-05	0.000112121	0.000135378	0.000162263	0.000193038	0.000227682	0.000265675	0.000305525	0.000344033	0.000375077	0.000387965	0.000366217	0.000291768	0.000167997	5.45337e-05	8.69077e-06	3.90101e-06	3.90339e-06	3.90577e-06
N-ACETYLGLUTPREDUCT-RXN_p_Leaf_Day	4.76663e-06	7.17183e-06	1.02298e-05	1.42804e-05	1.93451e-05	2.54165e-05	3.27777e-05	4.15293e-05	5.20221e-05	6.41053e-05	7.84495e-05	9.52686e-05	0.000114915	0.000137717	0.000163922	0.000193537	0.000226148	0.000260501	0.000293858	0.000320918	0.000332329	0.000313594	0.000248889	0.000141793	4.51282e-05	7.01689e-06	3.15119e-06	3.15455e-06	3.15529e-06
ASPAMINOTRANS-RXN_c_Root_Day	-1.82266e-05	-2.35595e-05	0	-3.48613e-05	0	-5.03915e-05	0	-7.21652e-05	0	-0.000103578	0	-0.000149789	0	0	0	-0.000301026	0	0	-0.000457044	-0.000491293	-0.000485959	-0.000510739	-0.000389472	-1.77977e-05	-5.86524e-05	-7.54022e-06	-2.66666e-06	-2.64492e-06	-2.61549e-06
TYR_CP_Leaf_Night_rev_transport	1.6411e-07	2.09754e-07	2.56862e-07	3.13736e-07	3.79178e-07	4.535e-07	5.42851e-07	6.49454e-07	7.7966e-07	9.32157e-07	1.11811e-06	1.34167e-06	1.60923e-06	1.92704e-06	2.30045e-06	2.73172e-06	3.21701e-06	3.73989e-06	4.26031e-06	4.69557e-06	4.89286e-06	4.60862e-06	3.58254e-06	1.92115e-06	5.39511e-07	6.96164e-08	3.1392e-08	3.15458e-08	3.14544e-08
CARBOXYCYCLOHEXADIENYL-DEHYDRATASE-RXN_p_Root_Night	2.24426e-06	3.64224e-06	5.89891e-06	6.98062e-06	8.4367e-06	1.00904e-05	1.20784e-05	1.44503e-05	1.73474e-05	1.97532e-05	2.02267e-05	2.00693e-05	2.23228e-05	2.48731e-05	2.74172e-05	2.92912e-05	2.92394e-05	2.49145e-05	1.88114e-05	4.51336e-06	0	0	8.23493e-05	0	0	0	0	0	-1.72347e-08
PRPPSYN-RXN_p_Leaf_Day	3.25829e-06	4.82129e-06	6.78466e-06	9.3733e-06	1.25976e-05	1.64538e-05	2.11276e-05	2.6685e-05	3.33533e-05	4.10379e-05	5.01712e-05	6.08923e-05	7.34297e-05	8.79969e-05	0.000104755	0.000123716	0.000144616	0.000166658	0.00018809	0.000205504	0.000212877	0.000200857	0.00015925	9.04638e-05	2.86348e-05	4.42122e-06	1.98579e-06	1.98817e-06	1.98842e-06
DIHYDROOROT-RXN_p_Leaf_Day	2.90292e-07	4.75074e-07	7.21267e-07	1.05307e-06	1.47379e-06	1.98238e-06	2.5998e-06	3.33346e-06	4.21061e-06	5.21809e-06	6.409e-06	7.79969e-06	9.41758e-06	1.12878e-05	1.34287e-05	1.58387e-05	1.84817e-05	2.12539e-05	2.39327e-05	2.60923e-05	2.69889e-05	2.54759e-05	2.02969e-05	1.16867e-05	3.79365e-06	6.04575e-07	2.71375e-07	2.7154e-07	2.71706e-07
PHOSPHOGLUCMUT-RXN_p_Leaf_Night	0.000634425	0.000656594	0.00068319	0.000717698	0.00076076	0.000813365	0.000878645	0.000958587	0.00105693	0.00117456	0.00131742	0.00148919	0.00169464	0.00193881	0.00222658	0.00256171	0.00294536	0.00337308	0.00382852	0.0042634	0.00463291	0.00483564	0.00472413	0.00427227	0.00381428	0.00364088	0.003627	0.00362989	0.00363271
pGLN_biomass_Root_Day	-8.68352e-06	-1.11576e-05	-1.34602e-05	-1.66043e-05	-2.00678e-05	-2.40014e-05	-2.87302e-05	-3.43721e-05	-4.12633e-05	-4.93341e-05	-5.91758e-05	-7.11657e-05	-8.52237e-05	-0.000101913	-0.000121487	-0.000144013	-0.000169195	-0.000196002	-0.000221818	-0.000241695	-0.000246038	-0.000229637	-0.000187679	-9.8765e-05	-2.82634e-05	-3.64458e-06	-1.48669e-06	-1.48248e-06	-1.47144e-06
BRANCHED-CHAINAMINOTRANSFERILEU-RXN_p_Root_Night	-1.7813e-07	-2.27501e-07	-2.77631e-07	-3.3988e-07	-4.10776e-07	-4.91292e-07	-5.88089e-07	-7.03575e-07	-8.44632e-07	-1.00984e-06	-1.21129e-06	-1.45423e-06	-1.74359e-06	-2.08727e-06	-2.4909e-06	-2.9567e-06	-3.48005e-06	-4.0424e-06	-5.25679e-06	-6.28217e-06	-5.23939e-06	-4.92503e-06	-3.87195e-06	-2.06745e-06	-6.35328e-07	-8.24038e-08	-3.90033e-08	-3.93887e-08	-4.02602e-08
RXN-9662_p_Leaf_Day	4.17295e-06	6.82919e-06	1.03682e-05	1.51379e-05	2.11857e-05	2.84966e-05	3.73721e-05	4.79185e-05	6.05276e-05	7.501e-05	9.21293e-05	0.000112121	0.000135378	0.000162263	0.000193038	0.000227682	0.000265675	0.000305525	0.000344033	0.000375077	0.000387965	0.000366217	0.000291768	0.000167997	5.45337e-05	8.69077e-06	3.90101e-06	3.90339e-06	3.90577e-06
L-ASPARTATE_pc_Root_Night	-5.85795e-06	-7.34637e-06	-9.45979e-06	-1.12422e-05	-1.35872e-05	-1.62504e-05	-1.94522e-05	-2.32721e-05	-2.79378e-05	-3.34023e-05	-4.00658e-05	-4.76976e-05	-5.75297e-05	-6.92321e-05	-8.30645e-05	-9.92353e-05	-0.000117828	-0.000138643	-0.000161434	-0.000184605	-0.000206299	-0.000199369	-0.000132993	-7.58233e-05	-2.0028e-05	-2.57216e-06	-1.13641e-06	-1.17999e-06	-1.164e-06
RXN-9536_p_Leaf_Day	4.17295e-06	6.82919e-06	1.03682e-05	1.51379e-05	2.11857e-05	2.84966e-05	3.73721e-05	4.79185e-05	6.05276e-05	7.501e-05	9.21293e-05	0.000112121	0.000135378	0.000162263	0.000193038	0.000227682	0.000265675	0.000305525	0.000344033	0.000375077	0.000387965	0.000366217	0.000291768	0.000167997	5.45337e-05	8.69077e-06	3.90101e-06	3.90339e-06	3.90577e-06
IMPCYCLOHYDROLASE-RXN_p_Root_Day	5.2265e-06	6.71787e-06	8.09653e-06	9.99408e-06	1.20788e-05	1.44463e-05	1.72926e-05	2.06884e-05	2.48362e-05	2.9694e-05	3.56177e-05	4.28403e-05	5.12979e-05	6.13381e-05	7.31125e-05	8.66594e-05	0.000101798	0.0001179	0.000133372	0.000145217	0.000147599	0.000137676	0.00011289	5.93358e-05	1.70006e-05	2.19215e-06	8.81161e-07	8.85206e-07	8.78324e-07
PHE_CP_Leaf_Night_rev_transport	3.00869e-07	3.84549e-07	4.70913e-07	5.75182e-07	6.95159e-07	8.31417e-07	9.95227e-07	1.19067e-06	1.42938e-06	1.70895e-06	2.04988e-06	2.45974e-06	2.95025e-06	3.5329e-06	4.21749e-06	5.00815e-06	5.89785e-06	6.85647e-06	7.81058e-06	8.60855e-06	8.97024e-06	8.44913e-06	6.56798e-06	3.52212e-06	9.89103e-07	1.2763e-07	5.7552e-08	5.78339e-08	5.76663e-08
RXN-9549_p_Leaf_Day	4.17295e-06	6.82919e-06	1.03682e-05	1.51379e-05	2.11857e-05	2.84966e-05	3.73721e-05	4.79185e-05	6.05276e-05	7.501e-05	9.21293e-05	0.000112121	0.000135378	0.000162263	0.000193038	0.000227682	0.000265675	0.000305525	0.000344033	0.000375077	0.000387965	0.000366217	0.000291768	0.000167997	5.45337e-05	8.69077e-06	3.90101e-06	3.90339e-06	3.90577e-06
O2_xc_Leaf_Day	-0.00120748	-0.00139558	-0.00161563	-0.00189541	-0.00223514	-0.00263739	-0.00312498	-0.00370847	-0.00441466	-0.00524069	-0.00623364	-0.0074145	-0.00881376	-0.0104619	-0.0123861	-0.0146008	-0.0170955	-0.0198078	-0.0225793	-0.0250806	-0.0267029	-0.0264717	-0.0232948	-0.0173539	-0.0119731	-0.00995432	-0.00976503	-0.00977205	-0.00977845
OAA_SUC_mc_Leaf_Day	2.90292e-07	0	7.21267e-07	0	1.47379e-06	0	0	0	0	0	6.409e-06	0	0	0	1.34287e-05	0	0	2.12539e-05	0	0	0	0	0	0	0	6.04575e-07	0	2.7154e-07	0
PHENYLALANINE--TRNA-LIGASE-RXN_c_Root_Night	6.70572e-07	8.43385e-07	1.08001e-06	1.28109e-06	1.54831e-06	1.85179e-06	2.21664e-06	2.65194e-06	3.18361e-06	3.80631e-06	4.56563e-06	5.44179e-06	6.55801e-06	7.88616e-06	9.45467e-06	1.12851e-05	1.33832e-05	1.57196e-05	1.82458e-05	2.07566e-05	2.29784e-05	2.2133e-05	1.50759e-05	8.52083e-06	2.27035e-06	2.93519e-07	1.27411e-07	1.2867e-07	1.31517e-07
PHOSPHOGLUCMUT-RXN_c_Leaf_Night	-3.49584e-05	-4.56077e-05	-5.732e-05	-7.16552e-05	-8.85058e-05	-0.000108053	-0.000131542	-0.00015958	-0.00019358	-0.000233582	-0.000281982	-0.000339991	-0.000409305	-0.000491665	-0.000588716	-0.000701577	-0.000830228	-0.000972199	-0.0011192	-0.00124185	-0.00133316	-0.00135451	-0.00123561	-0.000967769	-0.000728538	-0.000643905	-0.000636442	-0.000636853	-0.000637214
ALANINE-AMINOTRANSFERASE-RXN_c_Root_Day	5.26953e-06	6.7167e-06	8.28875e-06	1.00728e-05	1.21739e-05	1.45601e-05	1.74287e-05	2.08513e-05	2.50317e-05	2.99278e-05	3.58981e-05	4.30263e-05	5.16482e-05	6.18929e-05	7.39405e-05	8.78803e-05	0.000103618	0.000120677	0.000137926	0.000152888	0.00016113	0.000152428	0.000115623	6.25912e-05	1.74122e-05	2.24756e-06	1.06252e-06	1.07132e-06	1.07033e-06
METHIONINE--TRNA-LIGASE-RXN_c_Leaf_Day	3.62865e-08	5.93843e-08	9.01583e-08	1.31634e-07	1.84223e-07	2.47797e-07	3.24974e-07	4.16682e-07	5.26327e-07	6.52261e-07	8.01125e-07	9.74962e-07	1.1772e-06	1.41098e-06	1.67859e-06	1.97984e-06	2.31021e-06	2.65674e-06	2.99159e-06	3.26154e-06	3.37361e-06	3.18449e-06	2.53711e-06	1.46084e-06	4.74206e-07	7.55719e-08	3.39219e-08	3.39425e-08	3.39632e-08
ACETOLACTSYN-RXN_p_Root_Night	1.02705e-06	1.26844e-06	1.34867e-06	1.67979e-06	2.03018e-06	2.42812e-06	2.90651e-06	3.47728e-06	4.17443e-06	5.15548e-06	6.7618e-06	8.27533e-06	1.00187e-05	1.20962e-05	1.45613e-05	1.74651e-05	2.08475e-05	2.47193e-05	2.91754e-05	3.40962e-05	1.63011e-05	9.11884e-06	4.43786e-06	2.92295e-06	3.574e-06	4.62858e-07	1.93881e-07	1.96735e-07	3.79072e-08
PUTRESCINE-OXIDASE-RXN_c_Root_Night	0	0	0	0	0	0	0	0	0	0	0	0	0	0	0	0	0	0	0	0	0	0	0	0	0	0	0	-3.38004e-08	0
GLY_CP_Leaf_Day_rev_transport	5.76288e-07	7.3657e-07	9.01993e-07	1.10171e-06	1.33152e-06	1.59251e-06	1.90627e-06	2.28061e-06	2.73785e-06	3.27335e-06	3.92636e-06	4.71141e-06	5.65094e-06	6.76697e-06	8.07823e-06	9.59267e-06	1.12968e-05	1.3133e-05	1.49605e-05	1.64889e-05	1.71817e-05	1.61836e-05	1.25804e-05	6.7463e-06	1.89454e-06	2.44464e-07	1.10236e-07	1.10776e-07	1.10455e-07
RXN0-1483_c_Root_Day	0	0	0	0	0	0	0	0	0	0	0	0	0	0	0	0	0	0	0	0	0	0	0	0	0	0	0	1.0539e-08	0
pCYS_biomass_Root_Day	-6.17312e-07	-7.93196e-07	-9.56884e-07	-1.1804e-06	-1.42662e-06	-1.70626e-06	-2.04243e-06	-2.44352e-06	-2.93341e-06	-3.50716e-06	-4.20681e-06	-5.05917e-06	-6.05856e-06	-7.24499e-06	-8.63651e-06	-1.02379e-05	-1.20281e-05	-1.39338e-05	-1.5769e-05	-1.71821e-05	-1.74908e-05	-1.63249e-05	-1.33421e-05	-7.02121e-06	-2.00924e-06	-2.59094e-07	-1.05689e-07	-1.0539e-07	-1.04605e-07
MAL_CIT_mc_Root_Night	0	-9.61496e-07	0	0	0	-3.02334e-06	-3.61901e-06	-5.16131e-05	-5.19774e-06	0	-7.4541e-06	0	0	-0.000145771	-1.72141e-05	0	-0.00021517	0	0	0	0	0	0	0	0	0	0	0	0
GLUTAMATE-SYNTHASE-NADH-RXN_p_Root_Day	2.74623e-05	3.49851e-05	3.94911e-05	5.01334e-05	6.05908e-05	7.24672e-05	8.6745e-05	0.00010378	0.000124586	0.000149777	0.000182546	0.000224731	0.000269809	0.000323375	0.00038638	0.000459309	0.000541698	0.000631113	0.000722144	0.00080167	0.000846186	0.000793653	0.00056452	0.000327987	9.47778e-05	1.2177e-05	3.37654e-06	3.43257e-06	3.42241e-06
LEU_CP_Root_Night_transport	3.28221e-07	4.19508e-07	5.13724e-07	6.27471e-07	7.58355e-07	9.07001e-07	1.0857e-06	1.29891e-06	1.55932e-06	1.86431e-06	2.23623e-06	2.68335e-06	3.21845e-06	3.85408e-06	4.6009e-06	5.46344e-06	6.43402e-06	7.47978e-06	8.52063e-06	9.39115e-06	9.78572e-06	9.21723e-06	7.16507e-06	3.84231e-06	1.07902e-06	1.39233e-07	6.27839e-08	6.30916e-08	6.29087e-08
FUM_pc_Root_Night	3.33925e-06	4.19757e-06	5.38307e-06	6.43158e-06	7.77314e-06	9.29676e-06	1.11284e-05	1.33138e-05	1.5983e-05	1.91092e-05	2.29214e-05	2.7314e-05	3.29218e-05	3.95946e-05	4.74763e-05	5.66773e-05	6.72295e-05	7.89918e-05	9.17399e-05	0.000104465	0.000115851	0.000111658	7.57604e-05	4.28884e-05	1.14091e-05	1.46311e-06	6.39528e-07	6.45952e-07	6.55401e-07
AIRCARBOXY-RXN_p_Root_Day	4.89734e-06	6.29269e-06	7.59128e-06	9.36454e-06	1.13179e-05	1.35363e-05	1.62033e-05	1.93852e-05	2.32717e-05	2.78235e-05	3.3374e-05	4.01361e-05	4.80646e-05	5.74769e-05	6.85164e-05	8.12205e-05	9.54229e-05	0.000110541	0.000125101	0.000136311	0.000138761	0.000129511	0.000105847	5.57016e-05	1.594e-05	2.05548e-06	8.31418e-07	8.36091e-07	8.29863e-07
CDPKIN-RXN_c_Leaf_Day	1.81432e-08	2.96921e-08	4.50792e-08	6.58169e-08	9.21116e-08	1.23898e-07	1.62487e-07	2.08341e-07	2.63163e-07	3.2613e-07	4.00562e-07	4.87481e-07	5.88599e-07	7.0549e-07	8.39294e-07	9.8992e-07	1.15511e-06	1.32837e-06	1.4958e-06	1.63077e-06	1.6868e-06	1.59225e-06	1.26856e-06	7.3042e-07	2.37103e-07	3.77859e-08	1.69609e-08	5.09138e-08	1.69816e-08
LYS_CP_Root_Night_transport	4.92331e-07	6.29263e-07	7.70585e-07	9.41207e-07	1.13753e-06	1.3605e-06	1.62855e-06	1.94836e-06	2.33898e-06	2.79647e-06	3.35434e-06	4.02502e-06	4.82768e-06	5.78112e-06	6.90134e-06	8.19516e-06	9.65103e-06	1.12197e-05	1.27809e-05	1.40867e-05	1.46786e-05	1.38259e-05	1.07476e-05	5.76346e-06	1.61853e-06	2.08849e-07	9.41759e-08	9.46374e-08	9.43631e-08
GCVMULTI-RXN_m_Root_Night	2.39424e-06	3.026e-06	3.81308e-06	4.58838e-06	5.54547e-06	6.63244e-06	7.9392e-06	9.49826e-06	1.14025e-05	1.36328e-05	1.63524e-05	1.95295e-05	2.35022e-05	2.82268e-05	3.37982e-05	4.02806e-05	4.76715e-05	5.58259e-05	6.41188e-05	7.20487e-05	7.91174e-05	7.57548e-05	5.35218e-05	2.9801e-05	8.03398e-06	1.03188e-06	4.54669e-07	4.58393e-07	4.60628e-07
ACET_pc_Root_Night	-8.06384e-07	-1.04547e-06	-1.22921e-06	-1.54253e-06	-1.86429e-06	-2.22971e-06	-2.66902e-06	-3.19315e-06	-3.83333e-06	-4.58311e-06	-5.4974e-06	-6.63627e-06	-7.92609e-06	-9.45577e-06	-1.12444e-05	-1.32897e-05	-1.55497e-05	-1.79029e-05	-2.00277e-05	-2.13744e-05	-2.08125e-05	-1.9074e-05	-1.71304e-05	-8.71437e-06	-2.57974e-06	-3.32273e-07	-1.5518e-07	-1.55254e-07	-1.51321e-07
ACONITATEHYDR-RXN_m_Root_Night	5.8709e-05	9.32928e-05	0.00010427	0.00015996	0.000203333	0.000216278	0.000269305	0.000332747	0.000408907	0.000499963	0.000609185	0.000740244	0.00089744	0.00108568	0.0013104	0.00157724	0.00189149	0.00225681	0.00267297	0.00336577	0.00360957	0.00405968	0.00400299	0.00371808	0.00338405	0.00325979	0.00324952	0.00325151	0.00325367
RXN-5682_p_Root_Night	8.22222e-08	1.00061e-07	1.39875e-07	1.56868e-07	1.89589e-07	2.2675e-07	2.71425e-07	3.24727e-07	3.8983e-07	4.66079e-07	0	6.57352e-07	7.99839e-07	9.69917e-07	1.1727e-06	1.41384e-06	1.69927e-06	2.03464e-06	2.44221e-06	2.92928e-06	0	3.52187e-06	1.95556e-06	0	0	0	0	0	0
10-FORMYL-THF_pc_Root_Day	-1.01238e-05	-1.30106e-05	-1.56878e-05	-1.93586e-05	-2.33966e-05	-2.79826e-05	-3.34959e-05	-4.00737e-05	-4.81079e-05	-5.75175e-05	-6.89917e-05	-8.29765e-05	-9.93625e-05	-0.000118815	-0.000141629	-0.00016788	-0.00019722	-0.000228441	-0.000258473	-0.000281528	-0.00028636	-0.000267187	-0.000218737	-0.000115037	-3.29406e-05	-4.24762e-06	-1.71258e-06	-1.7213e-06	-1.70819e-06
DSERDEAM-RXN_c_Leaf_Day	1.45066e-05	1.97703e-05	2.58583e-05	3.36167e-05	4.30038e-05	5.40283e-05	6.73528e-05	8.3215e-05	0.000102365	0.00012456	0.00015118	0.000182698	0.000219869	0.000263414	0.000313908	0.000371487	0.000435465	0.000503507	0.000570279	0.000625169	0.000649077	0.000612019	0.00048158	0.000267728	8.12297e-05	1.18407e-05	5.32459e-06	5.30298e-06	5.33271e-06
GLT_MAL_pc_Leaf_Day	0.00139601	0.0016606	0.0019724	0.00237094	0.00285633	0.00343111	0.00412751	0.00495943	0.00596468	0.00713639	0.00854216	0.0102098	0.012181	0.0144965	0.0171918	0.0202826	0.0237472	0.0274871	0.0312628	0.0345853	0.0365607	0.0357695	0.0306365	0.0214763	0.013249	0.0101456	0.00985098	0.00985811	0.00986452
6PGLUCONOLACT-RXN_p_Leaf_Night	0.000552898	0.000556987	0.000563195	0.000572259	0.000584943	0.000602005	0.000624381	0.000653071	0.00068931	0.000734221	0.000789382	0.000856511	0.000937566	0.00103472	0.00115029	0.00128661	0.00144568	0.00162861	0.00183459	0.00205916	0.00229145	0.00251071	0.0026854	0.00278599	0.00281864	0.00282384	0.00282618	0.00282851	0.00283085
THREONINE--TRNA-LIGASE-RXN_c_Root_Day	2.18117e-06	2.80263e-06	3.38099e-06	4.17076e-06	5.04074e-06	6.02878e-06	7.21659e-06	8.63376e-06	1.03647e-05	1.2392e-05	1.48641e-05	1.78757e-05	2.14069e-05	2.5599e-05	3.05157e-05	3.61738e-05	4.24993e-05	4.92327e-05	5.57172e-05	6.07102e-05	6.1801e-05	5.76813e-05	4.7142e-05	2.48083e-05	7.09933e-06	9.15464e-07	3.73434e-07	3.72377e-07	3.69603e-07
FERREDOXIN--NITRITE-REDUCTASE-RXN_p_Root_Night	2.24444e-06	2.81045e-06	7.34753e-06	6.77799e-06	8.19182e-06	9.7975e-06	1.17278e-05	1.40309e-05	1.68439e-05	1.93157e-05	2.02798e-05	1.81789e-05	2.19371e-05	2.64108e-05	3.17016e-05	3.78932e-05	4.50247e-05	5.30333e-05	6.12062e-05	6.97294e-05	7.97229e-05	8.47248e-05	9.10679e-05	2.91534e-05	3.92417e-06	4.98229e-07	0	0	0
ALCOHOL-DEHYDROG-RXN_c_Root_Night	0	0	0	0	0	0	0	0	0	0	0	0	0	0	0	0	0	0	0	0	0	0	0	0	0	0	-1.04009e-08	6.76008e-08	-2.68401e-09
DIHYDROXYISOVALDEHYDRAT-RXN_p_Root_Night	1.02705e-06	1.26844e-06	1.34867e-06	1.67979e-06	2.03018e-06	2.42812e-06	2.90651e-06	3.47728e-06	4.17443e-06	5.15548e-06	6.7618e-06	8.27533e-06	1.00187e-05	1.20962e-05	1.45613e-05	1.74651e-05	2.08475e-05	2.47193e-05	2.91754e-05	3.40962e-05	1.63011e-05	9.11884e-06	4.43786e-06	2.92295e-06	3.574e-06	4.62858e-07	1.93881e-07	1.96735e-07	3.79072e-08
RXN-1125_c_Leaf_Day	1.01602e-06	1.66276e-06	2.52443e-06	3.68575e-06	5.15825e-06	6.93831e-06	9.09928e-06	1.16671e-05	1.47371e-05	1.82633e-05	2.24315e-05	2.72989e-05	3.29615e-05	3.95074e-05	4.70005e-05	5.54355e-05	6.4686e-05	7.43887e-05	8.37646e-05	9.13232e-05	9.4461e-05	8.91658e-05	7.10391e-05	4.09035e-05	1.32778e-05	2.11601e-06	9.49812e-07	9.50391e-07	9.5097e-07
2.6.1.18-RXN_c_Root_Night	0	0	0	0	0	0	0	0	0	0	0	0	0	0	0	0	0	0	0	0	0	0	0	0	0	0	0	3.38004e-08	0
TYR_CP_Leaf_Day_rev_transport	4.93961e-07	6.31346e-07	7.73137e-07	9.44323e-07	1.1413e-06	1.36501e-06	1.63394e-06	1.95481e-06	2.34673e-06	2.80573e-06	3.36545e-06	4.03835e-06	4.84366e-06	5.80026e-06	6.92419e-06	8.22229e-06	9.68298e-06	1.12568e-05	1.28233e-05	1.41334e-05	1.47272e-05	1.38716e-05	1.07832e-05	5.78255e-06	1.62389e-06	2.09541e-07	9.44877e-08	9.49507e-08	9.46755e-08
RXN-1143_c_Root_Day	3.53926e-06	4.54766e-06	5.48614e-06	6.76765e-06	8.17931e-06	9.78254e-06	1.17099e-05	1.40095e-05	1.68182e-05	2.01077e-05	2.41191e-05	2.90059e-05	3.47357e-05	4.15379e-05	4.9516e-05	5.86972e-05	6.89611e-05	7.9887e-05	9.04091e-05	9.85108e-05	0.000100281	9.35961e-05	7.64946e-05	4.02549e-05	1.15197e-05	1.48547e-06	6.05949e-07	6.04234e-07	5.99733e-07
SULFATE-ADENYLYLTRANS-RXN_p_Root_Night	2.71475e-08	3.06777e-08	5.29826e-08	5.22893e-08	6.31963e-08	7.55834e-08	9.04752e-08	1.08242e-07	1.29943e-07	1.5536e-07	1.86352e-07	2.11625e-07	2.63961e-07	3.2686e-07	4.03384e-07	4.97934e-07	6.16847e-07	7.69711e-07	3.28649e-07	7.18775e-08	1.79482e-06	1.85038e-06	7.43129e-07	5.40965e-07	5.96783e-08	7.44885e-09	0	0	0
OAA_MAL_mc_Root_Night	8.67346e-05	0.000116369	0.000152297	0.000193667	0.000209303	0.00030043	0.000366292	0.000402522	0.000557544	0.000669605	0.000813328	0.000996472	0.0011986	0.00129799	0.00173699	0.00207472	0.00224715	0.00290135	0.00337347	0.00384663	0.00409543	0.00449695	0.00430892	0.00390011	0.00343887	0.00326753	0.00184432	0.00325481	0.0018465
sSUCROSE_biomass_Leaf_Day	-1.74175e-06	-2.85045e-06	-4.3276e-06	-6.31842e-06	-8.84272e-06	-1.18943e-05	-1.55988e-05	-2.00007e-05	-2.52637e-05	-3.13085e-05	-3.8454e-05	-4.67982e-05	-5.65055e-05	-6.7727e-05	-8.05722e-05	-9.50323e-05	-0.00011089	-0.000127524	-0.000143596	-0.000156554	-0.000161933	-0.000152856	-0.000121781	-7.01204e-05	-2.27619e-05	-3.62745e-06	-1.62825e-06	-1.62924e-06	-1.63023e-06
pPHE_biomass_Root_Day	-2.01655e-06	-2.59111e-06	-3.12582e-06	-3.85599e-06	-4.66031e-06	-5.57377e-06	-6.67194e-06	-7.98215e-06	-9.58246e-06	-1.14567e-05	-1.37423e-05	-1.65266e-05	-1.97913e-05	-2.3667e-05	-2.82126e-05	-3.34437e-05	-3.92918e-05	-4.5517e-05	-5.15122e-05	-5.61283e-05	-5.71368e-05	-5.3328e-05	-4.35841e-05	-2.29359e-05	-6.56353e-06	-8.46372e-07	-3.4525e-07	-3.44273e-07	-3.41708e-07
AIRS-RXN_p_Leaf_Day	3.44722e-07	5.64151e-07	8.56504e-07	1.25052e-06	1.75012e-06	2.35407e-06	3.08726e-06	3.95848e-06	5.0001e-06	6.19648e-06	7.61069e-06	9.26214e-06	1.11834e-05	1.34043e-05	1.59466e-05	1.88085e-05	2.1947e-05	2.5239e-05	2.84201e-05	3.09846e-05	3.20493e-05	3.02527e-05	2.41026e-05	1.3878e-05	4.50496e-06	7.17933e-07	3.22258e-07	3.22454e-07	3.22651e-07
SAICARSYN-RXN_p_Root_Night	1.61485e-06	2.03101e-06	2.60083e-06	3.11121e-06	3.76018e-06	4.49721e-06	5.38327e-06	6.44042e-06	7.73163e-06	9.24389e-06	1.1088e-05	1.32158e-05	1.59266e-05	1.91521e-05	2.29613e-05	2.74067e-05	3.25021e-05	3.81761e-05	4.43112e-05	5.04088e-05	5.58047e-05	5.37515e-05	3.6613e-05	2.06934e-05	5.51372e-06	7.06841e-07	3.09426e-07	3.12484e-07	3.16713e-07
AICARTRANSFORM-RXN_p_Root_Day	5.2265e-06	6.71787e-06	8.09653e-06	9.99408e-06	1.20788e-05	1.44463e-05	1.72926e-05	2.06884e-05	2.48362e-05	2.9694e-05	3.56177e-05	4.28403e-05	5.12979e-05	6.13381e-05	7.31125e-05	8.66594e-05	0.000101798	0.0001179	0.000133372	0.000145217	0.000147599	0.000137676	0.00011289	5.93358e-05	1.70006e-05	2.19215e-06	8.81161e-07	8.85206e-07	8.78324e-07
ASPAMINOTRANS-RXN_m_Root_Night	0	-7.45667e-06	-7.4134e-06	0	-1.3998e-05	-1.67417e-05	-2.00402e-05	0	-2.87825e-05	-3.44121e-05	-4.12771e-05	-4.88237e-05	0	0	-8.61022e-05	-0.000103359	0	0	0	0	0	0	0	0	0	0	0	0	0
MALATE-DEH-RXN_m_Root_Night	0.000163261	0.00021808	0.000284508	0.000363118	0.000458874	0.000571902	0.000707692	0.000869831	0.0010653	0.00129597	0.00157306	0.00190204	0.00229779	0.00276807	0.00332361	0.00397346	0.00472247	0.00556562	0.00648242	0.00741401	0.00822343	0.00868342	0.00844839	0.00766856	0.00684347	0.00652932	0.00650341	0.00650753	0.00651122
RXN-9533_p_Root_Day	2.63386e-06	3.3843e-06	4.08271e-06	5.03639e-06	6.08693e-06	7.28003e-06	8.71437e-06	1.04257e-05	1.25159e-05	1.49639e-05	1.79491e-05	2.15858e-05	2.58498e-05	3.0912e-05	3.68491e-05	4.36816e-05	5.13199e-05	5.94508e-05	6.72812e-05	7.33104e-05	7.46276e-05	6.96529e-05	5.69262e-05	2.99572e-05	8.57278e-06	1.10547e-06	4.50939e-07	4.49662e-07	4.46313e-07
FUM_pc_Leaf_Day	1.59988e-06	2.46103e-06	3.57173e-06	5.05099e-06	6.9088e-06	9.14184e-06	1.18504e-05	1.507e-05	1.89267e-05	2.33643e-05	2.8625e-05	3.47855e-05	4.19722e-05	5.03029e-05	5.98646e-05	7.06576e-05	8.25268e-05	9.50135e-05	0.00010712	0.000116922	0.000121035	0.000114224	9.07647e-05	5.18827e-05	1.66169e-05	2.60441e-06	1.16942e-06	1.17049e-06	1.17091e-06
CO2_mc_Root_Day	0.000333915	0.000447152	0.000575846	0.000739984	0.000935171	0.00116521	0.00144178	0.0017719	0.00217006	0.00263955	0.00320541	0.00388229	0.004685	0.00563717	0.00675891	0.00806575	0.00956269	0.0112314	0.0130058	0.0147374	0.0160866	0.0167182	0.0161523	0.0141449	0.0121726	0.0114144	0.0113487	0.0113556	0.0113621
RXN-9540_p_Leaf_Day	4.17295e-06	6.82919e-06	1.03682e-05	1.51379e-05	2.11857e-05	2.84966e-05	3.73721e-05	4.79185e-05	6.05276e-05	7.501e-05	9.21293e-05	0.000112121	0.000135378	0.000162263	0.000193038	0.000227682	0.000265675	0.000305525	0.000344033	0.000375077	0.000387965	0.000366217	0.000291768	0.000167997	5.45337e-05	8.69077e-06	3.90101e-06	3.90339e-06	3.90577e-06
ATPase_tx_Leaf_Night	-0.00942087	-0.00949054	-0.00959632	-0.00975075	-0.00996688	-0.0102576	-0.0106389	-0.0111277	-0.0117452	-0.0125104	-0.0134503	-0.0145942	-0.0159752	-0.0176306	-0.0195999	-0.0219227	-0.0246331	-0.02775	-0.0312597	-0.0350862	-0.0390441	-0.0427802	-0.0457567	-0.0474706	-0.0480269	-0.0481156	-0.0481554	-0.0481952	-0.048235
OAA_MAL_pc_Leaf_Day	-0.00376429	-0.0040611	-0.00441764	-0.00487781	-0.00544523	-0.00612613	-0.00695797	-0.0079599	-0.0091768	-0.0106073	-0.0123285	-0.0143779	-0.0168081	-0.0196722	-0.0230186	-0.0268756	-0.0298608	-0.0359919	-0.040908	-0.0434797	-0.0486683	-0.0489819	-0.0446213	-0.0357539	-0.0274893	-0.024332	-0.0240384	-0.0240568	-0.0240744
GLYCOGENSYN-RXN_p_Leaf_Day	0.000639233	0.000664462	0.000695136	0.00073514	0.000785169	0.000846198	0.000921704	0.0010138	0.00112667	0.00126098	0.00142357	0.00161837	0.00185062	0.00212577	0.00244899	0.00282403	0.00325146	0.0037251	0.00422491	0.00469556	0.00507991	0.00525758	0.0050603	0.00446583	0.00387711	0.00365089	0.0036315	0.00363439	0.00363721
SHIKIMATE-KINASE-RXN_p_Root_Day	1.28914e-05	1.57148e-05	1.7765e-05	2.19555e-05	2.65352e-05	3.17364e-05	3.79892e-05	4.54494e-05	5.45614e-05	6.62206e-05	8.28981e-05	0.000103706	0.000126109	0.000152845	0.000184703	0.000222546	0.000267257	0.000319635	0.000373393	0.000427207	0.000452251	0.000422216	0.000247688	0.000177819	4.99963e-05	6.45106e-06	2.61666e-06	2.7166e-06	2.65012e-06
THR_CP_Leaf_Night_rev_transport	1.5317e-06	1.95771e-06	2.39738e-06	2.9282e-06	3.53899e-06	4.23267e-06	5.06661e-06	6.06157e-06	7.27683e-06	8.70013e-06	1.04357e-05	1.25223e-05	1.50194e-05	1.79857e-05	2.14708e-05	2.5496e-05	3.00254e-05	3.49057e-05	3.97629e-05	4.38254e-05	4.56667e-05	4.30138e-05	3.3437e-05	1.79308e-05	5.03543e-06	6.49753e-07	2.92992e-07	2.94427e-07	2.93574e-07
Pi_H+_mc_Leaf_Night	-0.0082021	-0.00829197	-0.00841695	-0.00859253	-0.00882967	-0.00913966	-0.00953994	-0.0100467	-0.0106821	-0.0114618	-0.0124164	-0.0135742	-0.0149681	-0.0166344	-0.018611	-0.0209334	-0.0236284	-0.0267013	-0.0301137	-0.0337514	-0.0373442	-0.0404238	-0.0423593	-0.0427726	-0.0423216	-0.0420568	-0.0420596	-0.0420943	-0.0421289
TRANS-CINNAMATE-4-MONOOXYGENASE-RXN_c_Root_Day	9.87699e-06	1.26911e-05	1.53101e-05	1.88865e-05	2.2826e-05	2.73001e-05	3.26789e-05	3.90963e-05	4.69345e-05	5.61146e-05	6.7309e-05	8.09468e-05	9.69369e-05	0.00011592	0.000138184	0.000163806	0.000192449	0.000222941	0.000252304	0.000274914	0.000279854	0.000261198	0.000213473	0.000112339	3.21479e-05	4.1455e-06	1.69102e-06	1.68623e-06	1.67367e-06
HOMOCYSMETB12-RXN_c_Root_Day	9.58914e-06	1.23247e-05	1.48547e-05	1.83356e-05	2.21602e-05	2.65039e-05	3.17258e-05	3.79559e-05	4.55656e-05	5.44779e-05	6.53458e-05	7.85963e-05	9.41133e-05	0.000112534	0.000134136	0.000158991	0.000186766	0.00021631	0.000245362	0.000267671	0.000270834	0.000252633	0.000207119	0.00010887	3.12433e-05	4.02912e-06	1.63509e-06	1.62985e-06	1.61828e-06
Citrate_Leaf_Day_Night_storage	-5.51644e-05	-7.64897e-05	-0.000101689	-0.000134101	-0.000173634	-0.000220301	-0.00027675	-0.000343926	-0.000424887	-0.000518567	-0.000630639	-0.000763013	-0.000918764	-0.00110081	-0.00131145	-0.00155113	-0.00181687	-0.00209885	-0.00237488	-0.0026011	-0.0026989	-0.00254527	-0.00200693	-0.00112237	-0.000344613	-5.10833e-05	-2.29633e-05	-2.30089e-05	-2.2997e-05
TRIOSEPISOMERIZATION-RXN_p_Leaf_Day	0.0073618	0.00848038	0.00978677	0.0114461	0.0130861	0.0158434	0.0181727	0.0221918	0.0263792	0.0312798	0.0371727	0.0441837	0.052495	0.0601748	0.0737285	0.0838898	0.101754	0.117917	0.134461	0.144065	0.159267	0.158168	0.139679	0.104846	0.0732659	0.0588441	0.0603272	0.0578133	0.0604101
DHAP_Pi_pc_Leaf_Night	0	0.000126219	0	0	0	0	0.000110131	0.000106961	0	9.95814e-05	9.49366e-05	8.92936e-05	8.23304e-05	7.37059e-05	0	5.01245e-05	3.47493e-05	1.72471e-05	0	0	0	0	2.66566e-05	9.20566e-05	0	0.000153079	0	0.000154605	0.000154881
IGPSYN-RXN_p_Root_Night	8.22779e-08	9.84552e-08	1.43689e-07	1.56868e-07	1.89589e-07	2.2675e-07	2.71425e-07	3.24727e-07	3.8983e-07	4.66079e-07	5.59057e-07	6.52857e-07	7.98247e-07	9.72049e-07	1.18019e-06	1.42983e-06	1.72952e-06	2.08954e-06	2.54623e-06	3.12312e-06	3.91544e-06	3.92772e-06	2.01033e-06	1.29174e-06	3.02744e-07	3.93397e-08	1.53174e-08	1.57033e-08	1.72347e-08
pALA_biomass_Root_Day	-2.71617e-06	-3.49006e-06	-4.21029e-06	-5.19378e-06	-6.27715e-06	-7.50753e-06	-8.9867e-06	-1.07515e-05	-1.2907e-05	-1.54315e-05	-1.851e-05	-2.22604e-05	-2.66577e-05	-3.1878e-05	-3.80007e-05	-4.50467e-05	-5.29236e-05	-6.13087e-05	-6.93837e-05	-7.56013e-05	-7.69597e-05	-7.18296e-05	-5.87052e-05	-3.08933e-05	-8.84068e-06	-1.14001e-06	-4.65031e-07	-4.63714e-07	-4.6026e-07
PHENYLALANINE--TRNA-LIGASE-RXN_c_Root_Day	2.01655e-06	2.59111e-06	3.12582e-06	3.85599e-06	4.66031e-06	5.57377e-06	6.67194e-06	7.98215e-06	9.58246e-06	1.14567e-05	1.37423e-05	1.65266e-05	1.97913e-05	2.3667e-05	2.82126e-05	3.34437e-05	3.92918e-05	4.5517e-05	5.15122e-05	5.61283e-05	5.71368e-05	5.3328e-05	4.35841e-05	2.29359e-05	6.56353e-06	8.46372e-07	3.4525e-07	3.44273e-07	3.41708e-07
dCMP_biomass_Root_Night	-1.36851e-08	-1.72119e-08	-2.20409e-08	-2.61446e-08	-3.15981e-08	-3.77917e-08	-4.52376e-08	-5.41212e-08	-6.49717e-08	-7.76798e-08	-9.31762e-08	-1.11057e-07	-1.33837e-07	-1.60942e-07	-1.92953e-07	-2.30309e-07	-2.73127e-07	-3.20807e-07	-3.72363e-07	-4.23603e-07	-4.68947e-07	-4.51694e-07	-3.07672e-07	-1.73894e-07	-4.63338e-08	-5.99018e-09	-2.60022e-09	-2.62592e-09	-2.68401e-09
ACSERLY-RXN_p_Root_Night	2.71475e-08	3.06777e-08	5.29826e-08	5.22893e-08	6.31963e-08	7.55834e-08	9.04752e-08	1.08242e-07	1.29943e-07	1.5536e-07	1.86352e-07	2.11625e-07	2.63961e-07	3.2686e-07	4.03384e-07	4.97934e-07	6.16847e-07	7.69711e-07	3.28649e-07	7.18775e-08	1.79482e-06	1.85038e-06	7.43129e-07	5.40965e-07	5.96783e-08	7.44885e-09	0	0	0
RXN-9536_p_Root_Day	2.63386e-06	3.3843e-06	4.08271e-06	5.03639e-06	6.08693e-06	7.28003e-06	8.71437e-06	1.04257e-05	1.25159e-05	1.49639e-05	1.79491e-05	2.15858e-05	2.58498e-05	3.0912e-05	3.68491e-05	4.36816e-05	5.13199e-05	5.94508e-05	6.72812e-05	7.33104e-05	7.46276e-05	6.96529e-05	5.69262e-05	2.99572e-05	8.57278e-06	1.10547e-06	4.50939e-07	4.49662e-07	4.46313e-07
PSII-RXN_p_Leaf_Day	0.0136632	0.015521	0.0177127	0.0205135	0.0239298	0.0279872	0.0329132	0.0388132	0.0459554	0.0543093	0.0643469	0.0762771	0.0904042	0.107031	0.126427	0.148733	0.173833	0.201093	0.228911	0.253971	0.270161	0.267716	0.235689	0.175844	0.12148	0.100964	0.0990339	0.0991067	0.0991738
MAL_CIT_mc_Leaf_Night	-5.51644e-05	0	0	-0.000134101	0	-0.000220301	-0.00027675	-0.000343926	0	-0.000518567	-0.000630639	-0.000763013	0	0	-0.00131145	-0.00155113	-0.00181687	-0.00209885	-0.00237488	-0.0026011	-6.51014e-05	0	0	-0.00112237	-0.000344613	-5.10833e-05	-2.29633e-05	0	-2.2997e-05
GLYOHMETRANS-RXN_c_Root_Night	8.0786e-07	3.16441e-06	1.33135e-06	1.52946e-06	1.84849e-06	2.21081e-06	8.39157e-06	3.16609e-06	3.80084e-06	4.54427e-06	5.45081e-06	6.44739e-06	7.81196e-06	9.43856e-06	1.13701e-05	4.29195e-05	1.63107e-05	1.93711e-05	2.2598e-05	2.62991e-05	9.15191e-05	8.87947e-05	1.86012e-05	1.10835e-05	2.77513e-06	3.593e-07	4.78684e-07	4.84287e-07	4.95383e-07
DIAMINOPIMDECARB-RXN_p_Root_Day	2.87745e-07	3.79791e-07	4.23658e-07	5.50855e-07	6.65758e-07	7.96253e-07	9.53135e-07	1.14031e-06	1.36892e-06	1.63668e-06	1.96318e-06	2.38792e-06	2.83688e-06	3.3682e-06	3.98543e-06	4.68172e-06	5.43158e-06	6.17304e-06	6.73476e-06	6.85533e-06	5.95888e-06	5.18317e-06	5.89772e-06	2.77983e-06	8.88164e-07	1.14113e-07	0	0	0
CAFFEOYL-COA-O-METHYLTRANSFERASE-RXN_c_Root_Day	6.58466e-06	8.46076e-06	1.02068e-05	1.2591e-05	1.52173e-05	1.82001e-05	2.17859e-05	2.60642e-05	3.12897e-05	3.74097e-05	4.48727e-05	5.39645e-05	6.46246e-05	7.72799e-05	9.21228e-05	0.000109204	0.0001283	0.000148627	0.000168203	0.000183276	0.000186569	0.000174132	0.000142316	7.48929e-05	2.14319e-05	2.76366e-06	1.12735e-06	1.12416e-06	1.11578e-06
ACETOOHBUTSYN-RXN_p_Root_Day	5.34781e-07	6.83691e-07	8.38201e-07	1.02302e-06	1.23641e-06	1.47876e-06	1.77011e-06	2.11771e-06	2.54229e-06	3.03954e-06	3.6459e-06	4.37413e-06	5.24704e-06	6.28397e-06	7.50246e-06	8.91015e-06	1.04949e-05	1.2204e-05	1.32504e-05	1.41158e-05	1.60157e-05	1.50952e-05	1.16909e-05	6.27822e-06	1.70836e-06	2.20016e-07	6.61444e-08	9.85386e-08	6.48131e-08
CHORISMATEMUT-RXN_p_Root_Day	1.26446e-05	1.53927e-05	1.73937e-05	2.14833e-05	2.59646e-05	3.10539e-05	3.71722e-05	4.4472e-05	5.3388e-05	6.48177e-05	8.12154e-05	0.000101669	0.000123681	0.000149953	0.000181271	0.000218499	0.000262536	0.000314226	0.000367398	0.000420916	0.000446356	0.000416904	0.000242516	0.000175259	4.92174e-05	6.35082e-06	2.58929e-06	2.6904e-06	2.62476e-06
GLUTAMINESYN-RXN_m_Leaf_Day	0.00122122	0.00141983	0.00165427	0.00195364	0.00231842	0.00275108	0.00327564	0.00390302	0.00466161	0.00554775	0.00661157	0.007875	0.0093701	0.0111288	0.0131792	0.0155358	0.0181856	0.0210602	0.0239881	0.026615	0.0282889	0.027969	0.0244905	0.0180465	0.0122004	0.00999104	0.00978151	0.00978853	0.00979495
PRAISOM-RXN_p_Root_Day	2.46758e-07	3.22095e-07	3.7131e-07	4.72161e-07	5.7065e-07	6.82503e-07	8.16972e-07	9.77406e-07	1.17336e-06	1.40287e-06	1.68273e-06	2.03716e-06	2.4282e-06	2.8916e-06	3.43213e-06	4.04717e-06	4.72047e-06	5.40882e-06	5.99555e-06	6.29135e-06	5.89458e-06	5.3124e-06	5.17254e-06	2.56011e-06	7.78956e-07	1.00239e-07	2.73704e-08	2.61973e-08	2.5354e-08
LYS_pc_Leaf_Day	3.24424e-06	4.60175e-06	6.24554e-06	8.38136e-06	1.10092e-05	1.41284e-05	1.79045e-05	2.23967e-05	2.78006e-05	3.40428e-05	4.14901e-05	5.02637e-05	6.05606e-05	7.25662e-05	8.64245e-05	0.000102156	0.000119557	0.000137976	0.000155956	0.000170641	0.000176936	0.000166898	0.000131896	7.42405e-05	2.30874e-05	3.48249e-06	1.5649e-06	1.56748e-06	1.5671e-06
OROPRIBTRANS-RXN_p_Root_Night	1.478e-06	1.85889e-06	2.35838e-06	2.82362e-06	3.4126e-06	4.0815e-06	4.88566e-06	5.84508e-06	7.01694e-06	8.38942e-06	1.0063e-05	1.19942e-05	1.44544e-05	1.73817e-05	2.08389e-05	2.48733e-05	2.94977e-05	3.46472e-05	4.02152e-05	4.57491e-05	5.06463e-05	4.87829e-05	3.32286e-05	1.87806e-05	5.00405e-06	6.40949e-07	2.80824e-07	2.83599e-07	2.84505e-07
1TRANSKETO-RXN_p_Root_Day	-2.3444e-05	-3.04189e-05	-3.62385e-05	-4.71212e-05	-5.87349e-05	-7.25304e-05	-8.898e-05	-0.000108696	-0.000132423	-0.00016191	-0.000199549	-0.000247199	-0.000300331	-0.000364483	-0.000441839	-0.000534882	-0.000646306	-0.000778824	-0.000932736	-0.00110787	-0.00129444	-0.00147259	-0.00156143	-0.00171248	-0.00175906	-0.00177281	-0.00177398	-0.00177509	-0.00177618
RXN4FS-7_c_Root_Night	2.18962e-06	2.75391e-06	3.52655e-06	4.18314e-06	5.0557e-06	6.04667e-06	7.23801e-06	8.65939e-06	1.03955e-05	1.24288e-05	1.49082e-05	1.77691e-05	2.14139e-05	2.57507e-05	3.08724e-05	3.68494e-05	4.37002e-05	5.13292e-05	5.9578e-05	6.77765e-05	7.50315e-05	7.2271e-05	4.92276e-05	2.78231e-05	7.4134e-06	9.58428e-07	4.16035e-07	5.21548e-07	4.29442e-07
3-DEHYDROQUINATE-DEHYDRATASE-RXN_p_Leaf_Day	9.18363e-06	1.40073e-05	2.0196e-05	2.84217e-05	3.87357e-05	5.11208e-05	6.61408e-05	8.39962e-05	0.000105392	0.000130017	0.000159225	0.000193444	0.000233383	0.000279701	0.000332887	0.00039295	0.000459032	0.000528587	0.000596062	0.000650731	0.000673715	0.000635775	0.000504977	0.000288299	9.21237e-05	1.4397e-05	6.46484e-06	6.47112e-06	6.47315e-06
CO2_tx_Leaf_Night	-0.00348204	-0.00350727	-0.0035449	-0.00359958	-0.00367602	-0.00377902	-0.00391447	-0.00408866	-0.00430926	-0.00458356	-0.00492117	-0.00533292	-0.00583106	-0.00642923	-0.00714218	-0.00798476	-0.0089702	-0.0101066	-0.0113912	-0.0128003	-0.0142686	-0.0156718	-0.0168205	-0.0175304	-0.0178106	-0.0178778	-0.0178966	-0.0179114	-0.0179261
PRPPAMIDOTRANS-RXN_p_Leaf_Day	3.44722e-07	5.64151e-07	8.56504e-07	1.25052e-06	1.75012e-06	2.35407e-06	3.08726e-06	3.95848e-06	5.0001e-06	6.19648e-06	7.61069e-06	9.26214e-06	1.11834e-05	1.34043e-05	1.59466e-05	1.88085e-05	2.1947e-05	2.5239e-05	2.84201e-05	3.09846e-05	3.20493e-05	3.02527e-05	2.41026e-05	1.3878e-05	4.50496e-06	7.17933e-07	3.22258e-07	3.22454e-07	3.22651e-07
DUTP-PYROP-RXN_c_Root_Day	4.11541e-08	5.28797e-08	6.37923e-08	7.86936e-08	9.51083e-08	1.1375e-07	1.36162e-07	1.62901e-07	1.9556e-07	2.33811e-07	2.80454e-07	3.37278e-07	4.03904e-07	4.82999e-07	5.75768e-07	6.82525e-07	8.01873e-07	9.28919e-07	1.05127e-06	1.14547e-06	1.16606e-06	1.08833e-06	8.89472e-07	4.68081e-07	1.3395e-07	0	7.04592e-09	0	1.39473e-08
ASN_CP_Root_Night_transport	2.76252e-06	3.53086e-06	4.32384e-06	5.28121e-06	6.38282e-06	7.63392e-06	9.13799e-06	1.09325e-05	1.31243e-05	1.56913e-05	1.88216e-05	2.25848e-05	2.70886e-05	3.24385e-05	3.87242e-05	4.59839e-05	5.4153e-05	6.29549e-05	7.17153e-05	7.90422e-05	8.23632e-05	7.75784e-05	6.0306e-05	3.23394e-05	9.08176e-06	1.17188e-06	5.28432e-07	5.31021e-07	5.29482e-07
Protein_Translocation_c_Leaf_Day	4.70091e-05	7.69323e-05	0.0001168	0.000170532	0.000238661	0.000321021	0.000421004	0.000539812	0.000681856	0.000845004	0.00103786	0.00126306	0.00152506	0.00182792	0.00217461	0.00256488	0.00299288	0.00344181	0.00387561	0.00422533	0.00437051	0.00412551	0.00328683	0.00189252	0.000614334	9.79034e-05	4.39458e-05	4.39726e-05	4.39994e-05
Sucrose_CP_Root_Day_transport	0.000105222	0.000137276	0.000172529	0.000215677	0.000266397	0.000325232	0.000395932	0.000480324	0.000582661	0.000703065	0.000848747	0.00102335	0.00123198	0.00147988	0.001772	0.0021117	0.00249893	0.00292625	0.00337216	0.00378935	0.00408772	0.00411994	0.00371911	0.00291292	0.00219285	0.00193811	0.00191565	0.00191688	0.00191797
2KG_ACONITATE_mc_Root_Night	0	0	-2.05276e-05	0	0	0	-4.35496e-05	0	-6.48724e-05	0	-9.17531e-05	-0.000108682	0	0	0	0	0	-0.000230163	0	0	0	0	0	0	0	0	0	0	0
NH3_mc_Leaf_Night	-3.48734e-06	-4.45728e-06	-5.45831e-06	-6.66688e-06	-8.05753e-06	-9.63688e-06	-1.15356e-05	-1.38009e-05	-1.65678e-05	-1.98083e-05	-2.37599e-05	-2.85106e-05	-3.41961e-05	-4.09496e-05	-4.88845e-05	-5.8049e-05	-6.83615e-05	-7.94727e-05	-9.05317e-05	-9.97809e-05	-0.000103973	-9.79331e-05	-7.61289e-05	-4.08245e-05	-1.14646e-05	-1.47935e-06	-6.67079e-07	-6.70348e-07	-6.68405e-07
PALMITATE_pc_Root_Day	2.63386e-06	3.3843e-06	4.08271e-06	5.03639e-06	6.08693e-06	7.28003e-06	8.71437e-06	1.04257e-05	1.25159e-05	1.49639e-05	1.79491e-05	2.15858e-05	2.58498e-05	3.0912e-05	3.68491e-05	4.36816e-05	5.13199e-05	5.94508e-05	6.72812e-05	7.33104e-05	7.46276e-05	6.96529e-05	5.69262e-05	2.99572e-05	8.57278e-06	1.10547e-06	4.50939e-07	4.49662e-07	4.46313e-07
ACONITATEDEHYDR-RXN_m_Leaf_Night	0.000709652	0.00070697	0.000705177	0.000704032	0.00070452	0.000707659	0.000713701	0.000723625	0.000737882	0.000758447	0.000785166	0.000819604	0.000863172	0.00091765	0.000985294	0.00106913	0.00117316	0.00130301	0.00146677	0.00167678	0.00194909	0.00230457	0.0027549	0.00324788	0.00361187	0.00374309	0.00375849	0.00376159	0.00376469
ADENOSINE-KINASE-RXN_c_Root_Day	1.01239e-05	1.30084e-05	1.56929e-05	1.93586e-05	2.33966e-05	2.79826e-05	3.34959e-05	4.00737e-05	4.81079e-05	5.75175e-05	6.89917e-05	8.29705e-05	9.93603e-05	0.000118818	0.000141639	0.000167901	0.000197261	0.000228514	0.000258612	0.000281787	0.00028685	0.000267728	0.00021881	0.000115148	3.29516e-05	4.24913e-06	1.7333e-06	1.72839e-06	1.71551e-06
PHE_pc_Root_Night	2.24426e-06	3.64224e-06	5.89891e-06	6.98062e-06	8.4367e-06	1.00904e-05	1.20784e-05	1.44503e-05	1.73474e-05	1.97532e-05	2.02267e-05	2.00693e-05	2.23228e-05	2.48731e-05	2.74172e-05	2.92912e-05	2.92394e-05	2.49145e-05	1.88114e-05	4.51336e-06	0	0	8.23493e-05	0	0	0	0	0	-1.72347e-08
GLY_pc_Root_Day	5.2265e-06	0	8.09653e-06	0	0	0	0	0	2.48362e-05	0	0	4.28403e-05	5.12979e-05	0	0	0	0	0	0	0	0	0.000137676	0	0	0	0	0	0	8.78324e-07
ASPARTATE-SEMIALDEHYDE-DEHYDROGENASE-RXN_p_Root_Night	9.61302e-08	1.10851e-07	1.77174e-07	1.83012e-07	2.21187e-07	2.64542e-07	3.16663e-07	3.78848e-07	4.54802e-07	5.43758e-07	6.52234e-07	7.50428e-07	9.2731e-07	1.13939e-06	1.39561e-06	1.70812e-06	2.09341e-06	2.57504e-06	3.23065e-06	4.12822e-06	5.48614e-06	5.59697e-06	2.48229e-06	1.714e-06	3.7382e-07	4.87285e-08	3.71449e-08	3.55418e-08	3.68893e-08
ILE_CP_Root_Night_transport	3.28221e-07	4.19508e-07	5.13724e-07	6.27471e-07	7.58355e-07	9.07001e-07	1.0857e-06	1.29891e-06	1.55932e-06	1.86431e-06	2.23623e-06	2.68335e-06	3.21845e-06	3.85408e-06	4.6009e-06	5.46344e-06	6.43402e-06	7.47978e-06	8.52063e-06	9.39115e-06	9.78572e-06	9.21723e-06	7.16507e-06	3.84231e-06	1.07902e-06	1.39233e-07	6.27839e-08	6.30916e-08	6.29087e-08
DIHYDROOROT-RXN_p_Root_Day	4.44465e-06	5.71101e-06	6.88957e-06	8.49891e-06	1.02717e-05	1.22851e-05	1.47055e-05	1.75933e-05	2.11205e-05	2.52516e-05	3.02891e-05	3.64261e-05	4.36216e-05	5.21639e-05	6.21829e-05	7.37127e-05	8.66023e-05	0.000100323	0.000113537	0.000123711	0.000125934	0.000117539	9.6063e-05	5.05527e-05	1.44666e-05	1.8482e-06	7.53913e-07	7.51779e-07	7.53153e-07
ConOL_biomass_Leaf_Day	-8.70876e-07	-1.42522e-06	-2.1638e-06	-3.15921e-06	-4.42136e-06	-5.94713e-06	-7.79939e-06	-1.00004e-05	-1.26318e-05	-1.56543e-05	-1.9227e-05	-2.33991e-05	-2.82527e-05	-3.38635e-05	-4.02861e-05	-4.75162e-05	-5.54451e-05	-6.37618e-05	-7.17982e-05	-7.8277e-05	-8.09666e-05	-7.64278e-05	-6.08907e-05	-3.50602e-05	-1.1381e-05	-1.81373e-06	-8.14125e-07	-8.14621e-07	-8.15117e-07
pMET_biomass_Leaf_Day	-3.62865e-08	-5.93843e-08	-9.01583e-08	-1.31634e-07	-1.84223e-07	-2.47797e-07	-3.24974e-07	-4.16682e-07	-5.26327e-07	-6.52261e-07	-8.01125e-07	-9.74962e-07	-1.1772e-06	-1.41098e-06	-1.67859e-06	-1.97984e-06	-2.31021e-06	-2.65674e-06	-2.99159e-06	-3.26154e-06	-3.37361e-06	-3.18449e-06	-2.53711e-06	-1.46084e-06	-4.74206e-07	-7.55719e-08	-3.39219e-08	-3.39425e-08	-3.39632e-08
PREPHENATE-DEHYDROGENASE-NADP+-RXN_p_Root_Night	0	0	0	0	0	0	0	0	0	0	5.59057e-07	0	0	0	0	0	0	0	0	0	0	0	0	0	0	0	1.5412e-08	1.57207e-08	0
pSER_biomass_Root_Day	-5.51465e-06	-7.08589e-06	-8.54817e-06	-1.05449e-05	-1.27445e-05	-1.52426e-05	-1.82457e-05	-2.18287e-05	-2.62051e-05	-3.13307e-05	-3.75809e-05	-4.51953e-05	-5.41231e-05	-6.47219e-05	-7.71529e-05	-9.14584e-05	-0.000107451	-0.000124475	-0.00014087	-0.000153494	-0.000156252	-0.000145836	-0.000119189	-6.27228e-05	-1.79493e-05	-2.31457e-06	-9.44153e-07	-9.41481e-07	-9.34467e-07
PHOSGLYPHOS-RXN_c_Root_Day	-0.000108711	-0.000215982	-0.000189729	-0.000247312	-0.00031487	-0.000394661	-0.000650391	-0.000605286	-0.000743377	-0.000905755	-0.00110135	-0.00133592	-0.00161095	-0.00193616	-0.00231777	-0.00275998	-0.00326277	-0.003817	-0.00440873	-0.00498113	-0.00541078	-0.00552862	-0.00522884	-0.0042082	-0.00359721	-0.00335787	-0.00333414	-0.0033362	-0.00333835
HISTIDPHOS-RXN_p_Root_Night	1.09555e-07	1.35555e-07	1.81414e-07	2.09157e-07	2.52785e-07	3.02334e-07	3.61901e-07	4.32969e-07	5.19774e-07	6.21438e-07	7.4541e-07	8.82462e-07	1.06857e-06	1.29038e-06	1.55361e-06	1.86379e-06	2.22535e-06	2.63966e-06	3.11759e-06	3.64727e-06	4.24125e-06	4.15469e-06	2.5344e-06	1.50154e-06	3.81667e-07	4.94319e-08	2.06756e-08	2.09841e-08	2.19746e-08
Starch_biomass_Root_Day	-3.53926e-05	-4.54766e-05	-5.48614e-05	-6.76765e-05	-8.17931e-05	-9.78254e-05	-0.000117099	-0.000140095	-0.000168182	-0.000201077	-0.000241191	-0.000290059	-0.000347357	-0.000415379	-0.00049516	-0.000586972	-0.000689611	-0.00079887	-0.000904091	-0.000985108	-0.00100281	-0.000935961	-0.000764946	-0.000402549	-0.000115197	-1.48547e-05	-6.05949e-06	-6.04234e-06	-5.99733e-06
OAA_ISOCITRATE_mc_Leaf_Night	0.000396145	0	0.000319524	0	0	0	0	0	0.000215852	0	0	0	0	0	0.0013153	0	0	0	0	0	0	0	0.000608969	0	0	0	0	0	0.00189701
GLURS-RXN_c_Leaf_Day	7.22101e-06	1.18175e-05	1.79415e-05	2.61951e-05	3.66604e-05	4.93116e-05	6.46699e-05	8.29198e-05	0.000104739	0.0001298	0.000159424	0.000194017	0.000234262	0.000280785	0.000334039	0.000393988	0.000459733	0.000528691	0.000595327	0.000649047	0.000671348	0.000633714	0.000504885	0.000290707	9.43671e-05	1.50388e-05	6.75045e-06	6.75456e-06	6.75868e-06
SAICARSYN-RXN_p_Root_Day	4.89734e-06	6.29269e-06	7.59128e-06	9.36454e-06	1.13179e-05	1.35363e-05	1.62033e-05	1.93852e-05	2.32717e-05	2.78235e-05	3.3374e-05	4.01361e-05	4.80646e-05	5.74769e-05	6.85164e-05	8.12205e-05	9.54229e-05	0.000110541	0.000125101	0.000136311	0.000138761	0.000129511	0.000105847	5.57016e-05	1.594e-05	2.05548e-06	8.31418e-07	8.36091e-07	8.29863e-07
pARG_biomass_Root_Day	-4.15657e-06	-5.34085e-06	-6.44302e-06	-7.94805e-06	-9.60594e-06	-1.14888e-05	-1.37524e-05	-1.6453e-05	-1.97516e-05	-2.36149e-05	-2.83259e-05	-3.40651e-05	-4.07943e-05	-4.87829e-05	-5.81525e-05	-6.89351e-05	-8.09891e-05	-9.38208e-05	-0.000106178	-0.000115693	-0.000117772	-0.000109921	-8.98367e-05	-4.72761e-05	-1.35289e-05	-1.74456e-06	-7.11638e-07	-7.09623e-07	-7.04337e-07
PHOSPHOGLUCMUT-RXN_p_Leaf_Day	-0.000639233	-0.000664462	-0.000695136	-0.00073514	-0.000785169	-0.000846198	-0.000921704	-0.0010138	-0.00112667	-0.00126098	-0.00142357	-0.00161837	-0.00185062	-0.00212577	-0.00244899	-0.00282403	-0.00325146	-0.0037251	-0.00422491	-0.00469556	-0.00507991	-0.00525758	-0.0050603	-0.00446583	-0.00387711	-0.00365089	-0.0036315	-0.00363439	-0.00363721
RXN0-5224_p_Leaf_Day	2.92106e-05	4.78043e-05	7.25775e-05	0.000105965	0.0001483	0.000199477	0.000261604	0.000335429	0.000423693	0.00052507	0.000644905	0.000784844	0.000947644	0.00113584	0.00135126	0.00159377	0.00185972	0.00213868	0.00240823	0.00262554	0.00271575	0.00256352	0.00204237	0.00117598	0.000381736	6.08354e-05	2.73071e-05	2.73237e-05	2.73404e-05
2.5.1.19-RXN_p_Root_Night	2.40876e-06	3.84076e-06	6.18248e-06	7.29435e-06	8.81588e-06	1.05439e-05	1.26213e-05	1.50998e-05	1.81271e-05	2.06853e-05	2.13448e-05	2.13795e-05	2.39209e-05	2.68151e-05	2.97701e-05	3.21349e-05	3.26682e-05	2.90387e-05	2.37998e-05	1.05658e-05	3.91544e-06	7.44959e-06	8.63152e-05	1.29174e-06	3.02744e-07	3.93397e-08	3.07294e-08	3.1424e-08	0
PRAISOM-RXN_p_Root_Night	8.22779e-08	9.84552e-08	1.43689e-07	1.56868e-07	1.89589e-07	2.2675e-07	2.71425e-07	3.24727e-07	3.8983e-07	4.66079e-07	5.59057e-07	6.52857e-07	7.98247e-07	9.72049e-07	1.18019e-06	1.42983e-06	1.72952e-06	2.08954e-06	2.54623e-06	3.12312e-06	3.91544e-06	3.92772e-06	2.01033e-06	1.29174e-06	3.02744e-07	3.93397e-08	1.53174e-08	1.57033e-08	1.72347e-08
3PGAREARR-RXN_c_Leaf_Day	0.000165373	0.00023849	0.000328417	0.000445999	0.000591443	0.000686912	0.000874496	0.00109761	0.00152379	0.00186977	0.002044	0.00247784	0.00311385	0.00357853	0.00426127	0.00407012	0.00589058	0.0050525	0.00767595	0.00839441	0.00727528	0.00820828	0.0064943	0.00409662	0.00128384	0.000195655	7.8446e-05	8.80629e-05	8.80222e-05
DUDPKIN-RXN_c_Leaf_Day	3.62865e-08	5.93843e-08	9.01583e-08	1.31634e-07	1.84223e-07	2.47797e-07	3.24974e-07	4.16682e-07	5.26327e-07	6.52261e-07	8.01125e-07	9.74962e-07	1.1772e-06	1.41098e-06	1.67859e-06	1.97984e-06	2.31021e-06	2.65674e-06	2.99159e-06	3.26154e-06	3.37361e-06	3.18449e-06	2.53711e-06	1.46084e-06	4.74206e-07	7.55719e-08	3.39219e-08	0	3.39632e-08
SUCROSE_rev_vc_Root_Day	7.80685e-07	1.82447e-06	6.48906e-06	7.35234e-06	1.01782e-05	1.37027e-05	1.79119e-05	2.29558e-05	2.89289e-05	3.52679e-05	4.05009e-05	4.4202e-05	5.38431e-05	6.54386e-05	7.93848e-05	9.61449e-05	0.000116243	0.000140256	0.00017246	0.000214701	0.000279271	0.00036907	0.000483167	0.000530644	0.000597886	0.000622447	0.000625124	0.000625518	0.000625871
RXN-1125_c_Root_Day	3.53926e-06	4.54766e-06	5.48614e-06	6.76765e-06	8.17931e-06	9.78254e-06	1.17099e-05	1.40095e-05	1.68182e-05	2.01077e-05	2.41191e-05	2.90059e-05	3.47357e-05	4.15379e-05	4.9516e-05	5.86972e-05	6.89611e-05	7.9887e-05	9.04091e-05	9.85108e-05	0.000100281	9.35961e-05	7.64946e-05	4.02549e-05	1.15197e-05	1.48547e-06	6.05949e-07	6.04234e-07	5.99733e-07
ALANINE-AMINOTRANSFERASE-RXN_c_Leaf_Day	-9.92703e-06	-1.33838e-05	-1.73225e-05	-2.2309e-05	-2.83069e-05	-3.53247e-05	-4.38016e-05	-5.38953e-05	-6.60972e-05	-8.02553e-05	-9.72683e-05	-0.000117447	-0.000141286	-0.000169258	-0.000201746	-0.000238848	-0.000280138	-0.000324121	-0.00036736	-0.000402982	-0.000418577	-0.000394628	-0.000310064	-0.000171639	-5.16229e-05	-7.43067e-06	-3.34237e-06	-3.35096e-06	-3.34762e-06
2-ISOPROPYLMALATESYN-RXN_p_Leaf_Night	3.28221e-07	4.19508e-07	5.13724e-07	6.27471e-07	7.58355e-07	9.07001e-07	1.0857e-06	1.29891e-06	1.55932e-06	1.86431e-06	2.23623e-06	2.68335e-06	3.21845e-06	3.85408e-06	4.6009e-06	5.46344e-06	6.43402e-06	7.47978e-06	8.52063e-06	9.39115e-06	9.78572e-06	9.21723e-06	7.16507e-06	3.84231e-06	1.07902e-06	1.39233e-07	6.27839e-08	6.30916e-08	6.29087e-08
3-ISOPROPYLMALISOM-RXN_p_Root_Day	2.55133e-06	3.28816e-06	4.29004e-06	5.16006e-06	6.23639e-06	7.45879e-06	8.92835e-06	1.06817e-05	1.28232e-05	1.51668e-05	1.76146e-05	2.09292e-05	2.50484e-05	2.99374e-05	3.56676e-05	4.22526e-05	4.95951e-05	5.73734e-05	6.47626e-05	7.02441e-05	9.41035e-05	9.54813e-05	7.42229e-05	3.98025e-05	8.27189e-06	1.06639e-06	4.16973e-07	4.14332e-07	5.78298e-07
CHORISMATEMUT-RXN_p_Root_Night	2.32648e-06	3.7423e-06	6.03879e-06	7.13748e-06	8.62629e-06	1.03171e-05	1.23499e-05	1.47751e-05	1.77373e-05	2.02193e-05	2.07857e-05	2.07267e-05	2.31226e-05	2.5843e-05	2.85899e-05	3.07051e-05	3.09387e-05	2.69492e-05	2.12536e-05	7.44264e-06	0	3.52187e-06	8.43049e-05	0	0	0	1.5412e-08	1.57207e-08	-1.72347e-08
SUCROSE-SYNTHASE-RXN_c_Leaf_Day	-3.68816e-05	-4.87551e-05	-6.20984e-05	-7.86318e-05	-9.82697e-05	-0.000121186	-0.000148765	-0.000181664	-0.000221475	-0.000268152	-0.000324442	-0.000391664	-0.000471696	-0.000566447	-0.000677681	-0.000806509	-0.000952669	-0.00111301	-0.00127775	-0.00141471	-0.00151196	-0.00152329	-0.00137008	-0.00104519	-0.000753671	-0.00064791	-0.00063824	-0.000638652	-0.000639014
ASN_CP_Leaf_Day_rev_transport	8.31501e-06	1.06277e-05	1.30145e-05	1.58961e-05	1.92119e-05	2.29776e-05	2.75047e-05	3.2906e-05	3.95032e-05	4.72298e-05	5.66517e-05	6.79789e-05	8.1535e-05	9.76376e-05	0.000116557	0.000138409	0.000162997	0.00018949	0.000215858	0.000237912	0.000247908	0.000233506	0.000181517	9.73395e-05	2.73355e-05	3.52727e-06	1.59054e-06	1.59834e-06	1.5937e-06
Sucrose_CP_Leaf_Night_rev_transport	3.49584e-05	4.56077e-05	5.732e-05	7.16552e-05	8.85058e-05	0.000108053	0.000131542	0.00015958	0.00019358	0.000233582	0.000281982	0.000339991	0.000409305	0.000491665	0.000588716	0.000701577	0.000830228	0.000972199	0.00112034	0.00125895	0.00135808	0.00136878	0.00123561	0.000967769	0.000728538	0.000643905	0.000636442	0.000636853	0.000637214
RXN-9663_p_Root_Night	8.75849e-07	1.10156e-06	1.41062e-06	1.67326e-06	2.02228e-06	2.41867e-06	2.89521e-06	3.46375e-06	4.15819e-06	4.97151e-06	5.96328e-06	7.10765e-06	8.56556e-06	1.03003e-05	1.2349e-05	1.47398e-05	1.74801e-05	2.05317e-05	2.38312e-05	2.71106e-05	3.00126e-05	2.89084e-05	1.9691e-05	1.11292e-05	2.96536e-06	3.83371e-07	1.66414e-07	1.68059e-07	1.71777e-07
RXN0-2381_p_Root_Night	8.22779e-08	9.84552e-08	1.43689e-07	1.56868e-07	1.89589e-07	2.2675e-07	2.71425e-07	3.24727e-07	3.8983e-07	4.66079e-07	5.59057e-07	6.52857e-07	7.98247e-07	9.72049e-07	1.18019e-06	1.42983e-06	1.72952e-06	2.08954e-06	2.54623e-06	3.12312e-06	3.91544e-06	3.92772e-06	2.01033e-06	1.29174e-06	3.02744e-07	3.93397e-08	1.53174e-08	1.57033e-08	1.72347e-08
PGLUCISOM-RXN_c_Root_Day	0	-1.83914e-05	0	0	-8.25199e-05	0	-2.95411e-05	-0.000126869	0	-4.11649e-05	-4.74875e-05	0	0	0	0	-0.000518851	0	0	0	-0.000888208	0	0	-0.000416823	-0.000440828	-0.000479038	-0.000497757	-0.000500129	-0.000500382	-0.000500688
AMP-DEAMINASE-RXN_c_Leaf_Day	1.81432e-07	2.96921e-07	4.50792e-07	6.58169e-07	9.21116e-07	1.23898e-06	1.62487e-06	2.08341e-06	2.63163e-06	3.2613e-06	4.00562e-06	4.87481e-06	5.88599e-06	7.0549e-06	8.39294e-06	9.8992e-06	1.15511e-05	1.32837e-05	1.4958e-05	1.63077e-05	1.6868e-05	1.59225e-05	1.26856e-05	7.3042e-06	2.37103e-06	3.77859e-07	1.69609e-07	1.69713e-07	1.69816e-07
UBIQUINONE_UBIQUINOL_mc_Leaf_Day	0	4.75074e-07	0	1.05307e-06	0	0	2.5998e-06	3.33346e-06	0	5.21809e-06	0	7.79969e-06	9.41758e-06	1.12878e-05	0	1.58387e-05	1.84817e-05	0	2.39327e-05	2.60923e-05	2.69889e-05	2.54759e-05	2.02969e-05	1.16867e-05	0	0	2.71375e-07	0	2.71706e-07
RXN-9658_p_Leaf_Day	4.17295e-06	6.82919e-06	1.03682e-05	1.51379e-05	2.11857e-05	2.84966e-05	3.73721e-05	4.79185e-05	6.05276e-05	7.501e-05	9.21293e-05	0.000112121	0.000135378	0.000162263	0.000193038	0.000227682	0.000265675	0.000305525	0.000344033	0.000375077	0.000387965	0.000366217	0.000291768	0.000167997	5.45337e-05	8.69077e-06	3.90101e-06	3.90339e-06	3.90577e-06
GLT_xc_Leaf_Day	-0.00122685	-0.00141823	-0.00164054	-0.00192234	-0.00226361	-0.00266698	-0.00315581	-0.00374082	-0.00444926	-0.00527833	-0.00627575	-0.00746281	-0.00887043	-0.0105296	-0.0124678	-0.0147	-0.0172158	-0.0199524	-0.0227496	-0.0252741	-0.0269085	-0.0266643	-0.0234346	-0.0174125	-0.0119792	-0.00995278	-0.00976436	-0.00977136	-0.00977778
CDPKIN-RXN_c_Root_Day	4.11541e-08	5.28797e-08	6.37923e-08	7.86936e-08	9.51083e-08	1.1375e-07	1.36162e-07	1.62901e-07	1.9556e-07	2.33811e-07	2.80454e-07	3.37278e-07	4.03904e-07	4.82999e-07	5.75768e-07	6.82525e-07	8.01873e-07	9.28919e-07	1.05127e-06	1.14547e-06	1.16606e-06	1.08833e-06	8.89472e-07	4.68081e-07	1.3395e-07	0	0	7.02597e-09	0
DHAP_Pi_pc_Leaf_Day	0.000143846	0.000188882	0	0.000300628	0	0.000458312	0	0.000681988	0.0008294	0.00100253	0.000536666	0.00146181	0.00176018	0	0.00253025	0	0.00356249	0.00416678	0.00479466	0	0.00578653	0.00581036	0.00521097	0.00402824	0.00296928	0	0	0	0.00255861
AIRCARBOXY-RXN_p_Root_Night	1.61485e-06	2.03101e-06	2.60083e-06	3.11121e-06	3.76018e-06	4.49721e-06	5.38327e-06	6.44042e-06	7.73163e-06	9.24389e-06	1.1088e-05	1.32158e-05	1.59266e-05	1.91521e-05	2.29613e-05	2.74067e-05	3.25021e-05	3.81761e-05	4.43112e-05	5.04088e-05	5.58047e-05	5.37515e-05	3.6613e-05	2.06934e-05	5.51372e-06	7.06841e-07	3.09426e-07	3.12484e-07	3.16713e-07
HOMOSERDEHYDROG-RXN-(NADP)_p_Leaf_Day	4.78408e-05	7.4991e-05	0.000110395	0.000157739	0.000217394	0.000289241	0.000376413	0.000480021	0.000604048	0.000746667	0.000915573	0.00111317	0.00134347	0.00161018	0.00191601	0.00226091	0.00263984	0.00303807	0.00342374	0.00373554	0.00386591	0.00364864	0.00290189	0.00166293	0.000535083	8.43548e-05	3.78723e-05	3.79029e-05	3.79198e-05
pLYS_biomass_Root_Night	-5.88461e-07	-7.40113e-07	-9.4776e-07	-1.12422e-06	-1.35872e-06	-1.62504e-06	-1.94522e-06	-2.32721e-06	-2.79378e-06	-3.34023e-06	-4.00658e-06	-4.77545e-06	-5.75499e-06	-6.9205e-06	-8.29696e-06	-9.90327e-06	-1.17444e-05	-1.37947e-05	-1.60116e-05	-1.82149e-05	-2.01647e-05	-1.94228e-05	-1.32299e-05	-7.47746e-06	-1.99235e-06	-2.57578e-07	-1.1181e-07	-1.12914e-07	-1.15412e-07
ISOLEUCINE--TRNA-LIGASE-RXN_c_Leaf_Day	1.08859e-06	1.78153e-06	2.70475e-06	3.94901e-06	5.5267e-06	7.43391e-06	9.74923e-06	1.25005e-05	1.57898e-05	1.95678e-05	2.40337e-05	2.92489e-05	3.53159e-05	4.23294e-05	5.03577e-05	5.93952e-05	6.93064e-05	7.97022e-05	8.97478e-05	9.78463e-05	0.000101208	9.55348e-05	7.61133e-05	4.38252e-05	1.42262e-05	2.26716e-06	1.01766e-06	1.01828e-06	1.0189e-06
RXN0-5224_c_Leaf_Day	0.000150214	0.000215956	0.000296585	0.000401891	0.000532027	0.000686912	0.000874496	0.00109761	0.00136577	0.00167526	0.002044	0.00247784	0.00298636	0.00357853	0.00426127	0.00503538	0.00589058	0.00679465	0.00767595	0.00839441	0.0087011	0.00820828	0.0064943	0.00366741	0.00114776	0.000174601	7.8446e-05	7.85622e-05	7.85538e-05
HISTIDINE--TRNA-LIGASE-RXN_c_Leaf_Day	4.71724e-07	7.71996e-07	1.17206e-06	1.71124e-06	2.3949e-06	3.22136e-06	4.22467e-06	5.41687e-06	6.84225e-06	8.47939e-06	1.04146e-05	1.26745e-05	1.53036e-05	1.83427e-05	2.18216e-05	2.57379e-05	3.00328e-05	3.45376e-05	3.88907e-05	4.24e-05	4.38569e-05	4.13984e-05	3.29824e-05	1.89909e-05	6.16468e-06	9.82435e-07	4.40984e-07	4.41253e-07	4.41522e-07
MALONYL-COA-ACP-TRANSACYL-RXN_p_Root_Day	2.63386e-06	3.3843e-06	4.08271e-06	5.03639e-06	6.08693e-06	7.28003e-06	8.71437e-06	1.04257e-05	1.25159e-05	1.49639e-05	1.79491e-05	2.15858e-05	2.58498e-05	3.0912e-05	3.68491e-05	4.36816e-05	5.13199e-05	5.94508e-05	6.72812e-05	7.33104e-05	7.46276e-05	6.96529e-05	5.69262e-05	2.99572e-05	8.57278e-06	1.10547e-06	4.50939e-07	4.49662e-07	4.46313e-07
6PGLUCONDEHYDROG-RXN_c_Leaf_Night	0.000750971	0.00076049	0.000773802	0.000792501	0.000817626	0.00085018	0.000891911	0.000944329	0.00100968	0.00108922	0.00118618	0.00130322	0.00144355	0.00161061	0.00180794	0.00203867	0.00230478	0.00260571	0.0029358	0.00327993	0.00360835	0.00386913	0.00399335	0.00394803	0.00383134	0.00377613	0.0037731	0.00377623	0.00377936
FUMHYDR-RXN_m_Leaf_Day	2.90292e-07	0	7.21267e-07	0	1.47379e-06	1.98238e-06	0	0	4.21061e-06	0	6.409e-06	0	0	0	1.34287e-05	0	0	2.12539e-05	0	0	0	0	0	0	3.79365e-06	6.04575e-07	0	2.7154e-07	0
L-ASPARTATE_GLU_mc_Root_Day	0	0	2.79421e-05	0	4.2133e-05	0	6.03198e-05	0	8.66333e-05	0	0.000124241	0	0.000179062	0.000213791	0.000254441	0	0.000352708	0.000406936	0	0	0	0	0	0.000182663	0	0	0	0	0
LEU_CP_Root_Day_transport	9.87922e-07	1.26269e-06	1.54627e-06	1.88865e-06	2.2826e-06	2.73001e-06	3.26789e-06	3.90963e-06	4.69345e-06	5.61146e-06	6.7309e-06	8.0767e-06	9.68733e-06	1.16005e-05	1.38484e-05	1.64446e-05	1.9366e-05	2.25136e-05	2.56465e-05	2.82667e-05	2.94544e-05	2.77433e-05	2.15664e-05	1.15651e-05	3.24778e-06	4.19081e-07	1.88975e-07	1.89901e-07	1.89351e-07
PREPHENATE-TRANSAMINE-RXN_p_Root_Day	1.26446e-05	1.53927e-05	1.73937e-05	2.14833e-05	2.59646e-05	3.10539e-05	3.63553e-05	4.34946e-05	5.3388e-05	6.34148e-05	7.95326e-05	0.000101669	0.000123681	0.000149953	0.000181271	0.000214435	0.000262536	0.000314226	0.000367398	0.000420916	0.000436546	0.000416904	0.000242516	0.000175259	4.92174e-05	6.35082e-06	2.58929e-06	2.65889e-06	2.62476e-06
RXN-9540_p_Root_Day	2.63386e-06	3.3843e-06	4.08271e-06	5.03639e-06	6.08693e-06	7.28003e-06	8.71437e-06	1.04257e-05	1.25159e-05	1.49639e-05	1.79491e-05	2.15858e-05	2.58498e-05	3.0912e-05	3.68491e-05	4.36816e-05	5.13199e-05	5.94508e-05	6.72812e-05	7.33104e-05	7.46276e-05	6.96529e-05	5.69262e-05	2.99572e-05	8.57278e-06	1.10547e-06	4.50939e-07	4.49662e-07	4.46313e-07
O2_tx_Root_Day	0.000474386	0.000632901	0.000812476	0.00104004	0.00131024	0.00162813	0.00201026	0.0024664	0.0030169	0.0036658	0.00444772	0.00538409	0.00649563	0.0078147	0.00936911	0.0111802	0.0132545	0.0155655	0.0180167	0.0203984	0.0222724	0.0231218	0.0222431	0.0193389	0.0165169	0.01545	0.0153586	0.0153679	0.0153769
2.3.1.180-RXN_p_Leaf_Day	4.17295e-06	6.82919e-06	1.03682e-05	1.51379e-05	2.11857e-05	2.84966e-05	3.73721e-05	4.79185e-05	6.05276e-05	7.501e-05	9.21293e-05	0.000112121	0.000135378	0.000162263	0.000193038	0.000227682	0.000265675	0.000305525	0.000344033	0.000375077	0.000387965	0.000366217	0.000291768	0.000167997	5.45337e-05	8.69077e-06	3.90101e-06	3.90339e-06	3.90577e-06
Pi_H+_mc_Root_Day	-0.00164967	-0.00219875	-0.00281525	-0.00359765	-0.00452622	-0.00561499	-0.0069253	-0.0084884	-0.0103769	-0.0125942	-0.0152667	-0.0184613	-0.0222487	-0.0267317	-0.0319961	-0.0380985	-0.0450351	-0.0526722	-0.060601	-0.0679842	-0.0731085	-0.0740359	-0.0681648	-0.0546766	-0.042331	-0.0377383	-0.0373318	-0.0373547	-0.0373761
GCVMULTI-RXN_m_Root_Day	7.22321e-06	9.26648e-06	1.12286e-05	1.38107e-05	1.66915e-05	1.99632e-05	2.38964e-05	2.85891e-05	3.43209e-05	4.10338e-05	4.92197e-05	5.91534e-05	7.08713e-05	8.47849e-05	0.000101112	0.000119922	0.000140991	0.000163501	0.000185729	0.000203324	0.000207826	0.000194519	0.000156577	8.28656e-05	2.36058e-05	3.03616e-06	1.29109e-06	1.27825e-06	1.29084e-06
DCDPKIN-RXN_c_Leaf_Day	1.81432e-08	2.96921e-08	4.50792e-08	6.58169e-08	9.21116e-08	1.23898e-07	1.62487e-07	2.08341e-07	2.63163e-07	3.2613e-07	4.00562e-07	4.87481e-07	5.88599e-07	7.0549e-07	8.39294e-07	9.8992e-07	1.15511e-06	1.32837e-06	1.4958e-06	1.63077e-06	1.6868e-06	1.59225e-06	1.26856e-06	7.3042e-07	2.37103e-07	3.77859e-08	1.69609e-08	1.69713e-08	1.69816e-08
RXN-9524_p_Leaf_Day	4.17295e-06	6.82919e-06	1.03682e-05	1.51379e-05	2.11857e-05	2.84966e-05	3.73721e-05	4.79185e-05	6.05276e-05	7.501e-05	9.21293e-05	0.000112121	0.000135378	0.000162263	0.000193038	0.000227682	0.000265675	0.000305525	0.000344033	0.000375077	0.000387965	0.000366217	0.000291768	0.000167997	5.45337e-05	8.69077e-06	3.90101e-06	3.90339e-06	3.90577e-06
ISOCITDEH-RXN_m_Root_Day	5.87365e-05	7.92349e-05	0.000104334	0.000134991	0.000172042	0.000216354	0.000269396	0.000332855	0.000409037	0.000500119	0.000609372	0.000740471	0.00089771	0.001086	0.00131078	0.00157769	0.00189202	0.00225742	0.00267365	0.00313236	0.00361027	0.00406031	0.00441002	0.00459724	0.0046496	0.00465626	0.00465908	0.0046619	0.00466473
GLYOHMETRANS-RXN_m_Leaf_Night	-5.59343e-06	0	-8.75471e-06	0	0	0	-1.85022e-05	0	0	0	0	0	-5.48478e-05	0	0	-9.31061e-05	0	0	0	0	0	0	0	0	-1.83883e-05	-2.37276e-06	0	0	0
DIHYDROOROT-RXN_p_Root_Night	1.478e-06	1.85889e-06	2.35838e-06	2.82362e-06	3.4126e-06	4.0815e-06	4.88566e-06	5.84508e-06	7.01694e-06	8.38942e-06	1.0063e-05	1.19942e-05	1.44544e-05	1.73817e-05	2.08389e-05	2.48733e-05	2.94977e-05	3.46472e-05	4.02152e-05	4.57491e-05	5.06463e-05	4.87829e-05	3.32286e-05	1.87806e-05	5.00405e-06	6.40949e-07	2.80824e-07	2.83599e-07	2.84505e-07
RXN0-2381_p_Leaf_Day	1.71284e-06	2.44934e-06	3.34816e-06	4.51976e-06	5.96518e-06	7.6837e-06	9.76468e-06	1.224e-05	1.52161e-05	1.8652e-05	2.27478e-05	2.75693e-05	3.32233e-05	3.98105e-05	4.74087e-05	5.60278e-05	6.55543e-05	7.56299e-05	8.54572e-05	9.34742e-05	9.69022e-05	9.14102e-05	7.22908e-05	4.07724e-05	1.27292e-05	1.93017e-06	8.67257e-07	8.68595e-07	8.68459e-07
GLUTAMINESYN-RXN_m_Root_Day	2.14062e-05	2.73964e-05	2.96749e-05	3.85655e-05	4.66099e-05	5.57459e-05	6.67292e-05	7.98332e-05	9.58386e-05	0.000115407	0.000141319	0.000175668	0.000210619	0.000252129	0.000300881	0.000357138	0.000420343	0.000488249	0.000555645	0.000610995	0.000632542	0.000586996	0.00042747	0.000249659	7.41387e-05	9.5076e-06	1.74829e-06	1.78801e-06	1.75828e-06
ADENYL-KIN-RXN_m_Root_Day	0.000105332	0.000135408	0.000163128	0.000201416	0.00024343	0.000291144	0.000348507	0.000416945	0.000500537	0.000598439	0.000717822	0.000863439	0.00103385	0.00123615	0.00147339	0.0017463	0.00205121	0.00237543	0.00268666	0.00292428	0.0029702	0.00276974	0.00243408	0.0019603	0.00147421	0.00130008	0.00128415	0.00128503	0.00128581
PHENYLALANINE--TRNA-LIGASE-RXN_c_Leaf_Day	1.45146e-06	2.37537e-06	3.60633e-06	5.26535e-06	7.36893e-06	9.91188e-06	1.2999e-05	1.66673e-05	2.10531e-05	2.60904e-05	3.2045e-05	3.89985e-05	4.70879e-05	5.64392e-05	6.71435e-05	7.91936e-05	9.24085e-05	0.00010627	0.000119664	0.000130462	0.000134944	0.00012738	0.000101484	5.84336e-05	1.89683e-05	3.02288e-06	1.35687e-06	1.3577e-06	1.35853e-06
ACETOLACTREDUCTOISOM-RXN_p_Leaf_Day	8.30281e-06	1.21727e-05	1.6999e-05	2.33444e-05	3.12297e-05	4.06467e-05	5.20577e-05	6.56275e-05	8.19175e-05	0.000100699	0.000123036	0.000149276	0.000179981	0.000215681	0.000256778	0.000303305	0.000354626	0.000408789	0.000461493	0.000504359	0.000522553	0.000493021	0.000390648	0.000221523	6.98852e-05	1.07436e-05	4.8259e-06	4.83208e-06	4.83237e-06
Sucrose_CP_Leaf_Day_rev_transport	0.000105222	0.000137276	0.000172529	0.000215677	0.000266397	0.000325232	0.000395932	0.000480324	0.000582661	0.000703065	0.000848747	0.00102335	0.00123198	0.00147988	0.001772	0.0021117	0.00249893	0.00292625	0.00337216	0.00378935	0.00408772	0.00411994	0.00371911	0.00291292	0.00219285	0.00193811	0.00191565	0.00191688	0.00191797
RXN-9648_p_Root_Night	8.75849e-07	1.10156e-06	1.41062e-06	1.67326e-06	2.02228e-06	2.41867e-06	2.89521e-06	3.46375e-06	4.15819e-06	4.97151e-06	5.96328e-06	7.10765e-06	8.56556e-06	1.03003e-05	1.2349e-05	1.47398e-05	1.74801e-05	2.05317e-05	2.38312e-05	2.71106e-05	3.00126e-05	2.89084e-05	1.9691e-05	1.11292e-05	2.96536e-06	3.83371e-07	1.66414e-07	1.68059e-07	1.71777e-07
PYRUVATE_pc_Root_Day	0	0	0	0	0	0	0	0	0	0	0	0	0	0	0	0	0	0	0	0	0	0	0	0.000209343	6.75654e-05	8.70132e-06	4.01864e-06	3.90284e-06	3.55686e-06
RXN-9663_p_Leaf_Day	4.17295e-06	6.82919e-06	1.03682e-05	1.51379e-05	2.11857e-05	2.84966e-05	3.73721e-05	4.79185e-05	6.05276e-05	7.501e-05	9.21293e-05	0.000112121	0.000135378	0.000162263	0.000193038	0.000227682	0.000265675	0.000305525	0.000344033	0.000375077	0.000387965	0.000366217	0.000291768	0.000167997	5.45337e-05	8.69077e-06	3.90101e-06	3.90339e-06	3.90577e-06
PYRUVATE_pc_Root_Night	2.27999e-07	0	0	0	0	0	0	0	0	0	0	1.51104e-06	2.49623e-06	3.71594e-06	5.32593e-06	7.60162e-06	1.10073e-05	1.63463e-05	1.95151e-05	2.42705e-05	9.448e-05	0.000107427	4.41921e-05	4.60022e-05	4.14233e-06	5.0901e-07	2.46165e-07	2.60977e-07	7.2945e-07
THREDEHYD-RXN_p_Root_Day	0	0	0	0	0	0	0	0	0	0	0	0	0	0	0	0	0	0	0	0	0	0	0	0	0	0	-3.20658e-08	0	-3.24206e-08
pPHE_biomass_Leaf_Day	-1.45146e-06	-2.37537e-06	-3.60633e-06	-5.26535e-06	-7.36893e-06	-9.91188e-06	-1.2999e-05	-1.66673e-05	-2.10531e-05	-2.60904e-05	-3.2045e-05	-3.89985e-05	-4.70879e-05	-5.64392e-05	-6.71435e-05	-7.91936e-05	-9.24085e-05	-0.00010627	-0.000119664	-0.000130462	-0.000134944	-0.00012738	-0.000101484	-5.84336e-05	-1.89683e-05	-3.02288e-06	-1.35687e-06	-1.3577e-06	-1.35853e-06
SER_xc_Leaf_Day	-0.00118811	-0.00137294	-0.00159073	-0.00186848	-0.00220667	-0.00260779	-0.00309416	-0.00367612	-0.00438006	-0.00520305	-0.00619154	-0.00736619	-0.00875708	-0.0103942	-0.0123044	-0.0145016	-0.0169752	-0.0196633	-0.022409	-0.0248871	-0.0264972	-0.026279	-0.0231551	-0.0172952	-0.011967	-0.00995587	-0.0097657	-0.00977273	-0.00977912
UGD-RXN_c_Root_Night	5.73407e-06	7.2118e-06	9.23514e-06	1.09546e-05	1.32396e-05	1.58347e-05	1.89545e-05	2.26768e-05	2.72231e-05	3.25478e-05	3.90408e-05	4.65329e-05	5.60777e-05	6.74347e-05	8.08471e-05	9.64993e-05	0.00011444	0.000134418	0.00015602	0.00017749	0.000196489	0.00018926	0.000128915	7.28618e-05	1.94138e-05	2.50988e-06	1.08949e-06	1.10026e-06	1.1246e-06
BRANCHED-CHAINAMINOTRANSFERVAL-RXN_p_Root_Night	-1.78352e-07	-2.10911e-07	-3.17049e-07	-3.3988e-07	-4.10776e-07	-4.91292e-07	-5.88089e-07	-7.03575e-07	-8.44632e-07	-1.00984e-06	-1.21129e-06	-1.40778e-06	-1.72715e-06	-2.10931e-06	-2.56831e-06	-3.12195e-06	-3.79268e-06	-4.60968e-06	-5.67287e-06	-7.0575e-06	-9.03433e-06	-9.11884e-06	-4.43786e-06	-2.92295e-06	-6.68317e-07	-8.69353e-08	-3.30456e-08	-3.39977e-08	-3.79072e-08
VAL_CP_Leaf_Day_rev_transport	1.97584e-06	2.52538e-06	3.09255e-06	3.77729e-06	4.5652e-06	5.46002e-06	6.53578e-06	7.81925e-06	9.3869e-06	1.12229e-05	1.34618e-05	1.61534e-05	1.93747e-05	2.3201e-05	2.76968e-05	3.28892e-05	3.87319e-05	4.50273e-05	5.1293e-05	5.65334e-05	5.89087e-05	5.54865e-05	4.31328e-05	2.31302e-05	6.49556e-06	8.38162e-07	3.77951e-07	3.79803e-07	3.78702e-07
GLYCINE-AMINOTRANSFERASE-RXN_x_Leaf_Day	0.00122685	0.00141823	0.00164054	0.00192234	0.00226361	0.00266698	0.00315581	0.00374082	0.00444926	0.00527833	0.00627575	0.00746281	0.00887043	0.0105296	0.0124678	0.0147	0.0172158	0.0199524	0.0227496	0.0252741	0.0269085	0.0266643	0.0234346	0.0174125	0.0119792	0.00995278	0.00976436	0.00977136	0.00977778
RXN-1143_c_Leaf_Day	1.01602e-06	1.66276e-06	2.52443e-06	3.68575e-06	5.15825e-06	6.93831e-06	9.09928e-06	1.16671e-05	1.47371e-05	1.82633e-05	2.24315e-05	2.72989e-05	3.29615e-05	3.95074e-05	4.70005e-05	5.54355e-05	6.4686e-05	7.43887e-05	8.37646e-05	9.13232e-05	9.4461e-05	8.91658e-05	7.10391e-05	4.09035e-05	1.32778e-05	2.11601e-06	9.49812e-07	9.50391e-07	9.5097e-07
ILE_pc_Root_Night	1.7813e-07	2.27501e-07	2.77631e-07	3.3988e-07	4.10776e-07	4.91292e-07	5.88089e-07	7.03575e-07	8.44632e-07	1.00984e-06	1.21129e-06	1.45423e-06	1.74359e-06	2.08727e-06	2.4909e-06	2.9567e-06	3.48005e-06	4.0424e-06	5.25679e-06	6.28217e-06	5.23939e-06	4.92503e-06	3.87195e-06	2.06745e-06	6.35328e-07	8.24038e-08	3.90033e-08	3.93887e-08	4.02602e-08
6PGLUCONDEHYDROG-RXN_p_Root_Night	3.81203e-05	5.09868e-05	7.28929e-05	8.91562e-05	0.0001122	0.000139487	0.000172177	0.000211267	0.000258347	0.000312772	0.00037413	0.000442056	0.000534585	0.000645223	0.000776883	0.000932345	0.00111376	0.00132158	0.00155481	0.00180643	0.0020654	0.00229003	0.00246991	0.00239237	0.00234518	0.00233076	0.00233036	0.00233179	0.00233312
pCYS_biomass_Root_Night	-2.05277e-07	-2.58179e-07	-3.30614e-07	-3.92169e-07	-4.73972e-07	-5.66875e-07	-6.78564e-07	-8.11817e-07	-9.74575e-07	-1.1652e-06	-1.39764e-06	-1.66585e-06	-2.00755e-06	-2.41413e-06	-2.89429e-06	-3.45463e-06	-4.0969e-06	-4.81211e-06	-5.58544e-06	-6.35405e-06	-7.03421e-06	-6.7754e-06	-4.61508e-06	-2.60842e-06	-6.95006e-07	-8.98527e-08	-3.90033e-08	-3.93887e-08	-4.02602e-08
SERINE-GLYOXYLATE-AMINOTRANSFERASE-RXN_x_Leaf_Day	0.00118811	0.00137294	0.00159073	0.00186848	0.00220667	0.00260779	0.00309416	0.00367612	0.00438006	0.00520305	0.00619154	0.00736619	0.00875708	0.0103942	0.0123044	0.0145016	0.0169752	0.0196633	0.022409	0.0248871	0.0264972	0.026279	0.0231551	0.0172952	0.011967	0.00995587	0.0097657	0.00977273	0.00977912
PHOSPHOGLUCMUT-RXN_c_Leaf_Day	-0.000117614	-0.000157556	-0.000203318	-0.00026063	-0.000329309	-0.000409854	-0.000506911	-0.000622621	-0.000762402	-0.000925812	-0.00112233	-0.0013563	-0.00163399	-0.00196173	-0.00234523	-0.00278782	-0.00328787	-0.00383353	-0.00439494	-0.00492026	-0.00526473	-0.00522172	-0.00458553	-0.0034118	-0.00235479	-0.00196392	-0.00192723	-0.00192848	-0.00192957
PHOSGLYPHOS-RXN_c_Root_Night	-6.39637e-05	-8.64051e-05	-0.000116236	-0.000148666	-0.000189683	-0.000238404	-0.000296931	-0.000366824	-0.000450909	-0.000550009	-0.00066814	-0.000806098	-0.000975183	-0.00117614	-0.00141377	-0.00169241	-0.00201496	-0.00238083	-0.00277566	-0.00317651	-0.00349472	-0.00377393	-0.00384	-0.00361828	-0.00336202	-0.00325697	-0.00324815	-0.00325013	-0.00325189
PYRUVATE_H+_mc_Root_Day	-0.000126504	-0.000169851	-0.00021827	-0.000281308	-0.000355957	-0.000443801	-0.000549532	-0.000675659	-0.000827859	-0.00100676	-0.00122251	-0.00148046	-0.00178502	-0.00214536	-0.00256843	-0.00305896	-0.00361697	-0.00423244	-0.0048795	-0.00549398	-0.00593261	-0.00601558	-0.0056272	-0.00464109	-0.00372476	-0.00337434	-0.00334251	-0.00334454	-0.00334635
SUC_Pi_mc_Root_Night	0	0	0	0	0	0	0	0	0	0	0	0	0	0	0	0	0	0	0	0	0	0	0	0	0	0	0	-6.76008e-08	0
Protein_Processing_c_Leaf_Day	4.70091e-05	7.69323e-05	0.0001168	0.000170532	0.000238661	0.000321021	0.000421004	0.000539812	0.000681856	0.000845004	0.00103786	0.00126306	0.00152506	0.00182792	0.00217461	0.00256488	0.00299288	0.00344181	0.00387561	0.00422533	0.00437051	0.00412551	0.00328683	0.00189252	0.000614334	9.79034e-05	4.39458e-05	4.39726e-05	4.39994e-05
RXN-9652_p_Leaf_Day	4.17295e-06	6.82919e-06	1.03682e-05	1.51379e-05	2.11857e-05	2.84966e-05	3.73721e-05	4.79185e-05	6.05276e-05	7.501e-05	9.21293e-05	0.000112121	0.000135378	0.000162263	0.000193038	0.000227682	0.000265675	0.000305525	0.000344033	0.000375077	0.000387965	0.000366217	0.000291768	0.000167997	5.45337e-05	8.69077e-06	3.90101e-06	3.90339e-06	3.90577e-06
ATPase_tx_Leaf_Day	-0.00942087	-0.00949054	-0.00959632	-0.00975075	-0.00996688	-0.0102576	-0.0106389	-0.0111277	-0.0117452	-0.0125104	-0.0134503	-0.0145942	-0.0159752	-0.0176306	-0.0195999	-0.0219227	-0.0246331	-0.02775	-0.0312597	-0.0350862	-0.0390441	-0.0427802	-0.0457567	-0.0474706	-0.0480269	-0.0481156	-0.0481554	-0.0481952	-0.048235
Coumarate_biomass_Leaf_Day	-9.97878e-07	-1.63307e-06	-2.47935e-06	-3.61993e-06	-5.06614e-06	-6.81442e-06	-8.9368e-06	-1.14588e-05	-1.4474e-05	-1.79372e-05	-2.20309e-05	-2.68114e-05	-3.23729e-05	-3.88019e-05	-4.61612e-05	-5.44456e-05	-6.35309e-05	-7.30604e-05	-8.22688e-05	-8.96924e-05	-9.27742e-05	-8.75736e-05	-6.97706e-05	-4.01731e-05	-1.30407e-05	-2.07823e-06	-9.32851e-07	-9.3342e-07	-9.33989e-07
RXN-9663_p_Root_Day	2.63386e-06	3.3843e-06	4.08271e-06	5.03639e-06	6.08693e-06	7.28003e-06	8.71437e-06	1.04257e-05	1.25159e-05	1.49639e-05	1.79491e-05	2.15858e-05	2.58498e-05	3.0912e-05	3.68491e-05	4.36816e-05	5.13199e-05	5.94508e-05	6.72812e-05	7.33104e-05	7.46276e-05	6.96529e-05	5.69262e-05	2.99572e-05	8.57278e-06	1.10547e-06	4.50939e-07	4.49662e-07	4.46313e-07
pILE_biomass_Root_Day	-1.5227e-06	-1.95655e-06	-2.36031e-06	-2.91166e-06	-3.51901e-06	-4.20877e-06	-5.038e-06	-6.02734e-06	-7.23574e-06	-8.651e-06	-1.03768e-05	-1.24793e-05	-1.49444e-05	-1.7871e-05	-2.13034e-05	-2.52534e-05	-2.96693e-05	-3.437e-05	-3.88969e-05	-4.23826e-05	-4.31441e-05	-4.02681e-05	-3.29105e-05	-1.7319e-05	-4.95614e-06	-6.39097e-07	-2.60699e-07	-2.59961e-07	-2.58025e-07
ASP_CP_Leaf_Night_rev_transport	2.59841e-06	3.32111e-06	4.06698e-06	4.96748e-06	6.00365e-06	7.18042e-06	8.59514e-06	1.0283e-05	1.23446e-05	1.47592e-05	1.77035e-05	2.12432e-05	2.54794e-05	3.05114e-05	3.64238e-05	4.32522e-05	5.0936e-05	5.9215e-05	6.7455e-05	7.43466e-05	7.74703e-05	7.29698e-05	5.67235e-05	3.04183e-05	8.54225e-06	1.10226e-06	4.9704e-07	4.99475e-07	4.98027e-07
pLEU_biomass_Leaf_Day	-2.54005e-06	-4.1569e-06	-6.31108e-06	-9.21437e-06	-1.28956e-05	-1.73458e-05	-2.27482e-05	-2.91678e-05	-3.68429e-05	-4.56583e-05	-5.60787e-05	-6.82473e-05	-8.24038e-05	-9.87686e-05	-0.000117501	-0.000138589	-0.000161715	-0.000185972	-0.000209411	-0.000228308	-0.000236152	-0.000222915	-0.000177598	-0.000102259	-3.31944e-05	-5.29003e-06	-2.37453e-06	-2.37598e-06	-2.37743e-06
3PGAREARR-RXN_c_Leaf_Night	0.000699368	0.000719703	0.000744632	0.000777432	0.000818872	0.000869963	0.000933711	0.00101207	0.00110865	0.00122435	0.00136489	0.00153383	0.00173581	0.00197566	0.00225811	0.00258677	0.00296273	0.00338171	0.00382852	0.00425401	0.00462312	0.00482642	0.00473746	0.0043183	0.00388455	0.00371742	0.00370418	0.00370719	0.00371015
ALA_CP_Root_Day_transport	7.9857e-06	1.02068e-05	1.2499e-05	1.52666e-05	1.8451e-05	2.20676e-05	2.64154e-05	3.16028e-05	3.79387e-05	4.53593e-05	5.44081e-05	6.52866e-05	7.83059e-05	9.37708e-05	0.000111941	0.000132927	0.000156542	0.000181985	0.000207309	0.000228489	0.000238089	0.000224258	0.000174328	9.34845e-05	2.62529e-05	3.38757e-06	1.52755e-06	1.53504e-06	1.53059e-06
PHE_pc_Leaf_Day	6.26843e-06	9.82612e-06	1.44654e-05	2.06694e-05	2.84867e-05	3.79016e-05	4.93247e-05	6.29017e-05	7.91543e-05	9.78432e-05	0.000119977	0.000145871	0.000176049	0.000210998	0.000251075	0.00029627	0.000345925	0.000398109	0.000448647	0.000489505	0.000506588	0.000478117	0.000380264	0.000217911	7.0118e-05	1.10541e-05	4.96288e-06	4.96689e-06	4.96911e-06
TIGLYLCOA-HYDROXY-RXN_m_Root_Night	0	0	0	0	0	0	0	0	0	0	0	0	0	0	0	0	0	0	0	0	0	0	0	0	0	0	0	3.38004e-08	0
pMET_biomass_Root_Day	-4.11541e-08	-5.28797e-08	-6.37923e-08	-7.86936e-08	-9.51083e-08	-1.1375e-07	-1.36162e-07	-1.62901e-07	-1.9556e-07	-2.33811e-07	-2.80454e-07	-3.37278e-07	-4.03904e-07	-4.82999e-07	-5.75768e-07	-6.82525e-07	-8.01873e-07	-9.28919e-07	-1.05127e-06	-1.14547e-06	-1.16606e-06	-1.08833e-06	-8.89472e-07	-4.68081e-07	-1.3395e-07	-1.72729e-08	-7.04592e-09	-7.02597e-09	-6.97364e-09
GLUTDECARBOX-RXN_c_Root_Night	0	0	0	0	0	0	0	0	0	0	0	0	0	0	0	0	0	0	0	0	0	0	0	0	0	0	0	3.38004e-08	0
RXN-8991_p_Leaf_Day	3.52798e-06	5.41959e-06	7.85736e-06	1.1103e-05	1.51782e-05	2.00758e-05	2.60161e-05	3.30774e-05	4.15363e-05	5.12697e-05	6.28096e-05	7.6324e-05	9.20911e-05	0.000110369	0.00013135	0.000155033	0.000181081	0.000208486	0.000235058	0.000256575	0.000265607	0.000250658	0.000199164	0.000113824	3.64422e-05	5.70911e-06	2.56351e-06	2.56588e-06	2.56678e-06
SULFATE-ADENYLYLTRANS-RXN_p_Leaf_Day	1.23947e-06	1.75328e-06	2.37372e-06	3.17897e-06	4.16879e-06	5.34295e-06	6.76426e-06	8.45518e-06	1.04897e-05	1.28403e-05	1.56454e-05	1.89512e-05	2.28319e-05	2.73579e-05	3.25837e-05	3.85176e-05	4.50828e-05	5.20338e-05	5.88215e-05	6.43671e-05	6.67469e-05	6.29587e-05	4.97425e-05	2.79786e-05	8.68865e-06	1.30812e-06	5.87844e-07	5.88832e-07	5.88673e-07
4-COUMARATE--COA-LIGASE-RXN_c_Leaf_Day	2.61263e-06	4.27567e-06	6.4914e-06	9.47763e-06	1.32641e-05	1.78414e-05	2.33982e-05	3.00011e-05	3.78955e-05	4.69628e-05	5.7681e-05	7.01972e-05	8.47582e-05	0.000101591	0.000120858	0.000142549	0.000166335	0.000191285	0.000215395	0.000234831	0.0002429	0.000229284	0.000182672	0.000105181	3.41429e-05	5.44118e-06	2.44237e-06	2.44386e-06	2.44535e-06
CYTOCHROME-C-OXIDASE-RXN_m_Root_Night	0.000194063	0.000259882	0.000340563	0.000435467	0.000551318	0.000688236	0.000852725	0.00104914	0.00128583	0.00156484	0.0018989	0.00229622	0.00277452	0.00334291	0.00401441	0.00480016	0.00570632	0.00672743	0.00784183	0.0089811	0.0100377	0.0106298	0.0103839	0.00949042	0.00852117	0.00815734	0.00812739	0.00813244	0.00813748
Coumarate_biomass_Root_Night	-2.46333e-07	-3.09815e-07	-3.96737e-07	-4.70603e-07	-5.68766e-07	-6.80251e-07	-8.14276e-07	-9.74181e-07	-1.16949e-06	-1.39824e-06	-1.67717e-06	-1.99903e-06	-2.40907e-06	-2.89696e-06	-3.47315e-06	-4.14556e-06	-4.91628e-06	-5.77453e-06	-6.70253e-06	-7.62486e-06	-8.44105e-06	-8.13048e-06	-5.5381e-06	-3.1301e-06	-8.34008e-07	-1.07823e-07	-4.6804e-08	-4.72665e-08	-4.83122e-08
RXN-9655_p_Root_Night	8.75849e-07	1.10156e-06	1.41062e-06	1.67326e-06	2.02228e-06	2.41867e-06	2.89521e-06	3.46375e-06	4.15819e-06	4.97151e-06	5.96328e-06	7.10765e-06	8.56556e-06	1.03003e-05	1.2349e-05	1.47398e-05	1.74801e-05	2.05317e-05	2.38312e-05	2.71106e-05	3.00126e-05	2.89084e-05	1.9691e-05	1.11292e-05	2.96536e-06	3.83371e-07	1.66414e-07	1.68059e-07	1.71777e-07
DIHYDRODIPICSYN-RXN_p_Leaf_Day	3.24424e-06	4.60175e-06	6.24554e-06	8.38136e-06	1.10092e-05	1.41284e-05	1.79045e-05	2.23967e-05	2.78006e-05	3.40428e-05	4.14901e-05	5.02637e-05	6.05606e-05	7.25662e-05	8.64245e-05	0.000102156	0.000119557	0.000137976	0.000155956	0.000170641	0.000176936	0.000166898	0.000131896	7.42405e-05	2.30874e-05	3.48249e-06	1.5649e-06	1.56748e-06	1.5671e-06
PHOSGLYPHOS-RXN_c_Leaf_Day	0	0	0	0	0	0	0	0	0	0	0	0	0	0	0	0	-0.00137079	0	0	-0.00197724	0	0	0	0	0	0	0	0	0
DCDPKIN-RXN_c_Root_Night	1.36851e-08	1.72119e-08	2.20409e-08	2.61446e-08	3.15981e-08	3.77917e-08	4.52376e-08	5.41212e-08	6.49717e-08	7.76798e-08	9.31762e-08	1.11057e-07	1.33837e-07	1.60942e-07	1.92953e-07	2.30309e-07	2.73127e-07	3.20807e-07	3.72363e-07	4.23603e-07	4.68947e-07	4.51694e-07	3.07672e-07	1.73894e-07	4.63338e-08	5.99018e-09	2.60022e-09	2.62592e-09	2.68401e-09
TRP_pc_Root_Day	2.46758e-07	3.22095e-07	3.7131e-07	4.72161e-07	5.7065e-07	6.82503e-07	8.16972e-07	9.77406e-07	1.17336e-06	1.40287e-06	1.68273e-06	2.03716e-06	2.4282e-06	2.8916e-06	3.43213e-06	4.04717e-06	4.72047e-06	5.40882e-06	5.99555e-06	6.29135e-06	5.89458e-06	5.3124e-06	5.17254e-06	2.56011e-06	7.78956e-07	1.00239e-07	2.73704e-08	2.61973e-08	2.5354e-08
DHAP_3PGA_pc_Leaf_Day	0	0	0.000238955	0	0	0	0	0	0	0	0.000674976	0	0	0	0	0	0	0	0	0	0	0	0	0	0	0	0.00255552	0	0
HISTAMINOTRANS-RXN_p_Root_Day	3.29159e-07	4.25179e-07	5.05252e-07	6.29549e-07	7.60866e-07	9.10004e-07	1.0893e-06	1.30321e-06	1.56448e-06	1.87049e-06	2.24363e-06	2.70422e-06	3.23335e-06	3.86115e-06	4.59615e-06	5.43888e-06	6.37464e-06	7.35815e-06	8.27146e-06	8.90535e-06	8.83878e-06	8.16548e-06	7.04276e-06	3.63426e-06	1.0606e-06	1.36673e-07	4.97429e-08	4.91151e-08	4.84612e-08
RXN-9653_p_Root_Day	2.63386e-06	3.3843e-06	4.08271e-06	5.03639e-06	6.08693e-06	7.28003e-06	8.71437e-06	1.04257e-05	1.25159e-05	1.49639e-05	1.79491e-05	2.15858e-05	2.58498e-05	3.0912e-05	3.68491e-05	4.36816e-05	5.13199e-05	5.94508e-05	6.72812e-05	7.33104e-05	7.46276e-05	6.96529e-05	5.69262e-05	2.99572e-05	8.57278e-06	1.10547e-06	4.50939e-07	4.49662e-07	4.46313e-07
Protein_Polymerisation_c_Leaf_Day	4.70091e-05	7.69323e-05	0.0001168	0.000170532	0.000238661	0.000321021	0.000421004	0.000539812	0.000681856	0.000845004	0.00103786	0.00126306	0.00152506	0.00182792	0.00217461	0.00256488	0.00299288	0.00344181	0.00387561	0.00422533	0.00437051	0.00412551	0.00328683	0.00189252	0.000614334	9.79034e-05	4.39458e-05	4.39726e-05	4.39994e-05
ADENYL-KIN-RXN_p_Root_Night	1.23049e-06	1.56245e-06	1.96291e-06	2.36609e-06	2.85963e-06	3.42015e-06	4.094e-06	4.89796e-06	5.87994e-06	7.03002e-06	8.43245e-06	1.00881e-05	1.21255e-05	1.45475e-05	1.73998e-05	2.07097e-05	2.44658e-05	2.85756e-05	3.15144e-05	3.42656e-05	3.93793e-05	3.74962e-05	2.7388e-05	1.50475e-05	4.02001e-06	5.18321e-07	2.2615e-07	2.27368e-07	2.28609e-07
PGLUCISOM-RXN_c_Root_Night	-1.41709e-06	-1.28644e-06	0	-1.57631e-06	0	-1.42218e-06	0	-1.14008e-06	0	-1.17015e-06	-1.6618e-06	0	-3.61028e-06	0	-1.00466e-05	-1.62092e-05	-2.59549e-05	0	-6.58745e-05	0	-0.000168831	-0.00022656	0	-0.000415736	0	-0.00052631	0	0	-0.000530352
2PGADEHYDRAT-RXN_c_Leaf_Day	0.000165373	0.00023849	0.000328417	0.000445999	0.000591443	0.000686912	0.000874496	0.00109761	0.00152379	0.00186977	0.002044	0.00247784	0.00311385	0.00357853	0.00426127	0.00407012	0.00589058	0.0050525	0.00767595	0.00839441	0.00727528	0.00820828	0.0064943	0.00409662	0.00128384	0.000195655	7.8446e-05	8.80629e-05	8.80222e-05
CELLULOSE-SYNTHASE-GDP-FORMING-RXN_c_Leaf_Day	0	0	1.37491e-05	2.00742e-05	0	0	0	0	0	0	0.000122172	0.000148682	0.000179523	0	0	0	0.000352308	0	0	0.000497385	0	0	0	0	7.23165e-05	0	0	5.17624e-06	0
2KG_CIT_mc_Leaf_Day	0	0	0	0	0	0	0	0	0	0.000518567	0	0	0	0	0	0	0	0	0	0.0026011	0	0	0	0.00112237	0	5.10833e-05	2.29633e-05	0	0
UDPKIN-RXN_c_Leaf_Day	0.000117578	0.000157497	0.000189479	0.000240425	0.000329125	0.000409606	0.000506586	0.000622204	0.000761876	0.00092516	0.000999358	0.00120664	0.00145329	0.00196032	0.00234355	0.00278584	0.00293325	0.00383087	0.00439195	0.00441962	0.00526136	0.00521853	0.00458299	0.00341034	0.002282	0.00196384	0.0019272	0.0019233	0.00192954
PHOSPHORIBULOKINASE-RXN_p_Leaf_Day	0.00968381	0.0111924	0.0129572	0.0152009	0.0179255	0.0211515	0.025062	0.0297415	0.035405	0.0420296	0.049993	0.0594633	0.0706852	0.0839031	0.0993348	0.117097	0.137104	0.158856	0.181083	0.201143	0.214153	0.212299	0.186821	0.139176	0.0960223	0.0798323	0.0783142	0.0783705	0.0784218
5.1.1.18-RXN_c_Leaf_Day	1.45066e-05	1.97703e-05	2.58583e-05	3.36167e-05	4.30038e-05	5.40283e-05	6.73528e-05	8.3215e-05	0.000102365	0.00012456	0.00015118	0.000182698	0.000219869	0.000263414	0.000313908	0.000371487	0.000435465	0.000503507	0.000570279	0.000625169	0.000649077	0.000612019	0.00048158	0.000267728	8.12297e-05	1.18407e-05	5.32459e-06	5.30298e-06	5.33271e-06
Mitochondrial_ATP_Synthase_m_Leaf_Night	0.00250457	0.0025374	0.00258169	0.00264306	0.00272477	0.00283027	0.00296554	0.00313575	0.00334843	0.00360808	0.00392542	0.00430951	0.00477118	0.00532219	0.00597465	0.00673949	0.00762414	0.00862774	0.00973313	0.0108945	0.0120098	0.0129056	0.0133563	0.013258	0.0129265	0.0127742	0.0127684	0.0127789	0.0127894
ADPREDUCT-RXN_c_Leaf_Day	3.62865e-08	5.93843e-08	9.01583e-08	1.31634e-07	1.84223e-07	2.47797e-07	3.24974e-07	4.16682e-07	5.26327e-07	6.52261e-07	8.01125e-07	9.74962e-07	1.1772e-06	1.41098e-06	1.67859e-06	1.97984e-06	2.31021e-06	2.65674e-06	2.99159e-06	3.26154e-06	3.37361e-06	3.18449e-06	2.53711e-06	1.46084e-06	4.74206e-07	7.55719e-08	3.39219e-08	3.39425e-08	3.39632e-08
BRANCHED-CHAINAMINOTRANSFERILEU-RXN_p_Root_Day	-5.34781e-07	-6.83691e-07	-8.38201e-07	-1.02302e-06	-1.23641e-06	-1.47876e-06	-1.77011e-06	-2.11771e-06	-2.54229e-06	-3.03954e-06	-3.6459e-06	-4.37413e-06	-5.24704e-06	-6.28397e-06	-7.50246e-06	-8.91015e-06	-1.04949e-05	-1.2204e-05	-1.32504e-05	-1.41158e-05	-1.60157e-05	-1.50952e-05	-1.16909e-05	-6.27822e-06	-1.70836e-06	-2.20016e-07	-6.61444e-08	-9.85386e-08	-6.48131e-08
NITRATE-REDUCTASE-NADH-RXN_c_Leaf_Day	0.000240803	0.000334569	0.000445629	0.000588616	0.000763167	0.000969331	0.00121873	0.00151551	0.00187312	0.00228685	0.00278167	0.00336598	0.00405331	0.00485647	0.00578558	0.00684253	0.00801414	0.00925706	0.0104734	0.0114699	0.0119004	0.0112232	0.0088514	0.00495323	0.00152276	0.000226119	0.000101643	0.000101841	0.000101791
RXN-1106_c_Leaf_Day	1.8869e-06	3.08798e-06	4.68823e-06	6.84496e-06	9.57961e-06	1.28854e-05	1.68987e-05	2.16675e-05	2.7369e-05	3.39176e-05	4.16585e-05	5.0698e-05	6.12143e-05	7.33709e-05	8.72866e-05	0.000102952	0.000120131	0.000138151	0.000155563	0.0001696	0.000175428	0.000165594	0.00013193	7.59637e-05	2.46587e-05	3.92974e-06	1.76394e-06	1.76501e-06	1.76609e-06
RIB5PISOM-RXN_p_Root_Day	-3.33619e-05	-4.31699e-05	-5.15959e-05	-6.60863e-05	-8.1656e-05	-9.99443e-05	-0.000121795	-0.000147955	-0.000179553	-0.000218259	-0.000267138	-0.000328503	-0.000397679	-0.000480877	-0.000580566	-0.000699302	-0.000839426	-0.00100246	-0.00118564	-0.00138309	-0.00157387	-0.00173312	-0.00177555	-0.00182493	-0.0017913	-0.00177695	-0.00177564	-0.00177675	-0.00177784
FattyAcid_biomass_Root_Night	-8.75849e-07	-1.10156e-06	-1.41062e-06	-1.67326e-06	-2.02228e-06	-2.41867e-06	-2.89521e-06	-3.46375e-06	-4.15819e-06	-4.97151e-06	-5.96328e-06	-7.10765e-06	-8.56556e-06	-1.03003e-05	-1.2349e-05	-1.47398e-05	-1.74801e-05	-2.05317e-05	-2.38312e-05	-2.71106e-05	-3.00126e-05	-2.89084e-05	-1.9691e-05	-1.11292e-05	-2.96536e-06	-3.83371e-07	-1.66414e-07	-1.68059e-07	-1.71777e-07
AICARSYN-RXN_p_Leaf_Day	3.44722e-07	5.64151e-07	8.56504e-07	1.25052e-06	1.75012e-06	2.35407e-06	3.08726e-06	3.95848e-06	5.0001e-06	6.19648e-06	7.61069e-06	9.26214e-06	1.11834e-05	1.34043e-05	1.59466e-05	1.88085e-05	2.1947e-05	2.5239e-05	2.84201e-05	3.09846e-05	3.20493e-05	3.02527e-05	2.41026e-05	1.3878e-05	4.50496e-06	7.17933e-07	3.22258e-07	3.22454e-07	3.22651e-07
6PGLUCONDEHYDROG-RXN_c_Root_Day	1.9053e-07	5.43793e-07	2.07562e-06	3.34733e-06	4.95326e-06	7.47762e-06	1.02212e-05	1.3678e-05	1.74996e-05	2.35101e-05	3.02301e-05	3.93603e-05	5.16247e-05	6.83861e-05	9.16527e-05	0.000124575	0.000171959	0.000241416	0.000347708	0.000510785	0.000774604	0.00117556	0.00169213	0.00232102	0.00280163	0.00297093	0.00298806	0.00298982	0.00299173
GMP-SYN-NH3-RXN_c_Leaf_Day	1.81432e-07	2.96921e-07	4.50792e-07	6.58169e-07	9.21116e-07	1.23898e-06	1.62487e-06	2.08341e-06	2.63163e-06	3.2613e-06	4.00562e-06	4.87481e-06	5.88599e-06	7.0549e-06	8.39294e-06	9.8992e-06	1.15511e-05	1.32837e-05	1.4958e-05	1.63077e-05	1.6868e-05	1.59225e-05	1.26856e-05	7.3042e-06	2.37103e-06	3.77859e-07	1.69609e-07	1.69713e-07	1.69816e-07
ASN_CP_Root_Day_transport	8.31501e-06	1.06277e-05	1.30145e-05	1.58961e-05	1.92119e-05	2.29776e-05	2.75047e-05	3.2906e-05	3.95032e-05	4.72298e-05	5.66517e-05	6.79789e-05	8.1535e-05	9.76376e-05	0.000116557	0.000138409	0.000162997	0.00018949	0.000215858	0.000237912	0.000247908	0.000233506	0.000181517	9.73395e-05	2.73355e-05	3.52727e-06	1.59054e-06	1.59834e-06	1.5937e-06
RXN-9651_p_Root_Night	8.75849e-07	1.10156e-06	1.41062e-06	1.67326e-06	2.02228e-06	2.41867e-06	2.89521e-06	3.46375e-06	4.15819e-06	4.97151e-06	5.96328e-06	7.10765e-06	8.56556e-06	1.03003e-05	1.2349e-05	1.47398e-05	1.74801e-05	2.05317e-05	2.38312e-05	2.71106e-05	3.00126e-05	2.89084e-05	1.9691e-05	1.11292e-05	2.96536e-06	3.83371e-07	1.66414e-07	1.68059e-07	1.71777e-07
sFRU_biomass_Root_Day	-1.85194e-06	-2.37959e-06	-2.87065e-06	-3.54121e-06	-4.27987e-06	-5.11877e-06	-6.12729e-06	-7.33055e-06	-8.80022e-06	-1.05215e-05	-1.26204e-05	-1.51775e-05	-1.81757e-05	-2.1735e-05	-2.59095e-05	-3.07136e-05	-3.60843e-05	-4.18014e-05	-4.73071e-05	-5.15464e-05	-5.24725e-05	-4.89747e-05	-4.00262e-05	-2.10636e-05	-6.02773e-06	-7.77281e-07	-3.17066e-07	-3.16169e-07	-3.13814e-07
INORGPYROPHOSPHAT-RXN_p_Root_Night	4.25491e-06	5.36629e-06	6.8009e-06	8.15712e-06	9.85862e-06	1.1791e-05	1.41141e-05	1.68858e-05	2.02712e-05	2.42361e-05	2.9071e-05	3.46872e-05	4.17704e-05	5.01961e-05	6.01388e-05	7.1723e-05	8.49634e-05	9.96344e-05	0.000113993	0.000128094	0.000143251	0.000137546	9.55374e-05	5.35652e-05	1.42829e-05	1.83316e-06	8.02099e-07	8.09008e-07	8.13724e-07
RXN0-5114_p_Root_Night	4.16239e-06	5.1666e-06	6.84582e-06	7.98718e-06	9.65323e-06	1.15454e-05	1.38201e-05	1.6534e-05	1.98489e-05	2.37312e-05	2.84653e-05	3.37436e-05	4.08219e-05	4.92552e-05	5.92541e-05	7.1015e-05	8.46806e-05	0.000100257	0.000117692	0.000136744	0.000158321	0.000154632	9.62392e-05	5.65191e-05	1.4467e-05	1.86088e-06	7.87997e-07	7.98898e-07	8.25584e-07
MET_CP_Leaf_Day_rev_transport	5.76288e-07	7.3657e-07	9.01993e-07	1.10171e-06	1.33152e-06	1.59251e-06	1.90627e-06	2.28061e-06	2.73785e-06	3.27335e-06	3.92636e-06	4.71141e-06	5.65094e-06	6.76697e-06	8.07823e-06	9.59267e-06	1.12968e-05	1.3133e-05	1.49605e-05	1.64889e-05	1.71817e-05	1.61836e-05	1.25804e-05	6.7463e-06	1.89454e-06	2.44464e-07	1.10236e-07	1.10776e-07	1.10455e-07
OROPRIBTRANS-RXN_p_Leaf_Day	2.90292e-07	4.75074e-07	7.21267e-07	1.05307e-06	1.47379e-06	1.98238e-06	2.5998e-06	3.33346e-06	4.21061e-06	5.21809e-06	6.409e-06	7.79969e-06	9.41758e-06	1.12878e-05	1.34287e-05	1.58387e-05	1.84817e-05	2.12539e-05	2.39327e-05	2.60923e-05	2.69889e-05	2.54759e-05	2.02969e-05	1.16867e-05	3.79365e-06	6.04575e-07	2.71375e-07	2.7154e-07	2.71706e-07
sGLC_biomass_Leaf_Day	-9.61592e-07	-1.57368e-06	-2.3892e-06	-3.4883e-06	-4.88192e-06	-6.56662e-06	-8.61182e-06	-1.10421e-05	-1.39477e-05	-1.72849e-05	-2.12298e-05	-2.58365e-05	-3.11957e-05	-3.7391e-05	-4.44826e-05	-5.24658e-05	-6.12207e-05	-7.04036e-05	-7.92772e-05	-8.64309e-05	-8.94006e-05	-8.43891e-05	-6.72334e-05	-3.87123e-05	-1.25665e-05	-2.00266e-06	-8.98929e-07	-8.99477e-07	-9.00025e-07
6PFRUCTPHOS-RXN_c_Root_Day	4.41122e-05	6.03903e-05	4.02681e-05	5.96228e-05	8.44836e-05	0.000115169	0.000231959	0.00019621	0.000360943	0.000445229	0.000550395	0.000479612	0.000585636	0.000710941	0.000859055	0.00103395	0.00123997	0.00202382	0.00237313	0.00210829	0.00249244	0.00276431	0.00266702	0.00186141	0.00109302	0.000814953	0.00078919	0.000789783	0.000790219
HIS_CP_Root_Night_transport	1.09407e-07	1.39836e-07	1.71241e-07	2.09157e-07	2.52785e-07	3.02334e-07	3.61901e-07	4.32969e-07	5.19774e-07	6.21438e-07	7.4541e-07	8.9445e-07	1.07282e-06	1.28469e-06	1.53363e-06	1.82115e-06	2.14467e-06	2.49326e-06	2.84021e-06	3.13038e-06	3.26191e-06	3.07241e-06	2.38836e-06	1.28077e-06	3.59674e-07	4.64109e-08	2.0928e-08	2.10305e-08	2.09696e-08
2.7.1.90-RXN_c_Leaf_Night	3.49584e-05	4.56077e-05	5.732e-05	7.16552e-05	8.85058e-05	0.000108053	0.000131542	0.00015958	0.00019358	0.000233582	0.000281982	0.000339991	0.000409305	0.000491665	0.000588716	0.000701577	0.000830228	0.000972199	0.0011192	0.00124185	0.00133316	0.00135451	0.00123561	0.000967769	0.000728538	0.000643905	0.000636442	0.000636853	0.000637214
RIBULP3EPIM-RXN_p_Leaf_Night	0.000118275	0.000117828	0.000117529	0.000117339	0.00011742	0.000117943	0.00011895	0.000120604	0.00012298	0.000126408	0.000130861	0.000136601	0.000143862	0.000152942	0.000164216	0.000178188	0.000195527	0.000217169	0.000244462	0.000279463	0.000324849	0.000384096	0.00045915	0.000541314	0.000601979	0.000623848	0.000626416	0.000626931	0.000627449
RXN-9520_p_Root_Night	8.75849e-07	1.10156e-06	1.41062e-06	1.67326e-06	2.02228e-06	2.41867e-06	2.89521e-06	3.46375e-06	4.15819e-06	4.97151e-06	5.96328e-06	7.10765e-06	8.56556e-06	1.03003e-05	1.2349e-05	1.47398e-05	1.74801e-05	2.05317e-05	2.38312e-05	2.71106e-05	3.00126e-05	2.89084e-05	1.9691e-05	1.11292e-05	2.96536e-06	3.83371e-07	1.66414e-07	1.68059e-07	1.71777e-07
PROLINE-MULTI_c_Root_Night	8.21109e-08	1.03272e-07	1.32246e-07	1.56868e-07	1.89589e-07	2.2675e-07	2.71425e-07	3.24727e-07	3.8983e-07	4.66079e-07	5.59057e-07	6.66342e-07	8.03022e-07	9.65652e-07	1.15772e-06	1.38185e-06	1.63876e-06	1.92484e-06	2.23418e-06	2.54162e-06	2.81368e-06	2.71016e-06	1.84603e-06	1.04337e-06	2.78003e-07	3.59411e-08	1.56013e-08	-1.80449e-08	1.61041e-08
LYSINE--TRNA-LIGASE-RXN_c_Leaf_Day	1.27003e-06	2.07845e-06	3.15554e-06	4.60718e-06	6.44781e-06	8.67289e-06	1.13741e-05	1.45839e-05	1.84214e-05	2.28291e-05	2.80394e-05	3.41237e-05	4.12019e-05	4.93843e-05	5.87506e-05	6.92944e-05	8.08575e-05	9.29859e-05	0.000104706	0.000114154	0.000118076	0.000111457	8.87989e-05	5.11294e-05	1.65972e-05	2.64502e-06	1.18727e-06	1.18799e-06	1.18871e-06
DGDPKIN-RXN_c_Root_Day	4.11541e-08	5.28797e-08	6.37923e-08	7.86936e-08	9.51083e-08	1.1375e-07	1.36162e-07	1.62901e-07	1.9556e-07	2.33811e-07	2.80454e-07	3.37278e-07	4.03904e-07	4.82999e-07	5.75768e-07	6.82525e-07	8.01873e-07	9.28919e-07	1.05127e-06	1.14547e-06	1.16606e-06	1.08833e-06	8.89472e-07	4.68081e-07	1.3395e-07	1.72729e-08	7.04592e-09	7.02597e-09	6.97364e-09
GLY3KIN-RXN_p_Leaf_Day	0.00118811	0.00137294	0.00159073	0.00186848	0.00220667	0.00260779	0.00309416	0.00367612	0.00438006	0.00520305	0.00619154	0.00736619	0.00875708	0.0103942	0.0123044	0.0145016	0.0169752	0.0196633	0.022409	0.0248871	0.0264972	0.026279	0.0231551	0.0172952	0.011967	0.00995587	0.0097657	0.00977273	0.00977912
NADPHoxm_tx_Root_Night	-5.86953e-05	-7.9182e-05	-0.00010427	-0.000134912	-0.000171947	-0.00021624	-0.00026926	-0.000332692	-0.000408842	-0.000499886	-0.000609092	-0.000740133	-0.000897306	-0.00108552	-0.00131021	-0.00157701	-0.00189122	-0.00225649	-0.0026726	-0.00313121	-0.0036091	-0.00405922	-0.00440913	-0.00459677	-0.00464946	-0.00465626	-0.00465908	-0.0046619	-0.00466473
HISTCYCLOHYD-RXN_p_Root_Day	3.29159e-07	4.25179e-07	5.05252e-07	6.29549e-07	7.60866e-07	9.10004e-07	1.0893e-06	1.30321e-06	1.56448e-06	1.87049e-06	2.24363e-06	2.70422e-06	3.23335e-06	3.86115e-06	4.59615e-06	5.43888e-06	6.37464e-06	7.35815e-06	8.27146e-06	8.90535e-06	8.83878e-06	8.16548e-06	7.04276e-06	3.63426e-06	1.0606e-06	1.36673e-07	4.97429e-08	4.91151e-08	4.84612e-08
pGLY_biomass_Leaf_Day	-2.46748e-06	-4.03813e-06	-6.13077e-06	-8.9511e-06	-1.25272e-05	-1.68502e-05	-2.20983e-05	-2.83344e-05	-3.57902e-05	-4.43537e-05	-5.44765e-05	-6.62974e-05	-8.00494e-05	-9.59466e-05	-0.000114144	-0.000134629	-0.000157095	-0.000180658	-0.000203428	-0.000221785	-0.000229405	-0.000216546	-0.000172524	-9.93372e-05	-3.2246e-05	-5.13889e-06	-2.30669e-06	-2.30809e-06	-2.3095e-06
NADPHoxm_tx_Root_Day	-5.86953e-05	-7.9182e-05	-0.00010427	-0.000134912	-0.000171947	-0.00021624	-0.00026926	-0.000332692	-0.000408842	-0.000499886	-0.000609092	-0.000740133	-0.000897306	-0.00108552	-0.00131021	-0.00157701	-0.00189122	-0.00225649	-0.0026726	-0.00313121	-0.0036091	-0.00405922	-0.00440913	-0.00459677	-0.00464946	-0.00465626	-0.00465908	-0.0046619	-0.00466473
SUPEROX-DISMUT-RXN_c_Root_Day	0	0	0	0	0	0	0	0	0	0	0	0	0	0	0	0	0	0	0	0	0	0	0	0	0	0	0	-2.10779e-08	0
RXN-9514_p_Leaf_Day	4.17295e-06	6.82919e-06	1.03682e-05	1.51379e-05	2.11857e-05	2.84966e-05	3.73721e-05	4.79185e-05	6.05276e-05	7.501e-05	9.21293e-05	0.000112121	0.000135378	0.000162263	0.000193038	0.000227682	0.000265675	0.000305525	0.000344033	0.000375077	0.000387965	0.000366217	0.000291768	0.000167997	5.45337e-05	8.69077e-06	3.90101e-06	3.90339e-06	3.90577e-06
ACETYLORNTRANSAM-RXN_p_Leaf_Day	4.76663e-06	7.17183e-06	1.02298e-05	1.42804e-05	1.93451e-05	2.54165e-05	3.27777e-05	4.15293e-05	5.20221e-05	6.41053e-05	7.84495e-05	9.52686e-05	0.000114915	0.000137717	0.000163922	0.000193537	0.000226148	0.000260501	0.000293858	0.000320918	0.000332329	0.000313594	0.000248889	0.000141793	4.51282e-05	7.01689e-06	3.15119e-06	3.15455e-06	3.15529e-06
pTRP_biomass_Leaf_Day	-7.2573e-07	-1.18769e-06	-1.80317e-06	-2.63268e-06	-3.68446e-06	-4.95594e-06	-6.49949e-06	-8.33364e-06	-1.05265e-05	-1.30452e-05	-1.60225e-05	-1.94992e-05	-2.35439e-05	-2.82196e-05	-3.35718e-05	-3.95968e-05	-4.62043e-05	-5.31348e-05	-5.98319e-05	-6.52308e-05	-6.74721e-05	-6.36899e-05	-5.07422e-05	-2.92168e-05	-9.48413e-06	-1.51144e-06	-6.78437e-07	-6.78851e-07	-6.79265e-07
SUC_ACONITATE_mc_Root_Night	0	0	0	0	0	0	0	0	0	0	0	0	0	0	0	0	0	-3.46472e-05	0	0	0	0	0	0	0	0	0	0	0
RXN0-2382_p_Leaf_Day	1.71284e-06	2.44934e-06	3.34816e-06	4.51976e-06	5.96518e-06	7.6837e-06	9.76468e-06	1.224e-05	1.52161e-05	1.8652e-05	2.27478e-05	2.75693e-05	3.32233e-05	3.98105e-05	4.74087e-05	5.60278e-05	6.55543e-05	7.56299e-05	8.54572e-05	9.34742e-05	9.69022e-05	9.14102e-05	7.22908e-05	4.07724e-05	1.27292e-05	1.93017e-06	8.67257e-07	8.68595e-07	8.68459e-07
ADENYLOSUCCINATE-SYNTHASE-RXN_p_Root_Day	5.2265e-06	6.71787e-06	8.09653e-06	9.99408e-06	1.20788e-05	1.44463e-05	1.72926e-05	2.06884e-05	2.48362e-05	2.9694e-05	3.56177e-05	4.28403e-05	5.12979e-05	6.13381e-05	7.31125e-05	8.66594e-05	0.000101798	0.0001179	0.000133372	0.000145217	0.000147599	0.000137676	0.00011289	5.93358e-05	1.70006e-05	2.19215e-06	8.81161e-07	8.85206e-07	8.78324e-07
PYRUVDEH-RXN_m_Leaf_Night	0.000764816	0.00078346	0.000806866	0.000838133	0.000878154	0.00092796	0.000990451	0.00106755	0.00116277	0.00127701	0.00141581	0.00158262	0.00178194	0.00201846	0.00229674	0.00262025	0.00299003	0.00340186	0.00384166	0.00427788	0.00464799	0.00484985	0.00476183	0.00437025	0.00395649	0.00379417	0.00378146	0.00378459	0.00378769
RXN66-3_m_Root_Night	8.06384e-07	1.04547e-06	1.22921e-06	1.54253e-06	1.86429e-06	2.22971e-06	2.66902e-06	3.19315e-06	3.83333e-06	4.58311e-06	5.4974e-06	6.63627e-06	7.92609e-06	9.45577e-06	1.12444e-05	1.32897e-05	1.55497e-05	1.79029e-05	2.00277e-05	2.13744e-05	2.08125e-05	1.9074e-05	1.71304e-05	8.71437e-06	2.57974e-06	3.32273e-07	1.5518e-07	1.55254e-07	1.51321e-07
3PGAREARR-RXN_p_Leaf_Night	6.49426e-05	6.31097e-05	6.14421e-05	5.9734e-05	5.81126e-05	5.65988e-05	5.50657e-05	5.34807e-05	5.17189e-05	4.97907e-05	4.74683e-05	4.46468e-05	4.11652e-05	3.6853e-05	3.15345e-05	2.50622e-05	1.73747e-05	8.62355e-06	0	9.39115e-06	9.78572e-06	9.21723e-06	1.33283e-05	4.60283e-05	7.02724e-05	7.65396e-05	7.71789e-05	7.73024e-05	7.74405e-05
GLYCINE--TRNA-LIGASE-RXN_c_Root_Night	1.13587e-06	1.42859e-06	1.8294e-06	2.17e-06	2.62265e-06	3.13671e-06	3.75472e-06	4.49206e-06	5.39265e-06	6.44742e-06	7.73363e-06	9.21773e-06	1.11085e-05	1.33582e-05	1.60151e-05	1.91156e-05	2.26695e-05	2.6627e-05	3.09061e-05	3.51591e-05	3.89226e-05	3.74906e-05	2.55368e-05	1.44332e-05	3.8457e-06	4.97185e-07	2.15818e-07	2.17951e-07	2.22773e-07
FUMHYDR-RXN_c_Leaf_Day	6.07622e-06	0	0	0	0	3.2576e-05	0	0	6.67382e-05	8.74696e-05	0	0	0.000156887	0	0	0	0	0.00033426	0.000400978	0	0	0	0	0	5.79514e-05	9.01672e-06	4.32061e-06	4.05351e-06	4.3262e-06
GAP_Pi_pc_Root_Night	0	0	1.92329e-07	2.74476e-06	6.09598e-06	1.06623e-05	1.60449e-05	2.25432e-05	3.00305e-05	4.1216e-05	5.83642e-05	7.96562e-05	0.000101881	0.000129233	0.00016365	0.000208145	0.000267334	0.000348593	0.00044915	0.000584739	0.000718066	0.000905825	0.00109273	0.0015124	0.00171488	0.00177894	0.00178523	0.00178629	0.00178734
Protein_Translocation_c_Root_Day	6.5147e-05	8.37086e-05	0.000100983	0.000124572	0.000150556	0.000180067	0.000215545	0.000257872	0.000309572	0.000370123	0.000443959	0.000533912	0.00063938	0.000764588	0.00091144	0.00108044	0.00126936	0.00147048	0.00166416	0.00181329	0.00184587	0.00172282	0.00140803	0.000740971	0.000212042	2.7343e-05	1.11537e-05	1.11221e-05	1.10393e-05
pPHE_biomass_Root_Night	-6.70572e-07	-8.43385e-07	-1.08001e-06	-1.28109e-06	-1.54831e-06	-1.85179e-06	-2.21664e-06	-2.65194e-06	-3.18361e-06	-3.80631e-06	-4.56563e-06	-5.44179e-06	-6.55801e-06	-7.88616e-06	-9.45467e-06	-1.12851e-05	-1.33832e-05	-1.57196e-05	-1.82458e-05	-2.07566e-05	-2.29784e-05	-2.2133e-05	-1.50759e-05	-8.52083e-06	-2.27035e-06	-2.93519e-07	-1.27411e-07	-1.2867e-07	-1.31517e-07
dGMP_biomass_Leaf_Day	-1.81432e-08	-2.96921e-08	-4.50792e-08	-6.58169e-08	-9.21116e-08	-1.23898e-07	-1.62487e-07	-2.08341e-07	-2.63163e-07	-3.2613e-07	-4.00562e-07	-4.87481e-07	-5.88599e-07	-7.0549e-07	-8.39294e-07	-9.8992e-07	-1.15511e-06	-1.32837e-06	-1.4958e-06	-1.63077e-06	-1.6868e-06	-1.59225e-06	-1.26856e-06	-7.3042e-07	-2.37103e-07	-3.77859e-08	-1.69609e-08	-1.69713e-08	-1.69816e-08
HISTAMINOTRANS-RXN_p_Leaf_Day	9.10438e-07	1.33273e-06	1.85872e-06	2.54994e-06	3.40855e-06	4.4337e-06	5.67586e-06	7.15305e-06	8.9265e-06	1.09713e-05	1.34037e-05	1.62612e-05	1.96055e-05	2.34943e-05	2.79714e-05	3.30406e-05	3.86328e-05	4.45354e-05	5.02798e-05	5.49527e-05	5.69369e-05	5.37186e-05	4.25596e-05	2.41267e-05	7.60695e-06	1.16854e-06	5.24904e-07	5.25584e-07	5.25609e-07
RXN490-3650_p_Leaf_Day	0.0546529	0.0620839	0.0708507	0.0820541	0.0957192	0.111949	0.131653	0.155253	0.183822	0.217237	0.257388	0.305108	0.361617	0.428125	0.50571	0.59493	0.695332	0.804371	0.915643	1.01588	1.08064	1.07086	0.942754	0.703378	0.485921	0.403855	0.396135	0.396427	0.396695
pTHR_biomass_Leaf_Day	-1.57846e-06	-2.58322e-06	-3.92189e-06	-5.72607e-06	-8.01371e-06	-1.07792e-05	-1.41364e-05	-1.81257e-05	-2.28952e-05	-2.83733e-05	-3.48489e-05	-4.24108e-05	-5.12081e-05	-6.13776e-05	-7.30186e-05	-8.61231e-05	-0.000100494	-0.000115568	-0.000130134	-0.000141877	-0.000146752	-0.000138525	-0.000110364	-6.35466e-05	-2.0628e-05	-3.28738e-06	-1.4756e-06	-1.4765e-06	-1.4774e-06
MAL_ISOCITRATE_mc_Root_Night	0	0	0	0	-3.13549e-05	0	0	0	0	0	0	0	0	0	0	0	0	0	0	0	0	0	0	0	0	0	0	0	0
2KG_MAL_mc_Root_Day	0	0	0	0	0	0	0	0	0	0	0	0	0	0	0	0	0	0	0	0	0	0	0	0	0.000860474	0	0.00131325	0	0
2KG_CIT_mc_Root_Night	-1.13803e-05	0	0	0	0	-3.5429e-05	0	0	0	-7.73886e-05	0	0	-0.000124013	0	-0.000172908	-0.000195917	0	0	-0.000266441	0	0	0	0	0	0	0	0	0	0
MAL_ACONITATE_mc_Root_Night	0	0	0	0	0	0	0	0	0	-6.21438e-06	0	-7.81772e-06	0	0	0	0	0	0	0	0	-0.000113469	0	0	0	0	0	0	0	0
pASN_biomass_Leaf_Day	-7.03958e-06	-1.15205e-05	-1.74907e-05	-2.5537e-05	-3.57393e-05	-4.80726e-05	-6.3045e-05	-8.08364e-05	-0.000102107	-0.000126539	-0.000155418	-0.000189143	-0.000228376	-0.00027373	-0.000325646	-0.000384089	-0.000448181	-0.000515408	-0.000580369	-0.000632739	-0.00065448	-0.000617792	-0.0004922	-0.000283403	-9.1996e-05	-1.46609e-05	-6.58084e-06	-6.58485e-06	-6.58887e-06
2KG_MAL_pc_Root_Day	1.99042e-06	2.10528e-06	4.09071e-06	3.77729e-06	4.5652e-06	5.46002e-06	6.53578e-06	7.81925e-06	9.3869e-06	1.12229e-05	1.34618e-05	1.49772e-05	1.89582e-05	2.3759e-05	2.96569e-05	3.70739e-05	4.66485e-05	5.93923e-05	6.83343e-05	7.53157e-05	7.84802e-05	7.3921e-05	5.74629e-05	4.47935e-05	8.6536e-06	1.15187e-06	1.71865e-06	1.79603e-06	1.83264e-06
DIHYDROFOLATEREDUCT-RXN_m_Root_Day	4.11541e-08	5.28797e-08	6.37923e-08	7.86936e-08	9.51083e-08	1.1375e-07	1.36162e-07	1.62901e-07	1.9556e-07	2.33811e-07	2.80454e-07	3.37278e-07	4.03904e-07	4.82999e-07	5.75768e-07	6.82525e-07	8.01873e-07	9.28919e-07	1.05127e-06	1.14547e-06	1.16606e-06	1.08833e-06	8.89472e-07	4.68081e-07	1.3395e-07	0	0	0	6.97364e-09
6.3.4.16-RXN_p_Root_Day	7.28398e-06	9.36828e-06	1.12709e-05	1.39288e-05	1.68342e-05	2.01338e-05	2.41007e-05	2.88335e-05	3.46142e-05	4.13845e-05	4.96404e-05	5.97222e-05	7.14995e-05	8.54795e-05	0.000101871	0.000120722	0.00014177	0.000164126	0.00018552	0.000201715	0.000204433	0.000190469	0.000157144	8.24087e-05	2.36651e-05	3.03399e-06	1.21358e-06	1.2082e-06	1.20502e-06
1.10.2.2-RXN_m_Root_Night	0.000388126	0.000519763	0.000681127	0.000870934	0.00110264	0.00137647	0.00170545	0.00209827	0.00257166	0.00312967	0.0037978	0.00459244	0.00554905	0.00668583	0.00802883	0.00960032	0.0114126	0.0134549	0.0156837	0.0179622	0.0200755	0.0212597	0.0207677	0.0189808	0.0170423	0.0163147	0.0162548	0.0162649	0.016275
Pi_CP_Root_Day_rev_transport	6.35013e-07	1.03922e-06	1.57777e-06	2.30359e-06	3.22391e-06	4.33645e-06	5.68705e-06	7.29194e-06	9.21072e-06	1.14146e-05	1.40197e-05	1.70618e-05	2.06009e-05	2.46921e-05	2.93753e-05	3.46472e-05	4.04287e-05	4.6493e-05	5.23529e-05	5.7077e-05	5.90381e-05	5.57286e-05	4.43994e-05	2.55647e-05	8.29861e-06	1.32251e-06	5.93633e-07	5.93994e-07	5.94356e-07
L-ASPARTATE_pc_Root_Day	-1.76956e-05	-2.27586e-05	-2.73824e-05	-3.38382e-05	-4.08966e-05	-4.89127e-05	-5.85497e-05	-7.00474e-05	-8.4091e-05	-0.000100539	-0.000120595	-0.000145087	-0.000173699	-0.000207663	-0.000247485	-0.000293283	-0.000344422	-0.00039874	-0.000450728	-0.000490099	-0.000496752	-0.00046284	-0.000381779	-0.000200226	-5.74939e-05	-7.39573e-06	-2.92616e-06	-2.9295e-06	-2.91321e-06
HISTIDINE--TRNA-LIGASE-RXN_c_Root_Day	6.58466e-07	8.46076e-07	1.02068e-06	1.2591e-06	1.52173e-06	1.82001e-06	2.17859e-06	2.60642e-06	3.12897e-06	3.74097e-06	4.48727e-06	5.39645e-06	6.46246e-06	7.72799e-06	9.21228e-06	1.09204e-05	1.283e-05	1.48627e-05	1.68203e-05	1.83276e-05	1.86569e-05	1.74132e-05	1.42316e-05	7.48929e-06	2.14319e-06	2.76366e-07	1.12735e-07	1.12416e-07	1.11578e-07
GUANYL-KIN-RXN_c_Root_Day	2.5104e-06	3.22566e-06	3.89133e-06	4.80031e-06	5.8016e-06	6.93878e-06	8.30589e-06	9.93696e-06	1.19292e-05	1.42625e-05	1.71077e-05	2.0574e-05	2.46381e-05	2.9463e-05	3.51218e-05	4.1634e-05	4.89142e-05	5.66641e-05	6.41274e-05	6.9874e-05	7.11294e-05	6.63879e-05	5.42578e-05	2.85529e-05	8.17093e-06	1.05365e-06	4.29801e-07	4.28584e-07	4.25392e-07
RXN0-267_c_Root_Night	0	0	0	0	0	0	0	0	0	0	0	0	0	0	0	0	0	0	0	0	0	0	0	0	0	0	-1.04009e-08	0	-2.68401e-09
DTMPKI-RXN_c_Root_Day	4.11541e-08	5.28797e-08	6.37923e-08	7.86936e-08	9.51083e-08	1.1375e-07	1.36162e-07	1.62901e-07	1.9556e-07	2.33811e-07	2.80454e-07	3.37278e-07	4.03904e-07	4.82999e-07	5.75768e-07	6.82525e-07	8.01873e-07	9.28919e-07	1.05127e-06	1.14547e-06	1.16606e-06	1.08833e-06	8.89472e-07	4.68081e-07	1.3395e-07	1.72729e-08	7.04592e-09	7.02597e-09	6.97364e-09
CTPSYN-RXN_c_Root_Night	7.38998e-07	9.29444e-07	1.19021e-06	1.41181e-06	1.7063e-06	2.04075e-06	2.44283e-06	2.92254e-06	3.50847e-06	4.19471e-06	5.03152e-06	5.99708e-06	7.2272e-06	8.69087e-06	1.04194e-05	1.24367e-05	1.47488e-05	1.73236e-05	2.01076e-05	2.28746e-05	2.53231e-05	2.43915e-05	1.66143e-05	9.3903e-06	2.50202e-06	3.2347e-07	1.37812e-07	1.39174e-07	1.42253e-07
RXN-7737_p_Root_Day	2.87745e-07	3.79791e-07	4.23658e-07	5.50855e-07	6.65758e-07	7.96253e-07	9.53135e-07	1.14031e-06	1.36892e-06	1.63668e-06	1.96318e-06	2.38792e-06	2.83688e-06	3.3682e-06	3.98543e-06	4.68172e-06	5.43158e-06	6.17304e-06	6.73476e-06	6.85533e-06	5.95888e-06	5.18317e-06	5.89772e-06	2.77983e-06	8.88164e-07	1.14113e-07	0	0	0
ILE_pc_Root_Day	5.34781e-07	6.83691e-07	8.38201e-07	1.02302e-06	1.23641e-06	1.47876e-06	1.77011e-06	2.11771e-06	2.54229e-06	3.03954e-06	3.6459e-06	4.37413e-06	5.24704e-06	6.28397e-06	7.50246e-06	8.91015e-06	1.04949e-05	1.2204e-05	1.32504e-05	1.41158e-05	1.60157e-05	1.50952e-05	1.16909e-05	6.27822e-06	1.70836e-06	2.20016e-07	6.61444e-08	9.85386e-08	6.48131e-08
4.2.1.58-RXN_p_Leaf_Day	4.17295e-06	6.82919e-06	1.03682e-05	1.51379e-05	2.11857e-05	2.84966e-05	3.73721e-05	4.79185e-05	6.05276e-05	7.501e-05	9.21293e-05	0.000112121	0.000135378	0.000162263	0.000193038	0.000227682	0.000265675	0.000305525	0.000344033	0.000375077	0.000387965	0.000366217	0.000291768	0.000167997	5.45337e-05	8.69077e-06	3.90101e-06	3.90339e-06	3.90577e-06
CYSPH-RXN_p_Leaf_Day	8.04036e-07	1.04067e-06	1.29182e-06	1.59937e-06	1.05258e-05	1.34403e-05	2.86457e-06	2.1164e-05	4.17378e-06	5.01313e-06	6.03195e-06	7.25166e-06	8.70557e-06	1.04262e-05	1.24407e-05	1.47595e-05	1.73602e-05	2.01529e-05	2.29224e-05	2.52286e-05	2.62637e-05	2.47448e-05	1.92971e-05	1.04485e-05	2.15512e-05	3.22673e-06	1.4502e-06	1.81522e-07	1.81115e-07
PHOSPHOGLUCMUT-RXN_p_Root_Day	-4.71618e-05	-6.02788e-05	-7.38166e-05	-9.01609e-05	-0.000108968	-0.000130326	-0.000156004	-0.000186639	-0.000224058	-0.000267882	-0.000321322	-0.000385568	-0.000462457	-0.000553789	-0.000661099	-0.000785037	-0.000924499	-0.00107476	-0.00122432	-0.00134941	-0.0014061	-0.00132442	-0.00102954	-0.000552099	-0.000155044	-2.00062e-05	-8.29568e-06	-8.30063e-06	-8.30558e-06
pGLU_biomass_Root_Night	-3.32549e-06	-4.1825e-06	-5.35594e-06	-6.35314e-06	-7.67835e-06	-9.18338e-06	-1.09927e-05	-1.31514e-05	-1.57881e-05	-1.88762e-05	-2.26418e-05	-2.69869e-05	-3.25224e-05	-3.91089e-05	-4.68875e-05	-5.5965e-05	-6.63697e-05	-7.79562e-05	-9.04841e-05	-0.000102936	-0.000113954	-0.000109762	-7.47643e-05	-4.22564e-05	-1.12591e-05	-1.45561e-06	-6.31854e-07	-6.38098e-07	-6.52215e-07
Starch_Leaf_Day_Night_storage	0.000634425	0.000656594	0.00068319	0.000717698	0.00076076	0.000813365	0.000878645	0.000958587	0.00105693	0.00117456	0.00131742	0.00148919	0.00169464	0.00193881	0.00222658	0.00256171	0.00294536	0.00337308	0.00382852	0.0042634	0.00463291	0.00483564	0.00472413	0.00427227	0.00381428	0.00364088	0.003627	0.00362989	0.00363271
NADH-DEHYDROG-A-RXN_m_Root_Night	0.0003116	0.000417155	0.000546558	0.00069866	0.00088442	0.00110394	0.00136767	0.00168258	0.00206208	0.00250952	0.00304552	0.0036827	0.00444986	0.00536152	0.00643858	0.00769893	0.00915249	0.0107906	0.0125747	0.0143948	0.0160609	0.0170244	0.0166283	0.0151936	0.0136377	0.0130523	0.013004	0.0130121	0.0130201
dTMP_biomass_Root_Day	-4.11541e-08	-5.28797e-08	-6.37923e-08	-7.86936e-08	-9.51083e-08	-1.1375e-07	-1.36162e-07	-1.62901e-07	-1.9556e-07	-2.33811e-07	-2.80454e-07	-3.37278e-07	-4.03904e-07	-4.82999e-07	-5.75768e-07	-6.82525e-07	-8.01873e-07	-9.28919e-07	-1.05127e-06	-1.14547e-06	-1.16606e-06	-1.08833e-06	-8.89472e-07	-4.68081e-07	-1.3395e-07	-1.72729e-08	-7.04592e-09	-7.02597e-09	-6.97364e-09
1.10.2.2-RXN_m_Leaf_Night	0.00368025	0.0037215	0.00377851	0.00385841	0.00396609	0.00410661	0.00428792	0.00451731	0.00480489	0.00515762	0.00558947	0.00611313	0.0067436	0.00749724	0.00839114	0.00944128	0.0106596	0.0120481	0.0135887	0.0152285	0.0168432	0.0182178	0.0190639	0.0192143	0.0189831	0.0188545	0.0188549	0.0188705	0.018886
6.3.4.16-RXN_p_Root_Night	2.42257e-06	3.03795e-06	3.89955e-06	4.6276e-06	5.59287e-06	6.68913e-06	8.00705e-06	9.57944e-06	1.15e-05	1.37493e-05	1.64922e-05	1.96331e-05	2.36807e-05	2.84981e-05	3.41925e-05	4.08499e-05	4.85048e-05	5.70757e-05	6.6463e-05	7.60115e-05	8.49623e-05	8.21143e-05	5.47501e-05	3.12209e-05	8.24506e-06	1.06031e-06	4.59734e-07	4.64694e-07	4.71712e-07
RXN-6382-(NADP)_c_Root_Night	0	0	0	0	0	0	0	0	0	0	0	0	0	0	0	0	0	0	0	0	0	0	0	0	0	0	0	-3.38004e-08	0
ACETYL-COA-CARBOXYLTRANSFER-RXN_p_Root_Day	1.84371e-05	2.36901e-05	2.85789e-05	3.52547e-05	4.26085e-05	5.09602e-05	6.10006e-05	7.29797e-05	8.76111e-05	0.000104747	0.000125643	0.000151101	0.000180949	0.000216384	0.000257944	0.000305771	0.000359239	0.000416156	0.000470968	0.000513173	0.000522393	0.00048757	0.000398484	0.0002097	6.00095e-05	7.73826e-06	3.15657e-06	3.14764e-06	3.12419e-06
SO4_tx_Root_Day	1.32201e-06	1.86278e-06	2.49241e-06	3.33636e-06	4.35901e-06	5.57045e-06	7.03659e-06	8.78098e-06	1.08808e-05	1.33079e-05	1.62064e-05	1.96362e-05	2.36435e-05	2.83189e-05	3.37178e-05	3.98453e-05	4.66159e-05	5.37635e-05	6.13402e-05	6.74334e-05	6.82221e-05	6.41884e-05	5.13936e-05	2.87216e-05	8.98954e-06	1.3472e-06	5.95322e-07	5.95683e-07	5.96044e-07
RXN-9650_p_Leaf_Day	4.17295e-06	6.82919e-06	1.03682e-05	1.51379e-05	2.11857e-05	2.84966e-05	3.73721e-05	4.79185e-05	6.05276e-05	7.501e-05	9.21293e-05	0.000112121	0.000135378	0.000162263	0.000193038	0.000227682	0.000265675	0.000305525	0.000344033	0.000375077	0.000387965	0.000366217	0.000291768	0.000167997	5.45337e-05	8.69077e-06	3.90101e-06	3.90339e-06	3.90577e-06
VAL_pc_Root_Day	5.34558e-07	7.00281e-07	7.98783e-07	1.02302e-06	1.23641e-06	1.47876e-06	1.77011e-06	2.11771e-06	2.54229e-06	3.03954e-06	3.6459e-06	4.42058e-06	5.26348e-06	6.26193e-06	7.42505e-06	8.74489e-06	1.01823e-05	1.16368e-05	1.28343e-05	1.33405e-05	1.22207e-05	1.09014e-05	1.1125e-05	5.42273e-06	1.67537e-06	2.15485e-07	5.185e-08	4.87816e-08	4.66899e-08
GLY_mc_Leaf_Night	-1.11869e-05	-7.14912e-06	-1.75094e-05	-1.06932e-05	-1.29236e-05	-1.54568e-05	-3.70043e-05	-2.21356e-05	-2.65734e-05	-3.1771e-05	-3.81091e-05	-4.57287e-05	-0.000109696	-6.56799e-05	-7.84069e-05	-0.000186212	-0.000109646	-0.000127468	-0.000145206	-0.000160041	-0.000166765	-0.000157077	-0.000122105	-6.54793e-05	-3.67766e-05	-4.74552e-06	-1.06994e-06	-1.07519e-06	-1.07207e-06
RXN-9532_p_Root_Day	2.63386e-06	3.3843e-06	4.08271e-06	5.03639e-06	6.08693e-06	7.28003e-06	8.71437e-06	1.04257e-05	1.25159e-05	1.49639e-05	1.79491e-05	2.15858e-05	2.58498e-05	3.0912e-05	3.68491e-05	4.36816e-05	5.13199e-05	5.94508e-05	6.72812e-05	7.33104e-05	7.46276e-05	6.96529e-05	5.69262e-05	2.99572e-05	8.57278e-06	1.10547e-06	4.50939e-07	4.49662e-07	4.46313e-07
CITSYN-RXN_m_Root_Night	7.00893e-05	9.42543e-05	0.000124797	0.00015996	0.000203333	0.00025473	0.000316474	0.000390205	0.000478977	0.000583566	0.000708392	0.000856744	0.00103591	0.00124883	0.00150052	0.00179538	0.00213616	0.00252162	0.00293941	0.00336577	0.00377369	0.00405968	0.00400299	0.00371808	0.00338405	0.00325979	0.00324952	0.00325151	0.00325367
O2_tx_Leaf_Day	-0.00659781	-0.0077611	-0.00912899	-0.0108745	-0.0129985	-0.0155137	-0.0185618	-0.0222051	-0.0266098	-0.0317499	-0.0379207	-0.0452471	-0.0539139	-0.0641041	-0.0759774	-0.0896102	-0.104917	-0.121481	-0.138275	-0.153187	-0.162342	-0.159575	-0.138016	-0.0989563	-0.0637722	-0.05052	-0.0492666	-0.0493023	-0.0493343
X5P_Pi_pc_Root_Day	-1.9053e-07	-5.43793e-07	-2.07562e-06	-3.34733e-06	-4.95326e-06	-7.47762e-06	-1.02212e-05	-1.3678e-05	-1.74996e-05	-2.35101e-05	-3.02301e-05	-3.93603e-05	-5.16247e-05	-6.83861e-05	-9.16527e-05	-0.000124575	-0.000171959	-0.000241416	-0.000347708	-0.000510785	-0.000774604	-0.00117556	-0.00169213	-0.00232102	-0.00280163	-0.00297093	-0.00298806	-0.00298982	-0.00299173
3PGAREARR-RXN_c_Root_Day	0.000108711	0.000147421	0.000189729	0.000247312	0.00031487	0.000394661	0.000650391	0.000605286	0.000743377	0.000905755	0.00110135	0.00133592	0.00161095	0.00193616	0.00231777	0.00275998	0.00326277	0.003817	0.00440873	0.00498113	0.00541078	0.00552862	0.00522884	0.0042082	0.00359721	0.00335787	0.00333414	0.0033362	0.00333835
ACETOOHBUTREDUCTOISOM-RXN_p_Leaf_Day	2.40474e-06	3.46373e-06	4.76475e-06	6.46513e-06	8.56765e-06	1.10709e-05	1.41028e-05	1.7709e-05	2.20426e-05	2.70436e-05	3.30009e-05	4.00089e-05	4.82217e-05	5.7784e-05	6.88069e-05	8.13032e-05	9.51064e-05	0.000109696	0.000123915	0.000135504	0.000140448	0.000132495	0.000104845	5.92326e-05	1.8553e-05	2.82547e-06	1.26942e-06	1.27127e-06	1.27116e-06
METHYLENE-THF_mc_Root_Night	2.38056e-06	3.00879e-06	3.81308e-06	4.56224e-06	5.51388e-06	6.59465e-06	7.89396e-06	9.44414e-06	1.13376e-05	1.35551e-05	1.62593e-05	1.94184e-05	2.33683e-05	2.80659e-05	3.36053e-05	4.00503e-05	4.73984e-05	5.55051e-05	6.37464e-05	7.16251e-05	7.86484e-05	7.53031e-05	5.32142e-05	2.96271e-05	7.98765e-06	1.03188e-06	4.52069e-07	4.55768e-07	4.63312e-07
pHIS_biomass_Leaf_Day	-4.71724e-07	-7.71996e-07	-1.17206e-06	-1.71124e-06	-2.3949e-06	-3.22136e-06	-4.22467e-06	-5.41687e-06	-6.84225e-06	-8.47939e-06	-1.04146e-05	-1.26745e-05	-1.53036e-05	-1.83427e-05	-2.18216e-05	-2.57379e-05	-3.00328e-05	-3.45376e-05	-3.88907e-05	-4.24e-05	-4.38569e-05	-4.13984e-05	-3.29824e-05	-1.89909e-05	-6.16468e-06	-9.82435e-07	-4.40984e-07	-4.41253e-07	-4.41522e-07
GLUTAMINE--TRNA-LIGASE-RXN_c_Root_Night	2.88756e-06	3.63172e-06	4.65063e-06	5.51652e-06	6.66721e-06	7.97405e-06	9.54513e-06	1.14196e-05	1.3709e-05	1.63904e-05	1.96602e-05	2.3433e-05	2.82396e-05	3.39588e-05	4.0713e-05	4.85951e-05	5.76297e-05	6.76904e-05	7.85685e-05	8.93803e-05	9.89478e-05	9.53073e-05	6.49188e-05	3.66917e-05	9.77642e-06	1.26393e-06	5.48647e-07	5.54068e-07	5.66326e-07
RXN-9518_p_Root_Night	8.75849e-07	1.10156e-06	1.41062e-06	1.67326e-06	2.02228e-06	2.41867e-06	2.89521e-06	3.46375e-06	4.15819e-06	4.97151e-06	5.96328e-06	7.10765e-06	8.56556e-06	1.03003e-05	1.2349e-05	1.47398e-05	1.74801e-05	2.05317e-05	2.38312e-05	2.71106e-05	3.00126e-05	2.89084e-05	1.9691e-05	1.11292e-05	2.96536e-06	3.83371e-07	1.66414e-07	1.68059e-07	1.71777e-07
DSERDEAM-RXN_c_Leaf_Night	3.48734e-06	4.45728e-06	5.45831e-06	6.66688e-06	8.05753e-06	9.63688e-06	1.15356e-05	1.38009e-05	1.65678e-05	1.98083e-05	2.37599e-05	2.85106e-05	3.41961e-05	4.09496e-05	4.88845e-05	5.8049e-05	6.83615e-05	7.94727e-05	9.05317e-05	9.97809e-05	0.000103973	9.79331e-05	7.61289e-05	4.08245e-05	1.14646e-05	1.47935e-06	6.67079e-07	6.70348e-07	6.68405e-07
RXN-1106_c_Root_Day	6.58466e-06	8.46076e-06	1.02068e-05	1.2591e-05	1.52173e-05	1.82001e-05	2.17859e-05	2.60642e-05	3.12897e-05	3.74097e-05	4.48727e-05	5.39645e-05	6.46246e-05	7.72799e-05	9.21228e-05	0.000109204	0.0001283	0.000148627	0.000168203	0.000183276	0.000186569	0.000174132	0.000142316	7.48929e-05	2.14319e-05	2.76366e-06	1.12735e-06	1.12416e-06	1.11578e-06
10-FORMYL-THF_pc_Root_Night	-3.33925e-06	-4.19757e-06	-5.38307e-06	-6.43158e-06	-7.77314e-06	-9.29676e-06	-1.11284e-05	-1.33138e-05	-1.5983e-05	-1.91092e-05	-2.29214e-05	-2.7314e-05	-3.29218e-05	-3.95946e-05	-4.74763e-05	-5.66773e-05	-6.72295e-05	-7.89918e-05	-9.17399e-05	-0.000104465	-0.000115851	-0.000111658	-7.57604e-05	-4.28884e-05	-1.14091e-05	-1.46311e-06	-6.39528e-07	-6.45952e-07	-6.55401e-07
NADPHoxc_tx_Leaf_Night	-0.0011058	-0.00111397	-0.00112639	-0.00114452	-0.00116989	-0.00120401	-0.00124876	-0.00130614	-0.00137862	-0.00146844	-0.00157876	-0.00171302	-0.00187513	-0.00206943	-0.00230059	-0.00257323	-0.00289136	-0.00325722	-0.00366918	-0.00411832	-0.00458289	-0.00502142	-0.0053708	-0.00557197	-0.00563727	-0.00564768	-0.00565235	-0.00565703	-0.0056617
PHOSGLYPHOS-RXN_p_Root_Night	-1.85031e-05	-2.44495e-05	-3.33066e-05	-3.94849e-05	-4.77211e-05	-5.70749e-05	-6.83201e-05	-8.17365e-05	-9.81235e-05	-0.000115835	-0.000133742	-0.000153209	-0.00018196	-0.000215982	-0.00025549	-0.000300023	-0.000347909	-0.000395108	-0.000443224	-0.000480175	-0.000526599	-0.000513984	-0.000466679	-0.00019376	-5.1118e-05	-6.5767e-06	-2.88118e-06	-2.92737e-06	-2.91366e-06
SPONTPRO-RXN_m_Root_Night	0	0	0	0	0	0	0	0	0	0	0	0	0	0	0	0	0	0	0	0	0	0	0	0	0	0	0	3.38004e-08	0
RXN-9655_p_Root_Day	2.63386e-06	3.3843e-06	4.08271e-06	5.03639e-06	6.08693e-06	7.28003e-06	8.71437e-06	1.04257e-05	1.25159e-05	1.49639e-05	1.79491e-05	2.15858e-05	2.58498e-05	3.0912e-05	3.68491e-05	4.36816e-05	5.13199e-05	5.94508e-05	6.72812e-05	7.33104e-05	7.46276e-05	6.96529e-05	5.69262e-05	2.99572e-05	8.57278e-06	1.10547e-06	4.50939e-07	4.49662e-07	4.46313e-07
CYS_pc_Root_Night	2.05277e-07	2.58179e-07	3.30614e-07	3.92169e-07	4.73972e-07	5.66875e-07	6.78564e-07	8.11817e-07	9.74575e-07	1.1652e-06	1.39764e-06	1.66585e-06	2.00755e-06	2.41413e-06	2.89429e-06	3.45463e-06	4.0969e-06	4.81211e-06	5.58544e-06	6.35405e-06	7.03421e-06	6.7754e-06	4.61508e-06	2.60842e-06	6.95006e-07	8.98527e-08	3.90033e-08	3.93887e-08	4.02602e-08
CHORISMATE-SYNTHASE-RXN_p_Leaf_Day	9.18363e-06	1.40073e-05	2.0196e-05	2.84217e-05	3.87357e-05	5.11208e-05	6.61408e-05	8.39962e-05	0.000105392	0.000130017	0.000159225	0.000193444	0.000233383	0.000279701	0.000332887	0.00039295	0.000459032	0.000528587	0.000596062	0.000650731	0.000673715	0.000635775	0.000504977	0.000288299	9.21237e-05	1.4397e-05	6.46484e-06	6.47112e-06	6.47315e-06
5.1.1.18-RXN_c_Leaf_Night	3.48734e-06	4.45728e-06	5.45831e-06	6.66688e-06	8.05753e-06	9.63688e-06	1.15356e-05	1.38009e-05	1.65678e-05	1.98083e-05	2.37599e-05	2.85106e-05	3.41961e-05	4.09496e-05	4.88845e-05	5.8049e-05	6.83615e-05	7.94727e-05	9.05317e-05	9.97809e-05	0.000103973	9.79331e-05	7.61289e-05	4.08245e-05	1.14646e-05	1.47935e-06	6.67079e-07	6.70348e-07	6.68405e-07
METHIONINE--TRNA-LIGASE-RXN_c_Root_Day	4.11541e-08	5.28797e-08	6.37923e-08	7.86936e-08	9.51083e-08	1.1375e-07	1.36162e-07	1.62901e-07	1.9556e-07	2.33811e-07	2.80454e-07	3.37278e-07	4.03904e-07	4.82999e-07	5.75768e-07	6.82525e-07	8.01873e-07	9.28919e-07	1.05127e-06	1.14547e-06	1.16606e-06	1.08833e-06	8.89472e-07	4.68081e-07	1.3395e-07	1.72729e-08	7.04592e-09	7.02597e-09	6.97364e-09
H+(PPi)_rev_vc_Leaf_Day	0.000139981	0.000191805	0.000252393	0.000329713	0.000423514	0.000533992	0.000667489	0.000826433	0.00101814	0.00124058	0.00150711	0.00182264	0.0021948	0.00263098	0.00313723	0.00371551	0.00435994	0.00504897	0.00573122	0.00629223	0.00657275	0.00629604	0.00513364	0.00315038	0.00140032	0.000743821	0.000681354	0.000681851	0.000682191
PYRUVATE_pc_Leaf_Day	-1.97377e-05	-2.89209e-05	-4.03683e-05	-5.54162e-05	-7.41129e-05	-1.87036e-05	-2.35512e-05	-2.93197e-05	-0.000194288	-0.000238818	-5.39113e-05	-6.52505e-05	-0.000206069	-9.41555e-05	-0.000112162	-0.000132639	-0.000155327	-0.000179386	-0.000202919	-0.000222188	-0.000230499	-0.00021739	-0.000171516	-0.000525298	-0.000165683	-2.54637e-05	-1.98222e-06	-1.14528e-05	-1.14534e-05
GLUTATHIONE-REDUCT-NADPH-RXN_p_Root_Day	8.25311e-08	1.09506e-07	1.18684e-07	1.57387e-07	1.90217e-07	2.27501e-07	2.72324e-07	3.25802e-07	3.91121e-07	4.67622e-07	5.60908e-07	6.85045e-07	8.11521e-07	9.61023e-07	1.13406e-06	1.32773e-06	1.53315e-06	1.72974e-06	2.51861e-06	3.06628e-06	1.47519e-06	1.22966e-06	1.65116e-06	7.42985e-07	3.00889e-07	3.90773e-08	7.47857e-09	6.85099e-09	7.37087e-09
sGLC_biomass_Root_Day	-1.85194e-06	-2.37959e-06	-2.87065e-06	-3.54121e-06	-4.27987e-06	-5.11877e-06	-6.12729e-06	-7.33055e-06	-8.80022e-06	-1.05215e-05	-1.26204e-05	-1.51775e-05	-1.81757e-05	-2.1735e-05	-2.59095e-05	-3.07136e-05	-3.60843e-05	-4.18014e-05	-4.73071e-05	-5.15464e-05	-5.24725e-05	-4.89747e-05	-4.00262e-05	-2.10636e-05	-6.02773e-06	-7.77281e-07	-3.17066e-07	-3.16169e-07	-3.13814e-07
ACONITATEHYDR-RXN_c_Root_Night	1.13803e-05	9.61496e-07	2.05276e-05	0	0	3.84523e-05	4.71686e-05	5.74582e-05	7.00702e-05	8.36029e-05	9.92072e-05	0.0001165	0.000138467	0.000163153	0.000190122	0.000218137	0.000244668	0.000264811	0.000266441	0	0.000164116	0	0	0	0	0	0	0	0
Protein_Polymerisation_c_Root_Night	2.16636e-05	2.72465e-05	3.48908e-05	4.13869e-05	5.00199e-05	5.98243e-05	7.16111e-05	8.56738e-05	0.00010285	0.000122967	0.000147498	0.000175803	0.000211864	0.000254771	0.000305444	0.000364579	0.000432359	0.000507838	0.00058945	0.000670564	0.000742343	0.000715031	0.000487045	0.000275275	7.33463e-05	9.48245e-06	4.11615e-06	4.15682e-06	4.24879e-06
ALANINE--TRNA-LIGASE-RXN_c_Root_Day	2.71617e-06	3.49006e-06	4.21029e-06	5.19378e-06	6.27715e-06	7.50753e-06	8.9867e-06	1.07515e-05	1.2907e-05	1.54315e-05	1.851e-05	2.22604e-05	2.66577e-05	3.1878e-05	3.80007e-05	4.50467e-05	5.29236e-05	6.13087e-05	6.93837e-05	7.56013e-05	7.69597e-05	7.18296e-05	5.87052e-05	3.08933e-05	8.84068e-06	1.14001e-06	4.65031e-07	4.63714e-07	4.6026e-07
BRANCHED-CHAINAMINOTRANSFERILEU-RXN_p_Leaf_Day	-2.40474e-06	-3.46373e-06	-4.76475e-06	-6.46513e-06	-8.56765e-06	-1.10709e-05	-1.41028e-05	-1.7709e-05	-2.20426e-05	-2.70436e-05	-3.30009e-05	-4.00089e-05	-4.82217e-05	-5.7784e-05	-6.88069e-05	-8.13032e-05	-9.51064e-05	-0.000109696	-0.000123915	-0.000135504	-0.000140448	-0.000132495	-0.000104845	-5.92326e-05	-1.8553e-05	-2.82547e-06	-1.26942e-06	-1.27127e-06	-1.27116e-06
GLUC1PURIDYLTRANS-RXN_c_Leaf_Day	0.000117614	0.000157556	0.000189569	0.000240556	0.000329309	0.000409854	0.000506911	0.000622621	0.000762402	0.000925812	0.00100016	0.00120762	0.00145447	0.00196173	0.00234523	0.00278782	0.00293556	0.00383353	0.00439494	0.00442288	0.00526473	0.00522172	0.00458553	0.0034118	0.00228248	0.00196392	0.00192723	0.0019233	0.00192957
Protein_Processing_c_Root_Day	6.5147e-05	8.37086e-05	0.000100983	0.000124572	0.000150556	0.000180067	0.000215545	0.000257872	0.000309572	0.000370123	0.000443959	0.000533912	0.00063938	0.000764588	0.00091144	0.00108044	0.00126936	0.00147048	0.00166416	0.00181329	0.00184587	0.00172282	0.00140803	0.000740971	0.000212042	2.7343e-05	1.11537e-05	1.11221e-05	1.10393e-05
DGDPKIN-RXN_c_Leaf_Day	1.81432e-08	2.96921e-08	4.50792e-08	6.58169e-08	9.21116e-08	1.23898e-07	1.62487e-07	2.08341e-07	2.63163e-07	3.2613e-07	4.00562e-07	4.87481e-07	5.88599e-07	7.0549e-07	8.39294e-07	9.8992e-07	1.15511e-06	1.32837e-06	1.4958e-06	1.63077e-06	1.6868e-06	1.59225e-06	1.26856e-06	7.3042e-07	2.37103e-07	3.77859e-08	1.69609e-08	1.69713e-08	1.69816e-08
Nitrate_CP_Leaf_Day_transport	0.000240803	0.000334569	0.000445629	0.000588616	0.000763167	0.000969331	0.00121873	0.00151551	0.00187312	0.00228685	0.00278167	0.00336598	0.00405331	0.00485647	0.00578558	0.00684253	0.00801414	0.00925706	0.0104734	0.0114699	0.0119004	0.0112232	0.0088514	0.00495323	0.00152276	0.000226119	0.000101643	0.000101841	0.000101791
GMP-SYN-NH3-RXN_c_Root_Day	2.5104e-06	3.22566e-06	3.89133e-06	4.80031e-06	5.8016e-06	6.93878e-06	8.30589e-06	9.93696e-06	1.19292e-05	1.42625e-05	1.71077e-05	2.0574e-05	2.46381e-05	2.9463e-05	3.51218e-05	4.1634e-05	4.89142e-05	5.66641e-05	6.41274e-05	6.9874e-05	7.11294e-05	6.63879e-05	5.42578e-05	2.85529e-05	8.17093e-06	1.05365e-06	4.29801e-07	4.28584e-07	4.25392e-07
3-DEHYDROQUINATE-SYNTHASE-RXN_p_Leaf_Day	9.18363e-06	1.40073e-05	2.0196e-05	2.84217e-05	3.87357e-05	5.11208e-05	6.61408e-05	8.39962e-05	0.000105392	0.000130017	0.000159225	0.000193444	0.000233383	0.000279701	0.000332887	0.00039295	0.000459032	0.000528587	0.000596062	0.000650731	0.000673715	0.000635775	0.000504977	0.000288299	9.21237e-05	1.4397e-05	6.46484e-06	6.47112e-06	6.47315e-06
2KG_MAL_pc_Leaf_Day	-0.00140096	-0.00166806	-0.00198308	-0.00238588	-0.00287659	-0.00345776	-0.00416191	-0.00500304	-0.00601934	-0.00720375	-0.00862462	-0.01031	-0.0123018	-0.0146413	-0.0173641	-0.0204861	-0.0239849	-0.0277609	-0.0315716	-0.0349225	-0.0369099	-0.036099	-0.0308981	-0.0216254	-0.0132965	-0.010153	-0.0098543	-0.00986143	-0.00986784
RXN-7800_p_Leaf_Night	3.28221e-07	4.19508e-07	5.13724e-07	6.27471e-07	7.58355e-07	9.07001e-07	1.0857e-06	1.29891e-06	1.55932e-06	1.86431e-06	2.23623e-06	2.68335e-06	3.21845e-06	3.85408e-06	4.6009e-06	5.46344e-06	6.43402e-06	7.47978e-06	8.52063e-06	9.39115e-06	9.78572e-06	9.21723e-06	7.16507e-06	3.84231e-06	1.07902e-06	1.39233e-07	6.27839e-08	6.30916e-08	6.29087e-08
GLU6PDEHYDROG-RXN_c_Root_Day	1.9053e-07	5.43793e-07	2.07562e-06	3.34733e-06	4.95326e-06	7.47762e-06	1.02212e-05	1.3678e-05	1.74996e-05	2.35101e-05	3.02301e-05	3.93603e-05	5.16247e-05	6.83861e-05	9.16527e-05	0.000124575	0.000171959	0.000241416	0.000347708	0.000510785	0.000774604	0.00117556	0.00169213	0.00232102	0.00280163	0.00297093	0.00298806	0.00298982	0.00299173
ARGININE--TRNA-LIGASE-RXN_c_Leaf_Day	3.01178e-06	4.92889e-06	7.48314e-06	1.09256e-05	1.52905e-05	2.05671e-05	2.69729e-05	3.45846e-05	4.36851e-05	5.41376e-05	6.64934e-05	8.09218e-05	9.77074e-05	0.000117111	0.000139323	0.000164327	0.000191748	0.000220509	0.000248302	0.000270708	0.000280009	0.000264313	0.00021058	0.00012125	3.93591e-05	6.27247e-06	2.81551e-06	2.81723e-06	2.81895e-06
FRU_vc_Leaf_Night	3.49584e-05	4.56077e-05	5.732e-05	7.16552e-05	8.85058e-05	0.000108053	0.000131542	0.00015958	0.00019358	0.000233582	0.000281982	0.000339991	0.000409305	0.000491665	0.000588716	0.000701577	0.000830228	0.000972199	0.0011192	0.00124185	0.00133316	0.00135451	0.00123561	0.000967769	0.000728538	0.000643905	0.000636442	0.000636853	0.000637214
[truncated: 343 more rows]

## Sheet: -0.66%(N)
Reactions	0	1	2	3	4	5	6	7	8	9	10	11	12	13	14	15	16	17	18	19	20	21	22	23	24	25	26	27	28
[truncated: 1,565 more rows]

[truncated: 27 more sheets: -1%(N), -1.33%(N), -1.66%(N), 0.33%(N), 0.66%(N), 1%(N), 1.33%(N), 1.66%(N), -0.33%(D), -0.66%(D), -1%(D), -1.33%(D), -1.66%(D), 0.33%(D), 0.66%(D), 1%(D), 1.33%(D), 1.66%(D), 2 mM, 3 mM …]
