# Supplementary material for: A Dynamic Multi-Tissue Flux Balance Model Captures Carbon and Nitrogen Metabolism and Optimal Resource Partitioning During Arabidopsis Growth
Source: Front Plant Sci. 2018 Jun 26;9:884. doi: 10.3389/fpls.2018.00884 (PMC6028781; doi:10.3389/fpls.2018.00884)
Supplement: Supplementary File 8 — Python codes to simulate dynamic plant growth (dFBA) in this study. [file Data_Sheet_8.ZIP]

Archive with 119 entries (113 files):
- Supplementary File 8/Day_Night_Constraints.py
- Supplementary File 8/DFBA_Plant_Growth.py
- Supplementary File 8/readme.txt
- Supplementary File 8/scobra/
- Supplementary File 8/scobra/__init__.py
- Supplementary File 8/scobra/__init__.pyc
- Supplementary File 8/scobra/analysis/
- Supplementary File 8/scobra/analysis/__init__.py
- Supplementary File 8/scobra/analysis/__init__.pyc
- Supplementary File 8/scobra/analysis/FCA.py
- Supplementary File 8/scobra/analysis/FCA.pyc
- Supplementary File 8/scobra/analysis/FluxSum.py
- Supplementary File 8/scobra/analysis/FluxSum.pyc
- Supplementary File 8/scobra/analysis/FVA.py
- Supplementary File 8/scobra/analysis/FVA.pyc
- Supplementary File 8/scobra/analysis/GeometricFBA.py
- Supplementary File 8/scobra/analysis/GeometricFBA.pyc
- Supplementary File 8/scobra/analysis/Graph.py
- Supplementary File 8/scobra/analysis/Graph.pyc
- Supplementary File 8/scobra/analysis/Match.py
- Supplementary File 8/scobra/analysis/MinSolve.py
- Supplementary File 8/scobra/analysis/MinSolve.pyc
- Supplementary File 8/scobra/analysis/MOMA.py
- Supplementary File 8/scobra/analysis/MOMA.pyc
- Supplementary File 8/scobra/analysis/Pareto.py
- Supplementary File 8/scobra/analysis/Pareto.pyc
- Supplementary File 8/scobra/analysis/ROOM.py
- Supplementary File 8/scobra/analysis/ROOM.pyc
- Supplementary File 8/scobra/analysis/RWFM.py
- Supplementary File 8/scobra/analysis/RWFM.pyc
- Supplementary File 8/scobra/analysis/Scan.py
- Supplementary File 8/scobra/analysis/Scan.pyc
- Supplementary File 8/scobra/classes/
- Supplementary File 8/scobra/classes/__init__.py
- Supplementary File 8/scobra/classes/__init__.pyc
- Supplementary File 8/scobra/classes/db.py
- Supplementary File 8/scobra/classes/db.pyc
- Supplementary File 8/scobra/classes/fca.py
- Supplementary File 8/scobra/classes/fca.pyc
- Supplementary File 8/scobra/classes/flux.py
- Supplementary File 8/scobra/classes/flux.pyc
- Supplementary File 8/scobra/classes/fva.py
- Supplementary File 8/scobra/classes/fva.pyc
- Supplementary File 8/scobra/classes/matrix.py
- Supplementary File 8/scobra/classes/matrix.pyc
- Supplementary File 8/scobra/classes/model.py
- Supplementary File 8/scobra/classes/model.pyc
- Supplementary File 8/scobra/classes/pareto.py
- Supplementary File 8/scobra/classes/pareto.pyc
- Supplementary File 8/scobra/cyc/
- Supplementary File 8/scobra/cyc/__init__.py
- Supplementary File 8/scobra/cyc/__init__.pyc
- Supplementary File 8/scobra/cyc/Annotate.py
- Supplementary File 8/scobra/cyc/Annotate.pyc
- Supplementary File 8/scobra/cyc/AnnotatedOrganism.py
- Supplementary File 8/scobra/cyc/AnnotatedOrganism.pyc
- Supplementary File 8/scobra/cyc/Base.py
- Supplementary File 8/scobra/cyc/Base.pyc
- Supplementary File 8/scobra/cyc/Biomass.py
- Supplementary File 8/scobra/cyc/BuildModel.py
- Supplementary File 8/scobra/cyc/BuildModel.pyc
- Supplementary File 8/scobra/cyc/Compound.py
- Supplementary File 8/scobra/cyc/Compound.pyc
- Supplementary File 8/scobra/cyc/Cyc.py
- Supplementary File 8/scobra/cyc/ECEquivs.py
- Supplementary File 8/scobra/cyc/ECEquivs.pyc
- Supplementary File 8/scobra/cyc/Enzrxn.py
- Supplementary File 8/scobra/cyc/Enzrxn.pyc
- Supplementary File 8/scobra/cyc/Gene.py
- Supplementary File 8/scobra/cyc/Gene.pyc
- Supplementary File 8/scobra/cyc/lex.py
- Supplementary File 8/scobra/cyc/lex.pyc
- Supplementary File 8/scobra/cyc/lexer.py
- Supplementary File 8/scobra/cyc/lexer.pyc
- Supplementary File 8/scobra/cyc/MolWts.py
- Supplementary File 8/scobra/cyc/OrderedList.py
- Supplementary File 8/scobra/cyc/OrderedList.pyc
- Supplementary File 8/scobra/cyc/Organism.py
- Supplementary File 8/scobra/cyc/Organism.pyc
- Supplementary File 8/scobra/cyc/Pathway.py
- Supplementary File 8/scobra/cyc/Pathway.pyc
- Supplementary File 8/scobra/cyc/Promoter.py
- Supplementary File 8/scobra/cyc/Promoter.pyc
- Supplementary File 8/scobra/cyc/Protein.py
- Supplementary File 8/scobra/cyc/Protein.pyc
- Supplementary File 8/scobra/cyc/Reaction.py
- Supplementary File 8/scobra/cyc/Reaction.pyc
- Supplementary File 8/scobra/cyc/Regulation.py
- Supplementary File 8/scobra/cyc/Regulation.pyc
- Supplementary File 8/scobra/cyc/Regulon.py
- Supplementary File 8/scobra/cyc/Regulon.pyc
- Supplementary File 8/scobra/cyc/SvnClient.py
- Supplementary File 8/scobra/cyc/SvnClient.pyc
- Supplementary File 8/scobra/cyc/Tags.py
- Supplementary File 8/scobra/cyc/Tags.pyc
- Supplementary File 8/scobra/cyc/Transporter.py
- Supplementary File 8/scobra/cyc/Transporter.pyc
- Supplementary File 8/scobra/cyc/Transunit.py
- Supplementary File 8/scobra/cyc/Transunit.pyc
- Supplementary File 8/scobra/cyc/Types.py
- Supplementary File 8/scobra/cyc/Types.pyc
- Supplementary File 8/scobra/io/
- Supplementary File 8/scobra/io/__init__.py
- Supplementary File 8/scobra/io/__init__.pyc
- Supplementary File 8/scobra/io/Excel.py
- Supplementary File 8/scobra/io/Excel.pyc
- Supplementary File 8/scobra/io/IO.py
- Supplementary File 8/scobra/io/IO.pyc
- Supplementary File 8/scobra/io/Network.py
- Supplementary File 8/scobra/io/ScrumPy.py
- Supplementary File 8/scobra/io/ScrumPy.pyc
- Supplementary File 8/scobra/manipulation/
- Supplementary File 8/scobra/manipulation/__init__.py
- Supplementary File 8/scobra/manipulation/__init__.pyc
- Supplementary File 8/scobra/manipulation/Reversible.py
- Supplementary File 8/scobra/manipulation/Reversible.pyc
- Supplementary File 8/scobra/scobra_documentation.pdf
- Supplementary File 8/scobra/scobra_test.py
- Supplementary File 8/scobra/setup.py
