# Supplementary material for: A Dynamic Multi-Tissue Flux Balance Model Captures Carbon and Nitrogen Metabolism and Optimal Resource Partitioning During Arabidopsis Growth
Source: Front Plant Sci. 2018 Jun 26;9:884. doi: 10.3389/fpls.2018.00884 (PMC6028781; doi:10.3389/fpls.2018.00884)
Supplement: Supplementary File 8 — Python codes to simulate dynamic plant growth (dFBA) in this study. [file Data_Sheet_8.ZIP › Supplementary File 8/Day_Night_Constraints.py]

from cobra import Metabolite

def Update(m):
    

    ###########################  constraints  ########################################
    
    lst =['Starch', 'Sucrose','Glucose','Fructose','Malate','Fumarate','Citrate','Nitrate']

    dns = filter(lambda s: "Day_Night_storage" in s,m.Reactions())
    for i in dns:
        if i.split('_')[0] not in lst:
            m.SetConstraint(i,0,None)
            
    m.SetReacsFixedRatio({'RIBULOSE-BISPHOSPHATE-CARBOXYLASE-RXN_p_Leaf_Day':3, 'RXN-961_p_Leaf_Day':1})
    m.SetReacsFixedRatio({'RIBULOSE-BISPHOSPHATE-CARBOXYLASE-RXN_p_Leaf_Night':3, 'RXN-961_p_Leaf_Night':1})
    m.SetReacsFixedRatio({'RIBULOSE-BISPHOSPHATE-CARBOXYLASE-RXN_p_Root_Day':3, 'RXN-961_p_Root_Day':1})
    m.SetReacsFixedRatio({'RIBULOSE-BISPHOSPHATE-CARBOXYLASE-RXN_p_Root_Night':3, 'RXN-961_p_Root_Night':1})
    ##############  Constraints from paper #########################

    #NO3 day:night = 3:2

    m.SetReacsFixedRatio({"NO3_tx_Root_Day":3,"NO3_tx_Root_Night":2})

    # AA and Suc Day:Night = 3:1
    
    L_R_Ex = {'Sucrose':'SUCROSE_c',
              
              'GLN':'GLN_c',
              'GLT': 'GLT_c',
              'ASN':'ASN_c',
              'ALA':'L-ALPHA-ALANINE_c',
              'ASP':'L-ASPARTATE_c',
              'SER':'SER_c',
              'THR':'THR_c',
              'VAL':'VAL_c',
              'LYS':'LYS_c',
              'ARG':'ARG_c',
              'ILE':'ILE_c',
              'LEU':'LEU_c',
              'PHE':'PHE_c',
              'TRP':'TRP_c',
              'GLY':'GLY_c',
              'MET':'MET_c',
              'TYR':'TYR_c',
              'HIS':'HIS_c'
            
              }
    
    
    for tx in L_R_Ex.keys(): 


        d1 = tx+'_CP_Leaf_Day_rev_transport'
        n1 = tx+'_CP_Leaf_Night_rev_transport'
        d2 = tx+'_CP_Root_Day_rev_transport'
        n2 = tx+'_CP_Root_Night_rev_transport'
        
        d3 = tx+'_CP_Leaf_Day_transport'
        n3 = tx+'_CP_Leaf_Night_transport'
        d4 = tx+'_CP_Root_Day_transport'
        n4 = tx+'_CP_Root_Night_transport'

            
        m.SetReacsFixedRatio({d1:3,n1:1})
        m.SetReacsFixedRatio({d2:3,n2:1})
        m.SetReacsFixedRatio({d3:3,n3:1})
        m.SetReacsFixedRatio({d4:3,n4:1})


    # composition

    aa={'GLN':33.2,'GLT':11.4,'ASN':10.1,'ALA':9.7,'ASP':9.5,'SER':7.7,'THR':5.6,
        'VAL':2.4,'LYS':1.8,'ARG':1.6,'ILE':1.2,'LEU':1.2,'PHE':1.1,'TRP':0.9,
        'GLY':0.7,'MET':0.7,'TYR':0.6,'HIS':0.4}

    ld,ln,ldr,lnr,rd,rn,rdr,rnr, ={},{},{},{},{},{},{},{}
    
    for reac in aa.keys():
        ldr[reac+'_CP_Leaf_Day_rev_transport']=aa[reac]
        lnr[reac+'_CP_Leaf_Night_rev_transport']=aa[reac]
        ld[reac+'_CP_Leaf_Day_transport']=aa[reac]
        ln[reac+'_CP_Leaf_Night_transport']=aa[reac]

        rdr[reac+'_CP_Root_Day_rev_transport']=aa[reac]
        rnr[reac+'_CP_Root_Night_rev_transport']=aa[reac]
        rd[reac+'_CP_Root_Day_transport']=aa[reac]
        rn[reac+'_CP_Root_Night_transport']=aa[reac]


        
    
    m.SetReacsFixedRatio(ldr)
    m.SetReacsFixedRatio(lnr)
    m.SetReacsFixedRatio(ld)
    m.SetReacsFixedRatio(ln)
    m.SetReacsFixedRatio(rdr)
    m.SetReacsFixedRatio(rnr)
    m.SetReacsFixedRatio(rd)
    m.SetReacsFixedRatio(rn)


    """# sum AA:sucrose = 1:2.2

    
    met = Metabolite('AA_sum_met_l1d')
    
    for reac in aa.keys():
        reac = m.GetReaction(reac+'_CP_Leaf_Day_rev_transport') 
        reac.add_metabolites({met:-1})

    m.AddReaction("AA_sum_reac_l1d", {met:1})
    

    m.SetReacsFixedRatio({'AA_sum_reac_l1d':1,'Sucrose_CP_Leaf_Day_rev_transport':2.2})

    met = Metabolite('AA_sum_met_l1n')
    
    for reac in aa.keys():
        reac = m.GetReaction(reac+'_CP_Leaf_Night_rev_transport') 
        reac.add_metabolites({met:-1})

    m.AddReaction("AA_sum_reac_l1n", {met:1})

    m.SetReacsFixedRatio({'AA_sum_reac_l1n':1,'Sucrose_CP_Leaf_Night_rev_transport':2.2})"""


    


    
    nd=['NADPH_Dehydrogenase_p_Leaf_Day', 'NADPH_Dehydrogenase_p_Leaf_Night', 'NADPH_Dehydrogenase_p_Root_Day', 'NADPH_Dehydrogenase_p_Root_Night']
    for i in nd:
        m.SetConstraints({i:(0,0)})
        
    
    m.SetConstraints({'NH4_tx_Root_Day':(0,0)})
    m.SetConstraints({'NH4_tx_Root_Night':(0,0)})
    


    return m


        
