# Supplementary material for: A Dynamic Multi-Tissue Flux Balance Model Captures Carbon and Nitrogen Metabolism and Optimal Resource Partitioning During Arabidopsis Growth
Source: Front Plant Sci. 2018 Jun 26;9:884. doi: 10.3389/fpls.2018.00884 (PMC6028781; doi:10.3389/fpls.2018.00884)
Supplement: Supplementary File 8 — Python codes to simulate dynamic plant growth (dFBA) in this study. [file Data_Sheet_8.ZIP › Supplementary File 8/DFBA_Plant_Growth.py]

import sys
sys.path.append('/home/rahul') #modify accordingly if necessary
import scobra
from scobra.io.IO import ReadModel
from scobra.classes import matrix
from scipy.integrate import quad
import math
from scipy.integrate import odeint
import numpy as np
import matplotlib.pyplot as plt
import copy
import Day_Night_Constraints
from cobra import Metabolite


reload(Day_Night_Constraints)

MolarMass={'AMP': 345.21,
 'CELLULOSE': 180.157,
 'CMP': 321.183,
 'CONIFERYL-ALCOHOL': 180.203,
 'COUMARATE': 163.15,
 'COUMARYL-ALCOHOL': 150.1745,
 'FRU': 180.16,
 'FattyAcid': 256.43,
 'GLC': 180.16,
 'GMP': 363.22,
 'SINAPYL-ALCOHOL': 210.229,
 'STARCH': 180.157,
 'SUCROSE': 342.3,
 'UMP': 324.1813,
 'XYLAN': 132.1146,
 'dAMP': 331.222,
 'dCMP': 307.1971,
 'dGMP': 347.2243,
 'dTMP': 320.1926,
 'pALA': 89.09,
 'pARG': 174.2,
 'pASN': 132.12,
 'pASP': 133.11,
 'pCYS': 121.16,
 'pGLN': 146.15,
 'pGLU': 147.13,
 'pGLY': 75.0666,
 'pHIS': 155.1546,
 'pILE': 131.18,
 'pLEU': 131.17,
 'pLYS': 146.19,
 'pMET': 149.21,
 'pPHE': 165.19,
 'pPRO': 115.13,
 'pSER': 105.09,
 'pTHR': 119.12,
 'pTRP': 204.225,
 'pTYR': 181.19,
 'pVAL': 117.151}

class dfba(scobra.model):
    


    def __init__(self,existing_model,obj,objdirec,RigidConstraints, ConcentrationMetDic, Externals = {}, FixedPerBiomass = {}, bounds = 1000, *args, **kwargs):


        if type(existing_model) == scobra.classes.model.model:
            
            self.mo = existing_model
        else:
        
            self.mo = ReadModel(existing_model)
            
        
        
        scobra.model.__init__(self,self.mo)
        Day_Night_Constraints.Update(self)

        
        
        self.obj = obj
        self.objdirec = objdirec
        self.RigidConstraints = RigidConstraints
        self.mat = matrix.matrix()
        self.ConcentrationMetDic = ConcentrationMetDic
        self.ChangedConstraints = {}
        self.bounds = bounds
        self.Externals = Externals
        self.FixedPerBiomass = FixedPerBiomass
        self.solver = None

        self.SetObjective(self.obj)    
        self.SetObjDirec(self.objdirec)
        self.SetConstraints(self.RigidConstraints)
        self.SetBounds(self.bounds)
        
                


        

        
        block = self.Reactions('_biomass_')
        
        for blk_r in block:
            gr=self.GetReaction(blk_r)
            if len(gr.reactants)==0:
                self.SetConstraints({blk_r:(0,0)})


            
             
        

    def Solution(self):


        
        self.SetConstraints(self.ChangedConstraints)
 
        self.MinFluxSolve(PrintStatus=False)
        #self.AdjustedMinFluxSolve(PrintStatus=False,SolverName=None,DisplayMsg=True,StartToleranceVal=0) #when MinFluxSolve crash 
        
        #self.Solve(PrintStatus=False)
        sol = self.GetSol()
        
        return sol

    
    def MicMen(self,S, Vm, Km): #Michaelis-Menten kinetics
        
        return Vm*S/(Km+S)

    def FixRatio(self,r):
        
        met = Metabolite('Sum_Leaf_Met')
    
        for reac in ['Biomass_Leaf_Day_tx','Biomass_Leaf_Night_tx']:
            reac = self.GetReaction(reac) 
            reac.add_metabolites({met:-1})

        self.AddReaction("Sum_Leaf", {met:1})
            
        met = Metabolite('Sum_Root_Met')
        
        for reac in ['Biomass_Root_Day_tx','Biomass_Root_Night_tx']:
            reac = self.GetReaction(reac) 
            reac.add_metabolites({met:-1})

        self.AddReaction("Sum_Root", {met:1})
        self.SetReacsFixedRatio({'Sum_Leaf':r,'Sum_Root':1-r})
        


    
    def TimeScan(self, start_t, interval=1, Pmax=300, InitialVal = None, funct = None, Vm = {}, Km = {}, StopInflux = None):
        

        
        ini_sol, UpdatedRate  = {},{}
        
        stoi = 1
        
        for bio_mass in InitialVal["BiomassCon"].keys():


            ini_sol[bio_mass]= InitialVal["BiomassCon"][bio_mass]
            

            
            

        
            
        dt = interval
        
        for reac in InitialVal["MetCon"]:
            
            ini_sol[reac+'_concen'] = InitialVal["MetCon"][reac]
            
            

        substrate = InitialVal["MetCon"]['NO3_tx_Root']
        
        ini_sol['Day'] = start_t
        
  
        

       
        self.mat = self.mat.UpdateFromDic(ini_sol)

        
        
        

        day = 0


        cmd = copy.copy(self.ConcentrationMetDic)
        self.ConcentrationMetDic ={}
        for intake in cmd.keys():
            self.ConcentrationMetDic[intake+'_Day']=cmd[intake]+'_Day'
            self.ConcentrationMetDic[intake+'_Night']=cmd[intake]+'_Night'


        Pmax=(Pmax*60*60*12)*1e-6
        print 'Pmax (mol/day)=',Pmax


        

        
        while 1:
        

            
            
        ############################################### assignment of uptake rates #######################

            URM  = ini_sol['Root_Biomass']
            ULM  = ini_sol['Leaf_Biomass']


            

            if day==30:
                tmp_mat = self.mat.drop(0)
                tmp_mat=tmp_mat.reset_index()
                tmp_mat.to_csv("dfba.csv")
                return tmp_mat
            #if day == 15:
            #    ini_sol['Leaf_Biomass']=0.03 # e.g., To simulate perturbations 
            
            
            
            
            

            new_b = self.MicMen(ini_sol['NO3_tx_Root_concen'], Vm['NO3_tx_Root'], Km['NO3_tx_Root'])*URM
                
                
            self.SetSumReacsConstraint({'NO3_tx_Root_Day':1,'NO3_tx_Root_Night':1},(0 , new_b ) )
                    

            
            PLA = ULM*0.031527
            UP = PLA*Pmax


            
            
            
            
            UpdatedRate['Photon_tx_Leaf_Day'] = (0,UP) 

            
            
            PN = UP/new_b
            r = math.log(PN)/(math.log( Pmax/ini_sol['NO3_tx_Root_concen'] ) + (ULM/URM) )

           

            print r
            self.FixRatio(r)


            M_ATP = 0.00727
            M_NADPH = 0.00256 #mol/day/ 1 g DW biomass
           
            
            M_ATP_D_N = 0.003635 # M_ATP/2
            M_NADPH_D_N = 0.00128 #M_NADPH/2
            
            #### Leaf #####
            UpdatedRate['ATPase_tx_Leaf_Day']=( -M_ATP_D_N*ULM , -M_ATP_D_N*ULM )
            UpdatedRate['ATPase_tx_Leaf_Night']=( -M_ATP_D_N*ULM , -M_ATP_D_N*ULM )

            Per_Com_NADPH = M_NADPH_D_N/3
            
            UpdatedRate['NADPHoxc_tx_Leaf_Day']=( -Per_Com_NADPH*ULM,-Per_Com_NADPH*ULM)
            UpdatedRate['NADPHoxc_tx_Leaf_Night']=(-Per_Com_NADPH*ULM,-Per_Com_NADPH*ULM)
            UpdatedRate['NADPHoxm_tx_Leaf_Day']=( -Per_Com_NADPH*ULM,-Per_Com_NADPH*ULM)
            UpdatedRate['NADPHoxm_tx_Leaf_Night']=(-Per_Com_NADPH*ULM,-Per_Com_NADPH*ULM)
            UpdatedRate['NADPHoxp_tx_Leaf_Day']=( -Per_Com_NADPH*ULM,-Per_Com_NADPH*ULM)
            UpdatedRate['NADPHoxp_tx_Leaf_Night']=(-Per_Com_NADPH*ULM,-Per_Com_NADPH*ULM)


            
            #### Root #####
            
            UpdatedRate['ATPase_tx_Root_Day']=( -M_ATP_D_N*URM , -M_ATP_D_N*URM )
            UpdatedRate['ATPase_tx_Root_Night']=( -M_ATP_D_N*URM , -M_ATP_D_N*URM )

            Per_Com_NADPH = M_NADPH_D_N/3
            
            UpdatedRate['NADPHoxc_tx_Root_Day']=( -Per_Com_NADPH*URM,-Per_Com_NADPH*URM)
            UpdatedRate['NADPHoxc_tx_Root_Night']=(-Per_Com_NADPH*URM,-Per_Com_NADPH*URM)
            UpdatedRate['NADPHoxm_tx_Root_Day']=( -Per_Com_NADPH*URM,-Per_Com_NADPH*URM)
            UpdatedRate['NADPHoxm_tx_Root_Night']=(-Per_Com_NADPH*URM,-Per_Com_NADPH*URM)
            UpdatedRate['NADPHoxp_tx_Root_Day']=( -Per_Com_NADPH*URM,-Per_Com_NADPH*URM)
            UpdatedRate['NADPHoxp_tx_Root_Night']=(-Per_Com_NADPH*URM,-Per_Com_NADPH*URM)

            
            self.ChangedConstraints = UpdatedRate
            
            
                              

            if any(UpdatedRate[rxn][0] > self.bounds or UpdatedRate[rxn][1] > self.bounds for rxn in UpdatedRate.keys()):
                print "Max bound reached in uptake dic"
                print UpdatedRate
                break
            
            
            sol = self.Solution()
            """try:
                
                sol = self.Solution()
                
                
            except:
                print 'Returning.....'
                tmp_mat = self.mat.drop(0)
                tmp_mat= tmp_mat.reset_index()
                tmp_mat.to_csv("dfba.csv")
 
                return tmp_mat"""
                         
            self.DelSumReacsConstraint()

            if 'Sum_Root_Sum_Leaf_fixedratio' in self.Metabolites():
                self.DelMetabolite('Sum_Root_Sum_Leaf_fixedratio')
                
            if 'Sum_Leaf_Sum_Root_fixedratio' in self.Metabolites():
                self.DelMetabolite('Sum_Leaf_Sum_Root_fixedratio')
                

            try:
		self.DelReactions(["Sum_Leaf","Sum_Root"])
	    except:
		print "in Pass"
		pass
            
            
            
 
            
            
            
            
                                
            if self.GetStatusMsg()=='infeasible':
                print 'Infeasible'
                break

            
            if 'NO3_tx_Root_Day' not in sol.keys():
                sol['NO3_tx_Root_Day']=0
            if 'NO3_tx_Root_Night' not in sol.keys():
                sol['NO3_tx_Root_Night']=0
                
            for reac in InitialVal["MetCon"].keys():
                
                sol[reac+'_concen'] = ini_sol[reac+'_concen'] - stoi*sol[reac+'_Day']*dt - stoi*sol[reac+'_Night']*dt
                    

                if sol[reac+'_concen'] <=1.05e-6:
                    #sol[reac+'_concen'] = 0
                    
                    sol[reac+'_concen'] = 1.05e-6 #to grow under saturation

                    


            bio_reac = ['Biomass_Leaf_Day_tx','Biomass_Root_Day_tx','Biomass_Leaf_Night_tx','Biomass_Root_Night_tx']

            
            for bior in bio_reac:
                if bior not in sol.keys():
                    sol[bior] = 0
                    
            #########################
            
            for reac in ['Leaf_Biomass','Root_Biomass']:

                    
                if 'Leaf' in reac:
                    sol[reac] = ini_sol[reac] + sol['Biomass_Leaf_Day_tx']*dt + sol['Biomass_Leaf_Night_tx']*dt 

                if 'Root' in reac:
                    sol[reac] = ini_sol[reac] + sol['Biomass_Root_Day_tx']*dt + sol['Biomass_Root_Night_tx']*dt


               


                

            sol['growth_ratio'] = r

            start_t = start_t + interval

            sol['Day'] = start_t
            
            
            self.mat = self.mat.UpdateFromDic(sol)
            print day,sol['NO3_tx_Root_concen'],sol['Leaf_Biomass'],sol['Root_Biomass']

            ini_sol = copy.deepcopy(sol)
            
           
            for subcon in InitialVal["MetCon"].keys():
             
                substrate = sol[subcon+'_concen']
                
            day=day+1
                


            
        tmp_mat = self.mat.drop(0)
        tmp_mat= tmp_mat.reset_index()
        tmp_mat.to_csv("dfba.csv")
        
        return tmp_mat,sol

  
                    
                    
            
            
            
            
            
            


    
        
        

        
        


    
