# Supplementary material for: A Dynamic Multi-Tissue Flux Balance Model Captures Carbon and Nitrogen Metabolism and Optimal Resource Partitioning During Arabidopsis Growth
Source: Front Plant Sci. 2018 Jun 26;9:884. doi: 10.3389/fpls.2018.00884 (PMC6028781; doi:10.3389/fpls.2018.00884)
Supplement: Supplementary File 8 — Python codes to simulate dynamic plant growth (dFBA) in this study. [file Data_Sheet_8.ZIP › Supplementary File 8/readme.txt]

Codes to create dfba object and simulate growth.

1. Install cobra version = 0.4.1, pandas version = 0.13.1 or 0.17.1, xlrd version = 0.9.0
2. Install other packages like scipy, matplotlib, libsbml, lxml etc. (see scobra documentation)
3. Download Scobra from Supplementary (legacy version) (recommended) and place it in a desired directory (no installation required)

Or

install scobra from https://github.com/mauriceccy/scobra


Example to obtain growth dynamics:

import DFBA_Plant_Growth

do = DFBA_Plant_Growth.dfba('Aracell_Leaf_Root.xls',obj=['Biomass_Leaf_Day_tx','Biomass_Root_Day_tx','Biomass_Leaf_Night_tx','Biomass_Root_Night_tx'],objdirec="Max",RigidConstraints={},ConcentrationMetDic={"NO3_tx_Root":'NITRATE_c_Root'},Externals = {},FixedPerBiomass = {})

res = do.TimeScan(0,1,InitialVal={'BiomassCon':{'Leaf_Biomass':0.0258,'Root_Biomass':0.001},'MetCon':{'NO3_tx_Root':0.0012}}, Vm={'NO3_tx_Root':0.00336}, Km={'NO3_tx_Root':0.0004})

#######################
BiomassCon = Leaf and root biomass in g
MetCon = Initial nitrate concentration in mol
res = CobraPy results object as dataset
#######################

In [7]: import matplotlib.pyplot as plt
In [8]: plt.plot(res.Day,res.Leaf_Biomass,'g',res.Day,res.Root_Biomass,'b',res.Day,res.growth_ratio,'r')
In [9]: plt.show()
