# Supplementary material for: A Dynamic Multi-Tissue Flux Balance Model Captures Carbon and Nitrogen Metabolism and Optimal Resource Partitioning During Arabidopsis Growth
Source: Front Plant Sci. 2018 Jun 26;9:884. doi: 10.3389/fpls.2018.00884 (PMC6028781; doi:10.3389/fpls.2018.00884)
Supplement: Supplementary File 8 — Python codes to simulate dynamic plant growth (dFBA) in this study. [file Data_Sheet_8.ZIP › Supplementary File 8/scobra/__init__.py]

from .io.IO import ReadModel as Model
from .classes.model import model
from .classes.fva import fva
from .classes.fca import fca
from .classes.matrix import matrix
from .classes.pareto import pareto
from .classes.flux import flux
from .classes.db import db
##import sys
##import os
##p = os.path.abspath(__file__)
##location = p[:p.rindex(os.sep)]
##sys.path.append(location)
