# Supplementary material for: A Dynamic Multi-Tissue Flux Balance Model Captures Carbon and Nitrogen Metabolism and Optimal Resource Partitioning During Arabidopsis Growth
Source: Front Plant Sci. 2018 Jun 26;9:884. doi: 10.3389/fpls.2018.00884 (PMC6028781; doi:10.3389/fpls.2018.00884)
Supplement: Supplementary File 8 — Python codes to simulate dynamic plant growth (dFBA) in this study. [file Data_Sheet_8.ZIP › Supplementary File 8/scobra/analysis/RWFM.py]

import multiprocessing
from ..classes.matrix import matrix

def RandomMinFlux(model,it=1,reacs=None,exc=[],processes=None):
    state = model.GetState()
    if reacs == None:
        reacs = model.Reactions()
    else:
        reacs = model.GetReactionNames(reacs)
    for reac in exc:
        reac = model.GetReactionName(exc)
        if reac in reacs:
            reacs.remove(reac)
    mtx = matrix()
    pool = multiprocessing.Pool(processes=processes)
    results = [pool.apply_async(RWFMSolveMinFlux, args=(model,)) for x in range(it)]
    pool.close()
    pool.join()
    sols = [x.get() for x in results]
    for sol in sols:
        mtx = mtx.UpdateFromDic(sol)
    model.SetState(state)
    return mtx

def RWFMSolveMinFlux(model):
    model.ZeroObjective()
    model.MinFluxSolve(PrintStatus=False,weighting='random')
    sol = model.GetSol(IncZeroes=True)
    return sol
