# Supplementary material for: A Dynamic Multi-Tissue Flux Balance Model Captures Carbon and Nitrogen Metabolism and Optimal Resource Partitioning During Arabidopsis Growth
Source: Front Plant Sci. 2018 Jun 26;9:884. doi: 10.3389/fpls.2018.00884 (PMC6028781; doi:10.3389/fpls.2018.00884)
Supplement: Supplementary File 8 — Python codes to simulate dynamic plant growth (dFBA) in this study. [file Data_Sheet_8.ZIP › Supplementary File 8/scobra/classes/flux.py]

from .matrix import matrix

class flux(dict):

    def __init__(self, *args, **kwargs):
        super(flux, self).__init__(*args, **kwargs)

    def __call__(self, string=''):
        rv = flux()
        for r in self:
            if string in r:
                rv[r] = self[r]
        return rv

    def Filter(self, lo=0, hi=float('inf'), f=None):
        sol = self.Copy()
        if isinstance(lo, basestring):
            f = lo
            lo = 0
        if f != None:
            for reac in list(sol.keys()):
                if f not in reac:
                    del sol[reac]
        for reac in list(sol.keys()):
            if not (abs(sol[reac]) >= lo and abs(sol[reac]) <= hi):
                del sol[reac]
        return sol


    def Print(self, lo=0, hi=float('inf'), f=None, Sort="value",
              sortabs=True, reverse=True):
        sol = self.Copy()
#        sol.Filter(lo=lo, hi=hi, f=f)
        if isinstance(lo, basestring):
            f = lo
            lo = 0
        if f != None:
            for reac in list(sol.keys()):
                if f not in reac:
                    del sol[reac]
        if Sort == "value":
            if sortabs:
                function = lambda (k,v): (abs(v),k)
            else:
                function = lambda (k,v): (v,k)
            for key, value in sorted(sol.iteritems(), key=function,
                                     reverse=reverse):
                if abs(value) >= lo and abs(value) <= hi:
                    print "%s: %s" % (key, value)
        elif Sort == "key":
            for key in sorted(sol.iterkeys()):
                if abs(sol[key]) >= lo and abs(sol[key]) <= hi:
                    print "%s: %s" % (key, sol[key])

    def Diff(self, fd, IncZeroes=False, AsMtx=False, tol=1e-10):
        rv = {}
        sol2only = list(set(fd.keys()).difference(self.keys()))
        for reac in self.keys():
            if reac in fd.keys():
                rv[reac] = self[reac] - fd[reac]
            else:
                rv[reac] = self[reac]
        for reac in sol2only:
            rv[reac] = -fd[reac]
        if not IncZeroes:
            for reac in list(rv.keys()):
                if abs(rv[reac]) < tol:
                    del rv[reac]
        if AsMtx:
            mtx = matrix({"diff":rv})
            rv = mtx
        return rv

    def AsMtx(self):
        return matrix({"Flux":self})

    def Copy(self):
        return flux(self)
