# Supplementary material for: A Dynamic Multi-Tissue Flux Balance Model Captures Carbon and Nitrogen Metabolism and Optimal Resource Partitioning During Arabidopsis Growth
Source: Front Plant Sci. 2018 Jun 26;9:884. doi: 10.3389/fpls.2018.00884 (PMC6028781; doi:10.3389/fpls.2018.00884)
Supplement: Supplementary File 8 — Python codes to simulate dynamic plant growth (dFBA) in this study. [file Data_Sheet_8.ZIP › Supplementary File 8/scobra/classes/pareto.py]

from .matrix import matrix

class pareto(matrix):

    def __init__(self,*args,**kwargs):
        super(pareto,self).__init__(*args,**kwargs)


    def GetParetoPoints(self,tol=1e-10):
        po2 = pareto()
        for r in self.columns.tolist():
            if r.startswith('Obj'):
                po2[r] = self[r]
        pp = [po2.iloc[0,:].tolist()]
        rv = pareto(columns=po2.columns)
        index = rv.index.tolist()
        rv.append(po2.iloc[0,:])
        rv.index = index + [po2.index.tolist()[0]]
        for row in po2.index.tolist():
            po2r = po2.loc[row]
            diff = True
            for p in pp:
                if spatial.distance.cityblock(p,po2r) > tol:
                    diff = False
            if diff:
                index = rv.index.tolist()
                rv.append(po2r)
                rv.index = index + [row]
                pp.append(po2r)
        return rv
