# Supplementary material for: A Dynamic Multi-Tissue Flux Balance Model Captures Carbon and Nitrogen Metabolism and Optimal Resource Partitioning During Arabidopsis Growth
Source: Front Plant Sci. 2018 Jun 26;9:884. doi: 10.3389/fpls.2018.00884 (PMC6028781; doi:10.3389/fpls.2018.00884)
Supplement: Supplementary File 8 — Python codes to simulate dynamic plant growth (dFBA) in this study. [file Data_Sheet_8.ZIP › Supplementary File 8/scobra/cyc/ECEquivs.py]

ECEquivs = {
    "2.5.1.47":"4.2.99.8",
    "4.2.99.8":"2.5.1.47",

     "4.1.3.2":"2.3.3.9",
     "2.3.3.9":"4.1.3.2",

     "2.2.1.6":"4.1.3.18",
     "4.1.3.18":"2.2.1.6",

     "3.6.5.3":"3.6.1.48",
     "3.6.1.48":"3.6.5.3",

     "1.5.1.34": "1.6.99.7",
     "1.6.99.7":"1.5.1.34",

     "2.2.1.7":"4.1.3.7",
     "2.3.3.1":"4.1.3.7", # same stoich, diferent enzyme ?
     "4.1.3.7": "2.2.1.7",

    "2.3.3.13":"4.1.3.12",
     "4.1.3.12":"2.3.3.13",

     "2.5.1.54":"4.1.2.15",
     "4.1.2.15":"2.5.1.54",

    "2.5.1.61":"4.3.1.8",
    "4.3.1.8":"2.5.1.61",

    "1.14.13.82":"1.2.3.12",
     "1.2.3.12":"1.14.13.82"
}
#
