# Supplementary material for: A Dynamic Multi-Tissue Flux Balance Model Captures Carbon and Nitrogen Metabolism and Optimal Resource Partitioning During Arabidopsis Growth
Source: Front Plant Sci. 2018 Jun 26;9:884. doi: 10.3389/fpls.2018.00884 (PMC6028781; doi:10.3389/fpls.2018.00884)
Supplement: Supplementary File 8 — Python codes to simulate dynamic plant growth (dFBA) in this study. [file Data_Sheet_8.ZIP › Supplementary File 8/scobra/cyc/Pathway.py]

import Base, Tags

DefaultFile="pathways.dat"

class Record(Base.Record):
    ParentFields = [Tags.ReacList]
    ChildFields = [Tags.SuPath]
    RecordClass="Pathway"


class DB(Base.DB):
    def __init__(self,path=Base.DefaultPath,**kwargs):
        Base.DB.__init__(
            self,
            path=path,
            file=DefaultFile,
            RecClass=Record,
            **kwargs
        )
#
