# Supplementary material for: A Dynamic Multi-Tissue Flux Balance Model Captures Carbon and Nitrogen Metabolism and Optimal Resource Partitioning During Arabidopsis Growth
Source: Front Plant Sci. 2018 Jun 26;9:884. doi: 10.3389/fpls.2018.00884 (PMC6028781; doi:10.3389/fpls.2018.00884)
Supplement: Supplementary File 8 — Python codes to simulate dynamic plant growth (dFBA) in this study. [file Data_Sheet_8.ZIP › Supplementary File 8/scobra/cyc/Protein.py]

import Base, Tags

DefaultFile="proteins.dat"


class Record(Base.Record):
    ChildFields=[Tags.Cats,Tags.CompOf]
    ParentFields=[Tags.Gene, Tags.Comps]
    RecordClass="Protein"
    
       
    
class DB(Base.DB):
    def __init__(self,path=Base.DefaultPath, file=DefaultFile, RecClass=Record, **kwargs):
        Base.DB.__init__(self,
                         path=path,
                         file=DefaultFile,
                         RecClass=Record,
                         **kwargs)
    
    
#
